# Supplementary material for: RUNX1 restrains STAT1-GITRL signaling to shape an immunosuppressive CRC microenvironment
Source: Cell Death Discov. 2026 Mar 25;12:151. doi: 10.1038/s41420-026-03053-7 (PMC13040063; doi:10.1038/s41420-026-03053-7)
Supplement: Supplementary file 3 — Original data of RNA-seq [file 41420_2026_3053_MOESM3_ESM.txt]

gene_id	log2FoldChange	pvalue	padj	NC_1	NC_2	NC_3	RUNX1_1	RUNX1_2	RUNX1_3	NC_1.readCount	NC_2.readCount	NC_3.readCount	RUNX1_1.readCount	RUNX1_2.readCount	RUNX1_3.readCount	NC_1.fpkm	NC_2.fpkm	NC_3.fpkm	RUNX1_1.fpkm	RUNX1_2.fpkm	RUNX1_3.fpkm
A1BG	-0.952571416	0.379128724	1	2.084921072	2.031103743	7.391567859	1.989078653	3.051218898	0.989749501	2	2	8	2	3	1	0.04906653	0.043143245	0.17083781	0.045428134	0.070547791	0.022784669
A1CF	-0.057974312	0.934563301	0.97533849	10.42460536	3.046655615	7.391567859	3.978157306	8.136583728	7.917996005	10	3	8	4	8	8	0.087072622	0.022968379	0.06063317	0.032246395	0.066769546	0.064693252
A2M	0.506283042	0.443440221	0.748912532	5.212302681	7.108863101	4.619729912	9.945393265	7.119510762	6.928246504	5	7	5	10	7	7	0.089990783	0.110778002	0.078331545	0.166635521	0.120762718	0.11700743
A2ML1	-2.208497964	0.27500121	1	3.127381608	0	1.847891965	0	0	0.989749501	3	0	2	0	0	1	0.04698273	0	0.027263754	0	0	0.014544687
A3GALT2	-0.009746928	0.994954	1	4.169842144	0	0.923945982	2.983617979	2.034145932	0	4	0	1	3	2	0	0.324424248	0	0.070597932	0.225275588	0.155485584	0
A4GALT	0.577900197	0.00660135	0.05842579	175.1333701	303.6500096	210.659684	385.8812587	324.4462761	318.6993392	168	299	228	388	319	322	5.492203411	8.594804162	6.487999996	11.74379923	9.996197574	9.776436388
A4GNT	1.481285813	0.192078706	1	1.042460536	1.015551872	1.847891965	3.978157306	4.068291864	2.969248502	1	1	2	4	4	3	0.046639405	0.041009122	0.081193574	0.172723947	0.178821531	0.129945616
AAAS	-0.304528788	0.080937331	0.319338381	800.6096917	1169.915756	818.6161404	822.484023	717.036441	718.5581374	768	1152	886	827	705	726	22.17964259	29.25319243	22.27233281	22.1125279	19.51593024	19.47230303
AACS	0.239695373	0.094948331	0.351584276	218.9167126	253.8879679	248.5414692	288.4164047	277.6609197	286.0376057	210	250	269	290	273	289	5.351356057	5.601599148	5.966717765	6.841984909	6.668282907	6.839585318
AADAC	-0.037887475	0.900417303	0.963646589	40.65596091	31.48210802	50.81702903	40.77611239	43.73413754	35.63098202	39	31	55	41	43	36	1.982774853	1.385791695	2.433941562	1.929888475	2.09548264	1.699803312
AADACL2	-2.860341027	0.189643607	1	2.084921072	1.015551872	0.923945982	0	0	0	2	1	1	0	0	0	0.03279506	0.014418029	0.01427306	0	0	0
AADACL3	2.875058715	0.237226985	1	0	0	0	1.989078653	2.034145932	0	0	0	0	2	2	0	0	0	0	0.037888521	0.039226079	0
AADAT	-0.20186705	0.10895241	0.380208066	456.5977148	413.3296117	446.2659095	367.9795508	384.4535811	391.9408022	438	407	483	370	378	396	14.51918405	11.86287555	13.93650558	11.35558166	12.01065566	12.19131804
AAGAB	0.170626547	0.089441897	0.339024899	1169.640722	1143.511407	1211.293183	1331.688158	1285.580229	1350.018319	1122	1126	1311	1339	1264	1364	27.78926111	24.52166745	28.26347103	30.70465912	30.00806784	31.37515559
AAK1	0.381274471	0.069903236	0.291345105	779.760481	446.8428235	716.9820823	720.0464724	900.1095749	911.5592901	748	440	776	724	885	921	2.720615603	1.407167281	2.456778315	2.438056207	3.085429829	3.111090124
AAMDC	0.266947728	0.254939572	0.589844127	75.0571586	93.43077218	64.67621876	107.4102473	92.5536399	80.16970955	72	92	70	108	91	81	3.943200073	4.43028443	3.336975506	5.476204186	4.777102122	4.119919316
AAMP	-0.078764867	0.50822502	0.793116212	1453.189987	1671.598381	1418.257083	1494.792608	1457.46556	1349.028569	1394	1646	1535	1503	1433	1363	57.62943355	59.83273749	55.23681375	57.52811162	56.78512471	52.3316958
AANAT	-0.120988024	0.817558159	0.93681743	11.4670659	14.2177262	9.239459823	7.956314612	12.20487559	11.87699401	11	14	10	8	12	12	0.447834405	0.501164466	0.35437529	0.301546518	0.468287788	0.453725712
AAR2	0.000978259	0.994244036	0.998183369	418.026675	514.8847989	446.2659095	468.4280228	443.4438132	468.1515138	401	507	483	471	436	473	8.603975204	9.565115139	9.020706867	9.356539284	8.96701886	9.425476035
AARD	-1.001759638	0.586752752	1	1.042460536	2.031103743	0.923945982	0	0	1.979499001	1	2	1	0	0	2	0.036216282	0.063688544	0.031524087	0	0	0.06726997
AARS1	-0.543565538	1.65E-07	6.46E-06	4978.79152	5556.084289	5099.257877	3771.293126	3415.33102	3539.344214	4776	5471	5519	3792	3358	3576	93.74778597	94.42584542	94.29654008	68.91354499	63.18066752	65.19009098
AARS2	-0.230594685	0.111649421	0.384671472	260.615134	288.4167315	254.0851451	234.7112811	228.8414173	220.7141386	250	284	275	236	225	223	4.323233719	4.318316914	4.139425416	3.778507335	3.729563797	3.581466921
AARSD1	0.97293398	0.811542501	1	0	0	0	0.994539326	0	0	0	0	0	1	0	0	0	0	0	0.058196193	0	0
AASDH	-0.040858743	0.830188657	0.940196061	381.5405562	240.6857936	357.5670952	302.3399553	332.5828599	317.7095897	366	237	387	304	327	321	7.715337795	4.392883351	7.101064983	5.933172896	6.607366984	6.284435417
AASDHPPT	-0.182277339	0.231783955	0.561625616	1214.466525	924.1522031	1270.425726	929.8942703	1013.004674	1062.001214	1165	910	1375	935	996	1073	34.93379085	23.99322618	35.88898292	25.9579841	28.62766624	29.88180915
AASS	0.411550702	0.013564939	0.098621839	188.685357	155.3794363	157.994763	202.8860226	227.8243444	236.5501306	181	153	171	204	224	239	2.46760463	1.83406996	2.029232335	2.574937723	2.927196225	3.026093048
AATF	-0.16956505	0.302491578	0.632970218	1721.102345	2548.019646	1855.283533	1906.531889	1737.160626	1801.344091	1651	2509	2008	1917	1708	1820	45.29958632	60.53064329	47.95672679	48.69774333	44.920217	46.37734963
AATK	-0.604223338	0.038173642	0.198982833	79.22700074	76.16639037	54.51281296	52.7105843	31.52926194	53.44647303	76	75	59	53	31	54	0.51200342	0.444271033	0.345979163	0.330578572	0.20018327	0.337862821
ABAT	0.652932132	5.39E-05	0.001098518	205.3647256	169.5971625	167.2342228	263.5529215	307.1560357	281.0888582	197	167	181	265	302	284	2.736545421	2.039766107	2.188535884	3.408174867	4.021149263	3.663887669
ABCA1	0.854737865	0.001040426	0.013741462	91.73652718	59.91756042	105.329842	115.3665619	173.9194772	176.1754111	88	59	114	116	171	178	0.648963837	0.38257563	0.731781352	0.792018589	1.20876187	1.219116481
ABCA10	-0.42043365	0.510739889	0.79501745	12.50952643	5.077759358	9.239459823	5.967235959	8.136583728	5.938497004	12	5	10	6	8	6	0.156500789	0.057336708	0.113520409	0.072447949	0.100007389	0.072673138
ABCA12	-0.523180182	0.286083985	0.618476599	25.01905287	11.17107059	15.7070817	9.945393265	13.22194856	12.86674351	24	11	17	10	13	13	0.207126694	0.0834728	0.127706327	0.07990324	0.10754123	0.104197083
ABCA13	0.011166534	0.997146245	1	1.042460536	0	0	0	1.017072966	0	1	0	0	0	1	0	0.004827292	0	0	0	0.004627116	0
ABCA2	0.074054024	0.515328063	0.797082266	1971.292874	2172.265453	1816.477801	2037.81108	2066.692267	2168.541156	1891	2139	1966	2049	2032	2191	18.86713677	18.76517932	17.07405376	18.92761912	19.43322992	20.30225236
ABCA3	0.324336675	0.025147872	0.150669826	266.8698972	319.8988395	264.2485509	346.0996856	348.8560273	370.1663132	256	315	286	348	343	374	3.121796648	3.37755682	3.035773321	3.929012851	4.009272555	4.23568468
ABCA4	-0.109868624	0.784761511	0.927537329	22.93413179	18.27993369	20.32681161	14.9180899	18.30731339	23.75398801	22	18	22	15	18	24	0.238392717	0.171502428	0.207506471	0.150487741	0.186960398	0.241528798
ABCA5	0.162627589	0.53300636	0.805455172	248.1056076	111.7107059	207.887846	193.9351687	225.7901984	215.7653911	238	110	225	195	222	218	2.135526913	0.867857143	1.757313609	1.619952439	1.909360276	1.816652918
ABCA6	0.760334455	0.470091399	1	1.042460536	2.031103743	2.771837947	2.983617979	3.051218898	3.958998002	1	2	3	3	3	4	0.013419295	0.02359865	0.035042059	0.037272671	0.038588489	0.049851367
ABCA7	0.227454774	0.062508477	0.271915454	1116.475234	1336.466263	1142.92118	1435.120248	1450.346049	1324.284832	1071	1316	1237	1443	1426	1338	13.03924844	14.08790596	13.10905698	16.26555855	16.64138359	15.12887303
ABCA8	-1.886911806	0.53988794	1	1.042460536	1.015551872	0	0	0	0	1	1	0	0	0	0	0.013823976	0.012155153	0	0	0	0
ABCA9	-0.285561024	0.772058867	1	6.254763217	2.031103743	2.771837947	3.978157306	4.068291864	0.989749501	6	2	3	4	4	1	0.071619768	0.02099129	0.031170343	0.044205999	0.045766581	0.011085851
ABCB1	0.12249561	0.538274202	0.808869839	120.9254222	90.38411657	123.8087616	119.3447192	122.0487559	123.7186876	116	89	134	120	120	125	1.730437644	1.167388571	1.739968659	1.657367322	1.715876505	1.731790502
ABCB10	0.07620138	0.652078183	0.869119986	418.026675	304.6655615	425.9390979	370.9631688	407.8462593	432.5205318	401	300	461	373	401	437	8.599527556	5.65690571	8.605375136	7.40591311	8.24292615	8.703602176
ABCB4	-2.444206866	0.209469245	1	0	3.046655615	2.771837947	0.994539326	0	0	0	3	3	1	0	0	0	0.049172249	0.048677837	0.017258813	0	0
ABCB5	0.012546596	0.988358315	0.995121915	5.212302681	3.046655615	3.695783929	2.983617979	6.102437796	2.969248502	5	3	4	3	6	3	0.055790413	0.029433255	0.038849749	0.030992056	0.064172304	0.031088388
ABCB6	0.011166195	0.997209665	1	0	0	0.923945982	0.994539326	0	0	0	0	1	1	0	0	0	0	0.023946182	0.025470483	0	0
ABCB7	-0.123269708	0.372769127	0.695283528	519.145347	430.5939935	495.2350465	445.5536183	408.8633323	472.1105118	498	424	536	448	402	477	8.963081944	6.709981861	8.397141587	7.465271361	6.935230401	7.97322057
ABCB8	-0.06685095	0.624477535	0.85627078	426.3663593	474.262724	388.9812586	421.6846744	418.016989	390.9510527	409	467	421	424	411	395	6.606062707	6.632293391	5.918888269	6.340518896	6.363089358	5.925211468
ABCB9	-0.285427316	0.099239105	0.360153187	215.789331	274.1990053	212.5075759	209.8477979	187.1414257	179.1446596	207	270	230	211	184	181	2.401440271	2.754182239	2.322565347	2.266331629	2.046096362	1.950147201
ABCC1	0.148248247	0.160997074	0.471011966	1823.263478	1787.371294	1848.815911	1894.597417	1983.292284	2172.500154	1749	1760	2001	1905	1950	2195	21.41318521	18.94661355	21.32441936	21.59364735	22.8840502	24.95820593
ABCC10	0.126763705	0.378656992	0.699873514	362.7762666	378.8008481	320.6092559	355.0505396	423.1023538	381.0535577	348	373	347	357	416	385	5.269954833	4.96665446	4.573996059	5.005361237	6.03848228	5.414716885
ABCC11	-0.469925495	0.591818104	0.840025634	6.254763217	2.031103743	5.543675894	2.983617979	3.051218898	3.958998002	6	2	6	3	3	4	0.079373248	0.023263784	0.069089621	0.03674377	0.038040916	0.049143973
ABCC12	1.458096825	0.299252909	1	3.127381608	0	0.923945982	6.961775285	4.068291864	0	3	0	1	7	4	0	0.031600166	0	0.009168679	0.068266196	0.040386379	0
ABCC2	0.522274432	0.001013165	0.013459359	1614.77137	1158.744685	1605.818117	1908.520968	2251.799547	2129.940925	1549	1141	1738	1919	2214	2152	20.88104888	13.52427528	20.39338539	23.95054651	28.60785694	26.9420436
ABCC3	0.386460819	0.000783719	0.011009882	586.9052818	604.2533636	551.5957515	758.8335061	790.2656945	728.4556324	563	595	597	763	777	736	7.278428694	6.763533849	6.718034505	9.13257685	9.628465355	8.836787803
ABCC4	-0.024704916	0.88905577	0.960961091	877.7517714	624.564401	971.9911734	750.8771915	867.56324	814.563839	842	615	1052	755	853	823	11.14937828	7.16046358	12.12531308	9.256036773	10.82665771	10.12105464
ABCC5	0.085705762	0.609421261	0.848837782	390.922701	276.2301091	356.6431492	332.1761351	373.2657785	381.0535577	375	272	386	334	367	385	2.977161331	1.89874862	2.667454798	2.455031842	2.792826666	2.838698097
ABCC6	-0.05946615	0.849526152	0.945772291	30.23135555	31.48210802	35.10994733	29.83617979	32.54633491	30.68223452	29	31	38	30	32	31	0.418756273	0.393597641	0.47762339	0.401073662	0.442914729	0.415730988
ABCC8	-1.779547289	0.320880357	1	3.127381608	0	3.695783929	1.989078653	0	0	3	0	4	2	0	0	0.046061159	0	0.053457945	0.028430413	0	0
ABCC9	-0.028885485	0.987286537	1	2.084921072	1.015551872	0	1.989078653	0	0.989749501	2	1	0	2	0	1	0.013096283	0.005757653	0	0.012125164	0	0.006081426
ABCD1	0.338472299	0.049563187	0.236191037	241.8508444	320.9143914	231.9104416	364.0013935	327.497495	312.7608422	232	316	251	366	322	316	4.633940384	5.549795818	4.363900512	6.768354597	6.164887354	5.861879887
ABCD2	0.594495758	0.375211927	0.697685668	6.254763217	5.077759358	4.619729912	9.945393265	8.136583728	5.938497004	6	5	5	10	8	6	0.079146106	0.057993026	0.057409924	0.122128737	0.101152148	0.073505008
ABCD3	0.063594565	0.65866263	0.872197459	1462.572132	1102.889333	1455.214922	1326.715462	1450.346049	1425.239281	1403	1086	1575	1334	1426	1440	30.60173939	20.8279119	29.90251119	26.93914647	29.81362491	29.17012624
ABCD4	0.113836275	0.358465269	0.683321298	387.7953194	393.0185743	363.1107711	416.7119778	410.8974782	409.7562933	372	387	393	419	404	414	9.995271557	9.14302881	9.191425479	10.42330009	10.40494621	10.33092894
ABCE1	-0.191563144	0.132302632	0.422546184	3292.090373	2795.814302	3529.473653	2621.605665	2898.657953	2901.945536	3158	2753	3820	2636	2850	2932	67.41034264	51.67114504	70.97680307	52.09539983	58.31309405	58.12537264
ABCF1	-0.127028165	0.259384864	0.594002191	1341.64671	1538.561085	1404.397893	1371.469731	1306.938761	1245.104872	1287	1515	1520	1379	1285	1258	30.88930358	31.97198998	31.75497829	30.64314928	29.5623881	28.04126402
ABCF2	-0.129320206	0.434968874	0.742895839	190.7702781	205.1414781	208.811792	209.8477979	175.9536231	167.2676656	183	202	226	211	173	169	3.354050095	3.25534701	3.605500469	3.58047356	3.039284636	2.876686498
ABCF3	-0.193440242	0.206277594	0.530059961	700.5334803	954.6187593	763.1793814	761.8171241	660.0803549	692.8246504	672	940	826	766	649	700	22.56448767	27.75310144	24.14209273	23.81357149	20.88852227	21.82939098
ABCG1	0.14356771	0.623739485	0.855944977	33.35873716	40.62207486	43.42546117	40.77611239	37.63169974	51.46697403	32	40	47	41	37	52	0.583279448	0.641082841	0.745698409	0.691910806	0.646450442	0.880273069
ABCG2	1.124576176	1.12E-06	3.58E-05	44.82580305	52.80869732	63.75227278	133.2682698	107.8097344	111.8416936	43	52	69	134	106	113	0.699838087	0.744149043	0.977500237	2.019172755	1.653643165	1.708027809
ABCG4	0.21172748	0.30928432	0.638934034	87.56668503	91.39966844	92.39459823	109.3993259	117.9804641	87.09795605	84	90	100	110	116	88	1.722591727	1.622830069	1.785014438	2.088504027	2.28017341	1.675996543
ABCG5	-0.99219795	0.568022919	1	1.042460536	2.031103743	0.923945982	0	1.017072966	0.989749501	1	2	1	0	1	1	0.030062138	0.052866107	0.026167277	0	0.028815535	0.027919475
ABCG8	1.903101196	0.375687502	1	1.042460536	0	0	0	1.017072966	2.969248502	1	0	0	0	1	3	0.011555919	0	0	0	0.011076724	0.032196832
ABHD1	1.606425794	0.348513429	1	1.042460536	0	0.923945982	0	3.051218898	2.969248502	1	0	1	0	3	3	0.056443198	0	0.049130397	0	0.16230791	0.157260715
ABHD10	-0.446991556	4.17E-06	0.000114604	2985.606975	2814.094236	3080.435905	2220.806316	2145.006885	2148.746166	2864	2771	3334	2233	2109	2171	89.46926972	76.1140568	90.6577918	64.58462803	63.1515879	62.9865872
ABHD11	-0.01950892	0.896631395	0.963331685	565.0136106	717.9951732	573.770455	672.3085847	558.3730583	600.7779469	542	707	621	676	549	607	30.63389225	35.13579408	30.55154351	35.37440556	29.74281398	31.86243484
ABHD12	0.574142617	7.95E-05	0.001524059	388.83778	477.3093796	389.9052045	682.253978	612.2779255	575.0444599	373	470	422	686	602	581	10.43789884	11.56457229	10.27910648	17.77329414	16.14758427	15.09968055
ABHD12B	-0.239648054	0.637033385	0.861998398	9.382144825	22.34214117	12.01129777	11.93447192	12.20487559	12.86674351	9	22	13	12	12	13	0.411428933	0.884305786	0.5172903	0.507894052	0.525823974	0.551928789
ABHD13	0.05699945	0.717621036	0.896567626	241.8508444	234.5924823	286.4232545	239.6839777	274.6097008	280.0991087	232	231	310	241	270	283	3.623073283	3.171966405	4.213951081	3.484542268	4.041659424	4.104525371
ABHD14A	0.193506311	0.606321022	0.847435581	23.97659233	52.80869732	24.94654152	41.77065171	43.73413754	30.68223452	23	52	27	42	43	31	1.790191872	3.558791576	1.829254665	3.026638805	3.208093497	2.240891421
ABHD14B	-0.197330268	0.227817944	0.557941766	703.6608619	951.5721036	677.2524051	725.019169	679.4047413	629.4806824	675	937	733	729	668	636	18.43507687	22.50133245	17.42544256	18.43351977	17.48736839	16.13190556
ABHD15	0.487117795	0.003348767	0.034765685	145.9444751	158.426092	185.7131424	228.7440451	217.6536147	241.4988781	140	156	201	230	214	244	3.326463406	3.25916823	4.157090068	5.059669055	4.873885299	5.384333058
ABHD16A	-0.002844012	0.985485965	0.994452177	223.0865547	230.5302748	203.2681161	239.6839777	213.5853229	201.9088981	214	227	220	241	210	204	7.288957852	6.798372988	6.522483792	7.599906843	6.856109999	6.453112082
ABHD16B	-0.579177941	0.169916125	0.485111384	16.67936858	30.46655615	23.09864956	15.91262922	18.30731339	12.86674351	16	30	25	16	18	13	0.890371579	1.467912018	1.210960499	0.824348495	0.9601313	0.671865025
ABHD17A	-0.194978596	0.310698659	0.640350918	512.8905838	802.2859785	514.6379122	559.9256408	514.6389208	523.5774858	492	790	557	563	506	529	21.10753813	29.80073918	20.80014379	22.36250421	20.80797479	21.0773267
ABHD17B	0.096465472	0.574013785	0.82888354	280.4218842	202.0948224	217.1273058	243.662135	259.3536063	244.4681266	269	199	235	245	255	247	6.929318197	4.507323885	5.269200801	5.843107411	6.29629723	5.909116513
ABHD17C	-0.111964468	0.378857018	0.700054095	366.9461087	364.5831219	388.0573126	335.159753	346.8218814	354.3303212	352	359	420	337	341	358	11.97456685	10.73838729	12.43669838	10.61418397	11.11932297	11.31064968
ABHD18	0.049245113	0.736258217	0.905183408	282.5068053	242.7168973	250.3893612	254.6020676	266.4731171	281.0888582	271	239	271	256	262	284	3.437590111	2.665693216	2.992214709	3.006521587	3.185612217	3.345727113
ABHD2	0.687598031	0.000214168	0.003640332	854.8176396	631.6732641	914.7065225	1037.304518	1444.243612	1386.63905	820	622	990	1043	1420	1401	7.601008966	5.069618074	7.987874799	8.951200015	12.61689687	12.06098849
ABHD3	0.453931255	0.000358031	0.005573304	582.7354397	495.5893133	589.4775367	724.0246297	780.0949649	780.912356	559	488	638	728	767	789	18.21007827	13.9780726	18.09086553	21.95689599	23.94981621	23.87065759
ABHD4	-0.159918797	0.375256898	0.697685668	212.6619494	273.1834534	211.58363	238.6894384	194.2609365	191.0216536	204	269	229	240	191	193	5.35808367	6.212395108	5.235443392	5.83619946	4.80860947	4.707865078
ABHD5	0.172813849	0.280851859	0.6151577	269.9972789	252.872416	322.4571478	285.4327867	344.7877355	323.6480867	259	249	349	287	339	327	3.437788977	2.906071284	4.03221369	3.526963036	4.313064624	4.031016526
ABHD6	-0.11066157	0.509676325	0.793984071	198.0675019	267.0901422	228.2146576	202.8860226	220.7048336	218.7346396	190	263	247	204	217	221	6.413582299	7.806031237	7.257427173	6.375537421	7.021236815	6.928300564
ABHD8	0.358023102	0.181738478	0.499590627	66.71747431	105.6173946	54.51281296	101.4430113	100.6902236	88.08770555	64	104	59	102	99	89	2.600478011	3.71564331	2.086718593	3.837186822	3.855806427	3.358540531
ABI1	0.123135053	0.3212019	0.648655136	849.6053369	789.0838042	911.0107386	854.3092815	924.5193261	998.6572461	815	777	986	859	909	1009	17.89409202	15.00032062	18.84376306	17.46163002	19.13034302	20.57456203
ABI2	-0.166844462	0.305073798	0.635082906	1533.459449	1045.002876	1443.203624	1133.774832	1262.187551	1186.709651	1471	1029	1562	1140	1241	1199	5.487908217	3.375491407	5.072404257	3.937663307	4.437851489	4.154327448
ABI3	1.405658749	0.311764466	1	2.084921072	1.015551872	0	0.994539326	4.068291864	2.969248502	2	1	0	1	4	3	0.086204157	0.037898819	0	0.039905961	0.165258963	0.12009
ABI3BP	0.483636626	0.166952787	0.480727059	28.14643447	21.3265893	39.72967724	31.82525845	52.88779423	40.57972952	27	21	43	32	52	41	0.298379134	0.204056976	0.413629784	0.327411723	0.550826525	0.420800181
ABITRAM	-0.457203785	0.001019074	0.013511615	332.544911	389.9719187	367.730501	256.5911462	269.524336	268.2221147	319	384	398	258	265	271	12.373964	13.09715161	13.43816283	9.265682866	9.853053828	9.762809861
ABL1	0.015048114	0.893945301	0.962683264	955.9363116	1074.45388	992.317985	961.7195287	1046.568082	1046.165222	917	1058	1074	967	1029	1057	10.88325946	11.04085689	11.095135	10.6256543	11.70608946	11.65069975
ABL2	0.512478332	0.019972105	0.128059192	833.9684289	455.9827903	739.1567859	802.5932365	1058.772958	1033.298479	800	449	800	807	1041	1044	5.369889267	2.650019987	4.674164496	5.015202099	6.697811011	6.508234865
ABLIM1	-1.099259377	9.18E-11	6.48E-09	3907.142089	2724.725671	3953.564858	1464.956428	1772.75818	1703.358891	3748	2683	4279	1473	1743	1721	34.54150702	21.7415167	34.32595652	12.56851613	15.3973472	14.73024414
ABLIM2	0.239253209	0.262465674	0.59745763	84.43930342	126.9439839	104.405896	136.2518877	111.8780263	124.7084371	81	125	113	137	110	126	1.300443426	1.764590444	1.579150602	2.036416337	1.692801153	1.878729977
ABLIM3	0.822225338	4.27E-10	2.69E-08	360.6913455	413.3296117	347.4036894	641.4778656	640.7559686	699.7528969	346	407	376	645	630	707	4.523103754	4.678238146	4.2784549	7.806560443	7.894194403	8.58355591
ABO	0.97293398	0.811542501	1	0	0	0	0.994539326	0	0	0	0	0	1	0	0	0	0	0	0.040135306	0	0
ABR	0.188923045	0.092178906	0.344801523	1070.606971	1225.771109	1091.180205	1259.086787	1336.433877	1265.889611	1027	1207	1181	1266	1314	1279	12.091916	12.49566615	12.10356308	13.80059924	14.829512	13.98564814
ABRA	-0.874851691	0.725745303	1	1.042460536	0	0.923945982	0	0	0.989749501	1	0	1	0	0	1	0.030127633	0	0.026224286	0	0	0.027980301
ABRACL	-0.051999992	0.652809483	0.869306344	705.7457829	699.7152395	664.3171613	708.1120005	634.6535308	653.2346704	677	689	719	712	624	660	49.40343583	44.20945612	45.67052851	48.10475856	43.647552	44.73009244
ABRAXAS1	-0.196069318	0.297369397	0.628306755	314.8230819	214.2814449	286.4232545	215.8150339	227.8243444	268.2221147	302	211	310	217	224	271	4.150636651	2.549867974	3.70858408	2.761258516	2.950955147	3.459110534
ABRAXAS2	0.067361807	0.566672523	0.824957989	691.1513354	688.5441689	744.7004618	695.1829892	742.4632651	788.830352	663	678	806	699	730	797	18.61594095	16.73896586	19.69904482	18.17139215	19.64722148	20.78342703
ABT1	-0.007976816	0.952833605	0.98367453	447.21557	532.1491807	522.953426	531.0840004	496.3316074	467.1617643	429	524	566	534	488	472	12.09472448	12.98964971	13.88972927	13.93861123	13.18758664	12.35856544
ABTB1	-0.076957013	0.652987584	0.869306344	154.2841593	184.8304406	157.994763	167.0826069	156.6292368	147.4726756	148	182	171	168	154	149	5.474713431	5.91968407	5.505977705	5.753717283	5.460434642	5.1188608
ABTB2	-0.132403072	0.329898844	0.657553768	314.8230819	350.3653957	335.3923916	301.3454159	289.8657953	321.6685877	302	345	363	303	285	325	5.108540971	5.131407425	5.344846351	4.745392364	4.621060073	5.105763262
ABTB3	0.810817178	8.49E-07	2.81E-05	206.4071861	153.3483326	194.0286563	334.1652137	334.6170058	302.8633472	198	151	210	336	329	306	2.088262019	1.40031007	1.927870049	3.280942638	3.326002059	2.997288871
ACAA1	0.313044146	0.022221114	0.13881859	419.0691355	448.8739272	448.1138014	614.6253038	521.7584315	498.8337483	402	442	485	618	513	504	18.33674745	17.72743841	19.25646884	26.09902517	22.42954337	21.35080048
ACAA2	-0.025284896	0.877619634	0.958530448	253.3179103	320.9143914	246.6935773	288.4164047	267.49019	250.4066237	243	316	267	290	263	253	5.963346605	6.81864887	5.703398306	6.589027762	6.186518896	5.766226202
ACACA	-0.03343322	0.845095088	0.944480809	3502.667401	2414.982351	3453.710082	2668.349013	3312.60665	3176.106147	3360	2378	3738	2683	3257	3209	25.17921289	15.66903274	24.3826459	18.6150028	23.39523691	22.33366332
ACACB	0.192830977	0.207963272	0.531788809	206.4071861	188.8926481	218.0512518	219.7931912	248.1658037	233.5808821	198	186	236	221	244	236	1.738266565	1.435792221	1.803440637	1.796317169	2.053278356	1.92420157
ACAD10	-0.192971681	0.140325174	0.436347858	391.9651616	377.7852962	403.7643943	333.1706744	367.1633407	326.6173352	376	372	437	335	361	330	6.651873044	5.786640631	6.729397864	5.487069671	6.121672971	5.421973892
ACAD11	-0.272905936	0.734021151	0.904259603	9.382144825	2.031103743	5.543675894	5.967235959	4.068291864	3.958998002	9	2	6	6	4	4	0.204587264	0.039975467	0.118720577	0.126277768	0.087157124	0.084446849
ACAD8	0.401411387	0.007628455	0.065278395	237.6810022	248.8102085	251.3133072	364.9959328	290.8828683	318.6993392	228	245	272	367	286	322	8.66582792	8.187828992	8.998762297	12.91459641	10.41952842	11.36628289
ACAD9	0.041511253	0.740891908	0.906926461	699.4910197	833.7680865	693.8834327	760.8225848	765.8559434	765.076364	671	821	751	765	753	773	13.12444072	14.11981179	12.78606431	13.85349273	14.11757417	14.04187668
ACADL	-0.950619371	0.815786298	1	1.042460536	0	0	0	0	0	1	0	0	0	0	0	0.032990657	0	0	0	0	0
ACADM	-0.148148144	0.220223979	0.548375742	1197.787156	1026.722942	1209.445291	1003.49018	1005.885163	1089.7142	1149	1011	1309	1009	989	1101	22.46859657	17.3833926	22.2809768	18.26781668	18.53783558	19.99542374
ACADS	0.276869748	0.159135689	0.468114663	161.5813831	233.5769305	159.8426549	247.6402923	211.5511769	212.7961426	155	230	173	249	208	215	6.433508123	8.394048164	6.250300831	9.56874681	8.275348778	8.287852068
ACADSB	0.254477795	0.100713866	0.362935958	692.193796	537.22694	704.0468385	681.2594387	791.2827675	834.358829	664	529	762	685	778	843	9.377545024	6.569074935	9.3673061	8.956765642	10.53191856	11.05696738
ACADVL	0.285879441	0.023492579	0.144147512	3189.92924	3908.859154	3252.289858	4531.121172	4044.899186	4043.12671	3060	3849	3520	4556	3977	4085	105.3060119	116.4681335	105.4418616	145.1626926	131.1880107	130.5603108
ACAP1	0.126078748	0.616138351	0.852794205	62.54763217	45.69983422	68.37200269	61.66143824	65.09266982	66.31321654	60	45	74	62	64	67	1.982592629	1.30744135	2.128396905	1.896764825	2.027071312	2.056100861
ACAP2	0.2953834	0.227430792	0.557941766	1167.5558	591.0511892	1188.194533	1013.435574	1263.204624	1340.120824	1120	582	1286	1019	1242	1354	12.11420698	5.535124794	12.1075591	10.20447607	12.87672376	13.60138101
ACAP3	0.206365388	0.205589471	0.529072924	396.1350037	528.0869732	391.7530965	540.0348543	517.6901397	460.2335178	380	520	424	543	509	465	8.312462584	10.00177121	8.073291349	10.99728543	10.67261162	9.446837286
ACAT1	-0.292090334	0.003026069	0.032122341	1464.657053	1497.939011	1506.031951	1258.092248	1194.043662	1197.596896	1405	1475	1630	1265	1174	1210	42.70145042	39.41720157	43.12137187	35.59560581	34.2011899	34.15380135
ACAT2	0.47845201	6.16E-05	0.00122693	449.3004911	463.0916534	443.4940715	660.3741128	636.6876767	591.8702014	431	456	480	664	626	598	23.5267876	21.88656819	22.80684763	33.55776293	32.7541634	30.31614118
ACBD3	0.192509125	0.168017513	0.482776907	1096.668484	871.3435058	1110.583071	1083.053327	1244.89731	1190.668649	1052	858	1202	1089	1224	1203	24.35435815	17.465286	24.22166975	23.34147997	27.16121435	25.86508746
ACBD4	0.090921713	0.655195397	0.870730246	167.8361463	227.4836192	149.6792491	219.7931912	177.987769	182.1139081	161	224	162	221	175	184	4.838251266	5.918859441	4.237563504	6.148856777	5.040892176	5.13532272
ACBD5	0.337498	0.022964273	0.141872454	582.7354397	445.8272716	541.4323457	607.6635285	719.0705869	657.1936684	559	439	586	611	707	664	4.613195679	3.185532603	4.209459611	4.668429875	5.592632716	5.089153183
ACBD6	-0.128584905	0.348131152	0.674893052	496.2112152	600.1911561	568.2267791	552.9638655	480.0584399	489.9260028	476	591	615	556	472	495	7.670311658	8.373769535	8.626206208	8.295076776	7.290459015	7.407960056
ACBD7	0.387650362	0.024701521	0.149228324	203.2798045	217.3281005	181.0934125	303.3344946	226.8072714	256.3451207	195	214	196	305	223	259	4.801021602	4.632765176	4.200430296	6.952459197	5.262725622	5.92224252
ACCS	-0.099015188	0.643585622	0.864899185	106.3309747	89.3685647	103.48195	85.53038208	110.8609533	83.13895805	102	88	112	86	109	84	3.551444883	2.694108268	3.394388849	2.772317198	3.637794999	2.716261441
ACCSL	-0.793407137	0.538932861	1	1.042460536	4.062207486	1.847891965	0.994539326	2.034145932	0.989749501	1	4	2	1	2	1	0.045588737	0.160341159	0.079364488	0.042208228	0.087396567	0.042339423
ACD	-0.248253568	0.247009478	0.580987642	407.6020696	692.6063764	473.9842889	518.1549891	382.4194352	424.6025358	391	682	513	521	376	429	15.47798526	23.73829438	17.67639503	19.09479302	14.2669892	15.77183913
ACE	0.190434057	0.513770272	0.796407526	39.61350037	41.63762673	38.80573126	37.79249441	41.6999916	57.40547104	38	41	42	38	41	58	0.589660942	0.559409822	0.567292077	0.545936238	0.609830917	0.835861139
ACE2	-0.950619371	0.815786298	1	1.042460536	0	0	0	0	0	1	0	0	0	0	0	0.008827695	0	0	0	0	0
ACER1	0.011166182	0.997211893	1	0	0	0.923945982	0	0	0.989749501	0	0	1	0	0	1	0	0	0.050575409	0	0	0.05396201
ACER2	0.397306016	0.184194444	0.502504762	80.26946128	41.63762673	66.52411073	59.67235959	89.502421	98.97495006	77	41	72	60	88	100	2.303932787	1.078674475	1.875211417	1.662148764	2.523879224	2.778858643
ACER3	0.352038556	0.052703296	0.245619619	668.2172036	426.531786	616.2719702	661.3686521	753.6510678	769.035362	641	420	667	665	741	777	7.056485668	4.065436575	6.391384283	6.777845116	7.819076438	7.943992553
ACHE	0.206098093	0.520059741	0.800807724	43.78334252	68.04197539	33.26205536	68.62321353	48.81950237	49.48747503	42	67	36	69	48	50	1.101391613	1.544879971	0.821738505	1.675255784	1.206536678	1.217726772
ACIN1	-0.091438566	0.375897825	0.69798496	2435.187812	2765.347746	2515.90491	2373.965372	2468.436088	2400.142539	2336	2723	2723	2387	2427	2425	35.68798151	36.57836199	36.21057743	33.7630076	35.54068054	34.40711547
ACKR2	-0.118611725	0.860382563	0.950519793	6.254763217	10.15551872	6.467621876	8.950853938	9.153656694	2.969248502	6	10	7	9	9	3	0.166497996	0.243997416	0.169080866	0.231227685	0.239390597	0.077315468
ACKR3	1.888938273	0.604752512	1	0	0	0	0	2.034145932	0	0	0	0	0	2	0	0	0	0	0	0.078938835	0
ACKR4	0.519931123	0.506246196	0.791705208	4.169842144	3.046655615	4.619729912	6.961775285	6.102437796	3.958998002	4	3	5	7	6	4	0.143673596	0.094747048	0.156323992	0.232784774	0.206573704	0.133433334
ACLY	-0.017491935	0.856036603	0.948770814	4888.097454	4580.138941	5049.364793	4628.586026	4835.16488	4879.465038	4689	4510	5465	4654	4754	4930	89.04860853	75.30969905	90.33909453	81.83005527	86.5392045	86.95232508
ACMSD	1.126695663	0.114451706	0.389851226	4.169842144	3.046655615	5.543675894	4.972696632	10.17072966	12.86674351	4	3	6	5	10	13	0.244213397	0.161049067	0.318859533	0.28263052	0.585216159	0.737123438
ACO1	0.252748138	0.016118844	0.110719949	1224.89113	1137.418096	1278.74124	1443.076563	1428.987517	1466.80876	1175	1120	1384	1451	1405	1482	12.9042375	10.81533482	13.23028602	14.75371718	14.79032174	15.11576251
ACO2	0.059163685	0.654598791	0.870360049	1094.583563	1407.554894	1150.312748	1288.922967	1263.204624	1253.022868	1050	1386	1245	1296	1242	1266	20.2040994	23.44989449	20.85250389	23.088449	22.90754823	22.62409826
ACOT11	0.071924605	0.637460788	0.862150435	188.685357	189.9082	177.3976286	199.9024046	191.2097176	193.0011526	181	187	192	201	188	195	1.939788398	1.762158035	1.791082842	1.994396029	1.931258678	1.940875908
ACOT12	0.076076841	0.976609012	1	0	0	1.847891965	1.989078653	0	0	0	0	2	2	0	0	0	0	0.066197694	0.070411526	0	0
ACOT13	-0.229708158	0.204430584	0.527578967	542.0794788	781.9749411	550.6718055	600.7017532	481.0755129	516.6492393	520	770	596	604	473	522	9.825821179	12.79333296	9.802806597	10.56676409	8.567092768	9.160588837
ACOT2	-1.479245193	0.515072662	1	2.084921072	0	0.923945982	0.994539326	0	0	2	0	1	1	0	0	0.102118771	0	0.044444113	0.047273216	0	0
ACOT6	0.899376348	0.719470748	1	0	0	0.923945982	0.994539326	0	0.989749501	0	0	1	1	0	1	0	0	0.047514266	0.0505388	0	0.050695888
ACOT7	0.119512712	0.486680114	0.779632061	1807.62657	2651.605937	1822.021477	2464.468451	2134.836156	2223.967128	1734	2611	1972	2478	2099	2247	51.64127195	68.37261252	51.12030193	68.32642535	59.91934986	62.14959247
ACOT8	-0.038323738	0.837130976	0.941746538	131.3500275	175.6904738	135.8200594	145.2027417	140.3560693	145.4931766	126	173	147	146	138	147	5.366739832	6.479083328	5.449993621	5.757479675	5.634117499	5.814932892
ACOT9	0.291214318	0.003832081	0.038639916	1035.163312	1012.505216	1056.994204	1290.912046	1229.641216	1278.756355	993	997	1144	1298	1209	1292	14.65505176	12.9378089	14.69612357	17.73586447	17.10295786	17.70875368
ACOX1	0.41658864	0.001363993	0.01699774	814.1616787	674.3264427	854.6500337	1027.359124	1060.807103	1040.226725	781	664	925	1033	1043	1051	8.665517878	6.477971507	8.933546116	10.61166108	11.09263221	10.83012776
ACOX2	-1.271542881	4.58E-08	2.03E-06	135.5198697	187.8770962	143.2116273	69.61775285	73.22925355	50.47722453	130	185	155	70	72	51	4.513094225	5.647161946	4.683833074	2.24992815	2.395909235	1.64432856
ACOX3	0.118647143	0.447669778	0.751867629	203.2798045	205.1414781	224.5188737	233.7167417	248.1658037	205.8678961	195	202	243	235	244	208	5.378804122	4.899253961	5.834398023	6.001482453	6.45130776	5.328461447
ACOXL	-1.214399067	2.81E-05	0.000623043	64.63255324	62.96421604	72.06778662	21.87986518	36.61462677	27.71298602	62	62	78	22	36	28	1.046001036	0.919728364	1.145443547	0.343639174	0.582169893	0.438718382
ACP1	0.03188713	0.763375945	0.917539798	1507.397935	1510.125633	1555.925034	1675.798765	1516.455792	1483.634501	1446	1487	1684	1685	1491	1499	47.49675028	42.94711916	48.14778945	51.24306157	46.94399688	45.72825316
ACP2	0.168784059	0.349608056	0.67623509	194.9401203	283.3389722	213.4315219	269.5201575	265.4560441	242.4886276	187	279	231	271	261	245	5.731684812	7.519212567	6.162988195	7.690410909	7.668104409	6.97419608
ACP3	0.276149961	0.634717662	0.860396451	8.339684289	9.139966844	7.391567859	7.956314612	14.23902152	7.917996005	8	9	8	8	14	8	0.175880236	0.173979079	0.15309313	0.162838316	0.295027097	0.163344462
ACP4	-0.220703563	0.851726007	1	4.169842144	1.015551872	1.847891965	0.994539326	2.034145932	2.969248502	4	1	2	1	2	3	0.247307009	0.054363061	0.107632912	0.057242158	0.118525896	0.172260246
ACP5	-0.323200148	0.717821804	0.896677815	7.297223753	4.062207486	3.695783929	0.994539326	3.051218898	7.917996005	7	4	4	1	3	8	0.213686722	0.107366045	0.106286511	0.028263052	0.087782424	0.226807212
ACP6	0.062378865	0.688243452	0.882672711	218.9167126	225.4525155	246.6935773	218.7986518	236.9780011	266.2426157	210	222	267	220	233	269	2.218206915	2.061879117	2.454893657	2.151518089	2.359095367	2.638896855
ACP7	0.59509382	0.011721058	0.088364807	47.95318466	62.96421604	52.66492099	89.50853938	82.38291024	75.22096205	46	62	57	90	81	76	1.314739604	1.558120597	1.418062693	2.381573471	2.219084036	2.017357565
ACR	-0.273470017	0.600943427	0.845323887	10.42460536	16.24882994	16.63102768	12.92901124	6.102437796	16.82574151	10	16	18	13	6	17	0.529492671	0.744916169	0.829604541	0.637298456	0.304521542	0.835980697
ACRBP	0.326674152	0.580641568	0.832707771	12.50952643	10.15551872	4.619729912	14.9180899	7.119510762	11.87699401	12	10	5	15	7	12	0.501086069	0.367162694	0.181735491	0.579911742	0.280179231	0.465371415
ACRV1	-0.32527686	0.678635759	0.880570957	9.382144825	2.031103743	7.391567859	2.983617979	6.102437796	5.938497004	9	2	8	3	6	6	0.380409329	0.074330339	0.294331876	0.11740037	0.243089789	0.235530566
ACSBG1	-0.312270091	0.432237049	0.740773864	18.76428965	22.34214117	22.17470358	17.90170788	17.29024042	15.83599201	18	22	24	18	17	16	0.225092242	0.241901281	0.261238948	0.208401139	0.203771649	0.185821251
ACSBG2	-0.02083368	0.962235062	0.986680332	25.01905287	15.23327807	14.78313572	21.87986518	19.32438635	12.86674351	24	15	16	22	19	13	0.716816428	0.393926713	0.415963624	0.608357617	0.543947676	0.360601423
ACSF2	0.270396887	0.038526468	0.199983939	363.8187271	398.0963336	360.3389331	483.3461127	441.4096672	428.5615338	349	392	390	486	434	433	12.85837213	12.6991337	12.50730765	16.57816254	15.3269983	14.81616599
ACSF3	-0.015836761	0.924907895	0.972827637	501.4235179	684.4819614	492.4632086	604.6799105	508.536483	546.3417243	481	674	533	608	500	552	9.74585891	12.00777123	9.400282702	11.40560123	9.71072967	10.38727182
ACSL1	0.876147821	1.61E-07	6.32E-06	500.3810573	337.1632214	478.6040189	773.751596	826.8803213	815.5535885	480	332	518	778	813	824	7.356173021	4.473796724	6.910017067	11.03900311	11.94285227	11.72803586
ACSL3	0.218034141	0.066065069	0.282313659	3301.472518	2791.752095	3387.185971	3513.707441	3829.279717	3684.837391	3167	2749	3666	3533	3765	3723	40.53227601	30.93535707	40.83984177	41.86355701	46.18752863	44.2520444
ACSL4	0.151495287	0.402579513	0.7197825	1956.698426	1281.626462	1966.15705	1727.51481	2012.7874	2040.86347	1877	1262	2128	1737	1979	2062	28.44520701	16.81634646	28.07082081	24.37160918	28.74732486	29.02156727
ACSL5	0.057707559	0.610664079	0.849663108	789.1426258	829.7058791	902.6952247	874.200068	857.3925103	893.743799	757	817	977	879	843	903	16.46380777	15.62370136	18.4955663	17.6995752	17.5739262	18.23935738
ACSL6	-0.31634874	0.396659312	0.715655093	30.23135555	20.31103743	35.10994733	24.86348316	18.30731339	25.73348702	29	20	38	25	18	26	0.322068471	0.195302442	0.367343595	0.257057206	0.191615014	0.26817046
ACSM1	-0.148208336	0.882202574	1	2.084921072	3.046655615	3.695783929	1.989078653	3.051218898	2.969248502	2	3	4	2	3	3	0.079095807	0.104321107	0.137696252	0.073230672	0.113723846	0.110187441
ACSM3	0.03079712	0.879235669	0.958969649	82.35438235	97.49297967	96.09038216	98.45939332	95.6048588	88.08770555	79	96	104	99	94	89	2.437615701	2.604574868	2.793252196	2.828218135	2.780179376	2.550442456
ACSM4	-0.105445586	0.768846228	0.920337023	32.31627662	22.34214117	46.19729912	32.81979777	35.59755381	25.73348702	31	22	50	33	35	26	1.09498363	0.683275862	1.537285742	1.079193779	1.185006667	0.852916775
ACSS1	0.011166252	0.997199245	1	0	0	0.923945982	0	1.017072966	0	0	0	1	0	1	0	0	0	0.012553743	0	0.013824244	0
ACSS2	0.020534425	0.86335442	0.951456067	820.4164419	856.1102277	776.1146252	901.0526298	797.3852053	788.830352	787	843	840	906	784	797	22.30904397	21.01170366	20.72641432	23.77792679	21.30242801	20.98224355
ACSS3	-1.317639167	0.432107496	1	1.042460536	3.046655615	0.923945982	0	1.017072966	0.989749501	1	3	1	0	1	1	0.009862297	0.026015177	0.008584534	0	0.009453331	0.009159366
ACTA1	0.304506068	0.664163039	0.874652813	6.254763217	8.124414972	2.771837947	7.956314612	7.119510762	5.938497004	6	8	3	8	7	6	0.209084002	0.245124661	0.090997502	0.258106595	0.233816099	0.194181647
ACTA2	-0.565067069	0.008768636	0.072017551	117.7980406	178.7371294	135.8200594	96.47031467	104.7585155	91.05695406	113	176	147	97	103	92	6.950170254	9.51825056	7.869968549	5.523677252	6.072409361	5.255235741
ACTB	-0.055510936	0.71153258	0.892642471	32422.60759	45550.54809	34584.22206	38238.04803	35373.79776	34696.65849	31102	44853	37431	38448	34780	35056	815.6067132	1034.216438	854.4026107	933.481658	874.2363676	853.7725947
ACTBL2	2.437280074	5.80E-05	0.001172322	2.084921072	4.062207486	5.543675894	14.9180899	25.42682415	23.75398801	2	4	6	15	25	24	0.059392628	0.104445565	0.155093094	0.41241397	0.711622011	0.661913387
ACTC1	-1.886911806	0.53988794	1	1.042460536	1.015551872	0	0	0	0	1	1	0	0	0	0	0.060037266	0.0527896	0	0	0	0
ACTG1	-0.122703881	0.31456646	0.643187818	61764.7443	76636.59088	65286.94706	66362.62564	60934.87554	59782.84934	59249	75463	70661	66727	59912	60402	1528.600278	1711.884427	1586.833466	1593.874307	1481.608782	1447.276811
ACTG2	0.011166472	0.99715808	1	0	1.015551872	0	0	1.017072966	0	0	1	0	0	1	0	0	0.027313825	0	0	0.029775693	0
ACTL10	-2.432380469	0.309398518	1	1.042460536	1.015551872	0.923945982	0	0	0	1	1	1	0	0	0	0.052414088	0.046086688	0.0456233	0	0	0
ACTL6A	-0.058181238	0.573998867	0.82888354	984.0827461	956.649863	1010.796905	959.7304501	955.031515	920.4670356	944	942	1094	965	939	930	40.332182	35.38816896	40.68513001	38.17214792	38.45493953	36.90201218
ACTL6B	-0.90868347	0.744007663	1	0	2.031103743	0	0	1.017072966	0	0	2	0	0	1	0	0	0.095741768	0	0	0.052185614	0
ACTL8	-0.028885485	0.987286537	1	2.084921072	1.015551872	0	1.989078653	0	0.989749501	2	1	0	2	0	1	0.089990783	0.039563572	0	0.083317761	0	0.041788368
ACTN1	0.524218763	0.000147561	0.002632428	3294.175294	4459.288268	3557.192032	5363.550588	5365.059895	5537.648456	3160	4391	3850	5393	5275	5595	55.13984118	67.37043178	58.47602188	87.12612709	88.22825886	90.67047574
ACTN2	-0.1221382	0.890801444	1	3.127381608	6.093311229	2.771837947	3.978157306	2.034145932	4.948747503	3	6	3	4	2	5	0.05020462	0.088287891	0.043700091	0.061975777	0.032081838	0.077710519
ACTN3	0.726067647	0.638038258	1	2.084921072	1.015551872	0	0.994539326	3.051218898	0.989749501	2	1	0	1	3	1	0.050685096	0.022283209	0	0.02346334	0.072874963	0.023536271
ACTN4	0.699303619	4.53E-06	0.000122585	11297.14483	16093.45051	11836.67198	21342.81395	21052.39332	21298.4195	10837	15847	12811	21460	20699	21519	174.1549801	223.9243632	179.2043378	319.2979299	318.8474922	321.1709715
ACTR10	0.137724467	0.256580117	0.591830605	635.900927	626.5955047	708.6665685	769.7734387	704.8315654	694.8041494	610	617	767	774	693	702	21.01852821	18.69326215	23.00416601	24.69181352	22.88824629	22.46451022
ACTR1A	0.101488767	0.4346742	0.742620437	1681.488845	2042.274814	1811.858071	2188.981058	1836.833777	1913.185785	1613	2011	1961	2201	1806	1933	47.29082402	51.84203608	50.04477832	59.74507592	50.75362616	52.63343854
ACTR1B	-0.067188435	0.627663799	0.858051917	378.4131746	406.2207486	390.8291505	418.7010565	350.8901733	352.3508222	363	400	423	421	345	356	13.66545148	13.24051312	13.86105826	14.67367906	12.44925237	12.44671464
ACTR2	0.16656348	0.331835911	0.659095771	4744.2379	3310.699101	4970.829385	4361.054947	4997.896555	5261.508345	4551	3260	5380	4385	4914	5316	99.42161755	62.62086388	102.3045447	88.69173436	102.9001381	107.8565034
ACTR3	0.075843299	0.445713334	0.750533261	3652.781719	3325.932379	3753.06858	3746.429643	3778.426069	3786.781589	3504	3275	4062	3767	3715	3826	42.68567631	35.07977821	43.0721599	42.48672446	43.37941628	43.28629454
ACTR3B	-0.281618094	0.050930059	0.240375383	286.6766474	271.1523497	274.4119568	219.7931912	247.1487307	217.7448901	275	267	297	221	243	220	10.29655366	8.790183073	9.679530776	7.661098178	8.721120427	7.650137651
ACTR3C	0.44139572	0.565162784	0.82433881	4.169842144	3.046655615	7.391567859	10.93993259	5.08536483	3.958998002	4	3	8	11	5	4	0.254904767	0.168099602	0.443758428	0.649008241	0.305418111	0.23673656
ACTR5	-0.403863788	0.000799914	0.011214367	628.6037033	633.7043678	665.2411073	522.1331464	466.8364914	468.1515138	603	624	720	525	459	473	19.64342969	17.87360104	20.41602379	15.83429999	14.33241935	14.31029283
ACTR6	0.016915179	0.897157818	0.963410805	594.2025056	513.869247	626.435376	611.6416858	579.7315906	564.1572153	570	506	678	615	570	570	25.1830436	19.65673324	26.07364317	25.15637373	24.13876428	23.38813503
ACTR8	0.128019312	0.360700745	0.685006009	415.9417539	360.5209144	443.4940715	414.7228992	464.8023454	454.2950208	399	355	480	417	457	459	8.85650859	6.928599704	9.274052542	8.569693082	9.723277242	9.462147492
ACTRT3	0.217512992	0.666942373	0.876207822	12.50952643	8.124414972	12.01129777	13.92355057	11.18780263	12.86674351	12	8	13	14	11	13	0.595845612	0.349276971	0.561868279	0.643606018	0.523542571	0.599491773
ACVR1	0.285928431	0.05318133	0.247257946	330.4599899	272.1679016	350.1755273	374.9413261	386.4877271	400.8485477	317	268	379	377	380	405	5.722795036	4.254134229	5.955617559	6.301295414	6.575659895	6.790336992
ACVR1B	-0.165268908	0.161142272	0.471134554	581.6929791	573.7868074	631.0551059	514.1768318	544.1340368	535.4544798	558	565	683	517	535	541	8.378229796	7.459229719	8.926422419	7.187008737	7.699786221	7.544017886
ACVR1C	0.174345481	0.565817299	0.824486576	105.2885141	51.79314545	101.6340581	70.61229218	103.7414425	117.7801906	101	51	110	71	102	119	0.925571201	0.410947271	0.877444804	0.60240195	0.895974083	1.012797909
ACVR2A	-0.406841812	0.01211702	0.090698681	212.6619494	204.1259262	217.1273058	141.2245844	167.8170394	169.2471646	204	201	235	142	165	171	3.129842143	2.711538589	3.13833132	2.017066292	2.426515262	2.436552381
ACVR2B	-0.325988271	0.214650792	0.541635021	478.4893861	212.2503412	435.1785577	276.4819328	305.1218898	316.7198402	459	209	471	278	300	320	3.232381531	1.294147217	2.887151014	1.812567914	2.025060499	2.09289425
ACVRL1	0.706314591	0.018584467	0.121728701	36.48611876	29.45100427	53.58886698	68.62321353	52.88779423	74.23121255	35	29	58	69	52	75	0.673001751	0.490313231	0.970766554	1.228391495	0.958425389	1.339358346
ACY1	0.136485018	0.724255316	0.900089509	26.0615134	29.45100427	15.7070817	30.83071912	20.34145932	26.72323652	25	29	17	31	20	27	1.370071029	1.397425094	0.810943614	1.572911649	1.050606024	1.37421351
ACY3	-0.143422163	0.843422505	0.944321261	4.169842144	5.077759358	8.315513841	4.972696632	6.102437796	4.948747503	4	5	9	5	6	5	0.242075862	0.266065745	0.47410296	0.28015673	0.34805635	0.281027535
ACYP1	-0.080647201	0.640763015	0.863884159	212.6619494	206.1570299	195.8765483	228.7440451	181.0389879	171.2266636	204	203	212	230	178	173	9.387790522	8.214038349	8.491956209	9.799425591	7.851633903	7.393783016
ACYP2	0.138816121	0.500650631	0.788490169	83.39684289	81.24414972	86.85092234	102.4375506	86.45120211	88.08770555	80	80	94	103	85	89	1.528020286	1.343558514	1.562808083	1.821444398	1.55619808	1.578761456
ADA	-0.567270836	0.001312909	0.016510076	356.5215033	490.511554	352.9473653	280.4600901	283.7633575	245.4578762	342	483	382	282	279	248	7.710938457	9.575373584	7.496924824	5.886671484	6.029650653	5.193022293
ADA2	0.467769787	0.788410409	1	0	1.015551872	1.847891965	0	3.051218898	0.989749501	0	1	2	0	3	1	0	0.009600635	0.019008207	0	0.031397898	0.010140512
ADAD2	-2.875145084	0.323206912	1	0	4.062207486	0	0	0	0	0	4	0	0	0	0	0	0.127823438	0	0	0	0
ADAL	-0.087990017	0.673344214	0.878683592	91.73652718	97.49297967	114.5693018	98.45939332	104.7585155	83.13895805	88	96	124	99	103	84	1.57291946	1.508768165	1.929230684	1.63831938	1.764687684	1.394409956
ADAM10	0.48581003	0.010715928	0.082652788	2194.379428	1377.088338	2222.090088	2423.692339	2872.214056	2817.816828	2105	1356	2405	2437	2824	2847	13.57914871	7.691438985	13.50436561	14.55511142	17.46191835	17.05671083
ADAM11	0.068336641	0.620242439	0.854644711	257.4877524	264.0434866	244.8456853	266.5365395	267.49019	269.2118642	247	260	265	268	263	272	4.290132066	3.970768076	4.006436321	4.309710154	4.378610087	4.387629902
ADAM12	-1.524118485	0.55194646	1	3.127381608	0	0	0.994539326	0	0	3	0	0	1	0	0	0.028125933	0	0	0.00868011	0	0
ADAM15	-0.024629957	0.863343077	0.951456067	1889.980952	2342.878168	1827.565153	2208.871844	1888.704498	1859.739312	1813	2307	1978	2221	1857	1879	46.04448493	51.51751129	43.72650483	52.22373564	45.2062555	44.31941002
ADAM17	0.316498295	0.125562398	0.410432464	661.9624404	443.7961679	769.6470033	664.3522701	857.3925103	814.563839	635	437	833	668	843	823	7.223321013	4.370912302	8.247965851	7.035244799	9.191736833	8.694615901
ADAM18	-2.4775594	0.355057586	1	2.084921072	1.015551872	0	0	0	0	2	1	0	0	0	0	0.050762619	0.022317292	0	0	0	0
ADAM19	0.306949855	0.003696546	0.037689891	1844.112688	1844.242199	1989.2557	2203.899148	2340.284895	2480.312249	1769	1816	2153	2216	2301	2506	20.83414992	18.80577612	22.07143875	24.16335692	25.97594686	27.41046443
ADAM2	-0.950619371	0.815786298	1	0	1.015551872	0	0	0	0	0	1	0	0	0	0	0	0.027952194	0	0	0	0
ADAM21	0.974506945	0.006228078	0.056250026	22.93413179	13.20217433	20.32681161	39.78157306	33.56340788	37.61048102	22	13	22	40	33	38	0.561480478	0.291731146	0.488734867	0.94517349	0.807295881	0.900705785
ADAM22	0.205768639	0.254448084	0.589648302	383.6254773	258.9657272	361.2628791	346.0996856	415.9828431	395.8998002	368	255	391	348	409	400	2.73941437	1.669081551	2.533525795	2.39843921	2.91836787	2.765395663
ADAM23	1.424204955	0.205956487	1	1.042460536	0	3.695783929	3.978157306	6.102437796	2.969248502	1	0	4	4	6	3	0.012913852	0	0.044962916	0.047825043	0.074270079	0.035980272
ADAM28	0.495560584	0.213782326	0.540399697	34.40119769	16.24882994	15.7070817	33.8143371	32.54633491	26.72323652	33	16	17	34	32	27	0.362129289	0.154382177	0.162381779	0.345436472	0.336594106	0.275169852
ADAM29	-0.950619371	0.815786298	1	0	1.015551872	0	0	0	0	0	1	0	0	0	0	0	0.021546139	0	0	0	0
ADAM32	-0.353578902	0.313439821	0.642087201	36.48611876	25.38879679	45.27335313	21.87986518	32.54633491	29.69248502	35	25	49	22	32	30	1.080760161	0.678779562	1.317031085	0.628960721	0.947148505	0.8603396
ADAM33	-1.820004877	0.561105069	1	0	1.015551872	0.923945982	0	0	0	0	1	1	0	0	0	0	0.019840965	0.01964147	0	0	0
ADAM7	-0.950619371	0.815786298	1	0	1.015551872	0	0	0	0	0	1	0	0	0	0	0	0.016273751	0	0	0	0
ADAM8	-0.397604878	0.330021417	0.657553768	28.14643447	18.27993369	32.33810938	18.8962472	14.23902152	26.72323652	27	18	35	19	14	27	0.686765954	0.402573296	0.774910774	0.44744345	0.341334232	0.637817061
ADAM9	0.254729902	0.130190398	0.418856152	5117.438772	3695.593261	5384.757185	4926.947823	5919.364662	6093.887675	4909	3639	5828	4954	5820	6157	60.78303253	39.61857516	62.81271084	56.79170334	69.07471993	70.80205458
ADAMTS10	0.093552191	0.699130769	0.887732583	57.33532949	72.10418288	58.20859689	57.68328094	71.19510762	71.26196404	55	71	63	58	70	72	1.046418845	1.187759949	1.043330911	1.021669473	1.276579069	1.272221511
ADAMTS12	-0.950619371	0.815786298	1	0	0	0.923945982	0	0	0	0	0	1	0	0	0	0	0	0.008200486	0	0	0
ADAMTS13	0.047796029	0.780376297	0.925657291	145.9444751	156.3949882	153.3750331	174.0443821	154.5950908	142.5239281	140	154	166	175	152	144	2.186337326	2.11464427	2.256502837	2.530269282	2.275304564	2.088521743
ADAMTS14	-1.27034425	5.03E-18	7.25E-16	411.7719118	381.8475037	387.1333666	157.1372136	179.004842	153.4111726	395	376	419	158	176	155	5.888203935	4.928344496	5.436738352	2.180632072	2.514810308	2.145876981
ADAMTS15	-0.44558465	0.163832914	0.475042544	38.57103984	34.52876363	33.26205536	24.86348316	25.42682415	27.71298602	37	34	36	25	25	28	0.511146446	0.412999955	0.432897208	0.319759305	0.331047602	0.35924359
ADAMTS16	0.371267923	0.231636342	0.561367351	42.74088198	30.46655615	36.03389331	34.80887643	57.97315906	48.49772553	41	30	39	35	57	49	0.584306349	0.375928688	0.483793487	0.461811085	0.778643066	0.648545132
ADAMTS17	0.561110534	0.01174265	0.088379914	75.0571586	56.87090481	65.60016475	93.48669669	107.8097344	90.06720456	72	56	71	94	106	91	0.931973184	0.63736236	0.799959372	1.126518516	1.315175172	1.093955579
ADAMTS18	1.499520158	0.508308762	1	0	1.015551872	0	0	2.034145932	0.989749501	0	1	0	0	2	1	0	0.012507325	0	0	0.027269287	0.013210655
ADAMTS19	-0.950619371	0.815786298	1	1.042460536	0	0	0	0	0	1	0	0	0	0	0	0.01595299	0	0	0	0	0
ADAMTS2	0.331456892	0.058142008	0.26058208	143.859554	164.5194032	166.3102768	194.929708	175.9536231	226.6526356	138	162	180	196	173	229	1.333729436	1.376674062	1.514257793	1.753817027	1.602660634	2.055471728
ADAMTS20	-0.950619371	0.815786298	1	1.042460536	0	0	0	0	0	1	0	0	0	0	0	0.012370881	0	0	0	0	0
ADAMTS4	-0.136739953	0.884212214	0.960027291	6.254763217	5.077759358	0.923945982	1.989078653	5.08536483	3.958998002	6	5	1	2	5	4	0.048701723	0.035685398	0.007065318	0.015030126	0.038901818	0.030153688
ADAMTS6	-0.432142404	0.448218915	0.752398726	17.72182911	10.15551872	19.40286563	3.978157306	18.30731339	12.86674351	17	10	21	4	18	13	0.19298338	0.099815607	0.207505181	0.042040758	0.195862056	0.137057156
ADAMTS7	-0.06984524	0.639704476	0.863392813	422.1965171	511.8381433	386.2094206	410.7447418	413.9486971	432.5205318	405	504	418	413	407	437	6.087582993	6.66112945	5.468960867	5.747506673	5.863961328	6.100405221
ADAMTS8	-1.479248783	0.515194971	1	2.084921072	0	0.923945982	0	0	0.989749501	2	0	1	0	0	1	0.045739527	0	0.019906749	0	0	0.021239733
ADAMTS9	0.97293398	0.811542501	1	0	0	0	0	1.017072966	0	0	0	0	0	1	0	0	0	0	0	0.009142531	0
ADAMTSL1	1.872223186	0.545829645	1	0	0	0	0	1.017072966	0.989749501	0	0	0	0	1	1	0	0	0	0	0.007570764	0.00733534
ADAMTSL2	-0.969409706	0.627170552	1	0	2.031103743	1.847891965	1.989078653	0	0	0	2	2	2	0	0	0	0.031197446	0.030883765	0.032849679	0	0
ADAMTSL3	-1.470210945	0.483134033	1	1.042460536	1.015551872	0.923945982	0.994539326	0	0	1	1	1	1	0	0	0.011287104	0.009924531	0.009824743	0.010450139	0	0
ADAMTSL4	0.840822411	1.85E-06	5.55E-05	133.4349486	148.2705732	113.6453558	259.5747642	226.8072714	220.7141386	128	146	123	261	223	223	2.339284625	2.346137266	1.956666774	4.416245061	3.906472543	3.784995217
ADAMTSL5	0.286491495	0.04119904	0.209252587	279.3794237	319.8988395	274.4119568	374.9413261	347.8389544	342.4533272	268	315	297	377	342	346	7.794028184	8.054993551	7.518345671	10.15098273	9.533669677	9.345244148
ADAP1	0.329715388	0.09533993	0.351860432	233.5111601	358.4898107	243.9217393	393.8375733	338.6852977	317.7095897	224	353	264	396	333	321	6.630615891	9.187725736	6.802185024	10.85276998	9.448370213	8.824665644
ADAP2	-0.01641584	0.913208509	0.968262846	244.978226	222.4058599	250.3893612	234.7112811	219.6877606	255.3553712	235	219	271	236	216	258	7.221593652	5.917479548	7.248917189	6.714547479	6.362470079	7.363296126
ADAR	0.123043512	0.415512495	0.729617738	4653.543833	3587.944762	4892.293976	4254.639239	5091.467268	4957.655249	4464	3533	5295	4278	5006	5009	47.40015137	32.98577144	48.93957227	42.05676692	50.95105775	49.39624655
ADARB1	-0.13104729	0.3495061	0.676134389	433.663583	357.4742588	435.1785577	376.9304047	362.0779759	381.0535577	416	352	471	379	356	385	4.606451973	3.42723075	4.539758874	3.885545399	3.778592267	3.959326546
ADAT1	0.213144656	0.161097507	0.471104336	330.4599899	265.0590385	338.1642295	343.1160676	383.4365082	356.3098202	317	261	366	345	377	360	4.553664471	3.296626442	4.576374032	4.588391016	5.190986885	4.802768362
ADAT2	-0.217638923	0.226850141	0.557528427	412.8143723	277.2456609	369.5783929	276.4819328	307.1560357	327.6070847	396	273	400	278	302	331	4.843265714	2.935845674	4.258354019	3.1479474	3.540436991	3.75974577
ADAT3	0.056955096	0.852721599	0.947288848	35.44365823	77.18194224	51.74097501	61.66143824	55.93901313	53.44647303	34	76	56	62	55	54	1.764247062	3.46754051	2.529339783	2.97859692	2.735583602	2.602325521
ADCK1	-0.45009465	0.02973426	0.169240385	108.4158958	140.1461583	110.8735179	83.54130343	83.39998321	96.00570156	104	138	120	84	82	97	2.640463941	3.080728693	2.651959027	1.974539147	1.995572776	2.287209843
ADCK2	0.342795082	0.051993165	0.243138236	132.3924881	164.5194032	145.9834652	197.913326	165.7828935	197.9499001	127	162	158	199	163	200	3.834563571	4.300854011	4.152484024	5.56294618	4.71744279	5.60827876
ADCK5	0.334093471	0.092227442	0.344888794	162.6238436	248.8102085	167.2342228	258.5802249	234.9438551	235.5603811	156	245	181	260	231	238	6.603854203	9.119403413	6.669451446	10.19027225	9.373281814	9.357012519
ADCY1	0.011166534	0.997146245	1	1.042460536	0	0	0	1.017072966	0	1	0	0	0	1	0	0.006338541	0	0	0	0.006075697	0
ADCY10	0.839183493	0.32820096	0.655683128	3.127381608	3.046655615	2.771837947	3.978157306	4.068291864	7.917996005	3	3	3	4	4	8	0.042600463	0.037457758	0.037081132	0.052588722	0.054445234	0.105504364
ADCY3	-0.42928054	0.000824304	0.011474005	580.6505186	568.7090481	546.0520756	378.9194834	446.4950321	433.5102813	557	560	591	381	439	438	8.478284049	7.494941715	7.830309181	5.369295473	6.405073301	6.191761983
ADCY4	-0.146536833	0.83793084	0.942318434	4.169842144	9.139966844	5.543675894	5.967235959	7.119510762	3.958998002	4	9	6	6	7	4	0.089216668	0.176504582	0.116486587	0.123901573	0.149654874	0.082857796
ADCY5	-0.261612743	0.542971752	0.811344597	17.72182911	18.27993369	20.32681161	18.8962472	17.29024042	10.88724451	17	18	22	19	17	11	0.175415437	0.163312286	0.197596947	0.181514803	0.168141387	0.105414159
ADCY6	0.144714535	0.303555029	0.633982768	503.5084389	388.9563668	438.8743416	485.3351913	491.2462426	494.8747503	483	383	475	488	483	500	5.908187415	4.119394377	5.057540908	5.526707945	5.663189312	5.68021157
ADCY7	-0.326390216	0.047311625	0.2294317	250.1905287	204.1259262	261.476713	198.9078653	189.1755717	183.1036576	240	201	283	200	186	185	3.139886529	2.31220446	3.222758849	2.422547316	2.332504405	2.247821473
ADCY9	0.193379213	0.18524343	0.504086823	341.9270558	336.1476695	353.8713112	344.110607	393.6072378	442.4180268	328	331	383	346	387	447	3.410357456	3.026087749	3.466278827	3.330747555	3.856948497	4.316392772
ADCYAP1R1	0.259227221	0.733740857	0.904131274	6.254763217	7.108863101	1.847891965	5.967235959	7.119510762	4.948747503	6	7	2	6	7	5	0.072835261	0.0747164	0.0211329	0.06743436	0.081450787	0.056369971
ADD1	0.184998562	0.069167423	0.28995645	1814.923793	2012.823809	1878.382182	2120.357844	2240.611744	2125.981927	1741	1982	2033	2132	2203	2148	28.02199499	28.04990505	28.48238291	31.77071882	33.98768571	32.10864158
ADD2	-0.900810376	0.394261901	1	4.169842144	6.093311229	4.619729912	0	1.017072966	6.928246504	4	6	5	0	1	7	0.029624744	0.039072692	0.032233189	0	0.00709907	0.048148197
ADD3	0.538521709	0.002825492	0.030529819	1378.132829	913.9966844	1333.254053	1522.639709	1816.492317	1927.042278	1322	900	1443	1531	1786	1947	22.94254863	13.73346676	21.79792727	24.59942508	29.7097144	31.38076544
ADGB	-1.390510518	0.593679824	1	0	0	2.771837947	0	1.017072966	0	0	0	3	0	1	0	0	0	0.037648141	0	0.01381944	0
ADGRA2	0.070078035	0.677844775	0.880561098	207.4496467	279.2767647	226.3667657	231.7276631	266.4731171	250.4066237	199	275	245	233	262	253	2.377783526	2.889211911	2.548144099	2.577595228	3.000732936	2.807547637
ADGRA3	-0.317647176	0.005857155	0.053847555	921.5351139	824.6281197	935.0333341	739.9372589	710.9340032	700.7426464	884	812	1012	744	699	708	12.4443175	10.05083892	12.40046562	9.696864217	9.431978677	9.25634325
ADGRB1	-0.06611236	0.736755654	0.905183408	124.0528038	158.426092	112.7214098	126.3064945	124.0829018	126.6879361	119	156	122	127	122	128	1.582055549	1.823588441	1.411800267	1.563212606	1.554681441	1.580418526
ADGRB2	0.242079495	0.128274444	0.41562378	363.8187271	441.7650641	317.8374179	456.4935509	414.9657701	456.2745198	349	435	344	459	408	461	4.983144731	5.461284439	4.275384504	6.067786905	5.583995423	6.113168615
ADGRB3	0.011166534	0.997146245	1	1.042460536	0	0	0	1.017072966	0	1	0	0	0	1	0	0.013140878	0	0	0	0.012595958	0
ADGRD1	-0.210349467	0.202855778	0.525910838	182.4305938	170.6127144	170.0060608	153.1590563	138.3219234	160.3394191	175	168	184	154	136	162	2.614334312	2.206783973	2.392652122	2.130018403	1.947461133	2.247633332
ADGRD2	-0.19505454	0.465895106	0.765601603	57.33532949	46.71538609	46.19729912	42.76519104	44.7512105	43.54897803	55	46	50	43	44	44	1.29827385	0.954748352	1.027335479	0.93974849	0.995550084	0.964592036
ADGRE1	1.25604752	0.377543614	1	1.042460536	0	1.847891965	2.983617979	3.051218898	0.989749501	1	0	2	3	3	1	0.025663935	0	0.044677813	0.071282687	0.073799143	0.023834751
ADGRE2	-0.219696603	0.17581461	0.492191291	184.5155149	185.8459925	188.4849804	152.164517	151.5438719	176.1754111	177	183	204	153	149	178	1.983784381	1.803431933	1.990169333	1.587640583	1.600715997	1.852800152
ADGRE5	0.246782732	0.066696666	0.283771914	1114.390313	1454.27028	1227.924211	1570.377597	1431.021663	1503.429491	1069	1432	1329	1579	1407	1519	25.4875101	30.02065675	27.58121214	34.85550636	32.1551559	33.63526508
ADGRF1	-2.854971444	4.62E-32	1.62E-29	201.1948835	188.8926481	210.659684	18.8962472	32.54633491	31.67198402	193	186	228	19	32	32	2.640748647	2.23774279	2.715459101	0.2406927	0.419688	0.406637204
ADGRF3	-0.984915355	0.419510202	1	2.084921072	3.046655615	2.771837947	1.989078653	1.017072966	0.989749501	2	3	3	2	1	1	0.031375119	0.041381297	0.040965221	0.029048582	0.015037035	0.014569437
ADGRF4	-1.24784046	0.243241802	1	4.169842144	3.046655615	4.619729912	0.994539326	1.017072966	2.969248502	4	3	5	1	1	3	0.097872606	0.064543109	0.106490245	0.022653782	0.023453517	0.068172589
ADGRG1	0.184901001	0.129245198	0.416893457	615.0517163	712.9174138	635.6748358	778.7242926	709.9169302	743.301875	590	702	688	783	698	751	9.738051701	10.18789926	9.884328369	11.96523925	11.04287874	11.51190976
ADGRG2	1.018625314	0.480063694	1	1.042460536	1.015551872	0.923945982	0.994539326	4.068291864	0.989749501	1	1	1	1	4	1	0.017096951	0.015033016	0.014881864	0.015829173	0.065551927	0.015878374
ADGRG3	-1.896809391	0.333158603	1	2.084921072	1.015551872	0.923945982	0	1.017072966	0	2	1	1	0	1	0	0.063604064	0.027962908	0.027681749	0	0.030483279	0
ADGRG4	-2.220931348	0.230631856	1	2.084921072	2.031103743	0.923945982	0	1.017072966	0	2	2	1	0	1	0	0.016469135	0.01448099	0.007167694	0	0.0078931	0
ADGRG5	-0.151787166	0.522912589	0.802313514	69.84485592	88.35301282	66.52411073	58.67782026	70.17803465	73.24146304	67	87	72	59	69	74	1.39816162	1.59635432	1.307837339	1.139919403	1.380188743	1.434173418
ADGRG6	-0.062076539	0.785965322	0.927688257	1432.340777	754.5550406	1352.656918	960.7249894	1183.872932	1246.094621	1374	743	1464	966	1164	1259	16.22585299	7.715020479	15.048754	10.5617891	13.17590943	13.80809955
ADGRG7	0.004493147	0.997896374	1	2.084921072	0	0.923945982	0.994539326	1.017072966	0.989749501	2	0	1	1	1	1	0.051743998	0	0.022520014	0.023953531	0.024799151	0.024027986
ADGRL1	0.022175633	0.86510104	0.952537019	1433.383237	1746.749219	1371.135838	1558.443125	1486.960676	1575.681205	1375	1720	1484	1567	1462	1592	14.52767281	15.97898777	13.64790262	15.32857945	14.80633397	15.62153804
ADGRL2	-0.420605289	0.793169848	1	2.084921072	1.015551872	0.923945982	0.994539326	0	1.979499001	2	1	1	1	0	2	0.019111252	0.008402076	0.008317596	0.008847055	0	0.017749107
ADGRL4	-0.950619371	0.815786298	1	1.042460536	0	0	0	0	0	1	0	0	0	0	0	0.019830665	0	0	0	0	0
ADGRV1	-0.197170572	0.512051635	0.795719411	121.9678827	66.01087165	117.3411398	59.67235959	109.8438803	96.99545106	117	65	127	60	108	98	0.488878767	0.238811994	0.461910354	0.23211656	0.432559531	0.380302136
ADH1A	0.010558324	0.988351101	0.995121915	7.297223753	4.062207486	6.467621876	6.961775285	3.051218898	7.917996005	7	4	7	7	3	8	0.399450145	0.200702138	0.347697242	0.369830005	0.164093967	0.423976617
ADH1B	-1.835137131	0.556262724	1	1.042460536	0	0.923945982	0	0	0	1	0	1	0	0	0	0.019806995	0	0.017240794	0	0	0
ADH4	-0.950619371	0.815786298	1	1.042460536	0	0	0	0	0	1	0	0	0	0	0	0.038573455	0	0	0	0	0
ADH5	0.027597093	0.805102251	0.933452582	2507.117589	2252.494051	2579.657183	2664.370856	2430.804389	2386.286046	2405	2218	2792	2679	2390	2411	75.24376364	61.01609885	76.03429193	77.60106903	71.67375325	70.05514164
ADH6	-0.633401281	0.236598895	0.567538484	11.4670659	11.17107059	17.55497366	6.961775285	10.17072966	8.907745505	11	11	19	7	10	9	0.241771263	0.212584768	0.363499867	0.142445782	0.210677817	0.183713841
ADHFE1	-1.16275618	0.35722662	1	3.127381608	4.062207486	1.847891965	0	3.051218898	0.989749501	3	4	2	0	3	1	0.121185251	0.142074445	0.070322964	0	0.116159994	0.037515945
ADI1	0.109839816	0.329745442	0.657553768	643.1981508	641.8287828	603.3367265	702.1447645	657.029136	677.9784079	617	632	653	706	646	685	9.996761657	9.003652344	9.209287202	10.59054806	10.03260025	10.30747097
ADIPOQ	-0.950619371	0.815786298	1	0	0	0.923945982	0	0	0	0	0	1	0	0	0	0	0	0.01570378	0	0	0
ADIPOR1	0.077779472	0.596278611	0.842337418	1872.259123	2543.957438	1900.556886	2259.59335	2222.304431	2184.377148	1796	2505	2057	2272	2185	2207	71.26581384	87.39973429	71.04734784	83.46853759	83.1061521	81.33259426
ADIPOR2	0.026000877	0.797316131	0.931571646	2046.350032	1857.444373	2025.289593	1963.220631	2068.726413	2005.232488	1963	1829	2192	1974	2034	2026	41.01562768	33.60239505	39.86651516	38.18702025	40.73679219	39.31478263
ADIRF	0.849046559	3.23E-07	1.18E-05	1136.281984	1422.788172	957.2080377	2344.129193	1974.138627	2014.140234	1090	1401	1036	2357	1941	2035	144.2407283	163.0147902	119.3327987	288.775638	246.2032381	250.0997154
ADK	0.268156848	0.016752407	0.113237836	792.2700074	840.8769496	877.7486832	1064.157079	982.4924851	977.8725066	760	828	950	1070	966	988	18.53022074	17.75108087	20.1617984	24.15407102	22.57620517	22.37233534
ADM	-1.140685957	1.42E-11	1.12E-09	673.4295063	930.2455143	656.9255934	351.0723823	329.531641	344.4328262	646	916	711	353	324	348	23.05358709	28.74279063	22.08585697	11.66326809	11.0830124	11.53380519
ADM2	-0.228511282	0.196681087	0.518295462	184.5155149	255.9190716	209.735738	190.9515507	173.9194772	190.0319041	177	252	227	192	171	192	3.424097871	4.286481063	3.822411356	3.438853643	3.170850966	3.449542558
ADM5	-0.272262009	0.395071101	0.714197104	33.35873716	42.6531786	39.72967724	37.79249441	23.39267822	34.64123252	32	42	43	38	23	35	3.369401077	3.888476582	3.941030989	3.704468357	2.321332675	3.422615807
ADNP	-0.085354182	0.595695964	0.842107395	1776.352754	1224.755557	1724.083203	1410.256765	1521.541157	1522.234732	1704	1206	1866	1418	1496	1538	16.66864402	10.37302572	15.88842993	12.84240829	14.0271387	13.97250881
ADNP2	-0.105879029	0.498582239	0.787719159	1501.143172	1100.858229	1452.443084	1128.802136	1262.187551	1376.741555	1440	1084	1572	1135	1241	1391	23.16830758	15.33516897	22.01521961	16.90702677	19.13861104	20.78482266
ADO	-0.015311217	0.896914364	0.963377664	693.2362565	632.688816	700.3510546	631.5324723	697.7120546	675.9989089	665	623	758	635	686	683	14.67448099	12.08806027	14.5595842	12.97341739	14.5101545	13.99745834
ADORA1	0.369575479	0.097125638	0.355720048	58.37779002	72.10418288	63.75227278	83.54130343	78.31461838	89.07745505	56	71	69	84	77	90	1.201863447	1.339839922	1.289005744	1.669113795	1.584034519	1.793894856
ADORA2A	-0.478887194	0.571521707	0.827527144	5.212302681	5.077759358	3.695783929	3.978157306	3.051218898	2.969248502	5	5	4	4	3	3	0.142220606	0.125051812	0.099035563	0.105339699	0.081793839	0.079250343
ADORA2B	-0.063211864	0.60745764	0.848247498	541.0370182	566.6779443	550.6718055	574.8437307	512.6047748	499.8234978	519	558	596	578	504	505	28.29317299	26.74705443	28.28129025	29.17304059	26.33611137	25.56778175
ADORA3	-3.142705292	0.170661205	1	2.084921072	0	2.771837947	0	0	0	2	0	3	0	0	0	0.091127404	0	0.118981358	0	0	0
ADPGK	0.074092921	0.52597002	0.802644639	532.6973339	548.3980106	572.846509	605.6744498	577.6974447	558.2187183	511	540	620	609	568	564	16.09048853	14.95097637	16.99333745	17.75436661	17.14365752	16.49357537
ADPRH	0.481298643	0.083484971	0.324800925	53.16548734	33.51321176	42.50151519	63.6505169	65.09266982	51.46697403	51	33	46	64	64	52	0.916911501	0.521673348	0.719869441	1.065311901	1.102920057	0.86825634
ADPRHL1	0.044349244	0.808194474	0.934022156	221.0016337	306.6966652	218.0512518	259.5747642	274.6097008	234.5706316	212	302	236	261	270	237	1.617913753	2.026534092	1.567726036	1.844164144	1.975104536	1.679790911
ADPRM	-0.162221942	0.411707875	0.726890174	96.94882986	111.7107059	120.1129777	93.48669669	104.7585155	96.00570156	93	110	130	94	103	97	4.997635779	5.197587437	6.080841284	4.676802906	5.305492375	4.84106332
ADPRS	-0.001748465	0.991955049	0.996982586	251.2329892	343.2565326	303.9782282	337.1488317	264.4389711	295.9351007	241	338	329	339	260	299	12.11152748	14.93571583	14.39184379	15.77324813	12.5245474	13.95534058
ADRA1A	0.011166472	0.99715808	1	0	1.015551872	0	0	1.017072966	0	0	1	0	0	1	0	0	0.012646079	0	0	0.013785903	0
ADRA1B	-0.096875924	0.918950699	1	3.127381608	2.031103743	6.467621876	5.967235959	1.017072966	3.958998002	3	2	7	6	1	4	0.099287796	0.058201218	0.201656079	0.183850759	0.031723525	0.122948145
ADRA1D	0.174555173	0.883782692	1	3.127381608	4.062207486	0	0.994539326	3.051218898	3.958998002	3	4	0	1	3	4	0.084607242	0.099191336	0	0.026111141	0.081098786	0.104769205
ADRA2A	-1.874089782	0.375908755	1	2.084921072	0	1.847891965	0	1.017072966	0	2	0	2	0	1	0	0.042779841	0	0.037237269	0	0.020502933	0
ADRA2B	-0.751417576	0.156944178	0.465323336	26.0615134	17.26438182	9.239459823	10.93993259	12.20487559	7.917996005	25	17	10	11	12	8	0.561224983	0.335562463	0.19540499	0.228627903	0.25821713	0.166791667
ADRA2C	-0.064583783	0.720297679	0.897862179	228.2988574	300.603354	228.2146576	272.5037755	212.5682499	238.5296296	219	296	247	274	209	241	8.33903572	9.910393429	8.186670945	9.659660054	7.628248317	8.522679114
ADRB1	0.308096406	0.371282902	0.693718078	33.35873716	52.80869732	24.02259554	54.69966296	41.6999916	39.58998002	32	52	26	55	41	40	0.873671619	1.248328996	0.61788871	1.390274316	1.072973319	1.014251401
ADRB2	1.102943732	0.029631549	0.169055041	8.339684289	6.093311229	9.239459823	17.90170788	15.25609449	17.81549101	8	6	10	18	15	18	0.329742679	0.217452242	0.358776374	0.68690589	0.592629478	0.689040985
ADRB3	-0.950619371	0.815786298	1	0	1.015551872	0	0	0	0	0	1	0	0	0	0	0	0.028222525	0	0	0	0
ADRM1	-0.23850217	0.211160989	0.535754435	1733.611872	2821.203099	1900.556886	2018.914833	1707.66551	1744.92837	1663	2778	2057	2030	1679	1763	90.18405689	132.4638049	97.09804205	101.9232157	87.27603973	88.79268858
ADSL	-0.244335365	0.281666898	0.615564314	81.31192182	81.24414972	66.52411073	62.65597757	65.09266982	65.32346704	78	80	72	63	64	66	1.336315738	1.205124548	1.073706641	0.999297016	1.050996503	1.050136591
ADSS1	0.034189558	0.859638314	0.950371563	104.2460536	136.0839508	119.1890317	127.3010338	129.1682667	111.8416936	100	134	129	128	127	113	3.346974648	3.9435258	3.758207849	3.966449718	4.074393405	3.512515437
ADSS2	-0.022416316	0.865717593	0.952832515	1020.568865	841.8925015	1072.701285	981.6103153	984.526631	924.4260336	979	829	1161	987	968	934	31.79221135	23.67118725	32.81775942	29.67527543	30.131463	28.16905622
ADTRP	0.740111484	0.157369058	0.465657242	7.297223753	9.139966844	9.239459823	17.90170788	11.18780263	13.85649301	7	9	10	18	11	14	0.332646341	0.376057873	0.413640803	0.7919482	0.501053629	0.617874285
AEBP1	-0.26602689	0.831297213	1	3.127381608	2.031103743	0.923945982	1.989078653	2.034145932	0.989749501	3	2	1	2	2	1	0.057914031	0.033948454	0.016803556	0.035746382	0.037008318	0.017928746
AEBP2	-0.094290239	0.555012969	0.818711792	781.8454021	632.688816	799.2132747	580.8109667	725.1730247	768.0456125	750	623	865	584	713	776	10.26536228	7.497708118	10.30546962	7.400574337	9.354258427	9.864205563
AEN	-0.264375013	0.024292956	0.147394988	901.7283637	1010.474112	940.57701	836.4075736	800.4364242	738.3531275	865	995	1018	841	787	746	23.36274376	23.62970416	23.93283675	21.03019476	20.37460918	18.71259167
AFAP1	0.15780464	0.296444545	0.627319938	987.2101277	786.0371486	1013.568743	907.0198658	1076.063198	1126.334932	947	774	1097	912	1058	1138	9.842667161	7.073449321	9.924487979	8.776012221	10.54035661	10.98480768
AFAP1L1	0.623933735	6.51E-05	0.001278134	166.7936858	210.2192374	191.2568183	282.4491687	284.7804305	308.8018442	160	207	207	284	280	312	2.203758341	2.506927631	2.481721219	3.621611722	3.696654263	3.991038853
AFAP1L2	-1.649288882	4.33E-07	1.53E-05	60.46271109	68.04197539	60.05648885	12.92901124	27.46097008	19.79499001	58	67	65	13	27	20	1.185307165	1.203940943	1.15625849	0.245972089	0.528899914	0.379594828
AFDN	0.051607929	0.781092239	0.926068819	1670.021779	1062.267258	1499.564329	1249.141394	1562.224076	1574.691455	1602	1046	1623	1256	1536	1591	13.13312375	7.539884177	11.58144387	9.533112646	12.0698968	12.11331692
AFF1	0.031187744	0.896469342	0.963331685	948.6390879	478.3249315	883.2923591	656.3959555	855.3583644	849.2050715	910	471	956	660	841	858	7.601335588	3.459368978	6.950964469	5.104250857	6.733662208	6.656151177
AFF2	0.97293398	0.811542501	1	0	0	0	0	0	0.989749501	0	0	0	0	0	1	0	0	0	0	0	0.005500982
AFF4	0.159309448	0.548238524	0.815031261	1402.109421	632.688816	1269.50178	961.7195287	1393.389963	1335.172076	1345	623	1374	967	1370	1349	11.29178079	4.598918002	10.04073602	7.516336052	11.02471923	10.51815289
AFG1L	0.406113723	0.124535986	0.408246123	60.46271109	44.68428235	49.89308305	74.59044949	77.29754541	53.44647303	58	44	54	75	76	54	0.953317569	0.635901347	0.772577446	1.141327883	1.19737452	0.824310323
AFG3L2	-0.150860152	0.191868272	0.512677376	954.8938511	886.5767839	1032.971608	889.1181579	855.3583644	845.2460735	916	873	1118	894	841	854	24.05123272	20.1550359	25.55184902	21.73296329	21.16628693	20.82510083
AFMID	-0.457582167	0.000597885	0.008749585	672.3870458	814.472601	671.7087292	540.0348543	526.8437964	504.7722453	645	802	727	543	518	510	25.16061048	27.50827094	24.68507964	19.61105014	19.36859133	18.47647042
AFP	-0.950619371	0.815786298	1	0	1.015551872	0	0	0	0	0	1	0	0	0	0	0	0.030072229	0	0	0	0
AFTPH	0.172227442	0.285157665	0.617684451	765.1660335	566.6779443	771.4948953	712.0901578	792.2998405	866.030813	734	558	835	716	779	875	14.43153605	9.646686454	14.29030955	13.03374085	14.68117355	15.97761407
AGA	-0.077930407	0.715770091	0.895372503	90.69406664	87.33746095	86.85092234	80.55768545	73.22925355	96.99545106	87	86	94	81	72	98	3.543701833	3.080093053	3.33276304	3.054657343	2.811106073	3.707245712
AGAP1	-0.179037158	0.167124661	0.481019507	1043.502997	882.5145764	1085.636529	832.4294163	929.6046909	898.6925465	1001	869	1175	837	914	908	6.414958912	4.89673998	6.554451139	4.966207029	5.614522334	5.404220062
AGAP2	0.1354362	0.430394755	0.738814633	458.6826359	681.4353058	512.7900202	638.4942476	556.3389124	620.5729369	440	671	555	642	547	627	5.133220005	6.883149258	5.63597226	6.934446316	6.116899489	6.79347713
AGAP3	-0.059663477	0.67856797	0.880570957	767.2509546	954.6187593	736.3849479	832.4294163	795.3510594	730.4351314	736	940	797	837	782	738	11.06888257	12.43029068	10.43333012	11.65442857	11.27300073	10.30788828
AGAP4	-0.385936744	0.048990286	0.234546564	117.7980406	125.9284321	111.7974639	95.47577534	80.34876431	96.00570156	113	124	121	96	79	97	3.698532415	3.568618614	3.447267765	2.909120962	2.478477003	2.948560854
AGAP5	-0.390643869	0.079642563	0.316269521	127.1801854	99.52408341	97.93827413	76.57952814	97.63900473	73.24146304	122	98	106	77	96	74	3.711963031	2.62178668	2.807296854	2.169072646	2.799766812	2.091042725
AGAP6	-0.624252335	0.291340664	0.622228372	14.59444751	13.20217433	9.239459823	6.961775285	4.068291864	12.86674351	14	13	10	7	4	13	0.38940698	0.317940984	0.242110909	0.180265782	0.106645492	0.335819897
AGAP9	-0.242147206	0.173676621	0.489680034	219.9591731	191.9393037	171.8539527	184.9843147	153.5780179	154.4009221	211	189	186	186	151	156	7.33430533	5.776513599	5.627663702	5.985894186	5.03106924	5.036032269
AGBL3	0.258399858	0.569074425	0.826245833	11.4670659	17.26438182	13.85918974	14.9180899	14.23902152	21.77448901	11	17	15	15	14	22	0.247743354	0.336655501	0.294062232	0.312780844	0.302234599	0.460171146
AGBL5	-0.311610928	0.018752208	0.12253413	561.886229	657.0620609	539.5844537	458.4826295	478.024294	480.0285078	539	647	584	461	470	485	13.47443185	14.2217632	12.70788296	10.66994506	11.26228132	11.26032203
AGER	-0.460002218	0.033268994	0.182379664	105.2885141	105.6173946	89.62276029	71.60683151	82.38291024	64.33371754	101	104	97	72	81	65	4.98520027	4.513589316	4.167461847	3.290283301	3.832243281	2.97962746
AGFG1	0.017834599	0.876518291	0.957786278	1307.245512	1121.169266	1304.611727	1259.086787	1284.563156	1236.197126	1254	1104	1412	1266	1263	1249	11.88692596	9.201710379	11.65052188	11.11079891	11.47577932	10.99567348
AGFG2	0.012882122	0.946049967	0.979887348	164.7087647	231.5458267	165.3863308	194.929708	197.3121554	174.1959121	158	228	179	196	194	176	2.720377099	3.451710277	2.682648157	3.124407383	3.201699511	2.814310859
AGGF1	0.162905811	0.288828595	0.620047084	313.7806214	252.872416	264.2485509	287.4218654	333.5999328	308.8018442	301	249	286	289	328	312	5.197590418	3.780614277	4.298730837	4.620329633	5.428954698	5.003541738
AGK	-0.171356018	0.169314845	0.4846726	647.3679929	695.653032	710.5144604	550.9747869	634.6535308	638.3884279	621	685	769	554	624	645	9.966209371	9.666214836	10.74245167	8.231665835	9.599084453	9.613587786
AGL	0.351856874	0.145094306	0.445070811	909.0255875	449.8894791	826.0077082	771.7625174	1022.158331	994.6982481	872	443	894	776	1005	1005	9.598189086	4.287498766	8.565426592	7.908135434	10.60341342	10.27368518
AGMAT	-0.228792382	0.76140425	0.916619246	4.169842144	8.124414972	6.467621876	6.961775285	7.119510762	1.979499001	4	8	7	7	7	2	0.107232958	0.188575709	0.163344681	0.173742432	0.179875972	0.049794992
AGO1	-0.003853175	0.98328777	0.994153199	1599.134462	1002.349697	1511.575627	1243.174158	1427.970444	1431.177778	1534	987	1636	1250	1404	1446	9.217720405	5.214861627	8.556972429	6.954209099	8.086714216	8.069634033
AGO2	-0.194199211	0.383556499	0.704078828	2673.911275	1463.410247	2449.380799	1560.432203	2075.845924	2121.03318	2565	1441	2651	1569	2041	2143	14.58183634	7.203047793	13.11816956	8.258237231	11.12178951	11.31447472
AGO3	-0.011556836	0.958577783	0.985441007	651.5378351	354.4276032	559.9112653	454.5044722	603.1242688	495.8644998	625	349	606	457	593	501	2.523095823	1.238815469	2.129438068	1.708085036	2.294643578	1.878359988
AGO4	0.267100852	0.202601341	0.525534435	364.8611876	209.2036855	322.4571478	323.2252811	389.538946	366.2073152	350	206	349	325	383	370	3.993402851	2.06666348	3.466084678	3.433191282	4.188713628	3.92070511
AGPAT1	0.131463019	0.503474563	0.789359814	264.7849762	418.4073711	272.5640648	342.1215283	361.0609029	343.4430767	254	412	295	344	355	347	6.242524108	8.903303806	6.310840293	7.827525929	8.362991996	7.920331548
AGPAT2	0.181708155	0.334339292	0.661627057	609.8394136	918.0588919	588.5535907	872.2109893	758.7364326	769.035362	585	904	637	877	746	777	31.3960727	42.65946021	29.75757621	43.57712899	38.37647703	38.7282483
AGPAT3	0.56327767	2.29E-07	8.64E-06	732.8497569	710.8863101	767.7991113	1039.293596	1117.76319	1111.488689	703	700	831	1045	1099	1123	7.266595936	6.362110267	7.476793266	10.00072621	10.88880437	10.78059716
AGPAT4	-0.126331324	0.351164968	0.677116758	357.5639639	352.3964994	358.4910411	321.2362025	355.9755381	301.8735977	343	347	388	323	350	305	3.415243613	3.037977184	3.362776126	2.977622591	3.340430409	2.820426473
AGPAT5	-0.548030725	0.001467171	0.017988617	1804.499188	1262.330976	1943.058401	1074.102473	1187.941224	1164.935162	1731	1243	2103	1080	1168	1177	27.42479839	17.31589604	29.00175708	15.84198843	17.73764811	17.3184976
AGPS	0.013937971	0.936458305	0.976196784	1716.932503	1176.009067	1780.443908	1420.202158	1666.982591	1632.096926	1647	1158	1927	1428	1639	1649	13.39351789	8.280128709	13.64022203	10.75149435	12.77576259	12.45400667
AGR2	0.97293398	0.811542501	1	0	0	0	0	1.017072966	0	0	0	0	0	1	0	0	0	0	0	0.040597691	0
AGRN	0.180518542	0.150552605	0.454239384	1748.206319	1897.050896	1504.184059	2012.947597	1963.967897	1857.759813	1677	1868	1628	2024	1931	1877	18.81076221	18.42373457	15.89521452	21.0195493	20.76167656	19.5535213
AGT	0.311467447	0.603555865	0.846229546	10.42460536	5.077759358	15.7070817	20.88532586	8.136583728	9.897495006	10	5	17	21	8	10	0.118058483	0.051903264	0.174696732	0.229538771	0.090530308	0.109643925
AGTPBP1	-0.254400849	0.159111262	0.468114663	692.193796	461.0605497	667.0889992	456.4935509	549.2194016	520.6082373	664	454	722	459	540	526	12.1377125	7.297130028	11.48800528	7.768210995	9.461703687	8.929803169
AGTRAP	-0.043820116	0.835861432	0.941606417	229.3413179	394.0341262	264.2485509	311.2908092	269.524336	280.0991087	220	388	286	313	265	283	13.86008378	21.49326362	15.68367629	18.25690152	16.00279585	16.55834723
AGXT2	-0.935909211	0.736097251	1	2.084921072	0	0	0.994539326	0	0	2	0	0	1	0	0	0.068970492	0	0	0.031928086	0	0
AHCTF1	-0.146832518	0.380850371	0.701347932	1907.702781	1400.446031	1834.956721	1301.851978	1749.365501	1594.486445	1830	1379	1986	1309	1720	1611	16.53466708	10.95559822	15.61932536	10.95023835	14.8963418	13.51846189
AHCY	-0.08558251	0.491144804	0.782799575	4750.492663	5657.639476	4791.583864	5215.364228	4489.360072	4619.160919	4557	5571	5186	5244	4414	4667	152.398683	163.8184487	150.963988	162.3694909	141.4950772	144.9530512
AHCYL1	-0.118819161	0.230473787	0.560435902	2777.114868	2617.077173	2767.218217	2399.823395	2483.692183	2632.733672	2664	2577	2995	2413	2442	2660	47.68847467	40.56216198	46.6675176	39.99227349	41.90170425	44.22300225
AHCYL2	0.34339441	0.02246455	0.13965581	432.6211225	358.4898107	458.2772072	473.4007194	550.2364746	562.1777163	415	353	496	476	541	568	5.994633206	4.483494993	6.236412839	6.365917877	7.490634386	7.619916799
AHDC1	0.186684905	0.132335301	0.422546184	632.7735454	733.2284513	677.2524051	721.0410117	782.1291108	822.481835	607	722	733	725	769	831	7.277991536	7.611802618	7.650071459	8.048230803	8.838040988	9.253611327
AHI1	-0.076036638	0.710434919	0.892542705	573.3532949	360.5209144	559.9112653	392.843034	521.7584315	502.7927463	550	355	606	395	513	508	3.199714335	1.815951879	3.068737948	2.127576447	2.860702523	2.744729847
AHNAK	0.012004689	0.962919828	0.986864804	12121.73111	5644.437302	11266.59731	7636.072949	11038.2929	10601.2069	11628	5558	12194	7678	10853	10711	50.19732673	21.09704232	45.82056279	30.68762191	44.90887602	42.94305733
AHNAK2	-0.080898845	0.668232664	0.876421908	3371.317374	2193.592043	3299.411103	2343.134653	3045.11646	2993.00249	3234	2160	3571	2356	2994	3024	14.63484243	8.594670901	14.06619221	9.871039325	12.98693443	12.70917025
AHR	0.107113025	0.425844278	0.736342177	517.0604259	419.4229229	465.6687751	501.2478206	524.8096504	483.9875058	496	413	504	504	516	489	5.389453216	3.945849774	4.766858149	5.070293819	5.374270824	4.934683058
AHRR	0.851948443	0.249392378	0.583471941	3.127381608	2.031103743	10.16340581	6.961775285	13.22194856	7.917996005	3	2	11	7	13	8	0.03053791	0.017900927	0.097465161	0.065971393	0.126843502	0.07563023
AHSA1	-0.40029715	0.008425435	0.070082202	2052.604796	2796.829854	2165.729383	1946.313462	1686.306978	1682.574151	1969	2754	2344	1957	1658	1700	82.63575443	101.6280708	85.62854208	76.04184868	66.69812463	66.26109017
AHSG	0.487294628	0.661533796	1	2.084921072	3.046655615	2.771837947	0.994539326	9.153656694	0.989749501	2	3	3	1	9	1	0.105227015	0.138786101	0.137390648	0.048712096	0.453885786	0.048863507
AIDA	0.016916013	0.897515344	0.963410805	436.7909646	430.5939935	495.2350465	431.6300677	465.8194184	482.0080068	419	424	536	434	458	487	11.68573416	10.39765256	13.01204125	11.20653288	12.24374494	12.61415944
AIF1	-0.587842703	0.764319549	1	2.084921072	0	0.923945982	0.994539326	0	0.989749501	2	0	1	1	0	1	0.214396645	0	0.093309669	0.099249322	0	0.099557817
AIF1L	-0.101148571	0.400147454	0.717684835	794.3549285	889.6234395	801.9851127	781.7079106	718.053514	817.5330875	762	876	868	786	706	826	16.55952964	16.73881066	16.41917807	15.81448786	14.70633799	16.67095381
AIFM1	-0.11839397	0.290974202	0.621899408	793.312468	891.6545432	857.4218716	798.6150792	761.7876515	781.9021055	761	878	928	803	749	790	12.1659562	12.34194404	12.91362677	11.88547924	11.47757729	11.72940706
AIFM2	0.521436006	6.92E-05	0.001346226	419.0691355	516.9159026	455.5053693	690.2102926	652.9608441	654.2244199	402	509	493	694	642	661	7.179195785	7.992727227	7.663644059	11.47489645	10.98984554	10.96323135
AIFM3	0.036077284	0.910378827	0.967189157	36.48611876	34.52876363	25.87048751	36.79795508	32.54633491	29.69248502	35	34	28	37	32	30	1.171913863	1.00099989	0.816064228	1.147014564	1.027033104	0.932902544
AIG1	0.955148808	9.82E-19	1.51E-16	618.1790979	642.8443347	602.4127805	1246.157776	1158.446108	1207.494391	593	633	652	1253	1139	1220	6.202206026	5.82133605	5.935779412	12.13338916	11.41884127	11.8505553
AIMP1	0.075203111	0.523194599	0.802313514	1122.729997	1054.142843	1242.707346	1256.103169	1205.231465	1142.170924	1077	1038	1345	1263	1185	1154	10.77019491	9.127097257	11.70762507	11.6936683	11.358815	10.71768635
AIMP2	-0.36485537	0.068110594	0.287641129	333.5873716	527.0714213	335.3923916	305.3235732	319.3609113	303.8530967	320	519	363	307	314	307	19.43695497	27.71871374	19.19214594	17.26458671	18.28162157	17.31824985
AIP	-0.198772067	0.274687465	0.609560264	472.2346229	714.9485176	482.2998028	494.2860453	477.007221	482.9977563	453	704	522	497	469	488	24.89145046	34.01356293	24.96670142	25.28412634	24.70197407	24.90343184
AIPL1	-3.113444008	0.188381176	1	1.042460536	0	3.695783929	0	0	0	1	0	4	0	0	0	0.022090389	0	0.076913402	0	0	0
AJM1	-0.143846513	0.620424881	0.854644711	56.29286895	100.5396353	55.43675894	65.63959555	55.93901313	70.27221454	54	99	60	66	55	71	0.965200578	1.55591717	0.933498718	1.09221292	0.942308957	1.178608415
AJUBA	0.754862417	4.05E-10	2.58E-08	579.6080581	493.5582096	563.6070492	938.8451242	890.9559182	932.3440296	556	486	610	944	876	942	9.859404755	7.577738933	9.41552198	15.49842119	14.88973015	15.5136569
AK1	0.237268397	0.308606271	0.638153183	70.88731645	86.32190908	76.68751653	105.4211686	71.19510762	98.97495006	68	85	83	106	70	100	2.280542483	2.506545805	2.422958685	3.291354645	2.250267308	3.114702917
AK2	-0.272178812	0.010636331	0.08236385	3513.092007	4010.414341	3572.899114	3196.449395	2982.057936	3009.828231	3370	3949	3867	3214	2932	3041	31.7996088	32.7647211	31.76177103	28.07872022	26.51933679	26.64990541
AK3	0.028315978	0.774809604	0.922649609	1315.585197	1241.004387	1276.893348	1280.966653	1312.024126	1316.366836	1262	1222	1382	1288	1290	1330	23.82480886	20.28470711	22.70998123	22.51259165	23.34353357	23.31895511
AK4	0.243965669	0.091957998	0.344257533	1190.489932	926.1833069	1230.696048	1224.277911	1356.775337	1383.669802	1142	912	1332	1231	1334	1398	13.00843695	9.134427142	13.20693071	12.98244903	14.5653746	14.7895023
AK4P3	0.246013147	0.571121898	0.827210853	17.72182911	11.17107059	16.63102768	19.89078653	18.30731339	15.83599201	17	11	18	20	18	16	0.733497413	0.417320593	0.676022005	0.798949302	0.744438777	0.641146127
AK5	0.507105342	0.565281629	0.824395411	4.169842144	1.015551872	4.619729912	3.978157306	5.08536483	4.948747503	4	1	5	4	5	5	0.073361186	0.016126266	0.079820606	0.067921287	0.087898846	0.085165506
AK6	-0.06611995	0.700704543	0.88836122	157.411541	147.2550214	174.6257907	162.1099102	155.6121638	140.5444291	151	145	189	163	153	142	5.854531183	4.943228018	6.378457153	5.851164948	5.686085994	5.113177814
AK7	0.324359012	0.054914968	0.252148156	130.307567	134.052847	141.3637353	156.1426743	180.021915	172.2164131	125	132	153	157	177	174	2.405249928	2.233323285	2.562596864	2.796980319	3.264602285	3.109473221
AK8	0.31054372	0.439794299	0.745596072	13.55198697	23.35769305	19.40286563	24.86348316	18.30731339	26.72323652	13	23	21	25	18	27	0.683109259	1.062679055	0.960516382	1.216259902	0.906621766	1.317643606
AK9	0.463148914	0.142401328	0.44033387	31.27381608	25.38879679	48.04519108	52.7105843	46.78535643	45.52847703	30	25	52	53	46	46	0.265254161	0.194360687	0.400205411	0.433866762	0.389857235	0.377734069
AKAP1	-0.158063098	0.113887461	0.388802927	1411.491566	1341.544022	1387.766865	1226.26699	1277.443645	1207.494391	1354	1321	1502	1233	1256	1220	23.21144898	19.91195357	22.41259703	19.5697927	20.63859096	19.42364777
AKAP10	0.014127637	0.920771828	0.971732738	469.1072412	449.8894791	567.3028332	475.3897981	525.8267234	500.8132473	450	443	614	478	517	506	9.189558378	7.954507924	10.91413096	9.037526517	10.1199761	9.596658031
AKAP11	-0.054990326	0.849541457	0.945772291	868.3696266	394.0341262	884.2163051	487.32427	798.4022783	780.912356	833	388	957	490	785	789	6.970777688	2.854929722	6.970867549	3.796399187	6.296695679	6.131978303
AKAP12	-0.270150342	0.139452631	0.434951072	45602.43615	31798.9602	47990.67827	28828.71146	37257.41689	37893.54938	43745	31312	51941	28987	36632	38286	413.6283002	260.3275302	427.4947576	253.7608706	332.0085526	336.2088915
AKAP13	-0.207273158	0.304021893	0.634329302	1318.712578	834.7836384	1291.676483	811.5440904	1081.148563	1091.693699	1265	822	1398	816	1063	1103	6.268077004	3.581319608	6.029615675	3.74346276	5.048750145	5.075825526
AKAP14	0.97293398	0.811542501	1	0	0	0	0	1.017072966	0	0	0	0	0	1	0	0	0	0	0	0.076252038	0
AKAP3	0.087090432	0.702924124	0.889297747	64.63255324	71.08863101	74.83962457	76.57952814	64.07559686	83.13895805	62	70	81	77	63	84	1.538347217	1.52717282	1.749388881	1.768857986	1.498338872	1.935661188
AKAP5	-0.389062018	0.494028347	0.784802374	20.84921072	8.124414972	9.239459823	9.945393265	11.18780263	7.917996005	20	8	10	10	11	8	0.220903891	0.077694598	0.096141752	0.102261682	0.11645895	0.082063632
AKAP6	0.778708483	0.023915038	0.146019392	61.50517163	27.41990053	65.60016475	60.66689892	110.8609533	94.02620256	59	27	71	61	109	95	0.288010742	0.115890518	0.301684978	0.275693211	0.510023268	0.430692844
AKAP7	-0.115715189	0.595250833	0.841866486	78.18454021	71.08863101	80.38330046	68.62321353	71.19510762	72.25171354	75	70	87	69	70	73	1.622226959	1.331299768	1.63797876	1.381780319	1.451293358	1.466427467
AKAP8	-0.11470903	0.35961701	0.684372677	514.9755048	571.7557037	540.5083997	482.3515734	481.0755129	539.4134778	494	563	585	485	473	545	11.18360757	11.20703765	11.52788138	10.16567614	10.26414853	11.45879232
AKAP8L	-0.131973597	0.45090703	0.754618505	1418.78879	2131.643378	1439.50784	1599.219237	1463.567998	1490.562748	1361	2099	1558	1608	1439	1506	52.91668865	71.75867953	52.72792125	57.88421389	53.62930204	54.38096145
AKAP9	-0.266206759	0.276046121	0.611484389	972.6156802	484.4182427	775.1906792	484.340652	697.7120546	674.0194099	933	477	839	487	686	681	5.191979271	2.333980109	4.063983435	2.509110732	3.659167064	3.519539092
AKIP1	0.035521101	0.80420008	0.933452582	325.2476873	382.8630556	333.5444996	381.9031014	358.009684	327.6070847	312	377	361	384	352	331	11.25526456	11.95831335	11.33566434	12.82542894	12.17168189	11.08961535
AKIRIN1	0.111073912	0.300194747	0.631835829	1618.941213	1523.327807	1691.745094	1728.509349	1656.811862	1835.985324	1553	1500	1831	1738	1629	1855	47.93703195	40.71162238	49.1956487	49.66941192	48.19784114	53.17787446
AKIRIN2	-0.263672482	0.038017472	0.198546971	538.9520972	627.6110566	566.3788872	505.2259779	478.024294	460.2335178	517	618	613	508	470	465	22.60077255	23.75465252	23.32554921	20.56061091	19.69415791	18.87874279
AKNA	-0.30622432	0.066360106	0.282901693	313.7806214	365.5986738	308.5979581	222.7768091	301.0535979	275.1503612	301	360	334	224	296	278	2.983089102	3.137109631	2.881275981	2.055357201	2.811889548	2.558773835
AKNAD1	-1.483625183	0.114567935	1	6.254763217	4.062207486	6.467621876	0.994539326	3.051218898	1.979499001	6	4	7	1	3	2	0.152474429	0.089378533	0.154839752	0.023528017	0.073075843	0.047202297
AKR1A1	-0.33090035	0.016698807	0.113169777	1213.424064	1405.52379	1178.955073	1140.736607	951.9802961	926.4055326	1164	1384	1276	1147	936	936	40.4772958	42.317701	38.62316387	36.92848482	31.19903601	30.22885756
AKR1B1	0.206050957	0.155217477	0.462105484	614.0092558	702.7618951	644.9142957	865.2492141	741.4461922	656.2039189	589	692	698	870	729	663	35.90757855	37.0940612	37.0394824	49.10544349	42.59956547	37.53805169
AKR1B10	0.600390207	0.325012122	0.653104834	4.169842144	9.139966844	6.467621876	8.950853938	11.18780263	9.897495006	4	9	7	9	11	10	0.204994445	0.405557162	0.31226176	0.427035688	0.540358021	0.475958926
AKR1C1	-0.047999615	0.892678598	0.962230469	23.97659233	26.40434866	23.09864956	25.85802249	23.39267822	21.77448901	23	26	25	26	23	22	0.275971733	0.274307435	0.261105149	0.288834904	0.264527859	0.245158424
AKR1C2	0.639186745	0.106487032	0.374855175	13.55198697	18.27993369	15.7070817	21.87986518	28.47804305	23.75398801	13	18	17	22	28	24	0.275020275	0.334827662	0.313046566	0.430907052	0.567787998	0.471541561
AKR1C3	0.586339019	0.020745711	0.131418318	51.08056627	74.13528662	52.66492099	105.4211686	75.26339948	86.10820655	49	73	57	106	74	87	2.525219612	3.307907822	2.556916769	5.057646827	3.655456412	4.163990226
AKR1C4	0.97293398	0.811542501	1	0	0	0	0	0	0.989749501	0	0	0	0	0	1	0	0	0	0	0	0.054496287
AKR1D1	-2.386411027	0.382524756	1	0	1.015551872	1.847891965	0	0	0	0	1	2	0	0	0	0	0.026910818	0.053280475	0	0	0
AKR1E2	-0.38947576	0.174326962	0.490402102	55.25040841	55.85535294	42.50151519	46.74334835	36.61462677	33.65148302	53	55	46	47	36	34	2.619112317	2.389837702	1.978676279	2.150382277	1.705248086	1.560430915
AKR7A2	0.151698408	0.338550938	0.666245916	558.7588474	772.8349742	605.1846184	784.6915286	693.6437628	673.0296604	536	761	655	789	682	680	32.70053296	40.82274116	34.7832376	44.56630264	39.88239517	38.52887508
AKR7A3	0.087888589	0.832769998	0.940771493	16.67936858	22.34214117	14.78313572	15.91262922	22.37560525	18.80524051	16	22	16	16	22	19	1.092628827	1.321000001	0.951067446	1.011607906	1.440065244	1.205018315
AKR7L	0.285797935	0.620075906	0.854611479	9.382144825	6.093311229	8.315513841	9.945393265	9.153656694	9.897495006	9	6	9	10	9	10	0.56873078	0.333382608	0.495045817	0.58506455	0.545146903	0.586883093
AKT1	0.144164148	0.284835284	0.617369732	2365.342956	2988.769158	2356.062255	2997.54153	2671.850682	2850.478562	2269	2943	2550	3014	2627	2880	39.10725737	44.60058869	38.25618916	48.09563603	43.40000233	46.10019121
AKT1S1	-0.220438171	0.277339401	0.612267672	742.2319017	1220.69335	743.7765158	824.4731017	731.2754625	767.055863	712	1202	805	829	719	775	10.48557137	15.56481775	10.31921472	11.30332457	10.14957399	10.59988576
AKT2	-0.167783741	0.198112935	0.520069606	1062.267286	1313.10857	1053.29842	1034.3209	1009.953455	1007.564992	1019	1293	1140	1040	993	1018	14.46005816	16.13324934	14.08119035	13.66371377	13.50678294	13.41624588
AKT3	0.439916018	0.108227172	0.378546115	101.118672	46.71538609	82.23119243	98.45939332	102.7243696	110.8519441	97	46	89	99	101	112	0.60654425	0.252915853	0.484417054	0.573146323	0.605367283	0.650423394
AKTIP	0.404584572	0.014693098	0.103685233	195.9825808	205.1414781	196.8004942	301.3454159	265.4560441	224.6731366	188	202	213	303	261	227	6.23696213	5.892425396	6.15082716	9.306737123	8.299703572	6.994046096
ALAD	-0.299870227	0.021696589	0.136021331	364.8611876	392.0030224	360.3389331	293.3891013	308.1731087	305.8325957	350	386	390	295	303	309	9.280928583	8.999909792	9.001743952	7.242440953	7.701455873	7.609729882
ALAS1	0.338649548	0.003141611	0.033066669	1726.314648	2023.99488	1789.683368	2457.506676	2328.080019	2220.00813	1656	1993	1937	2471	2289	2243	56.10486179	59.37107718	57.12266323	77.5090601	74.33490206	70.57596309
ALAS2	1.079877514	0.231489387	0.561110591	5.212302681	1.015551872	2.771837947	4.972696632	3.051218898	10.88724451	5	1	3	5	3	11	0.2026661	0.035640072	0.105845165	0.187637947	0.116557219	0.414086591
ALB	0.01459003	0.989238394	1	1.042460536	4.062207486	2.771837947	3.978157306	1.017072966	2.969248502	1	4	3	4	1	3	0.03574817	0.12573068	0.093349872	0.132389445	0.03426578	0.099600711
ALCAM	0.987528616	7.01E-10	4.32E-08	1693.998371	1264.36208	1689.897202	2666.359934	3116.311568	3434.430767	1625	1245	1829	2681	3064	3470	28.4508736	19.16633425	27.87369917	43.45888859	51.42068032	56.42337899
ALDH16A1	0.18899191	0.355238029	0.680582744	127.1801854	162.4882994	122.8848157	186.9733934	144.4243612	138.5649301	122	160	133	188	142	140	3.266383732	3.766646134	3.099543077	4.660202444	3.644202772	3.481150378
ALDH18A1	-0.038775435	0.707442046	0.891647963	1727.357108	1674.645036	1874.686398	1695.689552	1754.450866	1687.522899	1657	1649	2029	1705	1725	1705	41.01544691	35.88996713	43.71652661	39.074091	40.92803135	39.19554416
ALDH1A1	0.914826081	0.40346373	1	0	2.031103743	3.695783929	3.978157306	4.068291864	2.969248502	0	2	4	4	4	3	0	0.069514271	0.137630651	0.146391568	0.151559554	0.110134945
ALDH1A2	3.199647362	0.15981546	1	0	0	0	1.989078653	3.051218898	0	0	0	0	2	3	0	0	0	0	0.039465181	0.0612876	0
ALDH1A3	1.27667982	4.58E-25	1.12E-22	12488.67722	10509.94632	13244.76566	27636.2588	30118.58174	30057.70258	11980	10349	14335	27788	29613	30369	199.9594827	151.8836547	208.2675201	429.4197723	473.7774755	470.7637929
ALDH1B1	-0.146133845	0.172239049	0.488056308	977.8279829	965.7898298	941.500956	903.0417085	824.8461754	878.8975565	938	951	1019	908	811	888	25.70253251	22.91295283	24.30445712	23.0355448	21.30103713	22.59817772
ALDH1L1	-0.373642903	0.217390801	0.544890701	48.9956452	52.80869732	47.1212451	50.72150565	27.46097008	36.62073152	47	52	51	51	27	37	1.048859756	1.020352829	0.99066861	1.053729894	0.57755074	0.766846895
ALDH1L2	-0.114602561	0.613483517	0.850830627	204.3222651	117.8040171	192.1807643	143.213663	162.7316746	169.2471646	196	116	208	144	160	171	1.963111335	1.021584545	1.813388497	1.33533709	1.536086451	1.590641632
ALDH2	-0.286893345	0.04190445	0.211789701	322.1203057	364.5831219	360.3389331	299.3563373	295.9682331	263.2733672	309	359	390	301	291	266	2.668699279	2.726233642	2.931868099	2.40683997	2.409023099	2.133586088
ALDH3A1	0.211293521	0.590096266	0.8385385	17.72182911	23.35769305	20.32681161	24.86348316	29.49511601	16.82574151	17	23	22	25	29	17	0.63622712	0.756865236	0.716678869	0.866249159	1.04032269	0.590880358
ALDH3A2	-0.077138803	0.468502725	0.767819234	1758.630924	1634.022961	1858.979316	1622.093642	1638.504548	1718.205133	1687	1609	2012	1631	1611	1736	29.4493842	24.69702519	30.57227615	26.36056151	26.95649931	28.14480418
ALDH3B1	0.526418973	0.001326393	0.016635227	501.4235179	719.0107251	516.4858041	858.2874388	810.6071539	832.37933	481	708	559	863	797	841	13.62556922	17.63479035	13.78351705	22.63392822	21.64086998	22.12549262
ALDH3B2	2.143673154	0.080489921	1	0	1.015551872	1.847891965	5.967235959	3.051218898	3.958998002	0	1	2	6	3	4	0	0.026950583	0.053359205	0.1702674	0.088139131	0.113864426
ALDH4A1	0.414381824	0.004360233	0.042778446	316.908003	401.1429893	337.2402836	500.2532812	457.6828347	448.3565238	304	395	365	503	450	453	7.558686384	8.635695171	7.899584873	11.57924622	10.7248709	10.46064154
ALDH5A1	0.226800345	0.190372066	0.510857222	243.9357654	219.3592043	316.9134719	297.3672586	302.0706709	314.7403412	234	216	343	299	297	318	3.682725978	2.989060906	4.698793185	4.356766624	4.48040026	4.64802059
ALDH6A1	0.445901946	0.002826959	0.030529819	244.978226	204.1259262	239.3020094	315.2689665	293.9340872	328.5968342	235	201	259	317	289	332	3.397508775	2.555149101	3.259351141	4.243180903	4.004952633	4.457775406
ALDH7A1	-0.062529633	0.575134977	0.829324091	1058.097444	1128.278129	1056.994204	1100.955034	968.2534636	1036.267727	1015	1111	1144	1107	952	1047	15.74426511	15.15297393	15.44617811	15.89803809	14.15468199	15.08309299
ALDH8A1	-0.336437736	0.359577551	0.684372677	28.14643447	29.45100427	22.17470358	23.86894384	21.35853229	17.81549101	27	29	24	24	21	18	0.879211358	0.830338144	0.680267041	0.723569627	0.655474253	0.544364012
ALDH9A1	0.005120298	0.97267362	0.990628444	1000.762115	743.38397	994.165877	965.697686	888.9217722	893.743799	960	732	1076	971	874	903	33.25788788	22.29779807	32.44698629	31.14456163	29.0229585	29.05350664
ALDOA	-0.385597684	0.313465066	0.642087201	57.33532949	109.6796021	33.26205536	53.70512363	47.8024294	51.46697403	55	108	36	54	47	52	1.972097055	3.404997644	1.123587135	1.792664076	1.615363514	1.731634835
ALDOB	-1.479248783	0.515194971	1	2.084921072	0	0.923945982	0	0	0.989749501	2	0	1	0	0	1	0.05318686	0	0.023147976	0	0	0.024697997
ALDOC	0.083675609	0.625475143	0.856865877	1868.089281	2712.539049	1894.089264	2531.102586	2198.911752	2130.930675	1792	2671	2050	2545	2162	2153	86.34432679	113.1610988	85.97819544	113.5332708	99.85235418	96.34456219
ALG1	0.104357746	0.52146257	0.801244875	172.0059885	183.8148888	166.3102768	205.8696406	179.004842	176.1754111	165	181	180	207	176	178	2.627696306	2.53452901	2.495182946	3.052116681	2.686647634	2.632683211
ALG10	-0.217118126	0.365191968	0.689566856	82.35438235	59.91756042	78.5354085	58.67782026	62.04145092	69.28246504	79	59	85	59	61	70	2.176934115	1.429544474	2.038805432	1.505253918	1.611220005	1.791445537
ALG10B	0.077028153	0.769542885	0.920424413	183.4730544	93.43077218	179.2455206	132.2737304	175.9536231	173.2061626	176	92	194	133	173	175	1.451300365	0.667052367	1.392467375	1.015396912	1.367406236	1.340201379
ALG11	0.019853374	0.928247805	0.974467909	119.8829617	90.38411657	140.4397893	104.4266293	120.01461	131.6366836	115	89	152	105	118	133	1.043267295	0.709929503	1.200272906	0.881914762	1.026092649	1.120564265
ALG12	-0.049384586	0.780262171	0.925639612	240.8083838	336.1476695	243.9217393	260.5693035	252.2340956	280.0991087	231	331	264	262	248	283	3.595950629	4.530615429	3.577209122	3.776092224	3.700498545	4.091434014
ALG13	-0.171293958	0.208212446	0.532120078	513.9330443	418.4073711	443.4940715	414.7228992	405.8121134	400.8485477	493	412	480	417	399	405	5.985506329	4.398237291	5.072638045	4.687373828	4.643374235	4.566635765
ALG14	0.269695123	0.145881334	0.446254034	101.118672	95.46187593	105.329842	123.3228765	124.0829018	116.7904411	97	94	114	124	122	118	0.858478469	0.731497746	0.87821568	1.016058981	1.0349618	0.969900215
ALG1L2	0.058871658	0.920611268	0.971713574	4.169842144	18.27993369	10.16340581	12.92901124	11.18780263	9.897495006	4	18	11	13	11	10	0.32925199	1.302771916	0.788133458	0.990720913	0.867896464	0.764461807
ALG2	0.145161659	0.261635166	0.596629773	434.7060436	428.5628898	494.3111006	527.105843	482.0925859	492.8952513	417	422	535	530	474	498	11.64953405	10.36602893	13.00962998	13.70843669	12.69280647	12.92079447
ALG3	-0.487144523	0.01540856	0.107065815	451.3854121	645.8909903	397.2967724	401.7938879	328.514568	335.5250807	433	636	430	404	323	339	17.01878738	21.979879	14.711191	14.70149979	12.16886449	12.3745037
ALG5	0.078328177	0.594885662	0.841866486	280.4218842	282.3234203	258.7048751	320.2416631	265.4560441	281.0888582	269	278	280	322	261	284	5.449056131	4.951551072	4.937029191	6.038991718	5.067763338	5.342871349
ALG6	-0.11520386	0.476264214	0.773590127	331.5024505	255.9190716	279.9556326	285.4327867	273.5926278	241.4988781	318	252	303	287	269	244	7.935319545	5.52923828	6.581404603	6.630690508	6.434227261	5.654764222
ALG8	-0.080866256	0.51404195	0.796407526	430.5362014	408.2518524	406.5362322	383.89218	385.4706541	407.7767942	413	402	440	386	379	412	6.38480159	5.464505567	5.92091318	5.524897429	5.616210546	5.915370424
ALG9	0.164041521	0.494557672	0.785038587	96.94882986	63.97976791	110.8735179	96.47031467	99.67315066	108.8724451	93	63	120	97	98	110	1.154278181	0.687536174	1.296425146	1.114650802	1.165897659	1.267965971
ALK	-0.459931267	0.728911741	1	3.127381608	1.015551872	2.771837947	0	4.068291864	0.989749501	3	1	3	0	4	1	0.037628799	0.011028757	0.032753598	0	0.048091233	0.011648942
ALKAL2	-1.112778013	0.36826518	1	4.169842144	1.015551872	5.543675894	3.978157306	0	0.989749501	4	1	6	4	0	1	0.237911115	0.052297654	0.3106309	0.220269463	0	0.055238531
ALKBH1	-0.19365082	0.17299771	0.488571241	293.9738712	269.121246	269.7922268	252.6129889	229.8584903	245.4578762	282	265	292	254	226	248	9.009612411	7.444410949	8.1204204	7.513292164	6.921054284	7.358614571
ALKBH2	-0.687070696	0.00020268	0.003481063	323.1627662	469.1849647	346.4797434	260.5693035	231.8926362	214.7756416	310	462	375	262	228	217	21.48802462	28.15815791	22.62584091	16.81417841	15.14873828	13.96953365
ALKBH3	-0.050267016	0.7672075	0.919963213	290.8464896	328.0232545	250.3893612	320.2416631	256.3023874	262.2836177	279	323	271	322	252	265	14.99290734	15.26200675	12.67621529	16.02053761	12.98042795	13.22558536
ALKBH4	-0.238857725	0.214009514	0.540574522	137.6047908	177.7215775	154.2989791	153.1590563	124.0829018	120.7494391	132	175	167	154	122	122	5.235295508	6.102851232	5.765306528	5.654934135	4.638033877	4.49380761
ALKBH5	-0.046266763	0.691238311	0.883942466	1236.358196	1481.690181	1408.093677	1351.578945	1294.733886	1350.018319	1186	1459	1524	1359	1273	1364	29.4007173	31.80211432	32.88492581	31.1912123	30.24882137	31.40327793
ALKBH6	0.009894786	0.956777382	0.984662781	287.719108	390.9874705	264.2485509	300.3508766	345.8048084	302.8633472	276	385	286	302	340	306	13.98054605	17.14759616	12.61013533	14.16320548	16.50824044	14.39540388
ALKBH7	-0.173803887	0.423290563	0.734968026	224.1290153	306.6966652	204.1920621	264.5474608	210.534104	176.1754111	215	302	221	266	207	178	16.32101814	20.15780297	14.60292059	18.69519438	15.06211467	12.54920359
ALKBH8	0.024913178	0.911550266	0.967536658	303.356016	194.9859593	315.06558	215.8150339	313.2584735	298.9043492	291	192	341	217	308	302	5.364298366	3.112064795	5.471582827	3.703558689	5.442237238	5.170282281
ALMS1	0.041901323	0.8482382	0.945492201	455.5552543	297.5566984	482.2998028	329.1925171	472.9389292	470.1310128	437	293	522	331	465	475	2.773120166	1.634866662	2.88334372	1.944709817	2.828440332	2.799421134
ALOX12	-0.370401352	0.231060355	0.560865503	41.69842144	35.5443155	37.88178528	25.85802249	29.49511601	33.65148302	40	35	41	26	29	34	1.387483303	1.067488694	1.237913483	0.834988863	0.964212125	1.095302469
ALOX12B	-0.154669876	0.641462704	0.864143095	43.78334252	46.71538609	34.18600135	42.76519104	23.39267822	45.52847703	42	46	37	43	23	46	1.38560758	1.334369963	1.06250589	1.313405941	0.727320138	1.409406166
ALOX15	0.119671967	0.820557255	0.937338556	11.4670659	17.26438182	6.467621876	12.92901124	13.22194856	11.87699401	11	17	7	13	13	12	0.301614844	0.409860828	0.167069329	0.330022036	0.341672633	0.305582618
ALOX15B	-0.744657903	0.359102683	0.68391224	4.169842144	12.18662246	5.543675894	1.989078653	8.136583728	2.969248502	4	12	6	2	8	3	0.121927262	0.321624808	0.159195483	0.056443038	0.233742472	0.084927719
ALOX5	0.080116236	0.816192417	0.936202603	29.18889501	55.85535294	30.49021742	49.72696632	35.59755381	36.62073152	28	55	33	50	35	37	0.907146444	1.566785436	0.930619124	1.49978476	1.08691162	1.113290416
ALOX5AP	-0.003361383	0.998668493	1	2.084921072	0	0.923945982	2.983617979	0	0	2	0	1	3	0	0	0.134584755	0	0.058573953	0.186907483	0	0
ALOXE3	-0.17733859	0.454733984	0.757502448	80.26946128	136.0839508	103.48195	98.45939332	85.43412914	98.97495006	77	134	112	99	84	100	1.708693666	2.614602958	2.163366843	2.033987313	1.786732705	2.060918699
ALPG	0.2742034	0.76860892	0.920337023	8.339684289	5.077759358	0	6.961775285	5.08536483	3.958998002	8	5	0	7	5	4	0.266361161	0.146378867	0	0.215783639	0.159572384	0.123688203
ALPI	0.97293398	0.811542501	1	0	0	0	0.994539326	0	0	0	0	0	1	0	0	0	0	0	0.023702245	0	0
ALPK1	-0.130498915	0.396662152	0.715655093	385.7103984	290.4478353	345.5557974	301.3454159	310.2072546	321.6685877	370	286	374	303	305	325	5.494801426	3.734597281	4.834599943	4.166126641	4.341671233	4.482507393
ALPK2	-0.27306301	0.470656377	0.769137849	32.31627662	18.27993369	35.10994733	20.88532586	27.46097008	22.76423851	31	18	38	21	27	23	0.345854047	0.176575782	0.369022993	0.216915219	0.288736541	0.238312257
ALPK3	0.132516854	0.609649219	0.848837782	53.16548734	44.68428235	50.81702903	49.72696632	50.8536483	62.35421854	51	44	55	50	50	63	0.413317697	0.313540731	0.387985215	0.375165928	0.388410217	0.474178381
ALPL	-0.468752346	0.391141777	0.710651853	14.59444751	17.26438182	13.85918974	3.978157306	12.20487559	16.82574151	14	17	15	4	12	17	0.432465012	0.461741945	0.403322883	0.11439907	0.355312923	0.487707279
ALPP	0.624378659	0.339028498	0.666512492	3.127381608	9.139966844	6.467621876	11.93447192	6.102437796	10.88724451	3	9	7	12	6	11	0.090382899	0.238415776	0.183570003	0.334723204	0.173269882	0.307783316
ALS2	0.268931502	0.089629566	0.339024899	909.0255875	683.4664096	912.8586305	888.1236186	1035.380279	1095.652697	872	673	988	893	1018	1107	4.831462393	3.278722402	4.764943169	4.580924543	5.406506295	5.696355888
ALS2CL	0.297512301	0.037015495	0.195308894	321.0778451	308.727769	267.9443349	388.8648767	366.1462677	347.4020747	308	304	290	391	360	351	5.043462102	4.377025676	4.133469195	5.927811206	5.650506287	5.337925855
ALX1	0.909872248	0.715889921	1	0	0	0.923945982	0	1.017072966	0.989749501	0	0	1	0	1	1	0	0	0.054220484	0	0.059707865	0.057851164
ALX3	-0.276238988	0.181811355	0.499590627	91.73652718	92.41522031	89.62276029	73.59591016	72.21218058	80.16970955	88	91	97	74	71	81	3.695087113	3.359780205	3.545295225	2.876823977	2.857637751	3.158743807
ALX4	-0.308546208	0.831861036	1	3.127381608	0	1.847891965	0.994539326	2.034145932	0.989749501	3	0	2	1	2	1	0.043463332	0	0.025221472	0.013413476	0.027774009	0.013455169
ALYREF	-0.286712098	0.149090403	0.45142819	1476.124119	2462.713289	1539.294007	1600.213776	1445.260685	1445.034271	1416	2425	1666	1609	1421	1460	107.0990393	161.2729501	109.6821566	112.672499	103.0203963	102.5563493
AMACR	-0.014797278	0.992308849	1	1.042460536	3.046655615	0	0.994539326	1.017072966	1.979499001	1	3	0	1	1	2	0.019935488	0.052586661	0	0.018457226	0.019108812	0.037029193
AMBN	0.455290488	0.794074008	1	0	1.015551872	1.847891965	0	1.017072966	2.969248502	0	1	2	0	1	3	0	0.036386647	0.07204158	0	0.039666272	0.115298379
AMBP	-0.142586669	0.879207339	1	3.127381608	4.062207486	2.771837947	2.983617979	3.051218898	2.969248502	3	4	3	3	3	3	0.197238118	0.231236854	0.171683877	0.182612461	0.189059135	0.183180072
AMBRA1	0.000489525	0.99699387	0.999038236	403.4322275	459.0294459	414.8517461	401.7938879	442.4267402	433.5102813	387	452	449	404	435	438	5.7648063	5.920244657	5.821819783	5.571789239	6.211118682	6.059478379
AMD1	-0.032532058	0.819235036	0.937123549	2538.391405	1923.455245	2546.395127	2152.183103	2354.523916	2345.706316	2435	1894	2756	2164	2315	2370	30.43621667	20.81608926	29.98538138	25.04312485	27.73636305	27.51233321
AMDHD1	0.89801619	4.95E-07	1.72E-05	88.60914557	105.6173946	96.09038216	190.9515507	175.9536231	174.1959121	85	104	104	192	173	176	3.168273868	3.408510171	3.374238614	6.625895452	6.180971045	6.092616365
AMDHD2	-0.106922702	0.655617597	0.871037535	118.8405011	120.8506727	77.61146252	115.3665619	90.51949397	88.08770555	114	119	84	116	89	89	2.889933142	2.652512083	1.853535432	2.722579024	2.162617771	2.095368092
AMER1	-0.477553096	0.04616296	0.226247725	110.5008168	91.39966844	109.9495719	55.69420228	76.28047245	92.04670356	106	90	119	56	75	93	1.046149538	0.781012306	1.022288619	0.511700086	0.709505852	0.852429019
AMER3	-1.439153315	0.528657764	1	1.042460536	0	1.847891965	0.994539326	0	0	1	0	2	1	0	0	0.012887776	0	0.022436062	0.011932118	0	0
AMFR	0.258950343	0.017237819	0.115450355	1236.358196	1084.609399	1178.955073	1442.082023	1373.048504	1372.782557	1186	1068	1276	1450	1350	1387	27.28145296	21.60138141	25.54889631	30.88092995	29.76619978	29.63102286
AMH	-0.529921813	0.013762329	0.099070784	115.7131195	141.1617101	98.86222011	78.56860679	81.36583728	86.10820655	111	139	107	79	80	87	5.091120326	5.605736095	4.271818798	3.354725846	3.51712	3.705928283
AMHR2	-1.439153315	0.528657764	1	1.042460536	0	1.847891965	0.994539326	0	0	1	0	2	1	0	0	0.041465018	0	0.072185591	0.038390293	0	0
AMIGO1	0.62259414	0.683198994	1	1.042460536	0	2.771837947	2.983617979	0	2.969248502	1	0	3	3	0	3	0.016139176	0	0.042144535	0.044827257	0	0.044966592
AMIGO2	0.766799576	0.000155991	0.002765838	70.88731645	62.96421604	75.76357055	123.3228765	114.9292452	118.7699401	68	62	82	124	113	120	1.423325455	1.141075705	1.493990439	2.403015376	2.267151611	2.332727048
AMIGO3	-0.950619371	0.815786298	1	1.042460536	0	0	0	0	0	1	0	0	0	0	0	0.029051646	0	0	0	0	0
AMMECR1	-0.402362422	0.0562587	0.256083764	259.5726735	201.0792706	312.293742	158.1317529	206.4658121	220.7141386	249	198	338	159	203	223	3.493389226	2.442532128	4.127651209	2.065305561	2.729923542	2.905627035
AMMECR1L	-0.009044257	0.947959926	0.981160036	611.9243347	513.869247	605.1846184	521.1386071	575.6632987	623.5421854	587	506	655	524	566	630	9.305363278	7.052989113	9.038059444	7.690703689	8.600396602	9.275197287
AMN	-0.577724053	0.54046166	1	4.169842144	5.077759358	2.771837947	1.989078653	4.068291864	1.979499001	4	5	3	2	4	2	0.214120004	0.235339443	0.139783905	0.099121259	0.20524097	0.099429355
AMN1	0.084243132	0.593157436	0.841054218	256.4452919	241.7013454	291.0429844	247.6402923	284.7804305	304.8428462	246	238	315	249	280	308	8.073967317	6.868411431	8.999141817	7.566425978	8.808799556	9.38836513
AMOT	-0.132066783	0.577346737	0.830868342	322.1203057	215.2969968	366.806555	204.8751013	299.019452	321.6685877	309	212	397	206	294	325	3.009884242	1.815744094	3.36604938	1.857796306	2.745019669	2.940099648
AMOTL1	-0.079687646	0.677667929	0.880561098	1088.3288	768.7727668	1247.327076	839.3911916	1054.704666	1044.185723	1044	757	1350	844	1037	1055	9.631114921	6.140438856	10.84047961	7.208718616	9.169837492	9.038906651
AMOTL2	0.537469309	1.87E-06	5.58E-05	1870.174202	2174.296557	1943.982347	2731.99953	2925.10185	3034.571969	1794	2141	2104	2747	2876	3066	28.84706856	30.27076389	29.44853169	40.89568322	44.32767429	45.78663992
AMPD1	0.97293398	0.811542501	1	0	0	0	0.994539326	0	0	0	0	0	1	0	0	0	0	0	0.031914822	0	0
AMPD2	-0.015517545	0.902288623	0.963842454	725.5525331	852.0480202	725.2975961	800.6041578	720.0876599	757.158368	696	839	785	805	708	765	11.56119421	12.25414128	11.35015457	12.38023527	11.27284489	11.80163741
AMPD3	-0.508925069	0.000188425	0.00326357	385.7103984	364.5831219	413.9278001	262.5583822	286.8145764	269.2118642	370	359	448	264	282	272	5.848629371	4.989698343	6.164091162	3.863632978	4.272758055	3.993085929
AMPH	0.011166472	0.99715808	1	0	1.015551872	0	0	1.017072966	0	0	1	0	0	1	0	0	0.022303646	0	0	0.024313933	0
AMT	1.618797132	0.222335074	1	0	1.015551872	1.847891965	3.978157306	3.051218898	1.979499001	0	1	2	4	3	2	0	0.035108387	0.069510764	0.147870982	0.114818397	0.074165303
AMY2B	0.139506932	0.687125745	0.882490594	26.0615134	21.3265893	30.49021742	32.81979777	25.42682415	27.71298602	25	21	33	33	25	28	0.897959973	0.663229339	1.031738345	1.097413934	0.860723766	0.934033335
AMZ1	0.389891175	0.673838715	1	4.169842144	2.031103743	3.695783929	1.989078653	3.051218898	7.917996005	4	2	4	2	3	8	0.037864918	0.016646943	0.032959126	0.017528574	0.027221064	0.070332231
AMZ2	-0.203282449	0.078369764	0.31363999	2027.585743	2344.909271	2004.038836	1929.406293	1845.987433	1762.743861	1945	2309	2169	1940	1815	1781	37.01366295	38.63615134	35.92863141	34.18092024	33.10746329	31.47703051
ANAPC1	-0.098456	0.633028625	0.859312087	1127.9423	689.5597208	1110.583071	763.8062028	1027.243696	944.2210236	1082	679	1202	768	1010	954	11.56598359	6.38193756	11.18403303	7.600743765	10.34864529	9.470895858
ANAPC10	0.030099398	0.91393773	0.968585699	53.16548734	41.63762673	44.34940715	55.69420228	39.66584567	46.51822653	51	41	48	56	39	47	2.17784178	1.539456675	1.784169244	2.2140312	1.596348	1.863980575
ANAPC11	0.051391723	0.696465169	0.886734243	483.7016888	440.7495123	444.4180175	519.1495284	452.5974698	446.3770248	464	434	481	522	445	451	15.38105342	12.64984764	13.87879748	16.02057737	14.13952849	13.88455666
ANAPC13	-0.100057796	0.410982282	0.726077542	493.0838336	488.4804502	479.5279648	482.3515734	431.2389376	449.3462733	473	481	519	485	424	454	19.92158387	17.81292606	19.02693101	18.91228582	17.11730529	17.75848659
ANAPC15	0.082224154	0.809732413	0.934485107	43.78334252	61.94866416	29.56627143	41.77065171	38.64877271	62.35421854	42	61	32	42	38	63	1.401771144	1.790132287	0.929643561	1.297826616	1.215677107	1.952790933
ANAPC16	-0.184386357	0.076340442	0.309134735	1295.778446	1303.968603	1221.456589	1164.605551	1080.13149	1117.427186	1243	1284	1322	1171	1062	1129	28.89705139	26.24671108	26.75176982	25.20454474	23.66539375	24.37607171
ANAPC2	0.036438581	0.829205544	0.939706763	448.2580305	652.9998534	523.877372	604.6799105	557.3559853	504.7722453	430	643	567	608	548	510	13.43794563	17.66862944	15.42361391	17.59169003	16.41541245	14.8020537
ANAPC4	-0.028780388	0.838987964	0.942361675	622.3489401	492.5426577	607.9564564	541.0293936	546.1681827	601.7676964	597	485	658	544	537	608	18.77709872	13.41292087	18.01435488	15.84136566	16.18956801	17.76008798
ANAPC5	-0.191890335	0.062891888	0.272757433	1984.844861	1966.108423	2019.745917	1847.854069	1748.348428	1631.107177	1904	1936	2186	1858	1719	1648	48.60853505	43.45886771	48.57741588	43.91681732	42.06571564	39.07420685
ANAPC7	-0.100683665	0.373968073	0.696266332	978.8704434	1083.593847	1018.188473	1015.424652	952.9973691	904.6310436	939	1067	1102	1021	937	914	21.4392515	21.4208111	21.90101705	21.58287669	20.50644766	19.38106319
ANG	0.000696761	0.998280286	0.999504713	29.18889501	32.49765989	35.10994733	26.85256182	30.51218898	39.58998002	28	32	38	27	30	40	1.742837241	1.751363296	2.058832707	1.555973245	1.789892183	2.312310582
ANGEL1	-0.024892048	0.84252635	0.943703999	521.2302681	516.9159026	510.9421282	486.3297307	556.3389124	480.0285078	500	509	553	489	547	485	7.140404607	6.391430413	6.874112108	6.465486913	7.487674556	6.43253164
ANGEL2	-0.338284564	0.07950942	0.316074201	318.992924	219.3592043	318.7613639	198.9078653	229.8584903	249.4168742	306	216	345	200	226	252	5.408879307	3.357121665	5.308155313	3.273070958	3.829138895	4.136888164
ANGPT1	-0.950619371	0.815786298	1	1.042460536	0	0	0	0	0	1	0	0	0	0	0	0.018990959	0	0	0	0	0
ANGPT2	-1.6977582	0.001825585	0.021478484	32.31627662	15.23327807	36.95783929	4.972696632	15.25609449	5.938497004	31	15	40	5	15	6	0.37858648	0.161072771	0.42520862	0.056534424	0.175590689	0.068052179
ANGPT4	-0.79293109	0.230258612	0.560310971	9.382144825	7.108863101	12.93524375	3.978157306	9.153656694	3.958998002	9	7	14	4	9	4	0.159152497	0.108841984	0.215495221	0.065489323	0.152552831	0.065692882
ANGPTL1	-1.518921488	0.395966935	1	1.042460536	0	4.619729912	0	1.017072966	0.989749501	1	0	5	0	1	1	0.023418431	0	0.101921654	0	0.022447326	0.021749294
ANGPTL3	-1.896829596	0.333664003	1	2.084921072	1.015551872	0.923945982	0	0	0.989749501	2	1	1	0	0	1	0.056713261	0.024933434	0.024682736	0	0	0.026335526
ANGPTL4	0.158218247	0.398492567	0.717256372	599.4148083	883.5301282	558.0633733	809.5550118	760.7705785	706.6811434	575	870	604	814	748	714	25.48537039	33.90547423	23.30229553	33.40312285	31.77836284	29.39061625
ANGPTL5	-0.950619371	0.815786298	1	0	1.015551872	0	0	0	0	0	1	0	0	0	0	0	0.030808795	0	0	0	0
ANGPTL6	-0.866275405	0.400987442	1	4.169842144	4.062207486	2.771837947	1.989078653	3.051218898	0.989749501	4	4	3	2	3	1	0.181755754	0.159814299	0.11865556	0.084139075	0.13066409	0.042200301
ANGPTL7	1.483000444	0.516283295	1	0	0	0.923945982	0.994539326	0	1.979499001	0	0	1	1	0	2	0	0	0.032473779	0.034540906	0	0.069296538
ANGPTL8	-0.918191595	0.710373495	1	1.042460536	1.015551872	0	0	1.017072966	0	1	1	0	0	1	0	0.067842601	0.05965268	0	0	0.065029334	0
ANK1	0.248509323	0.373781791	0.696266332	50.03810573	45.69983422	44.34940715	56.68874161	68.14388872	41.56947903	48	45	48	57	67	42	0.419887409	0.346123904	0.365486646	0.461642762	0.561789003	0.34121513
ANK2	-0.376299132	0.199676871	0.521704237	120.9254222	73.11973475	149.6792491	64.64505622	95.6048588	104.9134471	116	72	162	65	94	106	0.531310747	0.289968334	0.645868774	0.275640817	0.412691269	0.450903755
ANK3	-0.946772169	4.51E-06	0.000122545	437.8334252	302.6344577	461.9729912	174.0443821	206.4658121	243.4783771	420	298	500	175	203	246	1.797402034	1.121346077	1.862535697	0.693383572	0.832719611	0.977728829
ANKAR	0.179570877	0.800614846	0.932074001	6.254763217	4.062207486	6.467621876	4.972696632	9.153656694	4.948747503	6	4	7	5	9	5	0.108106191	0.063370447	0.109783233	0.083408225	0.155434937	0.083667481
ANKDD1A	-0.178206046	0.326223686	0.654068897	222.0440942	208.1881337	163.5384389	191.94609	165.7828935	166.2779161	213	205	177	193	163	168	4.385342389	3.711121984	3.172019379	3.678923635	3.216757515	3.212333009
ANKDD1B	0.104739257	0.828057552	0.939127578	20.84921072	7.108863101	19.40286563	18.8962472	16.27316746	15.83599201	20	7	21	19	16	16	0.597562128	0.183898664	0.546148854	0.525588957	0.458226149	0.443976954
ANKEF1	-0.088975291	0.545517746	0.813055846	602.5421899	478.3249315	617.1959162	492.2969666	556.3389124	548.3212233	578	471	668	495	547	554	8.833584064	6.329326222	8.886366739	7.004124667	8.013149598	7.863325399
ANKFN1	0.679906103	0.003936052	0.03952926	52.12302681	58.90200855	62.8283268	82.5467641	85.43412914	110.8519441	50	58	68	83	84	112	0.409897745	0.418081532	0.485236096	0.629974801	0.660072481	0.852728784
ANKFY1	0.086628419	0.532730897	0.805364807	919.4501928	788.0682523	927.6417663	816.5167871	1020.124185	962.0365146	882	776	1004	821	1003	972	9.428093835	7.293642926	9.341738071	8.125274259	10.27692201	9.649592007
ANKH	0.060199646	0.562747582	0.82292136	943.4267852	1022.660735	975.6869573	1011.446495	1034.363206	1021.421485	905	1007	1056	1017	1017	1032	9.149410124	8.951616169	9.29281083	9.51930035	9.855355292	9.689728057
ANKHD1	0.333692327	0.336375396	0.663943341	35.44365823	25.38879679	40.65362322	54.69966296	45.76828347	27.71298602	34	25	44	55	45	28	0.333731344	0.215767264	0.375932107	0.499827712	0.423386895	0.25524867
ANKHD1-EIF4EBP3	-0.276794995	0.84278053	1	5.212302681	0	0.923945982	1.989078653	2.034145932	0.989749501	5	0	1	2	2	1	0.050310151	0	0.00875839	0.018631816	0.019289565	0.009344864
ANKIB1	0.399283749	0.064646622	0.277813984	745.3592833	462.0761016	790.8977609	717.0628544	916.3827423	1002.616244	715	455	856	721	901	1013	9.35719615	5.235745808	9.751066506	8.736038053	11.30241629	12.31222412
ANKK1	-0.041714242	0.942306665	0.977864096	14.59444751	6.093311229	9.239459823	7.956314612	9.153656694	11.87699401	14	6	10	8	9	12	0.454994525	0.171457643	0.28288948	0.24071751	0.280367365	0.362198591
ANKLE1	-0.708962683	0.001547439	0.018721136	142.8170934	203.1103743	145.0595192	114.3720225	104.7585155	81.15945905	137	200	157	115	103	82	3.532347952	4.534196849	3.523556375	2.745239953	2.545581177	1.963559824
ANKLE2	0.065558402	0.519572896	0.800736762	1288.481223	1284.673118	1364.668216	1369.480653	1422.885079	1329.233579	1236	1265	1477	1377	1399	1343	15.70486614	14.13298048	16.3355938	16.19903968	17.03885077	15.84817128
ANKMY1	-0.083246131	0.653236736	0.869306344	164.7087647	156.3949882	150.6031951	176.0334608	139.3389963	129.6571846	158	154	163	177	137	131	2.158297208	1.849704479	1.938118953	2.238550979	1.793831085	1.661930404
ANKMY2	-0.309705497	0.019333637	0.12497574	568.1409922	486.4493465	574.694401	446.5481576	453.6145428	414.7050408	545	479	622	449	446	419	16.68615068	12.89503833	16.57634227	12.72757194	13.08884527	11.91409495
ANKRA2	-0.011872788	0.939312916	0.976899105	239.7659233	202.0948224	237.4541175	232.7222024	208.499958	232.5911326	230	199	257	234	205	235	8.830840052	6.71822778	8.589066558	8.318204647	7.54457639	8.379718319
ANKRD1	3.0989113	2.29E-37	1.01E-34	23.97659233	21.3265893	23.09864956	207.8587192	186.1243528	192.0114031	23	21	25	209	183	194	1.066114265	0.855899315	1.00868274	8.969366401	8.130810227	8.351510353
ANKRD10	0.143576624	0.229366011	0.559332583	1171.725643	1027.738494	997.8616609	1216.321596	1205.231465	1109.50919	1124	1012	1080	1223	1185	1121	31.88374965	25.24126155	26.666468	32.11952373	32.22020104	29.5322181
ANKRD11	-0.060555237	0.59211232	0.840268915	4128.143723	4041.896449	4028.404483	3466.964092	4061.172353	4168.824897	3960	3980	4360	3486	3993	4212	22.39263587	19.78885059	21.46027009	18.2505928	21.64293518	22.12003296
ANKRD12	0.130044911	0.571275435	0.827345658	543.1219393	303.6500096	533.1168318	411.7392812	553.2876935	545.3519748	521	299	577	414	544	551	3.728171824	1.881294779	3.593955305	2.742824995	3.731332173	3.661821504
ANKRD13A	0.518598355	4.17E-06	0.000114604	553.5465447	580.8956705	613.5001323	814.5277084	847.2217806	843.2665745	531	572	664	819	833	852	10.38855631	9.839752421	11.30752141	14.83488348	15.62113174	15.48059494
ANKRD13B	-0.546512635	0.00633769	0.056916586	241.8508444	352.3964994	234.6822795	204.8751013	191.2097176	171.2266636	232	347	254	206	188	173	5.422362917	7.131116584	5.167410642	4.457664488	4.211775968	3.75520867
ANKRD13C	0.10643587	0.525081554	0.802538485	573.3532949	401.1429893	560.8352113	513.1822925	584.8169554	555.2494698	550	395	607	516	575	561	8.048381983	5.082418833	7.731668834	6.99093321	8.065300476	7.624232423
ANKRD13D	0.048452406	0.783528985	0.92686324	394.0500826	580.8956705	416.699638	501.2478206	495.3145344	442.4180268	378	572	451	504	487	447	14.73835882	19.61014569	15.30638137	18.19396786	18.20091006	16.1864729
ANKRD16	-0.110440448	0.667807381	0.876421908	104.2460536	147.2550214	77.61146252	93.48669669	114.9292452	96.00570156	100	145	84	94	113	97	3.009485003	3.836963351	2.200443043	2.619145334	3.259698581	2.711135932
ANKRD17	-0.044293505	0.825913548	0.938573706	1663.767016	1116.091507	1720.387419	1146.703843	1591.719192	1626.158429	1596	1099	1862	1153	1565	1643	12.10664806	7.330206144	12.29445748	8.097666724	11.37921201	11.57486593
ANKRD18A	-0.391119535	0.035833321	0.191004027	214.7468704	184.8304406	213.4315219	126.3064945	180.021915	161.3291686	206	182	231	127	177	163	4.108684932	3.191791195	4.010386789	2.345194681	3.38388583	3.019330114
ANKRD18B	-0.918280786	0.710958524	1	1.042460536	1.015551872	0	0	0	0.989749501	1	1	0	0	0	1	0.019930699	0.017524676	0	0	0	0.018510149
ANKRD2	0.987444398	0.057231368	0.258362524	8.339684289	9.139966844	10.16340581	26.85256182	11.18780263	16.82574151	8	9	11	27	11	17	0.457458313	0.452513471	0.547511045	1.429436482	0.602921872	0.902813062
ANKRD20A1	-0.317971645	0.624041318	0.856116997	15.63690804	9.139966844	13.85918974	1.989078653	11.18780263	17.81549101	15	9	15	2	11	18	0.319530815	0.168574338	0.278132288	0.039444917	0.224605812	0.356107703
ANKRD22	0.35842453	0.256143913	0.59126866	29.18889501	32.49765989	25.87048751	41.77065171	38.64877271	31.67198402	28	32	28	42	38	32	0.602177823	0.60512371	0.52415945	0.836287446	0.78335233	0.639151894
ANKRD23	0.132412194	0.604920174	0.847109963	50.03810573	51.79314545	47.1212451	53.70512363	61.02437796	48.49772553	48	51	51	54	60	49	1.541266282	1.439905802	1.425427977	1.605350105	1.846692167	1.461234426
ANKRD24	-0.30648105	0.140197613	0.436103536	101.118672	122.8817765	94.2424902	89.50853938	85.43412914	82.14920855	97	121	102	90	84	83	1.800097439	1.97440897	1.647642985	1.546344841	1.494205677	1.43050621
ANKRD26	0.058042648	0.81585068	0.936121715	142.8170934	107.6484984	132.1242755	88.51400006	148.492653	161.3291686	137	106	143	89	146	163	1.677800105	1.141439719	1.524383887	1.00913488	1.713875704	1.853935539
ANKRD27	-0.142569461	0.260981102	0.596061496	848.5628764	708.8552063	806.6048426	671.3140454	718.053514	752.2096205	814	698	873	675	706	760	10.40980306	7.848759041	9.717868416	7.992109801	8.654253769	9.026493545
ANKRD28	0.219879106	0.245657047	0.579538857	1028.908549	647.922094	995.089823	916.965259	1102.507095	1092.683449	987	638	1077	922	1084	1104	9.814581976	5.578311963	9.321998304	8.488386303	10.3321512	10.19556042
ANKRD29	-2.001871945	1.52E-19	2.51E-17	209.5345678	163.5038513	180.1694666	52.7105843	46.78535643	38.60023052	201	161	195	53	46	39	4.108714414	2.893764867	3.46963006	1.003056343	0.901310741	0.740392278
ANKRD31	-0.188579787	0.718112664	0.896766355	11.4670659	9.139966844	15.7070817	8.950853938	10.17072966	12.86674351	11	9	17	9	10	13	0.147041488	0.105783317	0.197803872	0.111385658	0.128130942	0.161390487
ANKRD33	-0.980129904	0.595421616	1	1.042460536	1.015551872	1.847891965	0	0	1.979499001	1	1	2	0	0	2	0.043784434	0.038498801	0.076223413	0	0	0.081327441
ANKRD33B	-0.546422292	0.001210189	0.01554837	1267.632012	907.9033732	1209.445291	664.3522701	797.3852053	856.133318	1216	894	1309	668	784	865	10.52507259	6.803877865	9.862109804	5.353127015	6.504507279	6.953364687
ANKRD34A	-0.363827373	0.285056141	0.61764421	37.5285793	39.60652299	24.94654152	25.85802249	28.47804305	24.74373752	36	39	27	26	28	25	0.828104811	0.78881449	0.540611442	0.55372702	0.617373032	0.534084767
ANKRD34C	3.183431294	0.246231842	1	0	0	0	4.972696632	0	0	0	0	0	5	0	0	0	0	0	0.069759331	0	0
ANKRD35	0.30469206	0.75040109	1	4.169842144	1.015551872	3.695783929	2.983617979	3.051218898	4.948747503	4	1	4	3	3	5	0.098687483	0.021693496	0.085901498	0.068527186	0.070946366	0.114566979
ANKRD36	0.268701572	0.350025837	0.676468194	116.75558	60.93311229	94.2424902	77.57406747	133.2365585	116.7904411	112	60	102	78	131	118	1.175263459	0.553599802	0.931656986	0.75779437	1.317635608	1.149970219
ANKRD36B	0.088173388	0.80850839	0.934092043	63.5900927	35.5443155	77.61146252	35.80341575	73.22925355	79.17996005	61	35	84	36	72	80	0.830940994	0.419214079	0.995997615	0.454027765	0.940112144	1.012086687
ANKRD36C	0.113596623	0.672286489	0.878100706	91.73652718	51.79314545	75.76357055	63.6505169	87.46827507	86.10820655	88	51	82	64	86	87	0.932978806	0.47543018	0.756731166	0.62821549	0.87396567	0.856634841
ANKRD37	-0.601422877	0.028678598	0.165379691	68.80239538	64.99531978	54.51281296	37.79249441	34.58048084	51.46697403	66	64	59	38	34	52	6.984845792	5.95552876	5.435050212	3.723368705	3.449043092	5.110973225
ANKRD39	-0.23925113	0.174176016	0.490279865	148.0293961	158.426092	142.2876813	138.2409664	117.9804641	123.7186876	142	156	154	139	116	125	13.20846773	12.75898594	12.4687661	11.97066993	10.34258029	10.79845154
ANKRD40	-0.067660757	0.523207154	0.802313514	1625.195976	1478.643525	1651.09147	1488.825372	1477.80702	1570.732457	1559	1456	1787	1497	1453	1587	31.04958495	25.49755424	30.97939261	27.60393811	27.73844523	29.35445259
ANKRD40CL	-3.184403716	0.115329443	1	2.084921072	2.031103743	0.923945982	0	0	0	2	2	1	0	0	0	0.110554965	0.097208831	0.048115712	0	0	0
ANKRD42	0.33605154	0.041276842	0.209492222	186.600436	154.3638845	177.3976286	197.913326	228.8414173	227.6423851	179	152	192	199	225	230	2.429559754	1.81403477	2.268372871	2.500732227	2.927277458	2.899277366
ANKRD44	0.42149862	0.232177711	0.561898761	69.84485592	25.38879679	74.83962457	64.64505622	80.34876431	83.13895805	67	25	81	65	79	84	0.58615464	0.192311333	0.616823747	0.526490236	0.662477773	0.682502216
ANKRD45	-0.193450756	0.877598904	1	3.127381608	0	3.695783929	2.983617979	2.034145932	0.989749501	3	0	4	3	2	1	0.093576881	0	0.108604036	0.086637942	0.059797651	0.028969079
ANKRD46	0.014951614	0.928570425	0.974528399	217.874252	179.7526813	238.3780634	205.8696406	214.6023958	222.6936376	209	177	258	207	211	225	3.982784524	2.965795873	4.279557767	3.652165344	3.854160504	3.982084011
ANKRD49	-0.21098601	0.219818677	0.547665506	201.1948835	181.783785	224.5188737	154.1535956	184.0902068	187.0626556	193	179	243	155	181	189	5.274538799	4.301378685	5.780589346	3.921917387	4.741465268	4.79707338
ANKRD50	-0.068701695	0.797592193	0.931571646	802.6946128	371.691985	733.61311	463.4553261	701.7803465	654.2244199	770	366	794	466	690	661	7.26165676	3.034963991	6.517846923	4.06883866	6.237361268	5.789403598
ANKRD52	0.144228718	0.219471911	0.547310897	1349.986394	1154.682478	1274.12151	1298.86836	1436.107028	1441.075273	1295	1137	1379	1306	1412	1456	12.37738676	9.55536153	11.47260713	11.55691532	12.93602084	12.92432718
ANKRD53	-0.417289425	0.672976496	1	3.127381608	7.108863101	1.847891965	0.994539326	3.051218898	4.948747503	3	7	2	1	3	5	0.113919682	0.23372384	0.066106805	0.035157426	0.109195711	0.176333524
ANKRD54	-0.002297024	0.989376987	0.995634722	260.615134	348.3342919	263.324605	299.3563373	259.3536063	311.7710927	250	343	285	301	255	315	7.559356918	9.119403413	7.501158888	8.42657128	7.390806625	8.845915197
ANKRD55	0.97293398	0.811542501	1	0	0	0	0	1.017072966	0	0	0	0	0	1	0	0	0	0	0	0.029921323	0
ANKRD6	-0.013599987	0.935683268	0.975826936	201.1948835	177.7215775	212.5075759	172.0553035	200.3633743	213.7858921	193	175	230	173	197	216	2.558884595	2.040134992	2.654360396	2.123630991	2.503608592	2.659711415
ANKRD61	0.170839338	0.753519454	0.913719133	14.59444751	5.077759358	17.55497366	11.93447192	18.30731339	11.87699401	14	5	19	12	18	12	0.816304302	0.256343033	0.964309205	0.647805836	1.006012486	0.649819397
ANKRD62	0.695790994	0.549883231	1	2.084921072	1.015551872	1.847891965	1.989078653	4.068291864	1.979499001	2	1	2	2	4	2	0.034905975	0.015346072	0.030383544	0.032317617	0.066917018	0.032418069
ANKRD63	-0.323470454	0.368894106	0.69201783	28.14643447	32.49765989	22.17470358	22.87440451	21.35853229	21.77448901	27	32	24	23	21	22	0.477355751	0.497457335	0.369341662	0.376483365	0.355880758	0.36123386
ANKRD65	-0.018167068	0.988486867	1	3.127381608	3.046655615	0	1.989078653	2.034145932	1.979499001	3	3	0	2	2	2	0.094143156	0.082778246	0	0.058108151	0.060159513	0.058288767
ANKRD9	0.053282082	0.78966436	0.928980951	183.4730544	265.0590385	182.0173585	247.6402923	201.3804473	204.8781466	176	261	197	249	198	207	2.141514044	2.792391014	2.086474818	2.80509237	2.309299523	2.339192592
ANKS1A	-0.174392834	0.194500227	0.516016991	800.6096917	678.3886502	766.8751653	591.7508993	699.7462006	698.7631474	768	668	830	595	688	706	6.416485064	4.907269342	6.036048521	4.602486191	5.509741485	5.478075885
ANKS1B	-0.530445178	0.803507188	1	1.042460536	0	1.847891965	0	2.034145932	0	1	0	2	0	2	0	0.010232026	0	0.017812723	0	0.019615458	0
ANKS3	-0.208199593	0.254898482	0.589844127	144.9020145	154.3638845	162.6144929	154.1535956	126.1170478	119.7596896	139	152	176	155	124	121	3.745709228	3.601557178	4.128293736	3.867145562	3.202932323	3.028251955
ANKS4B	0.004231802	0.998021055	1	1.042460536	1.015551872	0.923945982	0.994539326	0	1.979499001	1	1	1	1	0	2	0.019193038	0.016876065	0.016706381	0.01776983	0	0.035650127
ANKS6	-0.354132391	0.00226228	0.02556134	844.3930342	809.3948416	911.0107386	638.4942476	693.6437628	675.0091594	810	797	986	642	682	682	8.978879925	7.768245312	9.513771622	6.588882058	7.246500658	7.021160402
ANKUB1	0.011166471	0.997158263	1	1.042460536	0	0	0	0	0.989749501	1	0	0	0	0	1	0.030325841	0	0	0	0	0.028164382
ANKZF1	-0.087156652	0.485506359	0.779013529	742.2319017	824.6281197	724.3736502	747.8935735	751.6169218	657.1936684	712	812	784	752	739	664	22.57382846	22.63647099	21.63614841	22.07408082	22.45827946	19.55152698
ANLN	0.37983954	0.027947442	0.16237998	4110.421894	2934.944909	4291.729088	4213.863126	5221.652607	5316.934317	3943	2890	4645	4237	5134	5372	68.5575504	44.18285979	70.29960666	68.2066217	85.56402292	86.74648656
ANO1	1.155480513	2.16E-24	5.10E-22	640.0707692	656.046509	662.4692693	1343.62263	1473.738728	1545.98872	614	646	717	1351	1449	1562	9.102108619	8.420417516	9.251911301	18.5425113	20.58964433	21.50512877
ANO10	0.222525711	0.146519051	0.447404637	279.3794237	271.1523497	305.8261202	367.9795508	342.7535895	289.0068542	268	267	331	370	337	292	6.78972898	5.947800211	7.299351896	8.678785006	8.18378785	6.870492533
ANO2	-2.432380469	0.309398518	1	1.042460536	1.015551872	0.923945982	0	0	0	1	1	1	0	0	0	0.021909559	0.019264649	0.019070949	0	0	0
ANO3	0.97293398	0.811542501	1	0	0	0	0.994539326	0	0	0	0	0	1	0	0	0	0	0	0.010521706	0	0
ANO4	0.161926751	0.55363455	0.818164116	58.37779002	46.71538609	64.67621876	46.74334835	73.22925355	70.27221454	56	46	70	47	72	71	1.055281418	0.762194062	1.148198476	0.820007232	1.300527611	1.242584661
ANO5	0.175877873	0.507956217	0.792933858	70.88731645	43.66873048	60.05648885	56.68874161	74.24632651	66.31321654	68	43	65	57	73	67	0.798593362	0.4440304	0.664459939	0.619770927	0.821762767	0.730767057
ANO6	0.547811586	0.008689198	0.071536879	1556.39358	913.9966844	1530.978493	1653.9189	2117.545915	2078.473951	1493	900	1657	1663	2082	2100	17.33265031	9.187030163	16.74427461	17.87462657	23.16822217	22.64184628
ANO7	0.298258837	0.528887322	0.80363856	15.63690804	13.20217433	11.08735179	21.87986518	11.18780263	15.83599201	15	13	12	22	11	16	0.242512183	0.184804746	0.168873774	0.329309715	0.170467583	0.240242401
ANO8	0.023126732	0.884880344	0.960404358	235.5960812	244.748001	204.1920621	214.8204945	224.7731255	255.3553712	226	241	221	216	221	258	4.148575076	3.88986942	3.531192965	3.670995284	3.888567167	4.398429102
ANO9	0.051975222	0.734515251	0.904530566	563.97115	695.653032	503.5505604	623.5761577	628.551093	575.0444599	541	685	545	627	618	581	15.65663841	17.43087921	13.72892148	16.79996427	17.1433838	15.61581892
ANP32A	-0.150241258	0.214071088	0.540630252	3185.759398	3896.672531	3274.464561	3242.198204	2990.19452	3099.895436	3056	3837	3544	3260	2940	3132	103.4098322	114.1636245	104.3856642	102.1328955	95.35920694	98.42776244
ANP32B	-0.4271351	0.006347666	0.056916849	2232.950468	3085.246586	2404.107446	2140.248631	1815.475244	1787.487598	2142	3038	2602	2152	1785	1806	119.8415079	149.4524481	126.7166704	111.4729838	95.7266444	93.84106324
ANP32D	0.97293398	0.811542501	1	0	0	0	0.994539326	0	0	0	0	0	1	0	0	0	0	0	0.072198285	0	0
ANP32E	-0.021837002	0.852912704	0.947288848	2415.381062	2053.445884	2436.445555	2142.237709	2320.960508	2338.77807	2317	2022	2637	2154	2282	2363	54.13826219	41.54195145	53.63237994	46.5975987	51.10939426	51.27779883
ANPEP	0.118871198	0.898164897	0.963587133	0	9.139966844	4.619729912	4.972696632	4.068291864	5.938497004	0	9	5	5	4	6	0	0.170855333	0.093965241	0.099946624	0.082779991	0.120308743
ANTKMT	-0.089131532	0.643810086	0.865094118	121.9678827	131.0061914	124.7327076	138.2409664	112.8950992	103.9236976	117	129	135	139	111	105	8.881670338	8.610452262	8.920336105	9.769293303	8.076786126	7.402620098
ANTXR1	-0.030084023	0.810709644	0.934584631	920.4926534	875.4057133	971.9911734	806.5713938	976.3900473	928.3850316	883	862	1052	811	960	938	9.3867823	8.05732299	9.734428155	7.982087001	9.782144901	9.260752037
ANTXR2	0.472005294	0.00970303	0.07714501	149.0718567	124.9128802	131.2003295	181.0061574	165.7828935	214.7756416	143	123	142	182	163	217	1.374527887	1.039561279	1.188076825	1.619677192	1.501799442	1.937156138
ANTXRL	0.214973482	0.853992688	1	3.127381608	2.031103743	0.923945982	2.983617979	1.017072966	2.969248502	3	2	1	3	1	3	0.112784098	0.066112576	0.032723917	0.1044209	0.036035739	0.104745469
ANXA1	0.351895727	0.000174448	0.003052398	7098.11379	7468.368463	7313.03245	9800.190523	9140.434745	8982.966467	6809	7354	7915	9854	8987	9076	248.9876395	236.4533899	251.9324064	333.6157706	315.0039588	308.2310006
ANXA10	-1.261933586	0.237430978	1	6.254763217	3.046655615	2.771837947	1.989078653	2.034145932	0.989749501	6	3	3	2	2	1	0.345474677	0.151884581	0.150357427	0.10661898	0.110382895	0.053475191
ANXA11	0.199357525	0.146950367	0.448002076	2368.470338	3051.733374	2395.791932	3181.531305	2843.736013	2948.463762	2272	3005	2593	3199	2796	2979	26.05185897	30.29718879	25.88043492	33.96129108	30.730836	31.72402401
ANXA13	0.97293398	0.811542501	1	0	0	0	0	1.017072966	0	0	0	0	0	1	0	0	0	0	0	0.050082416	0
ANXA2	0.118647426	0.355361411	0.680589892	19017.60756	23756.80493	19596.89429	24381.13159	21770.44684	21565.65187	18243	23393	21210	24515	21405	21789	556.0797584	626.9807613	562.7560328	691.8505444	625.4072008	616.8300214
ANXA2R	-0.284570661	0.746387307	0.910209681	2.084921072	5.077759358	7.391567859	1.989078653	7.119510762	2.969248502	2	5	8	2	7	3	0.074280664	0.163283857	0.258627338	0.068772583	0.249201491	0.103479521
ANXA3	0.132038579	0.246889485	0.580844021	2490.438221	3035.484544	2766.294271	3070.142901	3037.996949	2979.145997	2389	2989	2994	3087	2987	3010	124.1973165	136.6310617	135.4835353	148.5840708	148.8463199	145.328213
ANXA4	-0.100668688	0.365312626	0.689648546	799.5672312	823.6125678	801.0611667	747.8935735	715.0022951	797.7380975	767	811	867	752	703	806	22.63932468	21.04827084	22.27541806	20.55064728	19.88979218	22.09482271
ANXA5	-0.985400145	4.29E-25	1.07E-22	4874.545467	5345.865052	5103.877606	2630.556519	2560.989728	2548.604964	4676	5264	5524	2645	2518	2575	236.8588163	234.4544057	243.5607957	124.045293	122.2580865	121.1377941
ANXA6	0.836373986	2.37E-12	2.04E-10	2363.258035	2827.29641	2449.380799	4838.433823	4268.655238	4534.042462	2267	2784	2651	4865	4197	4581	62.01661522	66.96582684	63.12551426	123.2193588	110.0531113	116.3869283
ANXA7	0.131698578	0.202080771	0.524482396	1349.986394	1290.766429	1396.082379	1531.590563	1414.748496	1476.706255	1295	1271	1511	1540	1391	1492	43.98202803	37.9558305	44.66924469	48.42456902	45.28344188	47.0610574
ANXA8	1.182869587	0.224488447	1	4.169842144	2.031103743	0.923945982	7.956314612	2.034145932	5.938497004	4	2	1	8	2	6	0.083451347	0.036688573	0.01815984	0.154526478	0.039995412	0.116255092
ANXA8L1	1.037517433	0.580433735	1	0	1.015551872	0.923945982	0	3.051218898	0.989749501	0	1	1	0	3	1	0	0.033511818	0.033174866	0	0.109596981	0.035396302
ANXA9	0.228219482	0.362050214	0.686141027	50.03810573	60.93311229	54.51281296	66.63413488	53.9048672	73.24146304	48	60	59	67	53	74	2.567783413	2.822252507	2.747311003	3.318421245	2.717689508	3.676514192
AOAH	0.272067902	0.246009855	0.580171122	57.33532949	63.97976791	53.58886698	75.58498881	65.09266982	70.27221454	55	63	58	76	64	71	1.78328745	1.796084142	1.636911951	2.281454525	1.989048872	2.137983689
AOC1	1.445098467	2.11E-06	6.26E-05	36.48611876	80.22859785	34.18600135	134.2628091	133.2365585	142.5239281	35	79	37	135	131	144	0.881336132	1.74915416	0.810987045	3.14736318	3.161925571	3.367622465
AOC2	-0.424034227	0.059885106	0.265696466	153.2416988	98.50853154	116.4171938	97.464854	94.58778583	82.14920855	147	97	126	98	93	83	4.556148945	2.64350282	3.399302281	2.81220007	2.762932935	2.389164461
AOC3	-0.697818016	0.000953938	0.01278138	97.99129039	104.6018428	111.7974639	64.64505622	60.00730499	69.28246504	94	103	121	65	59	70	1.770963021	1.706264399	1.984292413	1.13379505	1.065468139	1.224805293
AOPEP	-0.333520784	0.0618187	0.27027964	135.5198697	140.1461583	141.3637353	118.3501799	104.7585155	107.8826956	130	138	153	119	103	109	3.319881563	3.09874465	3.401021138	2.81362206	2.521292775	2.585193834
AOX1	1.697533317	1.97E-05	0.000454107	11.4670659	15.23327807	10.16340581	34.80887643	50.8536483	33.65148302	11	15	11	35	50	34	0.185204244	0.222063395	0.161209116	0.545589314	0.806928531	0.531648439
AP1AR	-0.291278715	0.101734767	0.365172304	1039.333154	719.0107251	1083.788637	693.1939106	835.016905	794.768849	997	708	1173	697	821	803	13.98522181	8.732426193	14.32223762	9.052041564	11.0388587	10.4610944
AP1B1	0.061559834	0.667534867	0.876267713	1543.884054	2120.472308	1680.657742	1873.712091	1824.628901	1879.534302	1481	2088	1819	1884	1794	1899	29.41139152	36.46015189	31.44357193	34.64024644	34.14992617	35.02457337
AP1G1	0.249171123	0.183592408	0.501918549	1960.868268	1310.061914	2090.889758	1864.761237	2331.131238	2177.448901	1881	1290	2263	1875	2292	2200	18.92208952	11.41031077	19.81543056	17.46309152	22.10048106	20.5537161
AP1G2	-0.122342827	0.268232783	0.604351912	973.6581407	999.3030416	901.7712788	895.0853938	901.1266478	844.256324	934	984	976	900	886	853	23.49769025	21.76711451	21.3730636	20.9633347	21.36578415	19.93033987
AP1M1	0.101815525	0.483461329	0.777823025	635.900927	732.2128994	579.3141309	777.7297533	662.1145008	649.2756724	610	721	627	782	651	656	3.904993128	4.058384298	3.493788749	4.634861412	3.994645496	3.900153083
AP1M2	0.045450419	0.742744011	0.908380971	1171.725643	1503.01677	1239.011562	1461.97281	1271.341207	1305.479591	1124	1480	1341	1470	1250	1319	53.07909375	61.45346409	55.12195701	64.27085591	56.5814428	57.84813458
AP1S1	-0.301655795	0.057414375	0.258703105	650.4953745	851.0324684	631.0551059	622.5816184	580.7486636	526.5467343	624	838	683	626	571	532	40.76709996	48.13896101	38.84048054	37.86510126	35.75758283	32.27930952
AP1S2	1.271792524	3.38E-15	3.88E-13	299.1861739	213.265893	297.5106063	626.5597757	653.9779171	675.9989089	287	210	322	630	643	683	4.583796138	2.949104472	4.476493225	9.315871896	9.843763862	10.13098043
AP1S3	-1.097642399	4.24E-18	6.31E-16	1307.245512	1357.792852	1271.349672	682.253978	545.1511098	611.6651914	1254	1337	1376	686	536	618	19.00041324	17.81247971	18.14774241	9.623414375	7.784614597	8.696437107
AP2A1	0.15766164	0.322085944	0.649536031	1575.15787	2279.913952	1652.939362	2085.548968	2034.145932	2024.037729	1511	2245	1789	2097	2000	2045	36.625749	47.84822825	37.74601022	47.06087975	46.46852235	46.03654662
AP2A2	-0.31004795	0.045462748	0.223832853	1249.910183	1695.971625	1235.315778	1190.463574	1081.148563	1100.601445	1199	1670	1337	1197	1063	1112	21.36658727	26.16736031	20.73891575	19.74920824	18.15750025	18.40382693
AP2B1	0.423095277	5.17E-05	0.001055123	4119.804039	3836.754971	4433.092823	5329.736251	5613.225699	5670.274889	3952	3778	4798	5359	5519	5729	54.56870928	45.86867178	57.66677328	68.50938411	73.04558239	73.46710778
AP2M1	-0.039258548	0.762116464	0.917013753	4948.560165	6337.043678	5240.621612	5685.78133	5205.37944	5191.236131	4747	6240	5672	5717	5118	5245	126.6856603	146.4267026	131.7598561	141.2589522	130.9228123	129.9993244
AP2S1	-0.053744619	0.698281295	0.887378299	1323.924881	1612.696372	1286.132807	1490.81445	1317.109491	1259.951114	1270	1588	1392	1499	1295	1273	90.91786621	99.95936235	86.74079755	99.35430899	88.86323073	84.637201
AP3B1	0.287549513	0.026077546	0.154735065	1604.346765	1322.248537	1672.342228	1802.10526	1971.087408	1840.934071	1539	1302	1810	1812	1938	1860	17.8841934	13.30360027	18.30829809	19.49523577	21.58695206	20.07386769
AP3B2	-0.137074197	0.758179895	0.91513725	14.59444751	22.34214117	14.78313572	18.8962472	12.20487559	15.83599201	14	22	16	19	12	16	0.130370485	0.180136364	0.129691015	0.163811508	0.107112291	0.138375309
AP3D1	0.15042476	0.169204662	0.484661375	2998.116502	3551.384895	3175.602341	3504.756587	3671.633407	3617.534425	2876	3497	3437	3524	3610	3655	47.11274203	50.370075	49.00808065	53.44720025	56.68439533	55.60633304
AP3M1	0.113028934	0.415285255	0.729617738	1062.267286	877.436817	1107.811233	995.5338658	1133.019284	1167.904411	1019	864	1199	1001	1114	1180	16.81208194	12.53396627	17.2188903	15.29047412	17.61729884	18.08076063
AP3M2	-0.003722452	0.978713013	0.992494639	571.2683738	458.0138941	565.4549412	533.073079	504.4681911	553.2699708	548	451	612	536	496	559	11.54312842	8.353086447	11.22103852	10.45315329	10.01455052	10.93558831
AP3S1	-0.319874945	0.000917325	0.012427477	6750.974432	6496.485322	6890.789136	5688.764948	5161.645302	5283.282834	6476	6397	7458	5720	5075	5338	421.0998777	365.7481106	422.123292	344.3609242	316.3159841	322.3622808
AP3S2	0.074172759	0.620591084	0.854644711	204.3222651	226.4680674	230.9864956	246.645753	223.7560525	226.6526356	196	223	250	248	220	229	2.314604939	2.315544505	2.569800889	2.711515215	2.49029216	2.511560602
AP4B1	0.222511743	0.153375935	0.459422705	289.804029	236.6235861	268.8682809	320.2416631	332.5828599	275.1503612	278	233	291	322	327	278	6.924670497	5.103142588	6.309369587	7.425911161	7.807444146	6.431118146
AP4E1	0.132826919	0.452629829	0.756194874	376.3282535	282.3234203	392.6770425	332.1761351	427.1706457	393.9203012	361	278	425	334	420	398	4.426945323	2.997569198	4.53653795	3.792127961	4.936885592	4.532808833
AP4M1	-0.045173181	0.80433513	0.933452582	116.75558	139.1306064	122.8848157	128.2955731	118.997537	119.7596896	112	137	133	129	117	121	2.233848118	2.402612053	2.309010576	2.382126881	2.236805887	2.241343214
AP4S1	-0.16799073	0.437016901	0.744404706	89.6516061	99.52408341	78.5354085	76.57952814	74.24632651	87.09795605	86	98	85	77	73	88	0.736610832	0.738062587	0.633719743	0.610618469	0.599334567	0.70001879
AP5B1	-0.418867928	0.001744378	0.020665217	400.3048459	387.9408149	365.882609	286.427326	272.5755549	303.8530967	384	382	396	288	268	307	4.564621288	3.992678629	4.097390678	3.169608154	3.053621027	3.389216232
AP5M1	0.085017695	0.628585437	0.858387249	551.4616236	365.5986738	512.7900202	466.4389441	524.8096504	525.5569848	529	360	555	469	516	531	3.746003611	2.241519316	3.420929821	3.074856999	3.502426561	3.492162271
AP5S1	0.100960224	0.637375466	0.862150435	71.92977699	85.30635721	83.15513841	79.56314612	83.39998321	95.01595206	69	84	90	80	82	96	1.042621309	1.116051556	1.183746417	1.11919833	1.187676531	1.347212532
AP5Z1	-0.020741633	0.900491735	0.963646589	228.2988574	194.9859593	194.9526023	227.7495058	190.1926446	191.0216536	219	192	211	229	187	193	3.286445801	2.533442511	2.756153981	3.181686628	2.689866849	2.689843693
APAF1	-0.076776432	0.746436469	0.910209681	328.3750689	179.7526813	316.9134719	216.8095732	278.6779927	287.0273552	315	177	343	218	274	290	3.570007237	1.763840354	3.383695898	2.287465734	2.976568778	3.052417367
APBA1	0.190358515	0.558204719	0.819782673	54.20794788	26.40434866	49.89308305	40.77611239	49.83657533	58.39522054	52	26	54	41	49	59	0.63504829	0.279192804	0.574031638	0.463582277	0.57359625	0.669179756
APBA2	0.892858053	0.201070714	0.523250396	5.212302681	4.062207486	3.695783929	8.950853938	7.119510762	7.917996005	5	4	4	9	7	8	0.099605644	0.070065044	0.069360561	0.165995385	0.133665338	0.148010084
APBA3	-0.168494677	0.449286342	0.753389319	176.1758306	286.3856278	171.8539527	200.896944	185.1072798	178.1549101	169	282	186	202	182	180	6.444018271	9.454675597	6.173360871	7.131173267	6.651939077	6.374262421
APBB1	-0.040436233	0.820853534	0.937384319	222.0440942	329.0388064	251.3133072	263.5529215	256.3023874	260.3041187	213	324	272	265	252	263	5.035022742	6.734328674	5.596666124	5.799723213	5.709909046	5.773842818
APBB1IP	1.888938273	0.604752512	1	0	0	0	0	2.034145932	0	0	0	0	0	2	0	0	0	0	0	0.045971605	0
APBB2	0.210117707	0.192740055	0.51391592	2127.661954	1616.75858	2198.067492	1965.209709	2520.30681	2389.255294	2041	1592	2379	1976	2478	2414	18.4914648	12.68232386	18.76123462	16.57504863	21.51971071	20.31201233
APBB3	-0.191085325	0.256020782	0.591146197	195.9825808	231.5458267	179.2455206	180.0116181	171.8853312	179.1446596	188	228	194	181	169	181	7.22828651	7.707966555	6.492588846	6.443111467	6.228321614	6.463138452
APC	0.076629814	0.73467927	0.904543827	800.6096917	463.0916534	755.7878136	550.9747869	783.1461838	795.7585985	768	456	818	554	770	804	5.893647167	3.076913027	5.464052687	3.936155417	5.663963607	5.730154562
APC2	-0.06059492	0.754536668	0.914223432	104.2460536	116.7884652	132.1242755	103.43209	116.9633911	118.7699401	100	115	143	104	115	120	0.698766225	0.706573281	0.869774367	0.67282916	0.77025861	0.778754423
APEH	0.010975604	0.935594004	0.975816202	2685.378341	3319.839068	2635.093942	3164.624137	2821.360408	2719.831628	2576	3269	2852	3182	2774	2748	73.85438422	82.40865171	71.17354639	84.46371102	76.23312025	73.17024791
APELA	-0.597524628	0.759914635	1	1.042460536	2.031103743	0	0.994539326	1.017072966	0	1	2	0	1	1	0	0.030971072	0.054464522	0	0.028674496	0.029686777	0
APEX1	-0.474936543	0.003363506	0.034867012	2688.505723	3920.030224	2816.187354	2354.074586	2233.492233	2193.284893	2579	3860	3048	2367	2196	2216	143.324516	188.6183372	147.4425274	121.7886904	116.9791049	114.373727
APEX2	-0.0666309	0.673600929	0.878683592	547.2917815	712.9174138	505.3984523	568.8764948	552.2706205	564.1572153	525	702	547	572	543	570	13.44860707	15.81184612	12.19674629	13.56605555	13.33290079	13.56064143
APH1A	0.26582183	0.046383558	0.226909625	694.278717	802.2859785	728.0694341	1001.501102	826.8803213	846.235823	666	790	788	1007	813	855	23.41483899	24.42145321	24.11469793	32.7782662	27.39771279	27.91710864
APH1B	0.446432853	0.031942234	0.177437466	116.75558	83.27525347	116.4171938	136.2518877	162.7316746	132.6264331	112	82	126	137	160	134	2.245724546	1.445705326	2.199113631	2.543305855	3.075142619	2.49534522
API5	-0.413108802	0.000787412	0.011050418	2660.359288	2242.338532	2768.142163	1824.979664	1955.831314	1980.488751	2552	2208	2996	1835	1923	2001	52.15351525	39.67614332	53.29462211	34.71990637	37.66942723	37.97846258
APIP	0.046127296	0.702834614	0.889297747	497.2536757	501.6826245	476.7561269	540.0348543	495.3145344	487.9465038	477	494	516	543	487	493	31.7635684	28.92446412	29.90881945	33.47729024	31.08470033	30.48914192
APLF	-0.057278439	0.861984056	0.95093188	31.27381608	32.49765989	25.87048751	29.83617979	25.42682415	30.68223452	30	32	28	30	25	31	0.651097318	0.610663687	0.528958189	0.602816966	0.520081585	0.624847046
APLN	0.550722365	0.158483023	0.467309658	16.67936858	16.24882994	17.55497366	29.83617979	22.37560525	21.77448901	16	16	19	30	22	22	0.411769238	0.362060681	0.425624069	0.714816769	0.542704489	0.52582832
APLP1	0.207832811	0.243922132	0.577634844	548.334242	818.5348085	555.2915354	785.6860679	727.2071707	706.6811434	526	806	601	790	715	714	14.84961205	20.00745601	14.76870779	20.64885694	19.34827368	18.72039252
APLP2	0.233394904	0.012681354	0.093844764	6450.745797	7006.292362	6805.786106	7696.739848	7940.288645	8184.238621	6188	6899	7366	7739	7807	8269	130.6099342	128.038187	135.3306857	151.2343044	157.9490076	162.0937512
APMAP	0.120046574	0.242192334	0.575532772	1482.378882	1514.18784	1614.133631	1708.618563	1703.597218	1599.435193	1422	1491	1747	1718	1675	1616	53.5810514	49.3988392	57.2984933	59.93415065	60.49691975	56.55101011
APOA1	-0.918265112	0.710855556	1	1.042460536	1.015551872	0	0.994539326	0	0	1	1	0	1	0	0	0.075703925	0.066564988	0	0.070090306	0	0
APOA2	0.59123769	0.653956531	1	2.084921072	1.015551872	0.923945982	0.994539326	3.051218898	1.979499001	2	1	1	1	3	2	0.291128076	0.127991627	0.126704709	0.134770132	0.418583558	0.270378071
APOA5	0.97293398	0.811542501	1	0	0	0	0.994539326	0	0	0	0	0	1	0	0	0	0	0	0.038048031	0	0
APOBEC2	-2.838869076	0.132690756	1	2.084921072	0	5.543675894	0.994539326	0	0	2	0	6	1	0	0	0.101618495	0	0.265358301	0.047041626	0	0
APOBEC3A	0.011166408	0.997170239	1	0	1.015551872	0	0	0	0.989749501	0	1	0	0	0	1	0	0.038539476	0	0	0	0.040706683
APOBEC3B	0.653814234	2.75E-05	0.000611258	181.3881333	233.5769305	211.58363	350.0778429	318.3438383	317.7095897	174	230	229	352	313	321	7.614473242	8.850053945	8.722977677	14.26175071	13.12930601	13.04616973
APOBEC3C	1.330094202	8.22E-21	1.50E-18	1050.80022	1440.052554	1202.053723	3272.034384	2952.56282	3060.305456	1008	1418	1301	3290	2903	3092	31.63210043	39.12651752	35.53722054	95.58790811	87.32153291	90.114434
APOBEC3D	0.724007154	0.289204772	0.620297423	4.169842144	5.077759358	6.467621876	6.961775285	13.22194856	5.938497004	4	5	7	7	13	6	0.13123211	0.144237302	0.199901854	0.212626662	0.408818263	0.182817913
APOBEC3F	1.690107137	4.38E-44	2.85E-41	369.0310298	415.3607155	381.5896907	1253.119551	1178.787568	1330.223329	354	409	413	1260	1159	1344	6.063565554	6.159927326	6.157629142	19.98181441	19.02896063	21.38018502
APOBEC3G	3.79567635	1.61E-54	1.47E-51	21.89167126	20.31103743	16.63102768	273.4983148	276.6438467	263.2733672	21	20	18	275	272	266	1.114067476	0.932931295	0.831195854	13.50717278	13.83145669	13.10572989
APOBEC3H	-0.067816365	0.805334122	0.933452582	39.61350037	55.85535294	57.2846509	42.76519104	49.83657533	53.44647303	38	55	62	43	49	54	2.758457619	3.510531498	3.917536674	2.889952705	3.409460126	3.64052363
APOBR	1.163921618	0.197578266	0.519098199	3.127381608	4.062207486	0.923945982	8.950853938	3.051218898	5.938497004	3	4	1	9	3	6	0.065642011	0.076956991	0.019045803	0.182323518	0.062919997	0.12192682
APOC1	0.167782455	0.648236613	0.86685252	25.01905287	23.35769305	19.40286563	29.83617979	20.34145932	25.73348702	24	23	21	30	20	26	2.200349212	1.854110749	1.675862285	2.546485372	1.75758842	2.213813817
APOD	-0.651864265	0.367232881	0.690887595	5.212302681	8.124414972	10.16340581	6.961775285	6.102437796	1.979499001	5	8	11	7	6	2	0.481273211	0.677078676	0.92162242	0.623819986	0.553579183	0.178788283
APOE	-0.308646753	0.430250599	0.738752534	32.31627662	49.76204171	22.17470358	36.79795508	21.35853229	25.73348702	31	49	24	37	21	26	2.205931859	3.065871473	1.486552676	2.437651878	1.432374267	1.718268871
APOF	0.912073188	0.713042006	1	0	1.015551872	0	0.994539326	1.017072966	0	0	1	0	1	1	0	0	0.041688701	0	0.043896557	0.045446215	0
APOL1	3.645946146	3.79E-09	2.03E-07	2.084921072	2.031103743	3.695783929	34.80887643	32.54633491	31.67198402	2	2	4	35	32	32	0.054318495	0.047761196	0.094561943	0.880086461	0.833056639	0.807151557
APOL2	0.481341035	0.003425728	0.035350101	183.4730544	217.3281005	164.4623849	272.5037755	266.4731171	249.4168742	176	214	178	274	262	252	5.194942821	5.554044341	4.573269222	7.487868822	7.412696375	6.908058712
APOL3	1.918057932	0.007388143	0.063659921	5.212302681	0	5.543675894	13.92355057	11.18780263	15.83599201	5	0	6	14	11	16	0.103688455	0	0.10830545	0.268799214	0.218655245	0.308153962
APOL4	0.97293398	0.811542501	1	0	0	0	0	0	0.989749501	0	0	0	0	0	1	0	0	0	0	0	0.01925481
APOL5	0.011166534	0.997146245	1	1.042460536	0	0	0	1.017072966	0	1	0	0	0	1	0	0.057699236	0	0	0	0.05530659	0
APOL6	0.794925019	0.016648298	0.113051443	33.35873716	21.3265893	29.56627143	34.80887643	57.97315906	53.44647303	32	21	32	35	57	54	0.263794143	0.15221657	0.22961688	0.267130068	0.450398404	0.413424591
APOLD1	0.561003211	0.028275753	0.163731327	53.16548734	46.71538609	45.27335313	64.64505622	63.05852389	86.10820655	51	46	49	65	62	87	0.888980374	0.705029508	0.743458514	1.048998614	1.035906368	1.408408459
APOM	0.186487499	0.798058239	0.931571646	2.084921072	6.093311229	9.239459823	5.967235959	8.136583728	5.938497004	2	6	10	6	8	6	0.134149558	0.35386529	0.583845466	0.372606186	0.514346813	0.37376435
APOO	-0.083613	0.555510819	0.818804597	258.530213	291.4633871	297.5106063	274.4928541	265.4560441	260.3041187	248	287	322	276	261	263	18.33951192	18.66145297	20.7267222	18.89664635	18.50049789	18.06255641
APOOL	-0.082141749	0.684255533	0.882176467	531.6548734	348.3342919	570.9986171	393.8375733	496.3316074	481.0182573	510	343	618	396	488	486	6.530164472	3.861673297	6.887808768	4.694492941	5.989362266	5.779331262
APP	0.297565136	0.003253743	0.033985465	8149.956471	7526.25492	8582.53423	9568.46286	10088.34675	10159.77862	7818	7411	9289	9621	9919	10265	160.086673	133.4331662	165.564468	182.3976708	194.6857747	195.2116993
APPBP2	0.106921239	0.56770753	0.825498632	920.4926534	621.5177454	977.5348493	792.6478432	965.2022447	956.0980176	883	612	1058	797	949	966	11.2852489	6.877479838	11.76995407	9.430795346	11.62581659	11.46607928
APPL1	0.088659197	0.679211393	0.880570957	771.4207967	467.1538609	841.7147899	649.4341802	752.6339948	810.604841	740	460	911	653	740	819	10.11680856	5.529643197	10.84098769	8.265412907	9.697289213	10.39879673
APPL2	-0.078128069	0.539635582	0.80977987	458.6826359	411.298508	455.5053693	421.6846744	435.3072294	398.8690487	440	405	493	424	428	403	9.504676041	7.692493376	9.269797005	8.479886896	8.862071056	8.084944888
APRT	-0.16861387	0.220919258	0.549407162	1237.400656	1410.60155	1161.4001	1274.999417	1051.653447	1062.001214	1187	1389	1257	1282	1034	1073	100.0885898	102.9825312	92.25879777	100.0832586	83.57207904	84.02740439
APTX	-0.068570307	0.56251327	0.82292136	501.4235179	532.1491807	489.6913706	483.3461127	475.9901481	492.8952513	481	524	530	486	468	498	10.37683105	9.939817761	9.952546181	9.70723402	9.677704099	9.977836604
AQP1	0.38813583	0.284281104	0.617127955	25.01905287	20.31103743	21.25075759	35.80341575	28.47804305	22.76423851	24	20	23	36	28	23	0.630362785	0.461888112	0.525830559	0.875429919	0.704927043	0.561040916
AQP10	-0.950619371	0.815786298	1	0	1.015551872	0	0	0	0	0	1	0	0	0	0	0	0.031872096	0	0	0	0
AQP11	-0.229663155	0.645849802	0.865370431	14.59444751	11.17107059	12.93524375	12.92901124	9.153656694	10.88724451	14	11	14	13	9	11	0.63302508	0.437333788	0.551010124	0.544221624	0.390069692	0.461926568
AQP12A	-0.950619371	0.815786298	1	1.042460536	0	0	0	0	0	1	0	0	0	0	0	0.078054094	0	0	0	0	0
AQP2	0.011166195	0.997209665	1	0	0	0.923945982	0.994539326	0	0	0	0	1	1	0	0	0	0	0.017277915	0.018377745	0	0
AQP3	-0.05374576	0.769885318	0.920497407	138.6472513	157.4105401	122.8848157	141.2245844	136.2877774	125.6981866	133	155	133	142	134	127	6.046690248	6.196197387	5.263278901	5.977147674	5.839527333	5.362374943
AQP4	1.203139355	0.171945977	0.487512807	1.042460536	2.031103743	4.619729912	4.972696632	7.119510762	5.938497004	1	2	5	5	7	6	0.014597379	0.025670383	0.063530686	0.06757475	0.097944429	0.081341749
AQP5	1.304779086	0.493049919	1	2.084921072	0	0	1.989078653	3.051218898	0	2	0	0	2	3	0	0.114522431	0	0	0.106030332	0.164660199	0
AQP6	1.159818918	0.292167944	1	1.042460536	2.031103743	1.847891965	2.983617979	6.102437796	1.979499001	1	2	2	3	6	2	0.026576394	0.046736212	0.046266294	0.073817081	0.152846014	0.04936435
AQP7	-0.123886195	0.84963784	0.945772291	6.254763217	10.15551872	6.467621876	7.956314612	4.068291864	8.907745505	6	10	7	8	4	9	0.130015411	0.19053337	0.132032329	0.160499296	0.08308266	0.181122944
AQP7B	-2.442742351	0.365383936	1	2.084921072	0	0.923945982	0	0	0	2	0	1	0	0	0	0.03730733	0	0.016236889	0	0	0
AQP8	-1.580448833	0.338624143	1	2.084921072	2.031103743	1.847891965	0	0	1.979499001	2	2	2	0	0	2	0.119641675	0.105198597	0.104140857	0	0	0.111114276
AQR	-0.101779974	0.529098637	0.803737456	720.3402304	531.1336288	763.1793814	595.7290566	645.8413334	636.4089289	691	523	826	599	635	643	5.974086439	3.97578242	6.216016581	4.794682324	5.262280531	5.16287729
ARAF	-0.069209996	0.68888389	0.8828524	443.0457278	612.3777785	458.2772072	545.0075509	433.2730835	464.1925158	425	603	496	548	426	469	11.7425535	14.64935134	11.92872306	14.01824792	11.28210229	12.03466028
ARAP1	0.073639448	0.541410991	0.810517132	862.1148634	999.3030416	844.4866279	958.7359107	916.3827423	971.9340096	827	984	914	964	901	982	9.741259478	10.19136054	9.371183892	10.51298868	10.17281648	10.74257675
ARAP2	0.086743538	0.777819411	0.924424824	297.1012528	120.8506727	311.369796	203.8805619	290.8828683	280.0991087	285	119	337	205	286	283	3.147461458	1.155553314	3.239545796	2.096085446	3.027529686	2.902614574
ARAP3	-0.033948105	0.790689069	0.929410194	384.6679378	367.6297775	380.6657447	348.0887643	386.4877271	372.1458122	369	362	412	350	380	376	5.789804097	4.994287497	5.626954213	5.084463197	5.715153721	5.479144111
ARC	0.068937906	0.727811753	0.901703064	182.4305938	293.4944909	207.887846	233.7167417	237.995074	245.4578762	175	289	225	235	234	248	4.922038226	7.147139217	5.508433538	6.119477701	6.308550842	6.478075268
ARCN1	0.259142793	0.010674358	0.082518213	3727.838877	3429.51867	3858.398422	4217.841284	4458.847883	4507.319226	3576	3377	4176	4241	4384	4554	71.03329889	58.98247608	72.20439385	77.99599584	83.47219544	84.01268715
AREG	1.574658764	1.01E-35	4.06E-33	947.5966273	1178.040171	995.089823	3286.952474	2959.682331	3048.428462	909	1160	1077	3305	2910	3080	61.11920169	68.5802785	63.03302581	205.7428798	187.5485001	192.3321479
AREL1	0.007794742	0.95507971	0.984347788	1208.211761	958.6809667	1214.988967	1056.200765	1207.265611	1137.222176	1159	944	1315	1062	1187	1149	17.36752217	12.43809546	17.15216086	14.73392665	17.04951234	15.99049213
ARF1	-0.069312224	0.606452474	0.847435581	5186.241167	6792.010917	5411.551619	5779.268026	5391.503793	5403.042524	4975	6688	5857	5811	5301	5459	190.8382895	225.5776977	195.5628313	206.3777467	194.9113147	194.4790837
ARF3	0.102660508	0.325096873	0.653105346	2158.93577	2406.857936	2107.520786	2389.878002	2375.882448	2399.152789	2071	2370	2281	2403	2336	2424	42.41766963	42.68177949	40.66592486	45.56800737	45.86130001	46.1091055
ARF4	0.457060833	1.50E-05	0.000353958	2864.681553	3232.501607	2988.041307	4390.891126	4107.957709	3972.854495	2748	3183	3234	4415	4039	4014	142.8607056	145.499053	146.343939	212.5036193	201.2689274	193.8031386
ARF5	-0.240221871	0.232055177	0.561884797	1917.084926	3185.786221	2025.289593	2256.609732	1842.936214	1934.960274	1839	3137	2192	2269	1812	1955	147.8532862	221.764097	153.4010966	168.8975341	139.6414218	145.9766488
ARF6	0.5200855	8.35E-08	3.44E-06	2399.744154	2242.338532	2436.445555	3295.903328	3370.579809	3484.907992	2302	2208	2637	3314	3314	3521	48.0383291	40.5143717	47.89954254	64.02869327	66.28906515	68.23952171
ARFGAP1	-0.036419444	0.791026113	0.929468392	1005.974417	1199.36676	923.9459823	1060.178922	955.031515	1035.277978	965	1181	1000	1066	939	1046	22.57330109	24.2909849	20.36134315	23.08684177	21.05426912	22.72410676
ARFGAP2	0.021858795	0.862948953	0.951353494	580.6505186	549.4135625	544.2041836	612.6362251	514.6389208	572.0752113	557	541	589	616	506	578	15.08819012	12.88566045	13.88787854	15.4490659	13.13830338	14.54109683
ARFGAP3	0.400918013	0.002436679	0.027172841	531.6548734	433.6406492	526.6492099	661.3686521	640.7559686	668.0809129	510	427	570	665	630	675	15.51153438	11.41931161	15.09030791	18.72603322	18.36673456	19.06670871
ARFGEF1	0.204953176	0.383043266	0.703514229	745.3592833	387.9408149	724.3736502	617.6089218	802.4705701	721.5273859	715	382	784	621	789	729	8.104456775	3.807226343	7.735218632	6.517019634	8.572385404	7.674193971
ARFGEF2	0.142519973	0.548585053	0.815430582	851.690258	470.2005165	903.6191707	666.3413488	894.0071371	896.7130475	817	463	978	670	879	906	6.856247269	3.416432714	7.144008002	5.205695713	7.070662486	7.061223996
ARFGEF3	0.643624461	0.007901475	0.066670562	324.2052267	163.5038513	271.6401188	323.2252811	443.4438132	419.6537883	311	161	294	325	436	424	1.736599837	0.790483316	1.428977397	1.680205061	2.333633618	2.198834785
ARFIP1	0.12611987	0.478195133	0.774703292	730.7648358	500.6670727	767.7991113	728.9973263	677.3705953	775.9636085	701	493	831	733	666	784	16.34251828	10.10590814	16.8632255	15.82138493	14.88270958	16.97478958
ARFIP2	-0.18666729	0.204718975	0.528028325	1132.112142	1445.130313	1065.309718	1114.878585	1016.055893	1068.929461	1086	1423	1153	1121	999	1080	22.98649252	26.48349195	21.24275557	21.96787536	20.26820029	21.23019647
ARFRP1	-0.114013188	0.449216898	0.753389319	332.544911	355.443155	298.4345523	300.3508766	335.6340788	275.1503612	319	350	323	302	330	278	8.148986757	7.861554666	7.182144085	7.142651037	8.080415356	6.595460143
ARG1	-1.015312143	0.515489351	1	1.042460536	5.077759358	0	0.994539326	1.017072966	0.989749501	1	5	0	1	1	1	0.051059386	0.224477622	0	0.047273216	0.048942078	0.047420154
ARG2	-0.020357082	0.936925893	0.976262424	60.46271109	58.90200855	57.2846509	69.61775285	58.99023203	45.52847703	58	58	62	70	58	46	2.518235002	2.214235052	2.34314203	2.813881883	2.413809946	1.854869967
ARGLU1	-0.173381043	0.11029606	0.382711929	1235.315735	1227.802213	1354.50481	1080.069709	1136.070503	1169.88391	1185	1209	1466	1086	1117	1182	29.23616691	26.22743676	31.4828989	24.8068413	26.41569684	27.08363387
ARHGAP1	0.062929719	0.655969793	0.871252034	621.3064795	729.1662438	556.2154814	683.2485173	630.5852389	676.9886584	596	718	602	687	620	684	14.5658365	15.42911729	12.80631926	15.54481181	14.52404805	15.52503715
ARHGAP10	-0.48447761	0.000524391	0.007824685	493.0838336	611.3622267	543.2802376	400.7993486	366.1462677	410.7460428	473	602	588	403	360	415	12.00168814	13.43090117	12.98665147	9.467292686	8.75569277	9.779500403
ARHGAP11A	0.172192192	0.258447816	0.593363564	1017.441483	774.866078	1094.875989	1054.211686	1125.899773	1073.878208	976	763	1185	1060	1107	1085	12.95268482	8.903525021	13.68885089	13.02433044	14.08200252	13.37294609
ARHGAP11A-SCG5	-0.209434406	0.804205541	0.933452582	3.127381608	7.108863101	3.695783929	2.983617979	6.102437796	2.969248502	3	7	4	3	6	3	0.066147889	0.135712621	0.076770326	0.061242872	0.126809794	0.061433232
ARHGAP11B	0.255316878	0.524443909	0.802538485	20.84921072	14.2177262	19.40286563	24.86348316	22.37560525	17.81549101	20	14	21	25	22	18	0.495796245	0.305160795	0.453138741	0.573789777	0.522760464	0.414412759
ARHGAP12	-0.131039848	0.483768984	0.777823025	1615.813831	1025.70739	1586.415252	1155.654697	1306.938761	1398.516044	1550	1010	1717	1162	1285	1413	25.19213073	14.43384517	24.29081914	17.48553367	20.01903539	21.32861919
ARHGAP15	2.443510333	0.366378564	1	0	0	0	0.994539326	0	1.979499001	0	0	0	1	0	2	0	0	0	0.018117683	0	0.036347995
ARHGAP17	-0.01041784	0.932711148	0.975212781	612.9667952	608.3155711	641.2185117	563.9037981	618.3803633	667.0911634	588	599	694	567	608	674	13.95915391	12.50362837	14.3410154	12.46247755	13.83541419	14.8603501
ARHGAP18	0.457171756	0.000141179	0.002535116	1698.168213	1479.659077	1722.235311	2060.685485	2292.482465	2374.409052	1629	1457	1864	2072	2254	2399	30.62088264	24.08150571	30.49869037	36.06001745	40.61227786	41.88073009
ARHGAP19	-0.084133701	0.549553426	0.816273629	557.7163868	444.8117197	539.5844537	496.2751239	502.4340452	456.2745198	535	438	584	499	494	461	8.018380296	5.772107941	7.61876148	6.924253743	7.096866463	6.416839383
ARHGAP20	-0.950619371	0.815786298	1	0	1.015551872	0	0	0	0	0	1	0	0	0	0	0	0.01021925	0	0	0	0
ARHGAP21	0.258072523	0.133146605	0.423684884	990.3375093	764.7105593	1071.77734	940.8342029	1241.846091	1198.586645	950	753	1160	946	1221	1211	9.932324402	6.922289083	10.55659698	9.157100645	12.23629027	11.75868642
ARHGAP22	0.198086912	0.287962767	0.619512728	116.75558	149.2861251	122.8848157	163.1044495	142.3902152	140.5444291	112	147	133	164	140	142	2.235998116	2.580466413	2.311232915	3.031355141	2.679095919	2.632868268
ARHGAP23	0.335406826	0.01298118	0.095392847	726.5949937	877.436817	681.872135	944.8123602	943.8437124	994.6982481	697	864	738	950	928	1005	8.890259272	9.689979461	8.193636113	11.2187589	11.34583442	11.90515587
ARHGAP24	0.478392822	0.218048988	0.54574068	28.14643447	12.18662246	22.17470358	26.85256182	30.51218898	29.69248502	27	12	24	27	30	30	0.382814515	0.149600603	0.296192826	0.354427945	0.407711258	0.395032896
ARHGAP26	-1.185935716	1.70E-11	1.30E-09	567.0985316	434.656201	631.9790519	216.8095732	250.1999496	251.3963732	544	428	684	218	246	254	4.468075315	3.090955978	4.890084337	1.657744668	1.936705157	1.93750431
ARHGAP27	0.472032267	0.000674605	0.009706227	637.9858481	794.1615636	617.1959162	970.6703827	902.1437208	968.9647611	612	782	668	976	887	979	8.258019017	9.278092007	7.845842418	12.19309156	11.47241617	12.26858634
ARHGAP29	-1.684609424	1.18E-14	1.28E-12	7887.256416	4421.712849	7638.261436	1723.536653	2222.304431	2259.59811	7566	4354	8267	1733	2185	2283	65.05309643	32.91679375	61.87115679	13.79557351	18.00776829	18.23034649
ARHGAP30	1.365679527	5.94E-07	2.01E-05	23.97659233	34.52876363	29.56627143	69.61775285	82.38291024	75.22096205	23	34	32	70	81	76	0.431654498	0.561067118	0.522753652	1.216314924	1.457136611	1.324675189
ARHGAP31	0.043294869	0.861899652	0.95093188	89.6516061	63.97976791	76.68751653	60.66689892	90.51949397	86.10820655	86	63	83	61	89	87	0.766686272	0.493841122	0.64407433	0.503487429	0.76052949	0.720320647
ARHGAP32	0.112680808	0.563668785	0.823564334	555.6314657	409.2674042	611.6522403	454.5044722	613.2949985	637.3986784	533	403	662	457	603	644	3.510104795	2.33359446	3.794805534	2.78643319	3.806422591	3.938819835
ARHGAP33	0.181192554	0.382023681	0.702342315	177.2182911	206.1570299	123.8087616	197.913326	187.1414257	189.0421546	170	203	134	199	184	191	3.204988698	3.365124095	2.198978795	3.473523314	3.325080932	3.344246826
ARHGAP35	0.157834949	0.248479	0.58248389	1341.64671	1148.589167	1452.443084	1319.753686	1526.626522	1552.916966	1287	1131	1572	1327	1501	1569	11.49454494	8.881847371	12.22093515	10.97295806	12.84992948	13.01438213
ARHGAP39	-0.393564251	0.027341881	0.160016663	370.0734903	510.8225914	347.4036894	303.3344946	328.514568	302.8633472	355	503	376	305	323	306	5.949279548	7.411932808	5.484821904	4.732334376	5.188542304	4.762607867
ARHGAP4	0.038400075	0.825932906	0.938573706	497.2536757	728.1506919	498.0068845	604.6799105	584.8169554	579.9932074	477	717	539	608	575	586	11.69199593	15.45314564	11.49999639	13.79791345	13.50967613	13.33998275
ARHGAP40	-0.060043761	0.771501417	0.921162543	83.39684289	83.27525347	89.62276029	85.53038208	77.29754541	83.13895805	80	82	97	86	76	84	2.23718238	2.016288722	2.361140332	2.226636968	2.037191296	2.181614767
ARHGAP42	0.725177673	0.000211319	0.003600847	304.3984765	188.8926481	280.8795786	378.9194834	458.6999076	442.4180268	292	186	304	381	451	447	2.970534385	1.663765606	2.691931337	3.588527418	4.39779611	4.223248446
ARHGAP44	0.078242101	0.643000548	0.864515721	148.0293961	158.426092	166.3102768	162.1099102	183.0731339	154.4009221	142	156	180	163	180	156	2.726041929	2.63327521	3.00784432	2.897152473	3.312253049	2.781353314
ARHGAP45	0.396065639	0.019511894	0.125875177	514.9755048	692.6063764	465.6687751	770.767978	740.4291192	689.8554019	494	682	504	775	728	697	7.764334487	9.425168597	6.895193942	11.2776484	10.967698	10.17413371
ARHGAP5	0.047786037	0.838398292	0.942320013	1176.937945	676.3575465	1160.476154	780.7133713	1180.821713	1154.047918	1129	666	1256	785	1161	1166	9.456372423	4.904924428	9.157120464	6.087512183	9.321153546	9.070193487
ARHGAP6	1.318898926	0.430502264	1	1.042460536	1.015551872	0	0.994539326	3.051218898	0.989749501	1	1	0	1	3	1	0.011483945	0.010097609	0	0.010632384	0.033023201	0.010665433
ARHGAP8	-2.19794651	0.23662947	1	1.042460536	2.031103743	1.847891965	0	0	0.989749501	1	2	2	0	0	1	0.047988144	0.084390084	0.083541566	0	0	0.044567814
ARHGAP9	0.734833285	0.411892095	0.72698735	3.127381608	5.077759358	0.923945982	3.978157306	6.102437796	4.948747503	3	5	1	4	6	5	0.06760307	0.099070108	0.019614797	0.083453531	0.129599472	0.10464116
ARHGDIA	-0.008051397	0.965833111	0.988074352	4235.517158	6681.315763	4194.71476	5293.932835	4895.172185	4837.895559	4063	6579	4540	5323	4813	4888	148.9015948	212.0019613	144.8261688	180.6128118	169.0733684	166.3684995
ARHGDIB	1.607437919	5.00E-16	5.94E-14	91.73652718	148.2705732	101.6340581	363.0068542	352.9243192	324.6378362	88	146	110	365	347	328	5.081066204	7.412291709	5.528451815	19.51212667	19.2047418	17.58868619
ARHGEF1	-0.185959435	0.189183083	0.509164461	1177.980406	1557.856571	1210.369237	1182.507259	1136.070503	1150.08892	1130	1534	1310	1189	1117	1162	23.01369581	27.47013222	23.2229765	22.41967642	21.80559364	21.97867101
ARHGEF10	0.05332726	0.891806168	0.961727395	46.91072412	18.27993369	28.64232545	31.82525845	39.66584567	25.73348702	45	18	31	32	39	26	0.579140308	0.203690723	0.347273493	0.381294744	0.481108138	0.31076493
ARHGEF10L	0.27402967	0.050680446	0.239814886	289.804029	327.0077026	274.4119568	374.9413261	345.8048084	356.3098202	278	322	297	377	340	360	4.773608739	4.861668707	4.439122558	5.993533469	5.596129519	5.741057545
ARHGEF11	-0.360747662	0.004134428	0.041064863	805.8219944	699.7152395	751.1680836	546.0020902	581.7657365	629.4806824	773	689	813	549	572	636	8.833076805	6.922758795	8.086521034	5.808238189	6.265206042	6.749583956
ARHGEF12	-0.309241827	0.144895419	0.444881511	3127.381608	1793.464605	2899.342493	1740.443821	2339.267822	2231.885124	3000	1766	3138	1750	2300	2255	23.66332395	12.24821099	21.54498003	12.78003678	17.38958216	16.51917736
ARHGEF15	-0.950619371	0.815786298	1	0	1.015551872	0	0	0	0	0	1	0	0	0	0	0	0.017202364	0	0	0	0
ARHGEF16	0.005652756	0.972311292	0.990628444	566.0560711	711.901862	501.7026684	650.4287195	561.4242772	574.0547104	543	701	543	654	552	580	14.24842673	16.17381858	12.40239548	15.88855468	13.88394799	14.13456518
ARHGEF17	0.213358151	0.093311528	0.347883244	510.8056627	517.9314545	473.060343	545.0075509	632.6193848	563.1674658	490	510	512	548	622	569	4.773515997	4.368576485	4.341611165	4.942679173	5.808172463	5.148040371
ARHGEF18	0.504274271	1.71E-05	0.000399667	649.452914	717.9951732	617.1959162	944.8123602	910.2803045	959.0672661	623	707	668	950	895	969	6.950550686	6.93550433	6.487035771	9.812831333	9.571081621	10.04019899
ARHGEF19	0.038692021	0.767514705	0.919991291	708.8731645	716.9796213	641.2185117	784.6915286	693.6437628	644.3269249	680	706	694	789	682	651	16.98393168	15.50463289	15.08785335	18.24508476	16.32753083	15.10072106
ARHGEF2	0.58232182	1.39E-06	4.36E-05	1044.545457	1180.071275	963.6756596	1539.546877	1641.555767	1591.517197	1002	1162	1043	1548	1614	1608	16.03113084	16.34669767	14.52510925	22.93015309	24.75179982	23.89295454
ARHGEF25	-0.101484505	0.775111982	0.922649609	29.18889501	25.38879679	32.33810938	29.83617979	32.54633491	18.80524051	28	25	35	30	32	19	0.788595398	0.619104101	0.858030871	0.782270625	0.863879169	0.496978022
ARHGEF26	0.44620334	0.030941914	0.173871957	296.0587923	178.7371294	288.2711465	314.2744272	379.3682163	346.4123252	284	176	312	316	373	350	4.373405055	2.383095769	4.182101979	4.505344511	5.505756634	5.005607379
ARHGEF28	0.298989285	0.038523598	0.199983939	308.5683187	256.9346235	277.1837947	321.2362025	354.9584651	360.2688182	296	253	300	323	349	364	3.699286708	2.780188659	3.263519393	3.737389524	4.180791644	4.224886437
ARHGEF3	0.126139449	0.384277251	0.705023549	548.334242	468.1694128	592.2493747	529.0949217	630.5852389	596.8189489	526	461	641	532	620	603	8.154523506	6.284073204	8.649869124	7.635966911	9.213218071	8.681955035
ARHGEF33	0.211429864	0.845649309	1	2.084921072	2.031103743	2.771837947	0.994539326	3.051218898	3.958998002	2	2	3	1	3	4	0.033429292	0.029393726	0.043647271	0.015475217	0.048064591	0.062093272
ARHGEF35	0.157358551	0.330473511	0.657726407	156.3690804	162.4882994	145.9834652	176.0334608	167.8170394	174.1959121	150	160	158	177	165	176	4.687655454	4.396548538	4.297938267	5.121265026	4.942596813	5.108159709
ARHGEF37	0.710747133	5.32E-06	0.000139503	153.2416988	180.7682331	194.0286563	283.4437081	292.9170142	289.0068542	147	178	210	285	288	292	2.467491549	2.627155667	3.068289232	4.429174183	4.633803821	4.552066164
ARHGEF38	0.840002839	0.498258506	1	2.084921072	3.046655615	0	2.983617979	5.08536483	0.989749501	2	3	0	3	5	1	0.027239495	0.035926737	0	0.037829436	0.065274849	0.012649007
ARHGEF39	-0.037042055	0.801707885	0.932644873	292.9314106	337.1632214	270.7161728	290.4054833	301.0535979	286.0376057	281	332	293	292	296	289	6.339040764	6.585409316	5.753385933	6.098733229	6.400527269	6.054836812
ARHGEF4	-0.076766139	0.546606972	0.81357807	457.6401753	513.869247	480.4519108	472.4061801	427.1706457	477.0592593	439	506	520	475	420	482	5.225145484	5.295559463	5.387358452	5.234401565	4.791703904	5.32804986
ARHGEF40	0.482956673	0.000847183	0.011685483	190.7702781	194.9859593	182.0173585	270.5146968	260.3706793	262.2836177	183	192	197	272	256	265	2.576579803	2.376956328	2.414334258	3.54569172	3.454930299	3.46517967
ARHGEF5	0.177510802	0.221580092	0.550150679	348.1818191	301.6189058	388.0573126	393.8375733	399.7096756	381.0535577	334	297	420	396	393	385	4.858429437	3.798685573	5.317865945	5.333154673	5.479599275	5.201127947
ARHGEF6	0.310665637	0.129445388	0.417440784	85.48176396	72.10418288	80.38330046	93.48669669	100.6902236	100.9544491	82	71	87	94	99	102	1.289060842	0.981398473	1.190467321	1.368128777	1.491768989	1.489179711
ARHGEF7	0.02804318	0.818961082	0.937123549	1078.946655	931.2610662	1127.214098	1030.342742	1056.738812	1112.478439	1035	917	1220	1036	1039	1124	9.011070733	7.019931106	9.24558811	8.350940032	8.670784906	9.088448183
ARHGEF9	0.224737896	0.155816623	0.462983464	180.3456727	169.5971625	187.5610344	190.9515507	221.7219066	215.7653911	173	167	203	192	218	218	1.316283335	1.117241904	1.344429334	1.352521162	1.589888213	1.540448376
ARID1A	-0.035734865	0.796891708	0.931571646	1664.809476	1431.928139	1670.494336	1328.70454	1643.589913	1678.615153	1597	1410	1808	1336	1616	1696	13.63786414	10.58736831	13.43935827	10.56300444	13.22786081	13.45100291
ARID1B	0.178335316	0.272697457	0.607652662	439.9183462	344.2720845	441.6461796	401.7938879	473.9560021	511.7004918	422	339	478	404	466	517	2.828954807	1.998208133	2.78920296	2.507462718	2.994375714	3.218781355
ARID2	0.043096426	0.827086478	0.938731024	669.2596642	442.780616	626.435376	478.373416	647.8754793	665.1116644	642	436	678	481	637	672	6.195359849	3.699520715	5.695080468	4.297502578	5.892203769	6.022657375
ARID3A	-0.650858257	1.43E-06	4.45E-05	397.1774643	408.2518524	374.1981228	263.5529215	239.012147	248.4271247	381	402	405	265	235	251	5.314751527	4.930733251	4.917582732	3.422499744	3.142191637	3.251764507
ARID3B	0.188173151	0.276583039	0.612079204	189.7278176	237.6391379	174.6257907	239.6839777	230.8755633	214.7756416	182	234	189	241	227	217	3.557317616	4.021560233	3.215523748	4.361218627	4.252887833	3.939112317
ARID3C	0.731169506	0.157715128	0.465892939	7.297223753	15.23327807	8.315513841	14.9180899	23.39267822	12.86674351	7	15	9	15	23	13	0.249163668	0.469467357	0.278848201	0.494330601	0.784731938	0.429751502
ARID4A	0.151788037	0.524293561	0.802538485	285.6341869	163.5038513	286.4232545	217.8041125	290.8828683	308.8018442	274	161	310	219	286	312	3.674509685	1.898463164	3.618671746	2.719145888	3.676390906	3.885892686
ARID4B	0.162486515	0.48426885	0.778225559	700.5334803	392.0030224	743.7765158	578.821888	705.8486384	771.014861	672	386	805	582	694	779	8.716093329	4.402175667	9.088393897	6.989001669	8.628173822	9.38377167
ARID5A	-0.124495929	0.552610445	0.817549725	133.4349486	188.8926481	121.9608697	134.2628091	137.3048504	135.5956816	128	186	132	135	135	137	3.362999429	4.296919658	3.018765773	3.283901735	3.399831621	3.342910631
ARID5B	-0.689263487	0.000545078	0.008063025	384.6679378	262.0123829	402.8404483	190.9515507	218.6706877	241.4988781	369	258	436	192	215	244	3.618969748	2.224875726	3.722063156	1.743409371	2.021174745	2.22246939
ARIH1	-0.073798899	0.576637813	0.830627982	1909.787702	1524.343359	1912.568183	1598.224698	1704.614291	1777.590103	1832	1501	2070	1607	1676	1796	7.011568375	5.05123835	6.896023167	5.694362907	6.14851922	6.383860846
ARIH2	-0.230859226	0.021340491	0.134687239	1651.257489	1636.054065	1642.775957	1362.518877	1477.80702	1360.905563	1584	1611	1778	1370	1453	1375	26.07675762	23.3196173	25.47820525	20.88134847	22.92824659	21.0226997
ARL1	0.130558156	0.230897917	0.560749477	1077.904194	965.7898298	1088.408367	1126.813057	1149.292452	1153.058168	1034	951	1178	1133	1130	1165	23.57585397	19.06579312	23.37926462	23.91753205	24.69631489	24.66949133
ARL10	-0.689686645	0.567488212	1	4.169842144	3.046655615	0.923945982	2.983617979	1.017072966	0.989749501	4	3	1	3	1	1	0.030656383	0.020216671	0.006671133	0.021287357	0.007346284	0.007117841
ARL11	0.322385198	0.819734965	1	1.042460536	0	3.695783929	0.994539326	4.068291864	0.989749501	1	0	4	1	4	1	0.023359094	0	0.081330725	0.021626964	0.089561797	0.021694186
ARL13A	1.051825992	0.323402351	1	1.042460536	0	5.543675894	4.972696632	4.068291864	4.948747503	1	0	6	5	4	5	0.073426108	0	0.383477969	0.339906971	0.281525225	0.340963496
ARL13B	-0.136354069	0.516727518	0.798011583	162.6238436	127.9595358	191.2568183	130.2846518	137.3048504	171.2266636	156	126	207	131	135	173	2.782961565	1.976426283	3.214338556	2.163682171	2.308464472	2.866263336
ARL14	-0.124510463	0.819803324	0.937123549	13.55198697	8.124414972	11.08735179	6.961775285	12.20487559	10.88724451	13	8	12	7	12	11	0.836795593	0.452786515	0.672350822	0.417170541	0.740396053	0.657591351
ARL14EP	-0.233608941	0.064858696	0.278375639	369.0310298	383.8786074	380.6657447	318.2525845	317.3267654	328.5968342	354	378	412	320	312	332	12.37754384	11.62118665	12.53912089	10.35906959	10.45665121	10.78094103
ARL14EPL	0.195635714	0.319915183	0.648053275	166.7936858	125.9284321	164.4623849	162.1099102	205.4487391	156.3804211	160	124	178	163	202	158	6.93596669	4.726461957	6.716541161	6.542054853	8.393540727	6.361089094
ARL15	0.120897058	0.485846163	0.779133774	306.4833976	233.5769305	333.5444996	288.4164047	333.5999328	328.5968342	294	230	361	290	328	332	7.143080952	4.913529218	7.634561636	6.5234269	7.638690286	7.491412314
ARL16	0.02378446	0.880530397	0.959140172	310.6532398	366.6142256	302.1303362	373.9467868	326.4804221	294.9453512	298	361	327	376	321	298	18.36961921	19.56674373	17.54568404	21.45908971	18.9668731	17.06033399
ARL17A	0.103478542	0.642488895	0.864507381	84.43930342	71.08863101	65.60016475	74.59044949	84.41705617	78.19021055	81	70	71	75	83	79	0.473321475	0.359663773	0.361133853	0.4057626	0.46489631	0.42873176
ARL17B	-0.021109631	0.940593739	0.976899105	48.9956452	37.57541925	44.34940715	49.72696632	38.64877271	40.57972952	47	37	48	50	38	41	0.486423921	0.336702434	0.432411231	0.479100508	0.376970598	0.394083542
ARL2	-0.027952505	0.905934315	0.965261109	116.75558	187.8770962	111.7974639	151.1699776	132.2194856	124.7084371	112	185	121	152	130	126	9.970824218	14.48145606	9.37642037	12.52841659	11.09336253	10.41767867
ARL2BP	0.175928953	0.503086732	0.789263567	55.25040841	50.77759358	49.89308305	46.74334835	58.99023203	70.27221454	53	50	54	47	58	71	2.2333619	1.852595919	1.980686107	1.833667772	2.342707368	2.778618721
ARL3	-0.011051531	0.940686728	0.976899105	606.712032	816.5037047	670.7847832	741.9263376	658.046209	677.9784079	582	804	726	746	647	685	12.59504796	15.29890526	13.67578057	14.94704112	13.42109462	13.76749057
ARL4A	-0.322554248	0.011170315	0.085324044	587.9477424	564.6468406	601.4888345	512.1877531	432.2560105	458.2540188	564	556	651	515	425	463	13.66703471	11.84670163	13.73140082	11.55425594	9.871677073	10.41990021
ARL4C	2.733471443	3.70E-165	2.53E-161	577.523137	607.3000192	600.5648885	3974.179149	3857.75776	4043.12671	554	598	650	3996	3793	4085	11.37495963	10.79614599	11.61694994	75.96353023	74.64999076	77.8967853
ARL4D	1.795510471	2.76E-32	1.02E-29	182.4305938	188.8926481	169.0821148	699.1611465	621.4315822	554.2597203	175	186	183	703	611	560	9.201529004	8.599285348	8.375518506	34.22290222	30.79427455	27.34622312
ARL5A	-0.100338321	0.457347847	0.759280609	977.8279829	829.7058791	960.9038216	769.7734387	868.5803129	944.2210236	938	817	1040	774	854	954	14.65397636	11.22282446	14.14244992	11.19523385	12.78843308	13.84166704
ARL5B	0.053442388	0.81666617	0.936535604	1213.424064	643.8598866	1117.050693	842.3748095	1091.319292	1153.058168	1164	634	1209	847	1073	1165	13.46985046	6.450992205	12.17796599	9.074710203	11.90190097	12.520541
ARL6	0.269083456	0.312942573	0.642087201	65.67501377	55.85535294	82.23119243	61.66143824	82.38291024	101.9441986	63	55	89	62	81	103	1.189082028	0.912770132	1.462176954	1.083434139	1.465423329	1.805493236
ARL6IP1	0.54112671	6.86E-06	0.000175222	2783.369631	2327.64489	2874.395951	3960.255598	3738.760223	3921.387521	2670	2292	3111	3982	3676	3962	88.47200842	66.77850678	89.72909723	122.1618051	116.7553914	121.9260408
ARL6IP4	-0.095073104	0.643601805	0.864899185	506.6358205	818.5348085	525.725264	662.3631914	524.8096504	545.3519748	486	806	569	666	516	551	21.5521912	31.42806692	21.96372971	27.34443485	21.93368894	22.69311616
ARL6IP5	0.480604673	1.70E-05	0.000399667	812.0767576	724.0884844	813.9964104	1092.99872	1118.780263	1067.939711	779	713	881	1099	1100	1079	30.28809732	24.37538757	29.81598114	39.56141235	40.9952969	38.96218951
ARL6IP6	-0.054149256	0.722369469	0.898946169	508.7207416	441.7650641	608.8804024	494.2860453	518.7072126	489.9260028	488	435	659	497	510	495	8.027377626	6.291737486	9.435783083	7.569197219	8.041385162	7.562170168
ARL8A	-0.225921752	0.203720897	0.527039711	401.3473064	596.1289486	419.471476	418.7010565	398.6926027	393.9203012	385	587	454	421	392	398	17.79611593	23.85778185	18.26665438	18.01715245	17.36830272	17.08578527
ARL8B	0.075907214	0.514748867	0.796844523	1097.710945	920.0899956	1026.503986	1077.086091	1053.687593	1077.837206	1053	906	1111	1083	1036	1089	29.78826836	22.53577768	27.35707164	28.3651382	28.09205166	28.61094099
ARL9	0.361921874	0.803565126	1	1.042460536	0	2.771837947	1.989078653	1.017072966	1.979499001	1	0	3	2	1	2	0.047466534	0	0.123950259	0.087893565	0.045498213	0.088166762
ARMC1	0.14591223	0.315384848	0.644379703	1002.847036	763.6950074	1022.808202	991.5557085	1065.892468	1029.339481	962	752	1107	997	1048	1040	26.25611331	18.04681939	26.29914618	25.1935916	27.41722304	26.3618619
ARMC10	-0.089242955	0.437572539	0.744404706	703.6608619	663.1553721	725.2975961	676.286742	667.1998657	623.5421854	675	653	785	680	656	630	21.29496712	18.11397849	21.55666239	19.86194041	19.83735918	18.45870061
ARMC12	-0.922771822	0.041653785	0.210935878	22.93413179	21.3265893	20.32681161	13.92355057	13.22194856	6.928246504	22	21	22	14	13	7	1.31321801	1.102201276	1.143077016	0.773716299	0.743813948	0.388060612
ARMC2	-0.462729723	0.175020672	0.491444254	54.20794788	47.73093796	40.65362322	28.84164047	50.8536483	23.75398801	52	47	44	29	50	24	1.15361446	0.916817028	0.849666873	0.595655157	1.063247005	0.494488236
ARMC3	-0.242677518	0.452898998	0.756194874	48.9956452	30.46655615	33.26205536	29.83617979	33.56340788	31.67198402	47	30	36	30	33	32	0.942630063	0.529044433	0.628470058	0.557062911	0.634401476	0.596047379
ARMC5	-0.241437309	0.211079772	0.535754435	148.0293961	183.8148888	141.3637353	118.3501799	131.2024126	150.4419241	142	181	153	119	129	152	2.237362935	2.507576176	2.098351249	1.735939626	1.948249716	2.224226742
ARMC6	-0.066380874	0.684458388	0.882176467	284.5917264	358.4898107	264.2485509	299.3563373	275.6267738	290.9863532	273	353	286	301	271	294	7.972974276	9.064834649	7.270468734	8.138863637	7.586366559	7.974297271
ARMC7	0.349592889	0.044660498	0.221035335	273.1246605	361.5364663	288.2711465	457.4880902	358.009684	360.2688182	262	356	312	460	352	364	7.681460566	9.177406686	7.96224928	12.48647657	9.892179629	9.911314862
ARMC8	0.074275336	0.642900962	0.864515721	590.0326634	431.6095454	561.7591573	500.2532812	593.9706121	573.0649609	566	425	608	503	584	579	7.056629582	4.659049077	6.598164384	5.80615246	6.979118194	6.704197948
ARMC9	0.020307711	0.887911495	0.960961091	224.1290153	235.6080342	236.5301715	243.662135	239.012147	223.6833871	215	232	256	245	235	226	2.063251542	1.957623495	2.138416742	2.176804184	2.161665031	2.014232192
ARMCX3	0.217533647	0.170756215	0.486154241	499.3385968	361.5364663	480.4519108	512.1877531	495.3145344	552.2802213	479	356	520	515	487	558	10.45877611	6.834752874	9.882967308	10.41099272	10.19250963	11.31532226
ARMCX4	-0.950619371	0.815786298	1	1.042460536	0	0	0	0	0	1	0	0	0	0	0	0.010735089	0	0	0	0	0
ARMCX5	0.093694175	0.512393753	0.795719411	243.9357654	238.6546898	243.9217393	239.6839777	264.4389711	271.1913632	234	235	264	241	260	274	3.953437458	3.491036126	3.882411855	3.769776638	4.210553402	4.299292108
ARMCX6	-0.298555773	0.096316539	0.354178771	170.9635279	200.0637187	152.4510871	146.197281	145.4414341	133.6161826	164	197	165	147	143	135	7.054083075	7.450585681	6.177593514	5.854012122	5.895757007	5.392844101
ARMH1	0.60793026	0.090781559	0.34144147	18.76428965	24.37324492	21.25075759	26.85256182	41.6999916	29.69248502	18	24	23	27	41	30	0.821500015	0.963105311	0.913695674	1.140875872	1.793600614	1.271580036
ARMH2	0.97293398	0.811542501	1	0	0	0	0	0	0.989749501	0	0	0	0	0	1	0	0	0	0	0	0.093064916
ARMH3	0.158601183	0.194246227	0.516016991	493.0838336	548.3980106	548.8239135	621.5870791	589.9023203	564.1572153	473	540	594	625	580	570	9.107802326	9.142683394	9.955832072	11.14222781	10.70501464	10.19329719
ARMH4	0.225254347	0.378002172	0.699419028	47.95318466	42.6531786	55.43675894	59.67235959	55.93901313	55.42597203	46	42	60	60	55	56	0.587634961	0.471765904	0.667174912	0.709644114	0.673471621	0.664393227
ARMS2	-0.950619371	0.815786298	1	0	0	0.923945982	0	0	0	0	0	1	0	0	0	0	0	0.088290567	0	0	0
ARMT1	0.089431554	0.574518124	0.82888354	650.4953745	528.0869732	744.7004618	618.6034611	712.9681491	715.5888889	624	520	806	622	701	723	19.87493933	14.56303962	22.3457495	18.34218913	21.40159081	21.3868535
ARNT	-0.046780001	0.710222845	0.892542705	909.0255875	816.5037047	874.9768453	747.8935735	884.8534804	884.8360535	872	804	947	752	870	894	14.8412614	12.03200056	14.02952511	11.84981938	14.19320249	14.13120588
ARNT2	-0.220210891	0.265370851	0.600977297	143.859554	114.7573615	109.0256259	106.4157079	106.7926614	101.9441986	138	113	118	107	105	103	1.669106007	1.201740625	1.242297191	1.198196847	1.217309326	1.156989543
ARPC1A	0.096901606	0.461548501	0.762188241	424.2814382	447.8583754	436.1025037	516.1659105	446.4950321	436.4795298	407	441	472	519	439	441	21.34601841	20.33707664	21.54780969	25.20167398	22.06956673	21.48070027
ARPC1B	0.723061634	0.193132012	0.514217974	9.382144825	8.124414972	7.391567859	19.89078653	12.20487559	8.907745505	9	8	8	20	12	9	0.34571459	0.270204546	0.267487719	0.711286809	0.4418382	0.321073959
ARPC2	0.283014302	0.045627295	0.224252253	3205.566149	4248.053479	3237.506722	4537.088407	4288.996697	4181.69164	3075	4183	3504	4562	4217	4225	156.9110499	187.682482	155.6363969	215.5277772	206.2618106	200.2269338
ARPC3	0.037319615	0.766386385	0.919703992	1630.408278	1937.672971	1600.274441	1895.591956	1693.426488	1714.246135	1564	1908	1732	1906	1665	1732	137.1748715	147.1443697	132.2282843	154.7748067	139.9777046	141.082477
ARPC4	-0.043878694	0.803997596	0.933452582	748.4866649	988.131971	689.2637028	912.9871017	721.1047329	718.5581374	718	973	746	918	709	726	35.02265614	41.73159093	31.67394262	41.45785974	33.14955384	32.88884575
ARPC5	0.114841427	0.272753071	0.607652662	1631.450739	1489.814596	1637.232281	1776.247237	1645.624059	1731.071877	1565	1467	1772	1786	1618	1749	17.84885222	14.71138398	17.59131606	18.85892647	17.6881041	18.52563643
ARPC5L	-0.000609139	0.996748977	0.999038236	818.3315208	1015.551872	770.5709493	956.7468321	811.6242268	834.358829	785	1000	834	962	798	843	25.98030662	29.10060922	24.02588137	29.477405	25.31537257	25.91132165
ARPIN	0.660346628	1.79E-05	0.000415857	235.5960812	191.9393037	246.6935773	339.1379103	355.9755381	371.1560627	226	189	267	341	350	375	2.280379344	1.676825728	2.345030971	3.185609949	3.385115724	3.514125783
ARPP19	-0.011999216	0.933416224	0.975212781	2758.350579	2025.010432	2583.352967	2299.374923	2440.975118	2565.430706	2646	1994	2796	2312	2400	2592	32.38569008	21.45931896	29.78784908	26.19936143	28.15667538	29.46359174
ARR3	0.537716314	0.322164919	0.649599557	8.339684289	9.139966844	7.391567859	9.945393265	14.23902152	11.87699401	8	9	8	10	14	12	0.453706092	0.448801808	0.394923769	0.525078437	0.761061014	0.632052633
ARRB1	0.056466507	0.646301572	0.865890964	497.2536757	533.1647326	476.7561269	528.1003824	495.3145344	543.3724758	477	525	516	531	487	549	5.351190675	5.178676898	5.038722151	5.515261754	5.236822148	5.719943867
ARRB2	-0.788738225	9.28E-06	0.000230978	930.9172587	1347.637334	935.9572801	688.2212139	605.1584147	567.1264638	893	1327	1013	692	595	573	32.71238449	42.74242235	32.30047067	23.4696384	20.89221687	19.49407984
ARRDC1	0.011855468	0.95644142	0.984662781	467.0223202	769.7883186	452.7335313	647.4451016	535.9974531	519.6184878	448	758	490	651	527	525	23.88896702	35.53988579	22.74333242	32.13955847	26.93622857	25.99956223
ARRDC2	-0.135711146	0.354644985	0.680267159	271.0397394	325.9921508	328.9247697	285.4327867	285.7975034	272.1811127	260	321	356	287	281	275	7.084594548	7.690846622	8.443651745	7.240409175	7.339302514	6.95923852
ARRDC3	-0.086971981	0.613303934	0.850830627	696.3636381	532.1491807	747.4722997	529.0949217	647.8754793	683.9169049	668	524	809	532	637	691	13.07500897	9.018291839	13.78328438	9.640881083	11.95120736	12.56119494
ARRDC4	-0.980637701	1.12E-05	0.000272614	153.2416988	109.6796021	147.8313572	63.6505169	79.33169134	65.32346704	147	108	160	64	78	66	3.002661429	1.939725394	2.844773379	1.210343285	1.52718078	1.252046162
ARRDC5	0.591889578	0.653664209	1	1.042460536	2.031103743	0.923945982	0.994539326	2.034145932	2.969248502	1	2	1	1	2	3	0.049772946	0.087528767	0.043324346	0.046082169	0.095417968	0.138676215
ARSA	0.29693868	0.073889639	0.302342083	254.3603708	304.6655615	219.8991438	342.1215283	306.1389628	307.8120947	244	300	238	344	301	311	4.691783632	5.072205838	3.983490344	6.124154701	5.547808499	5.553872607
ARSB	0.551613682	0.001267803	0.016062362	119.8829617	109.6796021	123.8087616	179.0170788	174.9365501	164.2984171	115	108	134	180	172	166	1.110148072	0.916714898	1.125969247	1.608774354	1.591542835	1.488259049
ARSD	0.532058928	0.000185416	0.003223688	189.7278176	204.1259262	209.735738	293.3891013	291.8999412	288.0171047	182	201	227	295	287	291	2.935046313	2.850145906	3.186457202	4.404586539	4.436416212	4.358368376
ARSG	0.269891675	0.106775408	0.375483914	153.2416988	160.4571957	175.5497366	175.0389215	211.5511769	203.8883971	147	158	190	176	208	206	2.586261816	2.444216691	2.909694655	2.866865918	3.507723114	3.365966186
ARSH	0.97293398	0.811542501	1	0	0	0	0	1.017072966	0	0	0	0	0	1	0	0	0	0	0	0.03204306	0
ARSI	0.098220908	0.969723481	1	0	0	1.847891965	0	2.034145932	0	0	0	2	0	2	0	0	0	0.045957165	0	0.050608257	0
ARSJ	-0.149324609	0.369207845	0.692226767	162.6238436	168.5816107	188.4849804	151.1699776	151.5438719	166.2779161	156	166	204	152	149	168	2.811982237	2.631016236	3.200787219	2.536711766	2.574429833	2.812448844
ARSK	-0.163133258	0.426863456	0.736727127	129.2651065	99.52408341	122.8848157	90.50307871	108.8268074	114.8109421	124	98	133	91	107	116	2.440917245	1.69623067	2.278881138	1.658487962	2.01893327	2.120687786
ARSL	-0.271697115	0.625632439	0.856909776	11.4670659	9.139966844	16.63102768	15.91262922	7.119510762	7.917996005	11	9	18	16	7	8	0.240814384	0.173244603	0.34300536	0.324301743	0.1468908	0.162654882
ART1	0.97293398	0.811542501	1	0	0	0	0	0	0.989749501	0	0	0	0	0	1	0	0	0	0	0	0.05859905
ART3	-0.950619371	0.815786298	1	0	1.015551872	0	0	0	0	0	1	0	0	0	0	0	0.024531011	0	0	0	0
ART4	-1.820004877	0.561105069	1	0	1.015551872	0.923945982	0	0	0	0	1	1	0	0	0	0	0.01413861	0.01399645	0	0	0
ART5	0.006607065	0.981993605	0.993832729	59.42025056	71.08863101	50.81702903	83.54130343	49.83657533	48.49772553	57	70	55	84	49	49	3.159235529	3.411400074	2.65343529	4.310483589	2.603215046	2.522264367
ARTN	-0.384751182	0.107703697	0.377477992	148.0293961	215.2969968	123.8087616	134.2628091	104.7585155	133.6161826	142	212	134	135	103	135	4.699622344	6.169329154	3.860273506	4.136642073	3.267523026	4.149499909
ARV1	-0.13194578	0.56303465	0.82298933	68.80239538	77.18194224	64.67621876	64.64505622	65.09266982	62.35421854	66	76	70	65	64	63	3.834817298	3.882771201	3.540278636	3.496662045	3.564409008	3.399606625
ARVCF	-0.200252741	0.142970481	0.441096978	445.1306489	496.6048652	418.54753	417.7065171	398.6926027	367.1970647	427	489	453	420	392	371	8.689926699	8.750332635	8.024631575	7.913654566	7.646824476	7.01212296
ARX	-0.368700011	0.520264153	0.800942215	6.254763217	24.37324492	12.01129777	8.950853938	12.20487559	11.87699401	6	24	13	9	12	12	0.172080542	0.605228294	0.324535739	0.238980566	0.329889565	0.319631179
AS3MT	1.030945096	0.483125417	1	1.042460536	0	1.847891965	0.994539326	2.034145932	2.969248502	1	0	2	1	2	3	0.033865919	0	0.058956477	0.031354684	0.064923164	0.094356429
ASAH1	0.43280116	3.25E-05	0.000705257	1212.381603	1101.873781	1125.366206	1541.535956	1507.302136	1593.496696	1163	1085	1218	1550	1482	1610	21.25927655	17.43917639	19.38004215	26.23252079	25.96712012	27.33266749
ASAH2	0.051582822	0.859052929	0.950154304	41.69842144	34.52876363	51.74097501	41.77065171	40.68291864	50.47722453	40	34	56	42	40	51	0.46018581	0.343937566	0.560789561	0.447365081	0.441103028	0.544917534
ASAH2B	-0.048451813	0.718816511	0.896914674	328.3750689	325.9921508	350.1755273	308.3071912	346.8218814	316.7198402	315	321	379	310	341	320	4.520239187	4.050264262	4.734005241	4.118623724	4.690423506	4.264697345
ASAP1	-0.90769664	7.65E-08	3.19E-06	1737.781714	1361.85506	1871.91456	733.970023	967.2363906	949.1697711	1667	1341	2026	738	951	959	21.7439857	15.38012259	23.00285052	8.912498639	11.8902473	11.61741588
ASAP2	-0.099638493	0.719151872	0.897070205	571.2683738	299.5878021	588.5535907	307.3126519	512.6047748	542.3827263	548	295	637	309	504	548	7.953189232	3.76452546	8.047089875	4.152013888	7.011292899	7.386329734
ASAP3	-0.241256856	0.06636808	0.282901693	425.3238987	475.2782759	473.9842889	363.0068542	387.5048	412.7255418	408	468	513	365	381	417	8.262722144	8.333670095	9.043134972	6.84377008	7.395963816	7.843075864
ASB1	0.281387074	0.046332943	0.226836253	740.1469806	582.9267743	753.0159756	802.5932365	885.8705533	835.3485785	710	574	815	807	871	844	8.548797865	6.076955518	8.541673574	8.996214358	10.0524442	9.437924994
ASB11	0.97293398	0.811542501	1	0	0	0	0	1.017072966	0	0	0	0	0	1	0	0	0	0	0	0.026457377	0
ASB12	0.372401052	0.73090768	1	1.042460536	4.062207486	1.847891965	4.972696632	2.034145932	1.979499001	1	4	2	5	2	2	0.065486584	0.230324317	0.114004237	0.30315302	0.12554203	0.121638122
ASB13	-0.206102468	0.113922055	0.388824016	355.4790428	398.0963336	386.2094206	322.2307418	329.531641	336.5148302	341	392	418	324	324	340	10.41342732	10.52574498	11.11102833	9.1605992	9.483991101	9.642854271
ASB14	0.365218119	0.428448239	0.737456884	18.76428965	9.139966844	14.78313572	17.90170788	14.23902152	22.76423851	18	9	16	18	14	23	0.465550819	0.20467489	0.360207901	0.431029164	0.347079883	0.552471401
ASB15	-0.950619371	0.815786298	1	0	1.015551872	0	0	0	0	0	1	0	0	0	0	0	0.014858498	0	0	0	0
ASB16	-0.704135395	0.00297238	0.031675288	82.35438235	86.32190908	71.14384064	50.72150565	46.78535643	49.48747503	79	85	77	51	46	50	3.060106732	2.895048703	2.596204333	1.829023224	1.707945983	1.798733664
ASB17	0.97293398	0.811542501	1	0	0	0	0	1.017072966	0	0	0	0	0	1	0	0	0	0	0	0.0736397	0
ASB18	-0.420381063	0.809089971	1	2.084921072	1.015551872	0.923945982	2.983617979	0	0	2	1	1	3	0	0	0.055443703	0.024375285	0.024130199	0.076998639	0	0
ASB2	0.569997003	0.415100435	0.729617738	5.212302681	4.062207486	5.543675894	7.956314612	9.153656694	4.948747503	5	4	6	8	9	5	0.13132558	0.092377622	0.137173189	0.194539982	0.226583692	0.121965417
ASB3	0.062176654	0.679341059	0.880570957	339.8421348	262.0123829	315.989526	318.2525845	318.3438383	321.6685877	326	258	342	320	313	325	8.584166772	5.973484178	7.838722941	7.8013558	7.900083842	7.947879658
ASB4	0.789612779	0.255544085	0.59024472	6.254763217	3.046655615	4.619729912	6.961775285	9.153656694	7.917996005	6	3	5	7	9	8	0.115131593	0.050616485	0.083512586	0.124360043	0.165536051	0.14256753
ASB5	0.700529466	0.610649055	1	2.084921072	0	2.771837947	3.978157306	0	3.958998002	2	0	3	4	0	4	0.048806766	0	0.063725015	0.090375265	0	0.090656177
ASB6	-0.049024752	0.750200922	0.911966596	425.3238987	566.6779443	436.1025037	477.3788767	443.4438132	459.2437683	408	558	472	480	436	464	7.32418274	8.807662665	7.375299638	7.977738682	7.502263508	7.735784525
ASB7	0.165699499	0.294378871	0.625172449	390.922701	289.4322834	384.3615287	383.89218	410.8974782	399.8587982	375	285	416	386	404	404	6.10923092	4.082513211	5.899120482	5.822133222	6.308751993	6.112572367
ASB8	0.12312201	0.421202505	0.733619383	225.1714758	189.9082	202.3441701	231.7276631	220.7048336	219.7243891	216	187	219	233	217	222	5.702145826	4.340638723	5.032309524	5.694820638	5.490995893	5.44283186
ASB9	0.194513062	0.446588242	0.751243154	47.95318466	45.69983422	46.19729912	54.69966296	49.83657533	55.42597203	46	45	50	55	49	56	1.886648082	1.622830069	1.785014438	2.088504027	1.926353398	2.13308651
ASCC1	-0.576755421	1.92E-07	7.40E-06	1003.889496	955.6343111	986.7743091	659.3795735	692.6266898	623.5421854	963	941	1068	663	681	630	22.87476552	19.65384165	22.08209525	14.58087051	15.50544705	13.89819141
ASCC2	0.181295183	0.245161428	0.578868648	1008.059338	1385.212753	1003.405337	1339.644473	1227.60707	1283.705102	967	1364	1086	1347	1207	1297	27.82019486	34.50448337	27.19582143	35.87904295	33.28494013	34.65461233
ASCC3	-0.003593463	0.984748775	0.994306907	1573.072949	1041.95622	1543.913736	1160.627394	1444.243612	1544.009221	1509	1026	1671	1167	1420	1560	11.00404252	6.578666129	10.60664741	7.879042387	9.925632265	10.56513361
ASCL1	-1.020306611	0.658515035	1	0	4.062207486	0	1.989078653	0	0	0	4	0	2	0	0	0	0.117622293	0	0.061925817	0	0
ASCL2	1.859626627	0.54982241	1	0	0	0	0.994539326	0	0.989749501	0	0	0	1	0	1	0	0	0	0.05172995	0	0.051890741
ASCL3	0.017801276	0.99058252	1	2.084921072	0	1.847891965	0.994539326	1.017072966	1.979499001	2	0	2	1	1	2	0.264661887	0	0.230372198	0.122518302	0.126843502	0.245798246
ASCL5	-0.357990599	0.589867268	0.83841604	7.297223753	7.108863101	7.391567859	5.967235959	6.102437796	4.948747503	7	7	8	6	6	5	0.285265477	0.250828385	0.28377872	0.226382049	0.234373898	0.18923809
ASF1A	0.001806494	0.990637955	0.996354534	396.1350037	369.6608812	499.8547764	427.6519104	419.034062	421.6332873	380	364	541	430	412	426	12.95364445	10.91031337	16.05256004	13.57114191	13.46208747	13.48668922
ASF1B	0.019440071	0.889475998	0.960961091	951.7664695	1217.646694	970.1432815	1132.780293	1041.482717	1007.564992	913	1199	1050	1139	1024	1018	39.16906975	45.22922313	39.21032491	45.24137175	42.10941935	40.56090469
ASGR1	-0.213760608	0.612687999	0.850438513	16.67936858	19.29548556	18.47891965	15.91262922	13.22194856	17.81549101	16	19	20	16	13	18	0.558965905	0.583641818	0.608182604	0.517517308	0.4353269	0.584016633
ASGR2	-1.759188038	0.640796336	1	0	0	1.847891965	0	0	0	0	0	2	0	0	0	0	0	0.092829928	0	0	0
ASH1L	0.047811062	0.843981285	0.944480809	1377.090368	764.7105593	1354.50481	892.1017759	1306.938761	1415.341786	1321	753	1466	897	1285	1430	8.987728866	4.504738513	8.681999918	5.65039942	8.380252206	9.035882143
ASH2L	0.314478602	0.004019926	0.040193542	843.3505737	788.0682523	860.1937096	1039.293596	1069.96076	989.7495006	809	776	931	1045	1052	1000	20.33442737	17.15033517	20.36909663	24.31863959	25.34579871	23.34375952
ASIC1	-0.047308799	0.710931446	0.892613785	790.1850864	905.8722694	728.9933801	768.7788994	800.4364242	776.953358	758	892	789	773	787	785	13.26284229	13.72333673	12.01664041	12.52236777	13.1992407	12.75629141
ASIC3	-0.125106243	0.629379457	0.858508256	58.37779002	66.01087165	46.19729912	52.7105843	52.88779423	50.47722453	56	65	50	53	52	51	2.009690348	2.051076892	1.561887633	1.760988623	1.788756727	1.699803312
ASIC4	-0.239780273	0.47902426	0.775248915	37.5285793	51.79314545	26.79443349	36.79795508	32.54633491	28.70273552	36	51	29	37	32	29	1.095333354	1.364399191	0.768034045	1.042281661	0.933255604	0.81946269
ASIC5	0.97293398	0.811542501	1	0	0	0	0	1.017072966	0	0	0	0	0	1	0	0	0	0	0	0.046893205	0
ASIP	-0.369886297	0.570946714	0.827132227	12.50952643	5.077759358	8.315513841	8.950853938	6.102437796	4.948747503	12	5	9	9	6	5	1.178293513	0.431687736	0.769225039	0.81819027	0.564716279	0.455963019
ASL	-0.107108577	0.526277973	0.802644639	300.2286344	367.6297775	279.0316867	329.1925171	261.3877522	288.0171047	288	362	302	331	257	291	10.29103895	11.37372622	9.393173393	10.95050855	8.802512976	9.657108224
ASNS	-1.109926147	3.56E-32	1.28E-29	5529.210683	5516.477766	5911.406395	2664.370856	2548.784853	2643.620916	5304	5432	6398	2679	2506	2671	150.0957859	135.1612533	157.5969766	70.19032574	67.97557136	70.19824375
ASNSD1	-0.014435725	0.921537326	0.971932536	264.7849762	224.4369636	250.3893612	245.6512136	243.0804389	243.4783771	254	221	271	247	239	246	8.480789291	6.48817112	7.876087087	7.635527936	7.649046021	7.628252129
ASPDH	-0.344600709	0.48569498	0.779013529	16.67936858	10.15551872	17.55497366	13.92355057	12.20487559	8.907745505	16	10	19	14	12	9	1.03310819	0.56774496	1.06786926	0.836938253	0.742700787	0.539704087
ASPG	0.29208751	0.81816948	1	1.042460536	1.015551872	2.771837947	2.983617979	1.017072966	1.979499001	1	1	3	3	1	2	0.017142872	0.015073394	0.044765507	0.047615067	0.016431999	0.031842046
ASPH	0.267610061	0.104590632	0.370466896	6261.01798	4428.821712	6534.145987	6308.362948	7115.44247	7311.279561	6006	4361	7072	6343	6996	7387	26.70848098	17.05208202	27.37441046	26.11548724	29.82088158	30.50839321
ASPHD1	-0.119883065	0.523128867	0.802313514	138.6472513	159.4416438	133.9721674	137.2464271	146.4585071	113.8211926	133	157	145	138	144	115	5.732576469	5.950114642	5.440074912	5.507022652	5.949322672	4.60345001
ASPHD2	-0.046992255	0.786831447	0.927817134	154.2841593	186.8615444	157.994763	176.0334608	151.5438719	155.3906716	148	184	171	177	149	157	3.643852293	3.983312114	3.664661126	4.034705829	3.516350304	3.589930794
ASPM	0.073207607	0.758843013	0.91546896	1334.349486	704.7929989	1312.003295	945.8068995	1320.16071	1259.951114	1280	694	1420	951	1298	1273	9.559272903	4.557239221	9.230854322	6.575593663	9.291726106	8.829389375
ASPN	-0.862492839	0.729867882	1	0	1.015551872	0.923945982	0.994539326	0	0	0	1	1	1	0	0	0	0.029536529	0.029239548	0.0311008	0	0
ASPRV1	-0.661119304	0.393998326	0.713927085	10.42460536	8.124414972	3.695783929	7.956314612	2.034145932	3.958998002	10	8	4	8	2	4	0.537728461	0.378251341	0.187224068	0.398283735	0.103086035	0.199760856
ASPSCR1	-0.818571477	0.000219229	0.00370626	221.0016337	319.8988395	193.1047103	155.1481349	125.0999748	135.5956816	212	315	209	156	123	137	7.115678934	9.296479207	6.106121356	4.847799418	3.957240189	4.270595377
ASRGL1	-0.08492163	0.567959606	0.825594034	394.0500826	506.7603839	418.54753	437.5973037	386.4877271	419.6537883	378	499	453	440	380	424	13.4779663	15.64446	14.05948557	14.52528972	12.98742281	14.04060424
ASS1	0.005310219	0.972071001	0.990628444	1474.039198	2041.259262	1550.381358	1784.203552	1698.511853	1601.414692	1414	2010	1678	1794	1670	1618	57.62362631	72.02357902	59.52258646	67.68823274	65.23406823	61.23744585
ASTE1	-0.085173019	0.758195048	0.91513725	44.82580305	71.08863101	50.81702903	55.69420228	55.93901313	45.52847703	43	70	55	56	55	46	1.291735904	1.8489739	1.438158084	1.557517242	1.583706799	1.283365861
ASTL	1.032433623	0.320921591	1	1.042460536	1.015551872	3.695783929	3.978157306	3.051218898	4.948747503	1	1	4	4	3	5	0.034658104	0.030474197	0.120671151	0.128352507	0.099662752	0.160939328
ASTN1	-0.950619371	0.815786298	1	1.042460536	0	0	0	0	0	1	0	0	0	0	0	0.010813437	0	0	0	0	0
ASTN2	0.049561535	0.809604185	0.93444235	89.6516061	110.695154	89.62276029	99.45393265	91.53656694	108.8724451	86	109	97	100	90	110	0.704050235	0.784619613	0.691218882	0.75795733	0.706243595	0.8363446
ASXL1	0.030053251	0.806418542	0.933545143	1043.502997	911.9655806	1082.864691	968.681304	1080.13149	1054.083218	1001	898	1172	974	1062	1065	10.45631034	8.247991202	10.65640361	9.419826518	10.63348739	10.33192798
ASXL2	0.033600662	0.897648548	0.963410805	877.7517714	447.8583754	954.4361998	610.6471465	824.8461754	898.6925465	842	441	1033	614	811	908	5.411464314	2.492118919	5.778853582	3.65351285	4.996091435	5.419708532
ASZ1	-1.906043195	0.59863555	1	2.084921072	0	0	0	0	0	2	0	0	0	0	0	0.090432154	0	0	0	0	0
ATAD1	0.040675019	0.796118326	0.931571646	1314.542736	988.131971	1349.88508	1116.867664	1287.614375	1352.987567	1261	973	1461	1123	1266	1367	21.05172302	14.28278394	21.23055947	17.357688	20.25877042	21.19475744
ATAD2	-0.021689601	0.906911654	0.965777271	3674.67339	2504.350915	3890.736532	2818.524451	3464.150522	3637.329415	3525	2466	4211	2834	3406	3675	48.08064161	29.57547107	49.99597436	35.78908043	44.5310149	46.55387668
ATAD2B	0.131620001	0.63235172	0.859116221	176.1758306	83.27525347	152.4510871	119.3447192	162.7316746	169.2471646	169	82	165	120	160	171	1.728572949	0.737466548	1.46900615	1.136375376	1.568656331	1.624368254
ATAD3A	-0.238816585	0.227920089	0.557994378	549.3767025	878.4523689	576.542293	631.5324723	547.1852557	519.6184878	527	865	624	635	538	525	15.69489638	22.6512102	16.17599818	17.50899116	15.35808015	14.52093282
ATAD3B	-0.262306409	0.110104038	0.382568421	356.5215033	484.4182427	371.4262849	351.0723823	347.8389544	311.7710927	342	477	402	353	342	315	6.924415208	8.491860279	7.084704011	6.617154298	6.63727662	5.923179917
ATAD3C	0.743108869	0.100829067	0.362968724	15.63690804	17.26438182	7.391567859	25.85802249	18.30731339	22.76423851	15	17	8	26	18	23	0.322094338	0.320972791	0.149527296	0.516897868	0.370485447	0.458677084
ATAD5	-0.008367691	0.975492595	0.991483215	314.8230819	154.3638845	280.8795786	181.0061574	283.7633575	281.0888582	302	152	304	182	279	284	3.645772365	1.613443118	3.194440854	2.034199552	3.228446734	3.184111894
ATAT1	-0.216492692	0.216112311	0.543775373	250.1905287	334.1165657	248.5414692	249.629371	250.1999496	216.7551406	240	329	269	251	246	219	5.788709409	6.977404007	5.647567745	5.605105472	5.687382411	4.90571142
ATCAY	0.005089748	0.995858534	1	3.127381608	4.062207486	1.847891965	1.989078653	4.068291864	2.969248502	3	4	2	2	4	3	0.049436843	0.057958473	0.028687859	0.030513992	0.063182424	0.045913257
ATE1	0.21492515	0.242292438	0.57554699	696.3636381	464.1072053	703.1228926	638.4942476	763.8217974	761.117366	668	457	761	642	751	769	5.46166368	3.285429531	5.415914629	4.859852405	5.885661004	5.839319065
ATF1	-0.095730734	0.465551026	0.765457184	361.733806	347.3187401	381.5896907	343.1160676	323.4292032	354.3303212	347	342	413	345	318	358	11.9366132	10.3443979	12.36631657	10.98778877	10.485414	11.43726143
ATF2	-0.069263832	0.702620558	0.88927547	482.6592282	344.2720845	491.5392626	359.0286969	454.6316158	443.4077763	463	339	532	361	447	448	8.137217795	5.238682918	8.138516412	5.874105087	7.530248161	7.312406709
ATF3	-1.377386857	3.95E-25	1.02E-22	508.7207416	494.5737614	491.5392626	189.9570114	200.3633743	185.0831566	488	487	532	191	197	187	15.97242317	14.01546181	15.15658224	5.78793858	6.180505945	5.684338966
ATF4	-0.571358668	4.20E-05	0.00088184	7939.379443	10393.15785	8001.372207	6247.696049	5825.793949	5648.5004	7616	10234	8660	6282	5728	5707	241.8335077	285.7343269	239.3569785	184.6830476	174.3409329	168.3002603
ATF5	-0.444980983	0.042618883	0.214237391	136.5623302	183.8148888	120.1129777	115.3665619	113.9121722	94.02620256	131	181	130	116	112	95	4.325215559	5.254634358	3.736099858	3.545961459	3.544551576	2.913046663
ATF6	0.07504352	0.5257021	0.802644639	1185.27763	1057.189498	1186.346641	1110.900428	1221.504632	1279.746104	1137	1041	1284	1117	1201	1293	8.921751205	7.182371063	8.769873508	8.114885144	9.033155104	9.422703892
ATF6B	0.113032342	0.46359773	0.763845079	658.8350588	877.436817	634.7508899	794.6369219	766.8730163	785.8611035	632	864	687	799	754	794	19.74321874	23.73242334	18.68083472	23.10932279	22.57766585	23.03608947
ATF7	0.142063538	0.318040968	0.647141082	534.782255	444.8117197	555.2915354	518.1549891	602.1071958	574.0547104	513	438	601	521	592	580	5.788709409	4.345762214	5.903064353	5.443041776	6.403138663	6.078266707
ATF7IP	-0.084912554	0.647552685	0.866803306	867.327166	607.3000192	847.2584658	603.6853712	740.4291192	845.2460735	832	598	917	607	728	854	6.405520022	4.048179078	6.145243053	4.326725254	5.372411406	6.106274347
ATF7IP2	0.573269415	0.009595953	0.076515978	164.7087647	90.38411657	134.8961134	194.929708	190.1926446	194.9806516	158	89	146	196	187	197	3.483788797	1.725489033	2.802116898	4.001200951	3.952238589	4.034115541
ATG10	-0.223203531	0.251205966	0.585163642	192.8551992	134.052847	148.7553032	140.230045	134.2536315	132.6264331	185	132	161	141	132	134	3.463386233	2.172854243	2.623576523	2.443924984	2.368699375	2.329814648
ATG101	-0.019376497	0.918154175	0.970714483	369.0310298	558.5535294	411.1559621	506.2205172	402.7608945	411.7357923	354	550	445	509	396	416	20.49679801	28.00095954	22.42752928	27.28601429	21.97782756	22.36987025
ATG12	-0.530369367	6.87E-08	2.91E-06	3727.838877	3403.114322	3694.859983	2421.70326	2525.392174	2548.604964	3576	3351	3999	2435	2483	2575	73.44210135	60.51311057	71.48874134	46.30054581	48.87999136	49.11477888
ATG13	-0.043504021	0.702288366	0.889184021	989.2950488	1103.904884	980.3066873	1027.359124	944.8607854	1009.544491	949	1087	1061	1033	929	1020	16.84637462	16.96669493	16.39435321	16.97774959	15.80748477	16.81619708
ATG14	-0.080089725	0.5502463	0.816601763	453.4703332	408.2518524	469.364559	385.8812587	433.2730835	440.4385278	435	402	508	388	426	445	7.654846907	6.220148754	7.781254625	6.32147666	7.185610429	7.272682677
ATG16L1	0.107252519	0.318414276	0.647187352	650.4953745	663.1553721	652.3058635	714.0792364	703.8144924	699.7528969	624	653	706	718	692	707	14.98096555	13.78465377	14.75361951	15.95949778	15.92458512	15.76383951
ATG16L2	-0.133750281	0.469270392	0.768089919	161.5813831	151.3172289	124.7327076	133.2682698	140.3560693	124.7084371	155	149	135	134	138	126	4.015167885	3.393796088	3.043998552	3.213781674	3.42655663	3.031307062
ATG2A	0.121674614	0.473402724	0.771231036	310.6532398	429.5784417	318.7613639	415.7174385	358.009684	378.0843092	298	423	345	418	352	382	3.912263838	4.882921068	3.942481177	5.080748689	4.429567777	4.657604519
ATG2B	-0.014872292	0.947079578	0.980693951	291.8889501	160.4571957	218.9751978	196.9187866	223.7560525	243.4783771	280	158	237	198	220	246	1.765082847	0.875773128	1.300451234	1.155611391	1.329341492	1.440222348
ATG3	-0.086376346	0.442682673	0.748267698	824.5862841	921.1055475	828.7795462	828.451259	799.4193512	796.748348	791	907	897	833	786	805	21.47593511	21.65261491	21.1985768	20.9392037	20.45525803	20.29826207
ATG4A	0.371050884	0.014354664	0.102246156	209.5345678	231.5458267	209.735738	299.3563373	289.8657953	252.3861227	201	228	227	301	285	255	7.2040051	7.185223251	7.081780694	9.988125958	9.791058168	8.488002717
ATG4B	-0.205802529	0.08005814	0.317333585	824.5862841	915.0122363	822.3119243	785.6860679	706.8657113	728.4556324	791	901	890	790	695	736	19.32581205	19.35590689	18.92735539	17.87013856	16.27619518	16.70038402
ATG4C	0.075422097	0.634031111	0.860115992	278.3369631	228.4991711	270.7161728	298.3617979	275.6267738	245.4578762	267	225	293	300	271	248	7.524928977	5.575722195	7.187823866	7.82802059	7.320946805	6.491277867
ATG4D	0.08426177	0.607530124	0.848247498	230.3837785	288.4167315	244.8456853	294.3836406	277.6609197	237.5398801	221	284	265	296	273	240	9.341162424	10.55490808	9.749743406	11.58350317	11.0605854	9.421222638
ATG5	0.06681571	0.557991414	0.819743618	837.0958105	752.5239368	855.5739796	878.1782253	838.0681239	845.2460735	803	741	926	883	824	854	14.07990611	11.42430757	14.13298384	14.33456367	13.84899447	13.90687207
ATG7	0.063493224	0.69828599	0.887378299	317.9504635	334.1165657	419.471476	402.7884272	386.4877271	331.5660827	305	329	454	405	380	335	4.745229321	4.500706878	6.148255131	5.833805557	5.666929098	4.840492463
ATG9A	0.040344753	0.761983893	0.916994337	425.3238987	404.1896449	489.6913706	449.5317756	457.6828347	450.3360228	408	398	530	452	450	455	8.040943616	6.89695498	9.092041	8.247547952	8.500924987	8.328094138
ATG9B	0.291418824	0.33581781	0.663058455	36.48611876	35.5443155	39.72967724	38.78703373	38.64877271	59.38497004	35	35	43	39	38	60	0.808689099	0.711064594	0.864809919	0.834291295	0.841596571	1.287514623
ATIC	-0.353022432	0.000766574	0.010824601	1696.083292	1746.749219	1805.390449	1452.027417	1360.843628	1296.571846	1627	1720	1954	1460	1338	1310	58.48987564	54.36871359	61.1443548	48.59432586	46.10585445	43.73728454
ATL1	0.025653558	0.919089926	0.971143771	90.69406664	58.90200855	98.86222011	88.51400006	92.5536399	72.25171354	87	58	107	89	91	73	1.523216002	0.892889467	1.630664741	1.44268597	1.52718078	1.187004803
ATL2	-0.186032694	0.287246668	0.618899521	1245.740341	847.9858127	1248.251022	878.1782253	1038.431498	1021.421485	1195	835	1351	883	1021	1032	20.70821728	12.72297719	20.37834071	14.16690795	16.95927828	16.60893863
ATL3	0.50653263	0.000353263	0.00553054	1010.144259	778.9282855	1039.43923	1297.873821	1376.099723	1345.069571	969	767	1125	1305	1353	1359	11.20861355	7.801012037	11.32711483	13.97584872	15.00143249	14.59939809
ATM	-0.104568725	0.702983942	0.889297747	635.900927	268.1056941	534.9647238	364.0013935	498.3657533	476.0695098	610	264	579	366	490	481	2.473251365	0.941173769	2.04341063	1.37391248	1.904326096	1.811218619
ATMIN	0.183023775	0.080388351	0.317813869	1421.916171	1311.077466	1403.473947	1496.781686	1562.224076	1637.045674	1364	1291	1519	1505	1536	1654	18.85904484	15.69491726	18.2810762	19.26554874	20.3565115	21.23871334
ATN1	-0.092861448	0.540955734	0.810259514	1490.718567	2052.430332	1506.031951	1556.454046	1565.275295	1612.301936	1430	2021	1630	1565	1539	1629	24.8376067	30.8650857	24.64336303	25.16677758	25.62236093	26.27738644
ATOH1	1.461998649	0.130288055	0.419041192	4.169842144	3.046655615	0.923945982	4.972696632	15.25609449	1.979499001	4	3	1	5	15	2	0.150038882	0.098944702	0.032649948	0.173641445	0.539314259	0.069672468
ATOH7	-0.570767118	0.788870007	1	0	2.031103743	0.923945982	1.989078653	0	0	0	2	1	2	0	0	0	0.096056915	0.047545546	0.101144141	0	0
ATOH8	-1.98525228	0.005068245	0.048048099	11.4670659	11.17107059	12.93524375	2.983617979	2.034145932	3.958998002	11	11	14	3	2	4	0.161309034	0.141835896	0.178703354	0.040731164	0.028112717	0.054477024
ATOSA	0.267925724	0.220343765	0.548494336	124.0528038	81.24414972	119.1890317	144.2082023	116.9633911	129.6571846	119	80	129	145	115	131	1.260192557	0.744916169	1.189099841	1.421665786	1.167332577	1.288393781
ATOSB	0.923168682	2.90E-11	2.17E-09	256.4452919	318.8832877	269.7922268	529.0949217	529.8950153	543.3724758	246	314	292	532	521	549	3.329145225	3.736411902	3.439688758	6.665747009	6.758373249	6.900131274
ATOX1	0.788809737	1.07E-07	4.34E-06	367.9885692	424.5006823	335.3923916	719.0519331	594.9876851	633.4396804	353	418	363	723	585	640	5.71491513	5.950299515	5.115409045	10.83709643	9.078158528	9.622821483
ATP10D	0.024829805	0.890645235	0.961319891	407.6020696	287.4011796	408.3841242	327.2034384	403.7779675	391.9408022	391	283	442	329	397	396	4.401880203	2.801401537	4.331341167	3.429232416	4.284091963	4.140416427
ATP11A	0.27387081	0.12698528	0.413199793	1879.556347	1349.668437	1896.861102	1691.711394	2175.519074	2330.860074	1803	1329	2053	1701	2139	2355	16.35125339	10.59760598	16.2062649	14.28233437	18.59400413	19.83506412
ATP11B	0.215673067	0.259644868	0.594199821	1038.290694	706.8241026	1094.875989	917.9597984	1185.907078	1194.627647	996	696	1185	923	1166	1207	11.06286687	6.797434833	11.45685351	9.491822528	12.41405641	12.45096445
ATP11C	-0.120742746	0.537888545	0.808737156	488.9139914	320.9143914	476.7561269	334.1652137	410.8974782	438.4590288	469	316	516	336	404	443	5.423503027	3.213080394	5.193921816	3.597376409	4.478114829	4.757711961
ATP12A	0.199768377	0.641523464	0.864143095	21.89167126	11.17107059	16.63102768	18.8962472	18.30731339	19.79499001	21	11	18	19	18	20	0.393852064	0.181398621	0.293849529	0.329918746	0.323588555	0.348362342
ATP13A1	-0.205200195	0.199947449	0.521806665	853.7751791	1145.542511	826.9316542	888.1236186	779.0778919	783.8816045	819	1128	895	893	766	792	17.46431759	21.14970352	16.61228664	17.63026087	15.65681085	15.6848466
ATP13A2	-0.003219796	0.982294101	0.993989808	817.2890603	1071.407224	844.4866279	969.6758433	897.058356	860.092316	784	1055	914	975	882	869	16.27869299	19.2612024	16.51917401	18.74336862	17.55411227	16.75755378
ATP13A3	-0.010636458	0.962202175	0.986680332	3239.967346	1792.449053	3141.41634	2200.91553	2925.10185	2988.053742	3108	1765	3400	2213	2876	3019	32.51896933	16.23782802	30.96516093	21.43762832	28.84373258	29.33636163
ATP13A4	0.605113011	0.646665594	1	1.042460536	1.015551872	1.847891965	2.983617979	1.017072966	1.979499001	1	1	2	3	1	2	0.010267479	0.009027995	0.017874442	0.028518367	0.009841712	0.01907134
ATP1A1	0.00462647	0.959030723	0.985582251	8302.15571	8761.165996	8689.711964	8900.132433	8523.071455	8412.870755	7964	8627	9405	8949	8380	8500	156.2508958	148.8259035	160.6159706	162.5568718	157.5948784	154.8807937
ATP1A2	-1.618676493	0.363915708	1	5.212302681	1.015551872	0	0	1.017072966	0.989749501	5	1	0	0	1	1	0.076330728	0.013423225	0	0	0.014633096	0.014178059
ATP1A3	0.373034654	0.219288934	0.547242474	35.44365823	50.77759358	31.4141634	60.66689892	48.81950237	42.55922853	34	50	34	61	48	43	0.749277836	0.96886092	0.652201132	1.244610225	1.013939455	0.880075234
ATP1A4	-0.874871562	0.725134388	1	1.042460536	0	0.923945982	0	1.017072966	0	1	0	1	0	1	0	0.02118241	0	0.01843801	0	0.020304028	0
ATP1B1	-0.083144022	0.52661401	0.802738243	1054.970063	837.830294	1024.656094	909.0089444	896.041283	949.1697711	1012	825	1109	914	881	959	13.01211213	9.327144355	12.41187785	10.88060491	10.8580043	11.45178714
ATP1B2	0.011166252	0.997199245	1	0	0	0.923945982	0	1.017072966	0	0	0	1	0	1	0	0	0	0.021616787	0	0.023804512	0
ATP1B3	0.042310615	0.730328428	0.902821187	1919.169847	1630.976306	1890.39348	2022.89299	1836.833777	1742.948871	1841	1606	2046	2034	1806	1761	82.70196769	63.43589337	80.00301343	84.59653273	77.76543695	73.46978778
ATP23	0.072503458	0.701522009	0.888614681	140.7321724	178.7371294	133.0482215	154.1535956	174.9365501	146.4829261	135	176	144	155	172	148	3.574075529	4.09703893	3.318418162	3.799279255	4.364808765	3.6389748
ATP2A1	-0.436452117	0.030924637	0.173846267	173.048449	219.3592043	144.1355732	140.230045	126.1170478	129.6571846	166	216	156	141	124	131	3.806873757	4.355535958	3.114036133	2.993774331	2.725768	2.790095431
ATP2A2	0.042164435	0.749805928	0.911720831	6449.703337	5295.087458	6705.99994	5784.240723	6678.101094	6536.305702	6187	5214	7258	5816	6566	6604	60.92388796	45.14461846	62.21041819	53.02387383	61.97480795	60.39513198
ATP2A3	0.404181941	0.002608384	0.028621108	484.7441493	596.1289486	503.5505604	740.9317982	685.5071791	670.0604119	465	587	545	745	674	677	7.899620846	8.768369866	8.059135519	11.7178822	10.97539116	10.68142851
ATP2B1	0.122043541	0.562911734	0.822985496	1420.873711	794.1615636	1368.364	1177.534563	1389.321671	1333.192577	1363	782	1481	1184	1366	1347	15.35716412	7.747282421	14.5247575	12.35112261	14.7527399	14.09516424
ATP2B2	0.889526253	0.277453125	0.612321146	1.042460536	5.077759358	4.619729912	6.961775285	9.153656694	3.958998002	1	5	5	7	9	4	0.008804276	0.038707145	0.038317956	0.057059935	0.075952662	0.032707025
ATP2B3	-1.439144502	0.528785837	1	1.042460536	0	1.847891965	0	0	0.989749501	1	0	2	0	0	1	0.011125168	0	0.019367574	0	0	0.010332227
ATP2B4	0.685921049	0.000292783	0.004735398	1519.907462	1057.189498	1588.263144	1815.034271	2477.589745	2409.050284	1458	1041	1719	1825	2436	2434	13.55129934	8.507493181	13.90714407	15.70456257	21.70238758	21.01025696
ATP2C1	0.295789384	0.058824065	0.263037087	1246.782801	910.9500288	1256.566536	1295.884742	1508.319209	1387.6288	1196	897	1360	1303	1483	1402	16.20410121	10.68596324	16.03878029	16.34472974	19.25935485	17.64124195
ATP2C2	0.263035747	0.05640986	0.256377606	272.0821999	308.727769	321.5332019	356.0450789	373.2657785	354.3303212	261	304	348	358	367	358	6.237201008	6.387784879	7.238809358	7.920850573	8.406633494	7.945470783
ATP4A	-0.458441048	0.406350295	0.722746794	10.42460536	15.23327807	10.16340581	9.945393265	10.17072966	5.938497004	10	15	11	10	10	6	0.222981729	0.294095246	0.213501351	0.206447125	0.213735222	0.124253292
ATP5F1A	-0.105992213	0.317880078	0.647141082	7618.301598	7285.569126	7873.867661	7622.149398	6992.376641	6550.162195	7308	7174	8522	7664	6875	6618	97.00139708	83.7275317	98.45995721	94.18343104	87.4699684	81.58185739
ATP5F1B	0.022533287	0.822770848	0.937695611	13720.86558	13456.0623	14266.64991	15115.00868	13660.30701	13321.03853	13162	13250	15441	15198	13431	13459	620.8475856	549.5490402	633.9823907	663.7264287	607.2650344	589.6078791
ATP5F1C	0.091126985	0.480851721	0.776646891	2810.473605	3428.503118	2742.271676	3402.319036	3124.448151	3039.520716	2696	3376	2968	3421	3072	3071	200.6198817	220.8940335	192.2457028	235.6930178	219.1200458	212.2370859
ATP5F1D	-0.223745866	0.272733361	0.607652662	844.3930342	1220.69335	733.61311	931.8833489	751.6169218	712.6196404	810	1202	794	937	739	720	67.20691624	87.69218322	57.34401723	71.97937994	58.77331736	55.48158012
ATP5F1E	-0.098066178	0.479042435	0.775248915	1371.878066	1133.355889	1148.464856	1276.988495	1070.977833	1064.970463	1316	1116	1243	1284	1053	1076	21.48996182	16.02401765	17.66808766	19.4126283	16.48219099	16.31846864
ATP5IF1	-0.090221645	0.634466609	0.860297946	912.1529691	1367.948371	854.6500337	1051.228068	904.1778667	988.7597511	875	1347	925	1057	889	999	32.62924217	44.16660278	30.0247451	36.49332898	31.77660618	34.598064
ATP5MC1	-0.285032434	0.077982278	0.312912466	996.5922725	1338.497367	962.7517136	992.5502478	861.4608022	852.17432	956	1318	1042	998	847	861	116.1358059	140.7832937	110.1830086	112.2479318	98.62760171	97.14015064
ATP5MC2	-0.325847641	0.08128237	0.319869621	1170.683182	1787.371294	1155.856424	1195.43627	1031.311987	1055.072968	1123	1760	1251	1202	1014	1066	43.19749477	59.52767736	41.88656787	42.8077925	37.38725464	38.08231881
ATP5MC3	-0.109869552	0.394192398	0.713936048	2705.185091	2965.411465	2508.513342	2837.420699	2410.462929	2330.860074	2595	2920	2715	2853	2370	2355	77.56161616	76.73964832	70.6346803	78.94976109	67.89919889	65.37139828
ATP5ME	-0.180717812	0.696716634	0.886746583	25.01905287	41.63762673	12.93524375	31.82525845	18.30731339	19.79499001	24	41	14	32	18	20	6.572000121	9.871829437	3.336975506	8.112895091	4.724606495	5.086320143
ATP5MF	-0.25283896	0.304763345	0.634878103	205.3647256	275.2145572	157.070817	226.7549664	149.509726	158.3599201	197	271	170	228	147	160	34.19536779	41.36164561	25.68553621	36.64168701	24.45824011	25.79338917
ATP5MG	-0.065163279	0.680285494	0.880721583	189.7278176	179.7526813	172.7778987	174.0443821	164.7658205	179.1446596	182	177	187	175	162	181	2.696092355	2.305494596	2.4112578	2.40016438	2.300303858	2.490171894
ATP5MGL	-1.884510987	0.381477312	1	0	3.046655615	0.923945982	0	1.017072966	0	0	3	1	0	1	0	0	0.273924508	0.090390093	0	0.099538018	0
ATP5MJ	-0.232306997	0.051135011	0.240936763	843.3505737	803.3015304	791.8217069	752.8662702	675.3364494	647.2961734	809	791	857	757	664	654	26.02712088	22.37595378	23.99921804	22.54826071	20.47634807	19.54081761
ATP5MK	-0.012022672	0.937675364	0.97634313	1238.443117	997.2719379	1128.138044	1299.8629	1068.943687	966.9852621	1188	982	1221	1307	1051	977	106.6776448	77.53466798	95.43579694	108.660607	90.46206782	81.47772934
ATP5PB	-0.008431901	0.93850321	0.976542922	3001.243883	3269.061475	3299.411103	3437.127912	3028.843293	3048.428462	2879	3219	3571	3456	2978	3080	90.8961008	89.36182523	98.1368471	101.0222142	90.12288764	90.31121404
ATP5PD	0.083919655	0.527464002	0.802813118	2046.350032	2302.256093	1987.407808	2530.108047	2186.706877	1998.304242	1963	2267	2151	2544	2150	2019	260.596892	264.6232005	248.5581482	312.6839574	273.5862134	248.9273561
ATP5PF	-0.276860265	0.138178157	0.432239785	661.9624404	963.7587261	663.3932153	722.035551	555.3218394	611.6651914	635	949	718	726	546	618	35.57522179	46.74848799	35.01361866	37.65737754	29.32063355	32.15509088
ATP5PO	0.202030996	0.272794322	0.607652662	131.3500275	109.6796021	108.1016799	138.2409664	134.2536315	128.6674351	126	108	117	139	132	130	13.82858359	10.42217533	11.17716541	14.12412378	13.88634343	13.25067132
ATP6AP1	0.357092866	0.010921226	0.083934538	1079.989115	1367.948371	1047.754744	1568.388518	1493.063114	1415.341786	1036	1347	1134	1577	1468	1430	41.84930652	47.84356922	39.87312067	58.97932045	56.84095714	53.64780074
ATP6AP2	0.504329401	0.001431815	0.017681878	1361.45346	971.8831411	1408.093677	1803.099799	1731.058188	1773.631105	1306	957	1524	1813	1702	1792	46.74753279	30.11999678	47.48310901	60.08317618	58.39583733	59.57182411
ATP6V0A1	-0.471084312	4.32E-05	0.000904641	721.382691	736.2751069	758.5596515	508.2095958	563.4584231	527.5364838	692	725	821	511	554	533	6.413077076	5.907800714	6.622808299	4.384507587	4.921267207	4.587488086
ATP6V0A2	0.028854812	0.87156631	0.955121081	403.4322275	262.0123829	348.3276353	337.1488317	338.6852977	358.2893192	387	258	377	339	333	362	4.393209891	2.575242666	3.725212058	3.562954256	3.623448037	3.816514647
ATP6V0A4	1.528391947	2.57E-07	9.59E-06	21.89167126	23.35769305	26.79443349	63.6505169	83.39998321	61.36446904	21	23	29	64	82	62	0.476717245	0.459088982	0.573031147	1.345120226	1.784276835	1.30713557
ATP6V0B	0.121385882	0.363160638	0.68684571	718.2553094	795.1771154	695.7313247	900.0580905	740.4291192	762.1071155	689	783	753	905	728	770	28.69847618	28.6766782	27.30066676	34.90018711	29.06550087	29.78637933
ATP6V0C	2.464223185	0.360137163	1	0	0	0	0.994539326	2.034145932	0	0	0	0	1	2	0	0	0	0	0.054250689	0.112331746	0
ATP6V0D1	0.045198072	0.788412628	0.928635961	473.2770834	678.3886502	504.4745064	611.6416858	525.8267234	571.0854618	454	668	546	615	517	577	21.4150436	27.70556671	22.41787354	26.85825461	23.37547634	25.27704482
ATP6V0D2	1.888938273	0.604752512	1	0	0	0	0	2.034145932	0	0	0	0	0	2	0	0	0	0	0	0.067114663	0
ATP6V0E1	0.287419662	0.033630123	0.183378656	743.2743622	900.7945101	777.0385711	1086.036945	959.0998069	909.5797911	713	887	841	1092	943	919	36.76735897	40.21832605	37.74918358	52.13568746	46.61132136	44.01247508
ATP6V0E2	0.143649884	0.488512851	0.781218048	299.1861739	471.2160684	302.1303362	449.5317756	348.8560273	386.0023052	287	464	327	452	343	390	8.214150031	11.67686287	8.146426604	11.97729454	9.409827687	10.36651347
ATP6V1A	0.606102696	0.001942429	0.022677696	1156.088735	724.0884844	1233.467886	1459.983731	1665.965518	1614.281435	1109	713	1335	1468	1638	1631	18.22808938	10.30449229	19.09983129	22.3395911	25.80657189	24.89722474
ATP6V1B1	0.779712362	0.12161285	0.402845296	8.339684289	10.15551872	8.315513841	17.90170788	13.22194856	14.84624251	8	10	9	18	13	15	0.348071323	0.382565429	0.340846963	0.72508734	0.542161189	0.606117594
ATP6V1B2	0.157856598	0.227491419	0.557941766	1105.008168	933.29217	1201.129777	1243.174158	1187.941224	1183.740403	1060	919	1300	1250	1168	1196	30.79474497	23.47543904	32.8740159	33.62175043	32.5252322	32.26928193
ATP6V1C1	0.057067669	0.685944759	0.882214735	1772.182911	1377.088338	1819.249639	1626.071799	1813.441098	1730.082127	1700	1356	1969	1635	1783	1748	24.94280329	17.49377334	25.14668367	22.21026079	25.07578283	23.81908882
ATP6V1C2	-0.255346317	0.155938204	0.463244128	164.7087647	161.4727476	133.9721674	133.2682698	121.0316829	130.6469341	158	159	145	134	119	132	3.923824376	3.471978791	3.134434063	3.081036427	2.832736978	3.044484592
ATP6V1D	0.254520893	0.032621201	0.180127478	655.7076772	687.528617	727.1454881	886.1345399	803.4876431	780.912356	629	677	787	891	790	789	32.63857065	30.88848586	35.54625731	42.80532025	39.2929281	38.02286734
ATP6V1E1	0.287268584	0.018849486	0.122759408	1827.43332	2150.938864	1874.686398	2591.769485	2235.526379	2315.024082	1753	2118	2029	2606	2198	2339	109.1140602	115.9183582	109.9308306	150.1802325	131.1394339	135.2123613
ATP6V1E2	-0.229714796	0.210917782	0.53573195	120.9254222	136.0839508	126.5805996	101.4430113	112.8950992	112.8314431	116	134	137	102	111	114	3.68479869	3.742726056	3.788043925	2.999822163	3.379757747	3.363163675
ATP6V1F	-0.259099739	0.209524023	0.534274544	953.8513905	1515.203392	890.683927	1028.353664	848.2388536	930.3645306	915	1492	964	1034	834	940	99.63113373	142.846718	91.36706501	104.239922	87.04560443	95.058117
ATP6V1FNB	-0.242605173	0.519467669	0.800707008	22.93413179	22.34214117	40.65362322	23.86894384	23.39267822	25.73348702	22	22	44	24	23	26	0.470093493	0.413344064	0.818376025	0.474801805	0.471081676	0.515967423
ATP6V1G1	-0.010178314	0.93791128	0.97634313	1206.12684	1438.02145	1148.464856	1266.048563	1181.838786	1317.356585	1157	1416	1243	1273	1162	1331	37.82428182	40.70315282	35.37098244	38.53055779	36.41248144	40.41129451
ATP6V1G2	-0.147390618	0.77801216	0.924573596	8.339684289	17.26438182	12.01129777	13.92355057	9.153656694	10.88724451	8	17	13	14	9	11	0.412280753	0.770334698	0.583156456	0.66799109	0.444582537	0.526481523
ATP6V1H	0.322997052	0.005789732	0.053383354	572.3108343	579.8801187	558.0633733	748.8881129	727.2071707	663.1321654	549	571	604	753	715	670	15.53063564	14.2030122	14.87279142	19.7220213	19.38785419	17.60269097
ATP7A	0.444632288	0.050644209	0.239780178	221.0016337	126.9439839	230.9864956	236.7003597	274.6097008	277.1298602	212	125	250	238	270	280	1.122452832	0.581928621	1.152155002	1.166671951	1.370259493	1.37682152
ATP7B	-0.116813767	0.502181251	0.788991534	225.1714758	176.7060256	242.0738474	202.8860226	203.4145932	188.0524051	216	174	262	204	200	190	2.659816612	1.883972922	2.808263766	2.325774856	2.360667141	2.172895894
ATP8A1	-0.329847455	0.424890795	0.735488002	77.14207967	22.34214117	84.07908439	47.73788767	56.95608609	41.56947903	74	22	91	48	56	42	0.60706853	0.158692407	0.649809498	0.364574928	0.440352883	0.319994612
ATP8A2	0.011166408	0.997170239	1	0	1.015551872	0	0	0	0.989749501	0	1	0	0	0	1	0	0.007436064	0	0	0	0.00785422
ATP8B1	0.420708053	0.044775183	0.221336283	307.5258582	208.1881337	356.6431492	335.159753	405.8121134	427.5717843	295	205	386	337	399	432	3.972827942	2.427499042	4.524845007	4.201914414	5.150595605	5.403172873
ATP8B2	-0.130367894	0.30071684	0.632111657	731.8072963	726.1195882	668.0129452	583.7945847	665.1657197	692.8246504	702	715	723	587	654	700	8.806470226	7.886753481	7.894810652	6.817771176	7.864105367	8.155492155
ATP8B3	0.168475562	0.26245166	0.59745763	276.2520421	321.9299433	265.1724969	349.0833036	299.019452	321.6685877	265	317	287	351	294	325	3.410492928	3.587219956	3.215080403	4.18232672	3.626815192	3.884561626
ATP8B4	0.122054348	0.873918091	0.956090289	3.127381608	4.062207486	7.391567859	3.978157306	6.102437796	5.938497004	3	4	8	4	6	6	0.041680259	0.048864854	0.096747065	0.051452763	0.07990376	0.077419039
ATP9A	0.429411989	0.013138295	0.096340455	513.9330443	366.6142256	535.8886698	570.8655734	668.2169386	669.0706624	493	361	580	574	657	676	5.202868259	3.349890239	5.327979753	5.608508252	6.646118739	6.625672743
ATP9B	0.172011936	0.338678762	0.666245916	144.9020145	125.9284321	126.5805996	138.2409664	165.7828935	143.5136776	139	124	137	139	163	145	2.114601891	1.658681369	1.814149382	1.957799336	2.376885366	2.048656724
ATPAF1	0.036097876	0.758208933	0.91513725	607.7544925	627.6110566	645.8382417	663.3577308	667.1998657	598.7984479	583	618	699	667	656	605	11.07679995	10.32432573	11.56010012	11.73305624	11.9469326	10.67550695
ATPAF2	-0.265296587	0.217760363	0.545218167	226.2139363	364.5831219	224.5188737	245.6512136	216.6365417	215.7653911	217	359	243	247	213	218	11.20399243	16.29802527	10.92088939	11.80727251	10.54142911	10.4533849
ATPSCKMT	0.224935646	0.234962419	0.564925457	193.8976597	136.0839508	171.8539527	209.8477979	204.4316662	172.2164131	186	134	186	211	201	174	5.60781224	3.552325748	4.881262084	5.889826965	5.808759475	4.872110657
ATR	-0.216601943	0.369386876	0.692372688	784.9727837	399.1118855	765.0272734	478.373416	615.3291444	583.9522054	753	393	828	481	605	590	7.658438423	3.514513892	7.330173387	4.529287468	5.89803628	5.572943441
ATRAID	-0.007135115	0.966114445	0.988214394	746.4017438	1036.878461	750.2441377	937.8505849	779.0778919	803.6765945	716	1021	812	943	766	812	42.80086102	53.66519242	42.2507259	52.1904134	43.89095894	45.07989419
ATRIP	-0.153078588	0.379153006	0.700312878	312.7381608	394.0341262	285.4993085	335.159753	274.6097008	282.0786077	300	388	309	337	270	285	4.968353385	5.650025588	4.454391299	5.167264413	4.286095113	4.38352471
ATRN	0.161794671	0.33084098	0.658362002	936.1295614	676.3575465	946.1206859	850.3311242	964.1851717	1048.144721	898	666	1024	855	948	1059	8.49485901	5.53963988	8.43176429	7.488339296	8.595972003	9.303860155
ATRNL1	0.309158236	0.389266933	0.708949747	32.31627662	17.26438182	28.64232545	29.83617979	28.47804305	38.60023052	31	17	31	30	28	39	0.291292927	0.140457403	0.253552912	0.260993121	0.252193038	0.340345669
ATRX	0.044954002	0.871272212	0.955121081	1008.059338	466.138309	970.1432815	608.6580678	962.1510258	951.1492701	967	459	1050	612	946	961	6.85521548	2.861111529	6.479218078	4.016850046	6.428247496	6.327110211
ATXN1	-0.573968826	0.00290582	0.031135741	577.523137	361.5364663	545.1281296	311.2908092	329.531641	356.3098202	554	356	590	313	324	360	4.333981883	2.448808309	4.017612074	2.26705066	2.429568529	2.615575152
ATXN10	0.144224762	0.233674335	0.562919389	1296.820907	1129.293681	1390.538703	1433.131169	1418.816788	1366.84406	1244	1112	1505	1441	1395	1381	29.38131167	23.0931434	30.9404027	31.51043084	31.5814324	30.29227241
ATXN1L	0.046943748	0.827062343	0.938731024	758.9112703	443.7961679	763.1793814	584.789124	755.6852137	690.8451514	728	437	826	588	743	698	6.974971491	3.68145893	6.888580961	5.215884241	6.823492017	6.210890255
ATXN2	-0.07460162	0.554916374	0.818711792	1029.95101	1134.371441	1043.135014	929.8942703	980.4583392	1135.242677	988	1117	1129	935	964	1147	12.41681968	12.34337911	12.35054248	10.8793914	11.61280892	13.38764608
ATXN2L	-0.22030287	0.062832904	0.272674476	2562.367998	3018.220162	2475.251287	2248.653417	2328.080019	2337.78832	2458	2972	2679	2261	2289	2362	45.53336699	48.40878222	43.19756461	38.7782325	40.64437936	40.63639336
ATXN3	-0.218549199	0.162229907	0.473227521	458.6826359	339.1943251	376.0460148	322.2307418	346.8218814	339.4840787	440	334	407	324	341	343	5.11308973	3.412751529	4.116838299	3.485903085	3.798323349	3.70179388
ATXN7	0.001284232	0.995529213	0.998511258	621.3064795	355.443155	616.2719702	427.6519104	558.3730583	608.6959429	596	350	667	430	549	615	6.013012514	3.104855248	5.857473655	4.01655635	5.309150161	5.762465509
ATXN7L1	-0.147221255	0.409315873	0.725550134	231.426239	194.9859593	211.58363	163.1044495	188.1584987	224.6731366	222	192	229	164	185	227	2.664883296	2.026534092	2.392761238	1.822672449	2.128647578	2.530687107
ATXN7L2	-0.250476411	0.272494598	0.607551504	83.39684289	128.9750877	100.7101121	81.55222477	96.62193177	85.11845705	80	127	109	82	95	86	2.627759352	3.66797857	3.116454305	2.493727626	2.991066199	2.623502183
ATXN7L3	-0.04076047	0.71790601	0.89667804	944.4692457	973.9142448	971.9911734	1014.430113	885.8705533	909.5797911	906	959	1052	1020	871	919	17.80909272	16.57523406	17.99981325	18.56322078	16.41113314	16.7770842
ATXN7L3B	-0.042183063	0.754123615	0.91396576	1345.816552	1059.220602	1348.037188	1202.398046	1263.204624	1179.781405	1291	1043	1459	1209	1242	1192	14.10165988	10.01741734	13.87196382	12.22671686	13.00386361	12.09226411
AUH	-0.09381905	0.524749402	0.802538485	324.2052267	302.6344577	268.8682809	266.5365395	299.019452	273.1708622	311	298	291	268	294	276	16.31108532	13.74251437	13.2847725	13.01358117	14.7800743	13.44370357
AUNIP	-0.100048219	0.50228874	0.788991534	228.2988574	232.5613786	211.58363	204.8751013	202.3975202	219.7243891	219	229	229	206	199	222	7.545996194	6.938017879	6.868258171	6.571722978	6.572526712	7.104161352
AUP1	-0.16167501	0.370983455	0.693718078	1225.93359	1730.500389	1151.236694	1385.393282	1179.804641	1106.539942	1176	1704	1246	1393	1160	1118	66.92351564	85.26454549	61.72031446	73.39426113	63.27559407	59.08817879
AURKA	0.18109775	0.074688048	0.304334891	1038.290694	995.2408341	1019.112419	1149.687461	1186.924151	1124.355433	996	980	1103	1156	1167	1136	30.2376932	26.16030836	29.14764641	32.49276822	33.95994595	32.02985883
AURKAIP1	-0.235902366	0.209593546	0.534311536	772.4632573	1127.262577	728.9933801	835.4130343	691.6096168	704.7016444	741	1110	789	840	680	712	54.79668684	72.17495749	50.78690625	57.51153238	48.20053091	48.89939226
AURKB	-0.264586801	0.134719524	0.425818259	895.4736005	1271.470943	869.4331694	942.8232815	802.4705701	781.9021055	859	1252	941	948	789	790	54.82501524	70.26149583	52.27738831	56.01876052	48.26912397	46.82740202
AURKC	-0.264100468	0.611985846	0.850148444	14.59444751	12.18662246	12.93524375	13.92355057	13.22194856	5.938497004	14	12	14	14	13	6	0.815731054	0.614791241	0.710044648	0.755242736	0.726054345	0.324681532
AVEN	0.394953169	0.06310225	0.273496383	64.63255324	80.22859785	74.83962457	103.43209	94.58778583	91.05695406	62	79	81	104	93	92	3.150173359	3.52937107	3.582337059	4.892329113	4.529315044	4.341281699
AVIL	-0.188230425	0.617861966	0.853721874	41.69842144	22.34214117	29.56627143	18.8962472	29.49511601	33.65148302	40	22	32	19	29	34	0.948516737	0.458706774	0.660501256	0.417136477	0.659158446	0.748774937
AVL9	0.112857582	0.526065118	0.802644639	1608.516607	1088.671606	1671.418282	1420.202158	1682.238686	1622.199431	1543	1072	1809	1428	1654	1639	18.32331857	11.19335962	18.69887315	15.70022855	18.82697422	18.07609167
AVPI1	-0.108539309	0.574431042	0.82888354	212.6619494	232.5613786	173.7018447	218.7986518	156.6292368	197.9499001	204	229	188	220	154	200	12.30995368	12.15036149	9.874673908	12.29103606	8.907458111	11.20840002
AVPR1A	-0.310603758	0.761993737	1	5.212302681	1.015551872	3.695783929	3.978157306	2.034145932	1.979499001	5	1	4	4	2	2	0.066675909	0.011725366	0.046429884	0.049385391	0.025564409	0.024769447
AVPR1B	1.906862596	0.374556713	1	1.042460536	0	0	2.983617979	1.017072966	0	1	0	0	3	1	0	0.016508456	0	0	0.04585295	0.015823891	0
AVPR2	0.003244174	0.997433959	1	4.169842144	3.046655615	1.847891965	3.978157306	4.068291864	0.989749501	4	3	2	4	4	1	0.171872608	0.113343181	0.074802366	0.159127862	0.164745471	0.039905619
AXDND1	0.29279077	0.389378028	0.709057701	38.57103984	20.31103743	28.64232545	37.79249441	37.63169974	31.67198402	37	20	31	38	37	32	0.842928489	0.400632769	0.614737015	0.801515943	0.807974303	0.67705876
AXIN1	-0.376296607	0.053696397	0.248751943	315.8655424	479.3404834	348.3276353	339.1379103	269.524336	272.1811127	303	472	377	341	265	275	6.781862682	9.289146827	7.344908263	7.066433938	5.685374194	5.716450309
AXIN2	0.44870854	0.009941735	0.078450263	157.411541	127.9595358	131.2003295	204.8751013	179.004842	184.0934071	151	126	142	206	176	186	2.941008622	2.157830667	2.407389472	3.714720406	3.28578267	3.364493317
AXL	1.126977292	6.12E-31	2.04E-28	1111.262931	1092.733814	1149.388802	2504.250024	2445.04341	2375.398801	1066	1076	1244	2518	2404	2400	18.14310167	16.10252812	18.42949233	39.67798565	39.21891813	37.93612316
AZGP1	0.778081042	0.037037682	0.195308894	17.72182911	15.23327807	19.40286563	31.82525845	24.40975118	33.65148302	17	15	21	32	24	34	0.688392155	0.534079263	0.740192956	1.199710694	0.931547596	1.278654712
AZI2	0.275325362	0.123669466	0.406575998	227.2563969	166.5505069	231.9104416	238.6894384	275.6267738	243.4783771	218	164	251	240	271	246	3.595266812	2.378186698	3.603188775	3.664590359	4.284012601	3.767880449
AZIN1	0.169347614	0.288069254	0.619512728	4025.98259	2771.441057	3994.218482	4011.971643	4027.608945	4096.573183	3862	2729	4323	4034	3960	4139	68.20688355	42.37863246	66.45686264	65.96163191	67.03751999	67.88889483
AZIN2	0.081154	0.691300762	0.883942466	118.8405011	129.9906396	109.0256259	145.2027417	131.2024126	101.9441986	114	128	118	146	129	103	1.784670033	1.761937565	1.607954478	2.11614536	1.93575151	1.497537409
AZU1	1.582041607	0.321329928	1	1.042460536	1.015551872	0	1.989078653	3.051218898	0.989749501	1	1	0	2	3	1	0.046560888	0.040940083	0	0.086216583	0.133890364	0.043242284
B2M	0.520730722	1.05E-06	3.40E-05	5742.915093	6424.381139	5922.493747	9291.980927	8420.347085	8240.654342	5509	6326	6410	9343	8279	8326	282.1543222	284.8856592	285.7660466	443.0368439	406.4420508	396.0387826
B3GALNT1	0.629798618	0.003556588	0.036398495	169.9210674	103.5862909	175.5497366	211.8368765	243.0804389	240.5091286	163	102	190	213	239	243	2.509622332	1.380856037	2.546320281	3.036266795	3.527162621	3.474676803
B3GALNT2	-0.001387769	0.994100328	0.998112326	472.2346229	324.9765989	517.4097501	417.7065171	422.0852809	474.0900108	453	320	560	420	415	479	5.589009694	3.4714755	6.013998979	4.797616307	4.907853314	5.488574324
B3GALT1	-0.051731922	0.844536029	0.944480809	66.71747431	47.73093796	63.75227278	68.62321353	51.87072126	51.46697403	64	47	69	69	51	52	0.90772241	0.586136014	0.851845506	0.906069966	0.693346098	0.684957779
B3GALT2	0.035822974	0.984298989	1	1.042460536	0	1.847891965	0	1.017072966	1.979499001	1	0	2	0	1	2	0.023385429	0	0.040711209	0	0.022415692	0.043437289
B3GALT4	0.150710372	0.810029907	0.934584631	10.42460536	8.124414972	10.16340581	8.950853938	4.068291864	18.80524051	10	8	11	9	4	19	0.487207877	0.342713927	0.466493556	0.405972272	0.186801823	0.859716531
B3GALT5	2.036740882	0.00028741	0.00465951	6.254763217	3.046655615	5.543675894	17.90170788	18.30731339	24.74373752	6	3	6	18	18	25	0.035633026	0.015665713	0.031016399	0.098972268	0.102466235	0.137888752
B3GALT6	-0.280654763	0.16818687	0.48306065	188.685357	282.3234203	211.58363	218.7986518	167.8170394	175.1856616	181	278	229	220	165	177	5.353954288	7.230500246	5.896173146	6.025017678	4.678286823	4.862467657
B3GALT9	-0.019848674	0.900848961	0.963646589	241.8508444	215.2969968	243.9217393	242.6675957	201.3804473	247.4373752	232	212	264	244	198	250	4.829249462	3.880207774	4.783372961	4.702415955	3.950605481	4.833024972
B3GAT1	-0.079341197	0.882090096	0.959583303	9.382144825	11.17107059	11.08735179	9.945393265	8.136583728	11.87699401	9	11	12	10	8	12	0.087195646	0.093707088	0.101198063	0.089699878	0.074293205	0.107974428
B3GAT2	0.951762934	0.195898731	0.517473876	3.127381608	7.108863101	2.771837947	9.945393265	10.17072966	4.948747503	3	7	3	10	10	5	0.037788751	0.077529466	0.032892827	0.116622097	0.120739147	0.058492296
B3GAT3	-0.060550676	0.733784828	0.904131274	488.9139914	627.6110566	458.2772072	596.7235959	453.6145428	459.2437683	469	618	496	600	446	464	18.88094819	21.8759488	17.3808614	22.36360273	17.21046613	17.34827563
B3GLCT	0.253298858	0.232408953	0.561898761	180.3456727	106.6329465	148.7553032	164.0989889	176.9706961	178.1549101	173	105	161	165	174	180	3.405473254	1.817390004	2.758645588	3.007148503	3.28312513	3.290722427
B3GNT2	0.514466727	0.001241264	0.015822045	623.3914006	473.2471721	681.872135	804.5823151	843.1534888	893.743799	598	466	738	809	829	903	17.35465474	11.89126825	18.64274324	21.73716373	23.06089409	24.33828205
B3GNT3	0.806666554	4.64E-08	2.06E-06	289.804029	380.8319518	319.6853099	614.6253038	559.3901313	558.2187183	278	375	346	618	550	564	8.50832808	10.09155671	9.217522214	17.5116661	16.13499882	16.03119553
B3GNT4	-0.040557105	0.878549748	0.95887571	60.46271109	78.19749411	48.04519108	63.6505169	64.07559686	53.44647303	58	77	52	64	63	54	1.057194	1.234084469	0.825028027	1.080055893	1.100712915	0.914129725
B3GNT5	-0.457757248	0.069759122	0.291312898	295.0163317	180.7682331	308.5979581	137.2464271	206.4658121	227.6423851	283	178	334	138	203	230	4.923660082	2.723009113	5.05809237	2.222901783	3.385357062	3.716351968
B3GNT6	0.97293398	0.811542501	1	0	0	0	0.994539326	0	0	0	0	0	1	0	0	0	0	0	0.030690761	0	0
B3GNT7	0.88247979	2.83E-08	1.30E-06	174.0909095	225.4525155	189.4089264	375.9358654	332.5828599	377.0945597	167	222	205	378	327	381	3.91529832	4.576451105	4.183510951	8.205021955	7.34857204	8.295847079
B3GNT8	-1.41603793	0.13873429	1	7.297223753	5.077759358	3.695783929	2.983617979	1.017072966	1.979499001	7	5	4	3	1	2	0.309925566	0.194651087	0.154155142	0.122975948	0.042439101	0.082238794
B3GNT9	0.401451074	0.227175489	0.557668142	35.44365823	72.10418288	34.18600135	73.59591016	52.88779423	60.37471954	34	71	37	74	52	61	1.044052943	1.91703225	0.988971989	2.103850547	1.530572003	1.739645729
B3GNTL1	0.000883881	0.996278948	0.998907074	136.5623302	160.4571957	120.1129777	138.2409664	128.1511937	150.4419241	131	158	130	139	126	152	3.138685157	3.328595413	2.711180751	3.083406751	2.893702101	3.382263363
B4GALNT1	0.389837529	0.001055855	0.013904964	426.3663593	462.0761016	438.8743416	574.8437307	562.4413502	601.7676964	409	455	475	578	553	608	5.127734078	5.015809674	5.183635537	6.709182197	6.645599037	7.079346041
B4GALNT3	-0.025314535	0.841720433	0.943588786	409.6869907	443.7961679	399.1446644	422.6792138	414.9657701	392.9305517	393	437	432	425	408	397	5.93624615	5.804011348	5.679913993	5.943576287	5.907263318	5.569256656
B4GALNT4	-0.23302998	0.110985008	0.383326709	324.2052267	371.691985	300.2824443	290.4054833	274.6097008	282.0786077	311	366	325	292	270	285	6.881103194	7.120430185	6.259212628	5.981637551	5.726223072	5.856389012
B4GALT1	0.537645308	3.38E-07	1.22E-05	1029.95101	957.6654149	1052.374474	1427.163934	1520.524084	1465.81901	988	943	1139	1435	1495	1481	16.74343209	14.05162977	16.80157236	22.51536554	24.28485695	23.30933987
B4GALT2	-0.348237238	0.036923944	0.195067778	893.3886794	1245.066595	869.4331694	822.484023	809.5900809	730.4351314	857	1226	941	827	796	738	13.62978279	17.14454834	13.02675959	12.17736106	12.13467075	10.90063631
B4GALT3	-0.075375563	0.619344192	0.854455191	611.9243347	829.7058791	662.4692693	706.1229218	669.2340116	621.5626864	587	817	717	710	658	628	20.16740016	24.68091955	21.44221431	22.58446067	21.66928215	20.03820584
B4GALT4	0.085705202	0.487340145	0.780280271	373.2008719	378.8008481	379.7417987	403.7829666	386.4877271	410.7460428	358	373	411	406	380	415	4.766334651	4.366543611	4.763015436	5.004573814	4.849443658	5.13141308
B4GALT5	0.166343656	0.218770561	0.546846472	2533.179103	2017.901569	2563.026155	2451.53944	2793.899437	2738.636868	2430	1987	2774	2465	2747	2767	42.69816788	30.69928773	42.42756287	40.10139228	46.26669131	45.15434026
B4GALT6	0.190622433	0.325048887	0.653104834	184.5155149	125.9284321	166.3102768	165.0935282	181.0389879	197.9499001	177	124	180	166	178	200	3.143398067	1.936311684	2.782513517	2.729441335	3.030071902	3.298705058
B4GALT7	-0.049157479	0.769792889	0.920497407	228.2988574	286.3856278	219.8991438	221.7822698	257.3194604	230.6116336	219	282	238	223	253	233	10.7012714	12.11623916	10.12294513	10.08871114	11.85000685	10.57388444
B4GAT1	0.010520859	0.964387949	0.987688606	69.84485592	115.7729134	111.7974639	105.4211686	98.6560777	96.00570156	67	114	121	106	97	97	2.769850823	4.143944152	4.354172289	4.057205477	3.843794206	3.724265952
B9D1	-0.576375424	0.000698175	0.009982376	189.7278176	209.2036855	175.5497366	130.2846518	122.0487559	132.6264331	182	206	190	131	120	134	2.052577583	2.04278603	1.86517874	1.367851811	1.297227826	1.403525693
B9D2	0.106250313	0.796737768	0.931571646	23.97659233	17.26438182	13.85918974	18.8962472	21.35853229	18.80524051	23	17	15	19	21	19	1.625506418	1.05642152	0.922764278	1.243237251	1.422613625	1.247101578
BAALC	0.57330179	0.755183197	1	1.042460536	1.015551872	0	0.994539326	1.017072966	0.989749501	1	1	0	1	1	1	0.026947548	0.023694455	0	0.024949326	0.025830099	0.025026876
BAAT	0.43580654	0.64992117	1	4.169842144	1.015551872	3.695783929	3.978157306	6.102437796	1.979499001	4	1	4	4	6	2	0.089577869	0.01969102	0.077972129	0.082935466	0.128794941	0.041596626
BABAM1	0.045451119	0.840907319	0.943364706	91.73652718	97.49297967	75.76357055	108.4047866	87.46827507	77.20046105	88	96	82	109	86	78	4.926782817	4.725844684	3.996071594	5.649978622	4.615152048	4.055671061
BABAM2	-0.161447298	0.326782324	0.654068897	386.7528589	467.1538609	385.2854746	434.6136857	333.5999328	339.4840787	371	460	417	437	328	343	15.46855632	16.86402239	15.1338906	16.86929259	13.1086067	13.28181322
BACE1	0.029225809	0.828500661	0.939128291	383.6254773	339.1943251	398.2207184	364.0013935	386.4877271	393.9203012	368	334	431	366	380	398	4.253170715	3.394211717	4.335916684	3.916387379	4.209741312	4.27204131
BACE2	0.192142545	0.175530485	0.49196715	383.6254773	392.0030224	386.2094206	494.2860453	386.4877271	446.3770248	368	386	418	497	380	451	3.42073858	3.154909001	3.382104412	4.277283304	3.385809195	3.893462393
BACH1	-0.350768687	0.142277085	0.440049131	539.9945577	274.1990053	522.953426	320.2416631	371.2316326	357.2995697	518	270	566	322	365	361	7.40893601	3.395606167	7.046625279	4.26404242	5.004097524	4.795353871
BACH2	-0.212197148	0.47586647	0.77320035	99.03375093	55.85535294	107.177734	58.67782026	96.62193177	71.26196404	95	55	116	59	95	72	0.847285031	0.431316511	0.900539113	0.48718903	0.81215019	0.596383748
BAD	0.233841375	0.233020271	0.562430123	190.7702781	224.4369636	160.7666009	268.5256182	195.2780095	212.7961426	183	221	174	270	192	215	11.47678366	12.18677644	9.498543496	15.67734192	11.54189584	12.52261246
BAG1	-0.076141601	0.566393563	0.824777176	465.9798596	494.5737614	455.5053693	496.2751239	422.0852809	424.6025358	447	487	493	499	415	429	9.708968896	9.30083657	9.320756622	10.03473003	8.640134434	8.653867754
BAG2	-0.240390215	0.062442809	0.271779627	677.5993485	570.7401518	642.1424577	567.8819554	518.7072126	513.6799908	650	562	695	571	510	519	8.108777025	6.164612501	7.546845662	6.595043595	6.098443355	6.01307658
BAG3	0.02776707	0.865486912	0.952655251	1583.497554	2291.085022	1622.449145	1967.198788	1802.253296	1834.005825	1519	2256	1756	1978	1772	1853	49.21269458	64.26668989	49.52021765	59.33148509	55.02878261	55.7547876
BAG4	0.140135035	0.306209378	0.636563797	695.3211776	562.6157368	697.5792167	680.2648993	712.9681491	762.1071155	667	554	755	684	701	770	12.39739953	9.054031346	12.21491298	11.77064946	12.48905557	13.29177142
BAG5	0.046838113	0.786233384	0.927688257	767.2509546	579.8801187	881.4444672	700.1556859	825.8632484	776.953358	736	571	954	704	812	785	11.98332518	8.174535869	13.52030744	10.61235453	12.67250222	11.87015971
BAG6	-0.115514427	0.369205513	0.692226767	3741.390864	4619.745464	3775.243284	4000.037171	3524.157827	3677.909144	3589	4549	4086	4022	3465	3716	73.21974895	81.60150701	72.55908569	75.96899902	67.75866371	70.40732717
BAHCC1	-0.115753511	0.333075153	0.66050251	556.6739263	524.0247657	558.0633733	476.3843374	512.6047748	523.5774858	534	516	604	479	504	529	4.095275147	3.479517265	4.031971276	3.401080434	3.70492296	3.767774271
BAHD1	0.141420701	0.22985224	0.559620675	583.7779002	666.2020277	617.1959162	709.1065398	679.4047413	671.0501614	560	656	668	713	668	678	9.248415776	9.526001017	9.60272393	10.90205602	10.57456711	10.39911517
BAIAP2	-0.283625569	0.102751554	0.366897053	727.6374542	1059.220602	728.9933801	699.1611465	721.1047329	646.3064239	698	1043	789	703	709	653	13.06136853	17.16109654	12.85135517	12.17946317	12.71704806	11.34837863
BAIAP2L1	0.093448286	0.453726403	0.756768856	1774.267832	2188.514283	1893.165318	2166.106653	2137.887374	1943.868019	1702	2155	2049	2178	2102	1964	38.74279715	43.13265153	40.5986916	45.90170875	45.86389611	41.5202802
BAIAP2L2	-0.64362281	0.048617741	0.233498261	37.5285793	42.6531786	41.57756921	33.8143371	21.35853229	22.76423851	36	42	45	34	21	23	1.38993674	1.425835061	1.51232005	1.215376996	0.777174684	0.824722314
BAIAP3	0.008053817	0.951294575	0.98284363	563.97115	635.7354716	531.2689398	601.6962925	601.0901229	537.4339788	541	626	575	605	591	543	8.902733504	9.057908031	8.236308687	9.217667615	9.322242704	8.298762066
BAK1	0.166113757	0.283479468	0.616939907	323.1627662	390.9874705	344.6318514	453.5099329	369.1974866	365.2175657	310	385	373	456	363	369	11.62801332	12.69790349	12.17843047	15.83609981	13.05140506	12.85457044
BAMBI	-0.145062995	0.480911141	0.776646891	92.77898771	92.41522031	98.86222011	96.47031467	80.34876431	80.16970955	89	91	107	97	79	81	4.366921133	3.926035295	4.569911417	4.406529044	3.715516974	3.691116359
BANF1	-0.300640179	0.096933529	0.355682886	1439.638	2139.767793	1461.682544	1537.557799	1304.904615	1250.053619	1381	2107	1582	1546	1283	1263	76.59334466	102.7517807	76.37346548	79.38645452	68.20729539	65.05610859
BANF2	0.924411328	0.741900366	1	0	0	0.923945982	0	2.034145932	0	0	0	1	0	2	0	0	0	0.112494835	0	0.247759738	0
BANK1	0.472470935	0.016684403	0.113128191	121.9678827	135.0683989	142.2876813	145.2027417	205.4487391	203.8883971	117	133	154	146	202	206	2.426309842	2.425155019	2.779839881	2.803191804	4.015305411	3.967482263
BANP	-0.27084722	0.148164031	0.450617566	149.0718567	207.1725818	161.6905469	144.2082023	146.4585071	138.5649301	143	204	175	145	144	140	4.397674099	5.516258847	4.684505089	4.128521658	4.244791009	3.998548933
BAP1	0.022559185	0.832990602	0.940771493	887.1339162	918.0588919	853.7260877	930.8888096	875.6998237	893.743799	851	904	924	936	861	903	19.61354106	18.31986819	18.53689894	19.9729336	19.02113451	19.32865233
BARD1	0.276668424	0.098632584	0.358933416	410.7294512	297.5566984	425.9390979	431.6300677	467.8535643	475.0797603	394	293	461	434	460	480	5.967647244	3.902132457	6.077801461	6.086059752	6.678386812	6.752048207
BARHL1	-0.918191595	0.710373495	1	1.042460536	1.015551872	0	0	1.017072966	0	1	1	0	0	1	0	0.043531743	0.038276615	0	0	0.041726588	0
BARX1	-0.950619371	0.815786298	1	0	1.015551872	0	0	0	0	0	1	0	0	0	0	0	0.04156993	0	0	0	0
BARX2	0.093406631	0.890559962	0.96130735	6.254763217	5.077759358	9.239459823	3.978157306	11.18780263	6.928246504	6	5	10	4	11	7	0.261327564	0.191483536	0.379116452	0.161299686	0.459233405	0.283151838
BATF2	0.604030046	0.034251971	0.18583256	36.48611876	69.05752727	40.65362322	75.58498881	70.17803465	76.21071155	35	68	44	76	69	77	1.280989216	2.188335005	1.401744201	2.575316334	2.420657452	2.617312202
BATF3	-1.037870867	0.001190131	0.015333864	46.91072412	70.07307914	43.42546117	26.85256182	25.42682415	25.73348702	45	69	47	27	25	26	4.466169341	6.021424263	4.060309995	2.480995617	2.37831567	2.3965329
BAX	-0.294848677	0.085630233	0.329927853	790.1850864	1060.236154	765.9512194	814.5277084	682.4559602	635.4191794	758	1044	829	819	671	642	44.54135847	53.94140036	42.40210777	44.5571819	37.79406359	35.03617252
BAZ1A	-0.048966314	0.726225405	0.901021057	1091.456181	878.4523689	1129.06199	923.9270343	1055.721739	1016.472737	1047	865	1222	929	1038	1027	13.81978398	10.03917779	14.03991379	11.35297934	13.13284271	12.58961333
BAZ1B	0.022456243	0.85208974	0.946897093	2392.44693	2103.207926	2399.487716	2108.423372	2467.419015	2427.855525	2295	2071	2597	2120	2426	2453	28.84271372	22.88553101	28.4095295	24.66771097	29.224766	28.63112105
BAZ2A	0.230737069	0.152579786	0.458040634	2633.255314	2028.057087	2695.15043	2427.670496	2998.331104	3206.788382	2526	1997	2917	2441	2948	3240	22.94067566	15.94697777	23.05939719	20.52485978	25.66298407	27.32783609
BAZ2B	0.183573148	0.41706454	0.730754215	393.0076221	230.5302748	344.6318514	285.4327867	389.538946	424.6025358	377	227	373	287	383	429	3.830548136	2.028023096	3.298884178	2.699858675	3.730140277	4.048221261
BBC3	-0.988856171	1.39E-06	4.36E-05	259.5726735	336.1476695	210.659684	141.2245844	127.1341207	137.5751806	249	331	228	142	125	139	9.84742797	11.51009544	7.848686364	5.199377743	4.738493565	5.105351417
BBIP1	-0.19890071	0.227706795	0.557941766	241.8508444	280.2923165	223.5949277	192.9406293	225.7901984	230.6116336	232	276	242	194	222	233	7.038167589	7.36220941	6.390364742	5.448951088	6.455522658	6.564700471
BBLN	-0.14987138	0.468898464	0.768089919	412.8143723	660.1087165	400.9925563	485.3351913	423.1023538	419.6537883	396	650	434	488	416	424	46.67146961	67.35922976	44.52302689	53.24951703	46.99551763	46.40978135
BBOF1	0.057970377	0.813085083	0.935653734	55.25040841	49.76204171	59.13254287	55.69420228	56.95608609	58.39522054	53	49	64	56	56	59	1.338657407	1.088221047	1.407058687	1.309547221	1.35577749	1.383990033
BBS1	0.97293398	0.811542501	1	0	0	0	0	0	0.989749501	0	0	0	0	0	1	0	0	0	0	0	0.021548588
BBS10	-0.05272458	0.7772996	0.924130939	738.0620596	508.7914876	728.9933801	538.0457756	636.6876767	730.4351314	708	501	789	541	626	738	16.46407598	10.24399352	15.97054619	11.6477202	13.95356737	15.93851447
BBS12	-0.015119377	0.951399899	0.98284363	95.90636932	60.93311229	88.6988143	94.48123602	77.29754541	71.26196404	92	60	96	95	76	72	2.224826039	1.275812777	2.020775774	2.127019138	1.761686557	1.617067331
BBS2	-0.840319501	4.74E-05	0.000980988	240.8083838	164.5194032	242.9977934	127.3010338	127.1341207	107.8826956	231	162	263	128	125	109	3.512906315	2.1661926	3.481360509	1.802204701	1.822096682	1.539460185
BBS4	0.224613051	0.129983878	0.418486918	191.8127386	205.1414781	198.6483862	240.678517	219.6877606	235.5603811	184	202	215	242	216	238	6.101821056	5.89007031	6.206099959	7.430132712	6.865974906	7.330033788
BBS5	-0.390514599	0.192066705	0.512877249	34.40119769	49.76204171	48.04519108	34.80887643	33.56340788	32.66173352	33	49	52	35	33	33	0.863741183	1.127699097	1.184709015	0.848159034	0.827923946	0.802178472
BBS7	0.113335082	0.36866813	0.69201783	482.6592282	428.5628898	490.6153166	485.3351913	521.7584315	509.7209928	463	422	531	488	513	515	9.019912	7.228717051	9.004394058	8.80198638	9.579558437	9.317854269
BBS9	0.005366288	0.976110938	0.991636528	134.4774092	116.7884652	129.3524375	134.2628091	122.0487559	125.6981866	129	115	140	135	120	127	2.050052422	1.606943333	1.936609037	1.986317119	1.827945819	1.874417596
BBX	0.01321901	0.949813112	0.982073182	1545.968975	940.4010331	1575.3279	1130.791214	1452.380195	1516.296235	1483	926	1705	1137	1428	1532	12.80936256	7.032744169	12.81886024	9.092564545	11.82282854	12.28945172
BCAM	-0.0821557	0.573468656	0.82876047	933.0021798	1146.558063	858.3458176	987.5775512	865.529094	921.4567851	895	1129	929	993	851	931	21.71965308	24.09080188	19.62385042	22.31098057	19.79548858	20.98296736
BCAN	-0.293503609	0.103747105	0.368241671	192.8551992	187.8770962	195.8765483	128.2955731	181.0389879	161.3291686	185	185	212	129	178	163	3.959176627	3.481226993	3.949186754	2.556009241	3.651404675	3.239724858
BCAP29	-0.862483074	0.729976931	1	0	1.015551872	0.923945982	0	0	0.989749501	0	1	1	0	0	1	0	0.023435666	0.023200027	0	0	0.024753534
BCAP31	0.070719112	0.668050391	0.876421908	1585.582475	2196.638698	1687.125364	2205.888226	1754.450866	1783.5286	1521	2163	1826	2218	1725	1802	66.73699303	83.44905164	69.73918313	90.10284898	72.5493184	73.43102369
BCAR1	-0.176217673	0.401118789	0.718767469	551.4616236	911.9655806	528.4971019	601.6962925	582.7828095	578.0137084	529	898	572	605	573	584	7.056579471	10.53276433	6.641608255	7.47194214	7.32655819	7.235004195
BCAR3	1.236496534	4.21E-25	1.07E-22	529.5699523	631.6732641	553.4436434	1385.393282	1330.331439	1324.284832	508	622	599	1393	1308	1338	10.19828763	10.97947045	10.467164	25.89132173	25.1697038	24.94635125
BCAS1	0.219811189	0.593026921	0.841043466	16.67936858	16.24882994	19.40286563	14.9180899	23.39267822	22.76423851	16	16	21	15	23	23	0.252145114	0.221706294	0.288063698	0.21885748	0.347428328	0.33662455
BCAS2	-0.156825684	0.164849594	0.477157914	672.3870458	688.5441689	728.9933801	637.4997083	604.1413418	633.4396804	645	678	789	641	594	640	41.97381842	38.79501499	44.6924775	38.62036332	37.05203164	38.67996871
BCAS3	-0.084551441	0.544979627	0.812924479	371.1159509	430.5939935	368.654447	340.1324497	379.3682163	384.0228062	356	424	399	342	373	388	7.550576315	7.907212775	7.366168708	6.715769321	7.58308199	7.642742092
BCAS4	-0.165854507	0.386968617	0.707589414	139.6897118	205.1414781	186.6370884	167.0826069	154.5950908	152.4214231	134	202	202	168	152	154	8.068346303	10.69445277	10.58692322	9.365448379	8.772636539	8.6116789
BCAT1	-1.759188038	0.640796336	1	0	0	1.847891965	0	0	0	0	0	2	0	0	0	0	0	0.014773792	0	0	0
BCAT2	-0.115574311	0.561235279	0.82246785	577.523137	871.3435058	542.3562916	690.2102926	556.3389124	590.8804519	554	858	587	694	547	597	16.91800215	23.03849283	15.6032862	19.6217773	16.01155288	16.93171765
BCCIP	-0.079004809	0.401707572	0.719257356	2244.417534	2382.484691	2259.971873	2148.204945	2206.031263	2165.571907	2153	2346	2446	2160	2169	2188	53.22933337	50.99909513	52.63833119	49.44248714	51.40121276	50.23908145
BCDIN3D	-0.158640887	0.351251535	0.677116758	176.1758306	180.7682331	150.6031951	157.1372136	153.5780179	143.5136776	169	178	163	158	151	145	4.346616168	4.025427917	3.649142753	3.762367673	3.722616948	3.463538057
BCKDHA	-1.461652373	0.520469672	1	0	2.031103743	0.923945982	0	1.017072966	0	0	2	1	0	1	0	0	0.080302947	0.039747762	0	0.043770433	0
BCKDHB	0.268985186	0.119466058	0.398176998	250.1905287	181.783785	224.5188737	246.645753	254.2682415	289.9966037	240	179	243	248	250	293	5.303105291	3.477759171	4.67373349	5.073530199	5.294998402	6.012761863
BCKDK	-0.31664996	0.091091792	0.342232013	816.2465998	1353.730645	978.4587953	890.1126972	802.4705701	835.3485785	783	1333	1059	895	789	844	24.3594622	36.46393626	28.67745164	25.77914622	23.5282569	24.38572971
BCL10	-0.202323743	0.08968634	0.339024899	479.5318466	473.2471721	502.6266144	422.6792138	415.9828431	426.5820348	460	466	544	425	409	431	13.47225228	12.00040096	13.86819491	11.5242021	11.48186667	11.72322284
BCL11A	0.428039889	0.331434925	0.65885752	13.55198697	15.23327807	15.7070817	16.90716855	15.25609449	27.71298602	13	15	17	17	15	28	0.077643933	0.078774	0.088379544	0.094005369	0.08587411	0.155313634
BCL11B	0.457937741	0.238249715	0.569665976	34.40119769	14.2177262	35.10994733	37.79249441	47.8024294	29.69248502	33	14	38	38	47	30	0.32106702	0.119767024	0.321813321	0.342298436	0.4383151	0.271075575
BCL2	-0.359940088	0.181093394	0.498673246	53.16548734	51.79314545	55.43675894	34.80887643	42.71706457	47.50797603	51	51	60	35	42	48	0.354668224	0.31185287	0.363196802	0.225351114	0.279967881	0.310013579
BCL2A1	0.97293398	0.811542501	1	0	0	0	0	1.017072966	0	0	0	0	0	1	0	0	0	0	0	0.079930529	0
BCL2L1	0.384456002	0.005889503	0.053975935	4756.747426	6373.603546	4970.829385	7211.404656	6709.630356	7096.503919	4563	6276	5380	7251	6597	7170	95.43709642	115.418958	97.94622154	140.4119966	132.257421	139.2750362
BCL2L10	0.011166472	0.99715808	1	0	1.015551872	0	0	1.017072966	0	0	1	0	0	1	0	0	0.055311014	0	0	0.060296343	0
BCL2L11	-0.27499917	0.060968123	0.268240139	328.3750689	299.5878021	321.5332019	237.694899	289.8657953	257.3348702	315	295	348	239	285	260	4.290924804	3.533375809	4.126275832	3.014239882	3.721277238	3.289281734
BCL2L12	-0.140376237	0.369453697	0.692403087	547.2917815	694.6374801	518.3336961	577.8273487	527.8608693	490.9157523	525	684	561	581	519	496	17.27887279	19.79427825	16.07154495	17.70401615	16.37307602	15.16090602
BCL2L13	0.176768787	0.090479896	0.340688027	902.7708243	900.7945101	947.9685779	1039.293596	1066.909541	1004.595743	866	887	1026	1045	1049	1015	10.19051487	9.177604116	10.50906935	11.38502755	11.8320648	11.09255658
BCL2L14	0.762878767	0.496549684	1	0	3.046655615	2.771837947	3.978157306	2.034145932	3.958998002	0	3	3	4	2	4	0	0.087721716	0.0868397	0.123156674	0.063752205	0.123539479
BCL2L15	1.096304029	0.014088132	0.100767336	11.4670659	12.18662246	9.239459823	21.87986518	29.49511601	18.80524051	11	12	10	22	29	19	0.182354948	0.174917628	0.144299069	0.337665826	0.460818263	0.292526924
BCL2L2	0.152572095	0.226958171	0.557528427	436.7909646	401.1429893	389.9052045	474.3952587	441.4096672	448.3565238	419	395	422	477	434	453	8.06801094	6.687703594	7.072998543	8.503748262	8.010304057	8.100988819
BCL2L2-PABPN1	0.835692103	0.535198456	1	0	2.031103743	1.847891965	3.978157306	2.034145932	0.989749501	0	2	2	4	2	1	0	0.061565593	0.060946569	0.129652279	0.067114663	0.032513819
BCL3	-0.259162999	0.254510186	0.589648302	205.3647256	377.7852962	260.552767	265.5420002	219.6877606	219.7243891	197	372	282	267	216	222	8.708250294	14.45889428	10.85056736	10.92736624	9.152194574	9.113916108
BCL6	0.386022364	0.007106353	0.061737287	291.8889501	338.1787732	306.7500661	370.9631688	407.8462593	445.3872753	280	333	332	373	401	450	5.740553602	6.002987569	5.924783579	7.080177371	7.880375902	8.568319143
BCL6B	-0.656593873	0.232375069	0.561898761	15.63690804	12.18662246	10.16340581	5.967235959	9.153656694	8.907745505	15	12	11	6	9	9	0.352870009	0.248217388	0.225244833	0.130681557	0.202942411	0.196631628
BCL7A	0.051491191	0.694309382	0.885802823	335.6722926	371.691985	338.1642295	347.0942249	365.1291948	371.1560627	322	366	366	349	359	375	4.276744596	4.27430978	4.231332865	4.291631569	4.570447332	4.625685339
BCL7B	-0.09887268	0.561961454	0.822793063	426.3663593	596.1289486	417.623584	469.4225621	440.3925943	434.5000308	409	587	452	472	433	439	19.01139727	23.99143889	18.28806792	20.31291674	19.29236376	18.95145788
BCL7C	-0.331972001	0.093409562	0.347883244	432.6211225	685.4975133	462.8969372	471.4116408	387.5048	396.8895497	415	675	501	474	381	401	13.21810869	18.90394565	13.88985173	13.97780973	11.63196305	11.8618648
BCL9	-0.015006901	0.907222809	0.965883108	574.3957554	625.5799529	641.2185117	548.9857082	620.4145092	653.2346704	551	616	694	552	610	660	7.386863361	7.261337861	8.098537537	6.851522769	7.838719398	8.217501229
BCL9L	0.258258674	0.029004959	0.166575693	1459.444751	1520.281152	1418.257083	1561.426743	1832.765485	1865.677809	1400	1497	1535	1570	1802	1885	10.80760161	10.16133004	10.31450365	11.22123105	13.33407504	13.51450121
BCLAF1	-0.077041438	0.638990639	0.863046952	2754.180736	1948.844041	2774.609785	2121.352383	2441.992191	2525.840726	2642	1919	3003	2133	2401	2552	29.07689442	18.57024555	28.7679689	21.73429825	25.32877481	26.08454416
BCLAF3	0.191808484	0.280926572	0.6151577	222.0440942	155.3794363	204.1920621	216.8095732	229.8584903	217.7448901	213	153	221	218	226	220	2.610862731	1.649010161	2.357954233	2.474004526	2.655337269	2.50446226
BCO1	0.909872248	0.715889921	1	0	0	0.923945982	0	1.017072966	0.989749501	0	0	1	0	1	1	0	0	0.026858194	0	0.029576376	0.028656657
BCO2	0.452900435	0.08030387	0.317730174	61.50517163	53.82424919	50.81702903	56.68874161	82.38291024	88.08770555	59	53	55	57	81	89	1.119697756	0.884406918	0.908552751	1.00152827	1.473467739	1.568650449
BCOR	-0.515559369	0.000587233	0.008612126	471.1921623	388.9563668	478.6040189	284.4382474	336.6511517	315.7300907	452	383	518	286	331	319	4.406429173	3.283028088	4.395585995	2.581391959	3.093023141	2.888194372
BCORL1	0.077720252	0.544421119	0.812396873	793.312468	931.2610662	845.4105738	824.4731017	977.4071203	910.5695406	761	917	915	829	961	920	8.430081798	8.931901661	8.822809214	8.502393939	10.20416179	9.465037403
BCR	-0.239442587	0.07506903	0.305535855	675.5144274	862.2035389	754.8638676	642.4724049	627.53402	672.0399109	648	849	817	646	617	679	7.761734227	8.941675759	8.518134253	7.164004346	7.083954163	7.553372652
BCS1L	-0.192986691	0.148815759	0.451311562	433.663583	435.6717529	387.1333666	382.8976407	375.2999244	340.4738282	416	429	419	385	369	344	16.39721835	14.86830998	14.37571766	14.05002638	13.94151698	12.59281048
BDH1	0.148472161	0.329409698	0.657178796	223.0865547	270.1367978	261.476713	298.3617979	260.3706793	278.1196097	214	266	283	300	256	281	4.729861835	5.169443384	5.444522275	6.138969797	5.42352271	5.768041501
BDH2	-0.12348661	0.502330652	0.788991534	125.0952643	117.8040171	120.1129777	117.3556405	113.9121722	101.9441986	120	116	130	118	112	103	3.409787734	2.898221359	3.215348953	3.104328458	3.050499353	2.718132968
BDKRB1	2.137009979	0.088876917	1	0	2.031103743	0.923945982	3.978157306	7.119510762	1.979499001	0	2	1	4	7	2	0	0.079213059	0.039208298	0.16681645	0.302234599	0.083667481
BDKRB2	1.161817144	0.003100381	0.032784013	16.67936858	17.26438182	10.16340581	27.84710114	38.64877271	31.67198402	16	17	11	28	38	32	0.193943612	0.181189023	0.116061143	0.314233939	0.441515455	0.36024076
BDNF	0.091249761	0.44119574	0.746575585	617.1366374	604.2533636	609.8043483	633.521551	614.3120714	702.7221454	592	595	660	637	604	710	6.741576847	5.957776592	6.542178363	6.716125079	6.593007013	7.509058827
BDP1	-0.070756545	0.797226813	0.931571646	759.9537308	367.6297775	737.3088939	419.6955958	671.2681575	684.9066544	729	362	798	422	660	692	5.480313909	2.392841559	5.221790701	2.937175647	4.755855591	4.831381998
BEAN1	-0.202199132	0.628829081	0.858387249	20.84921072	20.31103743	17.55497366	20.88532586	12.20487559	17.81549101	20	20	19	21	12	18	0.570839364	0.501927948	0.472037151	0.554935839	0.32830083	0.477137772
BECN1	0.017657885	0.88538246	0.960439499	697.4060987	592.0667411	662.4692693	635.5106296	677.3705953	663.1321654	669	583	717	639	666	670	25.98686073	19.91240521	24.24295297	22.98095753	24.79754841	24.17073624
BECN2	1.874903963	0.544976978	1	0	0	0	0.994539326	1.017072966	0	0	0	0	1	1	0	0	0	0	0.059273901	0.061366417	0
BEGAIN	-0.571665406	0.026861867	0.158086417	79.22700074	127.9595358	88.6988143	78.56860679	62.04145092	58.39522054	76	126	96	79	61	59	1.668651526	2.432484425	1.83468687	1.605900782	1.283774394	1.203071516
BEND2	0.97293398	0.811542501	1	0	0	0	0	0	0.989749501	0	0	0	0	0	1	0	0	0	0	0	0.016607274
BEND3	-0.016515166	0.93086952	0.974826852	105.2885141	124.9128802	138.5918974	119.3447192	126.1170478	119.7596896	101	123	150	120	124	121	1.182797693	1.266548053	1.529040596	1.301097678	1.391930645	1.316018034
BEND4	-0.950619371	0.815786298	1	0	0	0.923945982	0	0	0	0	0	1	0	0	0	0	0	0.008160642	0	0	0
BEND6	-0.753933737	0.000921237	0.01246813	90.69406664	85.30635721	82.23119243	49.72696632	49.83657533	53.44647303	87	84	89	50	49	54	1.337754009	1.135700351	1.191202723	0.711814079	0.722204026	0.771148723
BEND7	-0.675967204	0.007698052	0.06575059	82.35438235	78.19749411	79.45935448	54.69966296	58.99023203	36.62073152	79	77	86	55	58	37	1.837608248	1.574867536	1.741257314	1.184480977	1.293184976	0.799309435
BEST1	-0.319162447	0.512816453	0.795955143	14.59444751	16.24882994	12.93524375	7.956314612	14.23902152	12.86674351	14	16	14	8	14	13	0.231856491	0.232990746	0.201817082	0.122665031	0.222241969	0.19995025
BEST2	-0.988619886	0.389806683	1	3.127381608	3.046655615	3.695783929	1.989078653	0	2.969248502	3	3	4	2	0	3	0.111371143	0.09792648	0.129255811	0.068741812	0	0.103433222
BEST3	1.366354631	0.061088136	0.268422915	2.084921072	4.062207486	4.619729912	7.956314612	7.119510762	12.86674351	2	4	5	8	7	13	0.026327622	0.046298732	0.057291515	0.097501476	0.08832558	0.158932374
BEST4	-0.141270479	0.782229953	0.926528086	9.382144825	18.27993369	12.01129777	11.93447192	9.153656694	14.84624251	9	18	13	12	9	15	0.297270507	0.522768349	0.373758716	0.366969628	0.284943425	0.460137839
BET1	-0.085221879	0.568058469	0.825594034	277.2945026	236.6235861	283.6514166	261.5638429	243.0804389	247.4373752	266	233	307	263	239	250	12.66958634	9.758075753	12.72793171	11.59781316	10.91152661	11.05880456
BET1L	0.098649727	0.463756495	0.763975454	655.7076772	802.2859785	639.3706198	771.7625174	727.2071707	746.2711235	629	790	692	776	715	754	14.68047102	16.21227273	14.0583419	16.76836144	15.99566142	16.34361283
BEX2	-0.710078689	2.41E-05	0.000542554	325.2476873	426.531786	318.7613639	228.7440451	214.6023958	210.8166436	312	420	345	230	211	213	22.76790543	26.94916048	21.91423134	15.53945852	14.759028	14.43562074
BEX3	-0.234016367	0.157045367	0.465462737	870.4545476	1212.568935	863.8894935	907.0198658	803.4876431	794.768849	835	1194	935	912	790	803	62.30324081	78.33501925	60.72596646	63.00261291	56.50125183	55.64511994
BEX4	-1.095033647	0.006836758	0.060004721	33.35873716	32.49765989	24.02259554	17.90170788	10.17072966	13.85649301	32	32	26	18	10	14	2.023695159	1.779395788	1.4312224	1.05391887	0.606180457	0.822262578
BEX5	0.420480203	0.721042696	1	1.042460536	4.062207486	0.923945982	0.994539326	4.068291864	2.969248502	1	4	1	1	4	3	0.084751278	0.298080602	0.073770872	0.078466778	0.324947399	0.236132023
BFAR	-0.17502944	0.107952465	0.377997929	721.382691	747.4461775	738.2328399	654.4068768	668.2169386	632.4499309	692	736	799	658	657	639	16.22387088	15.17237844	16.30548902	14.282816	14.76456217	13.91350731
BFSP1	-0.469274625	0.010303569	0.080424262	132.3924881	149.2861251	148.7553032	111.3884046	101.7072966	97.98520056	127	147	161	112	100	99	4.014240264	4.085492729	4.429596629	3.277609617	3.029747657	2.906178006
BFSP2	0.97293398	0.811542501	1	0	0	0	0.994539326	0	0	0	0	0	1	0	0	0	0	0	0.050806201	0	0
BGLAP	0.057867337	0.971833819	1	0	1.015551872	2.771837947	1.989078653	2.034145932	0	0	1	3	2	2	0	0	0.144180291	0.428191803	0.303632314	0.314351289	0
BGN	-0.402171568	0.817265379	1	0	3.046655615	0.923945982	1.989078653	1.017072966	0	0	3	1	2	1	0	0	0.093015589	0.030693448	0.065294497	0.033799777	0
BHLHA15	-0.21681968	0.342104367	0.669464251	78.18454021	73.11973475	76.68751653	56.68874161	74.24632651	65.32346704	75	72	83	57	73	66	1.906514281	1.609306485	1.836519542	1.341507842	1.778723636	1.558153036
BHLHE40	0.223889573	0.033652704	0.183381105	2028.628203	2288.038367	2081.650298	2392.86162	2585.399479	2494.168742	1946	2253	2253	2406	2542	2520	51.22542575	52.14724845	51.62292336	58.63783464	64.13943108	61.60708452
BHLHE41	1.082494114	3.23E-06	9.16E-05	42.74088198	51.79314545	51.74097501	89.50853938	110.8609533	109.8621946	41	51	56	90	109	111	0.908851606	0.994046645	1.080527468	1.847103336	2.316020701	2.285175065
BHMT	-0.50600555	0.645375789	1	4.169842144	2.031103743	3.695783929	3.978157306	0	2.969248502	4	2	4	4	0	3	0.134366804	0.059073059	0.116958193	0.124403199	0	0.093592409
BHMT2	-0.918280786	0.710958524	1	1.042460536	1.015551872	0	0	0	0.989749501	1	1	0	0	0	1	0.031875337	0.028027364	0	0	0	0.029603438
BICC1	1.499520158	0.508308762	1	0	1.015551872	0	0	2.034145932	0.989749501	0	1	0	0	2	1	0	0.012020963	0	0	0.02620889	0.012696944
BICD1	0.108006578	0.531955539	0.805149724	359.648885	278.2612128	365.882609	308.3071912	404.7950404	369.1765637	345	274	396	310	398	373	2.677000657	1.869422265	2.674627039	2.227053434	2.960187847	2.687977257
BICD2	0.267782319	0.023885485	0.145965009	825.6287446	752.5239368	861.1176555	929.8942703	965.2022447	1042.206224	792	741	932	935	949	1053	10.19128865	8.383967654	10.43899033	11.13922798	11.70514909	12.58402775
BICDL1	0.35995398	0.012173727	0.090896793	231.426239	262.0123829	230.9864956	321.2362025	316.3096924	291.9761027	222	258	250	323	311	295	4.806804107	4.911912486	4.711748706	6.47508587	6.454619633	5.932159785
BICDL2	0.11562702	0.503509369	0.789359814	247.0631471	323.961047	242.9977934	311.2908092	260.3706793	309.7915937	237	319	263	313	256	313	5.043407505	5.96889395	4.87158321	6.166796434	5.2218272	6.185964555
BICRA	-0.185081552	0.282270356	0.616194206	166.7936858	215.2969968	182.0173585	173.0498428	165.7828935	157.3701706	160	212	197	174	163	159	2.164591594	2.521850349	2.319855174	2.17943938	2.113734353	1.997746988
BICRAL	-0.011021057	0.954002915	0.983916627	409.6869907	309.7433208	398.2207184	287.4218654	423.1023538	398.8690487	393	305	431	289	416	403	4.770011718	3.255024039	4.553473651	3.247613208	4.839795847	4.54275502
BID	-0.108192335	0.506875686	0.792094565	483.7016888	680.4197539	528.4971019	568.8764948	504.4681911	496.8542493	464	670	572	572	496	502	14.09695229	17.89820663	15.12662151	16.08951077	14.44427481	14.16440519
BIK	0.385440964	0.014864221	0.104408181	209.5345678	264.0434866	229.1386036	336.1542924	286.8145764	294.9453512	201	260	248	338	282	298	17.53656341	19.94569832	18.83383562	27.3026432	23.58328815	24.14638228
BIN1	0.035680824	0.84940695	0.945772291	519.145347	747.4461775	464.7448291	624.570697	566.509642	582.9624559	498	736	503	628	557	589	15.4697895	20.1029754	13.60071402	18.06151874	16.585061	16.99251773
BIN2	-0.152467178	0.874749419	1	5.212302681	3.046655615	1.847891965	1.989078653	4.068291864	2.969248502	5	3	2	2	4	3	0.173798705	0.091690692	0.060512513	0.064364454	0.133273357	0.096846774
BIN3	0.023164532	0.89594225	0.963134999	267.9123578	381.8475037	269.7922268	320.2416631	301.0535979	312.7608422	257	376	292	322	296	316	8.895984937	11.44395722	8.797969035	10.31944517	9.821084395	10.1586354
BIRC2	-0.198913415	0.194747231	0.516016991	1315.585197	976.9609004	1351.732972	995.5338658	1083.182709	1096.642447	1262	962	1463	1001	1065	1108	24.73660168	16.57995007	24.96109708	18.16579125	20.00954003	20.1700891
BIRC3	-1.560908009	9.12E-17	1.16E-14	377.3707141	288.4167315	350.1755273	95.47577534	131.2024126	117.7801906	362	284	379	96	129	119	4.192585644	2.892139106	3.820773074	1.029400005	1.432088638	1.279993337
BIRC5	0.092063681	0.460583649	0.76186558	1726.314648	2043.290366	1804.466504	2178.041125	1884.636206	1878.544552	1656	2012	1953	2190	1853	1898	43.12643017	46.07216489	44.27148436	52.8040038	46.25571664	45.90571557
BIRC6	0.093249257	0.716072506	0.895372503	1664.809476	806.348186	1695.440878	1202.398046	1634.436256	1608.342938	1597	794	1835	1209	1607	1625	8.07025324	3.528013306	8.07155067	5.656504126	7.784037866	7.626459834
BIRC7	0.068053017	0.931258594	0.974918633	11.4670659	4.062207486	1.847891965	5.967235959	6.102437796	5.938497004	11	4	2	6	6	6	0.588830011	0.188271554	0.09318927	0.297363776	0.307861455	0.298288065
BIVM	0.091810042	0.590776185	0.838839678	146.9869356	136.0839508	144.1355732	158.1317529	158.6633827	138.5649301	141	134	156	159	156	140	2.447997848	2.045616334	2.357518881	2.55581023	2.596111457	2.257393811
BLACAT1	0.722289254	2.81E-06	8.03E-05	209.5345678	165.5349551	203.2681161	312.2853485	323.4292032	318.6993392	201	163	220	314	318	322	2.492865741	1.777533939	2.375003067	3.605554301	3.780391415	3.708908154
BLCAP	0.064166674	0.620994037	0.854644711	418.026675	487.4648983	429.6348818	474.3952587	475.9901481	445.3872753	401	480	465	477	468	450	12.75750464	13.42734245	12.87694906	14.05009634	14.27164493	13.2960075
BLID	-0.456555663	0.722254365	1	1.042460536	3.046655615	2.771837947	1.989078653	3.051218898	0	1	3	3	2	3	0	0.094716326	0.249846669	0.247334535	0.175385789	0.272366014	0
BLK	0.643686712	0.200482743	0.522422872	10.42460536	9.139966844	9.239459823	15.91262922	11.18780263	17.81549101	10	9	10	16	11	18	0.374589172	0.296432075	0.326057265	0.554900048	0.394961461	0.626202936
BLM	-0.262462701	0.035294438	0.189466353	684.8965722	581.9112224	666.1650533	523.1276857	542.0998909	546.3417243	657	573	721	526	533	552	9.82734388	7.536207904	9.387386747	7.284438626	7.641960863	7.668267187
BLMH	-0.212387712	0.064725864	0.278067191	852.7327185	904.8567175	868.5092234	780.7133713	789.2486216	696.7836484	818	891	940	785	776	704	29.41945741	28.1764662	29.42712749	26.13909653	26.75160805	23.51480542
BLNK	-0.133630458	0.827665346	0.93905016	14.59444751	7.108863101	10.16340581	3.978157306	10.17072966	14.84624251	14	7	11	4	10	15	0.245115219	0.107762522	0.167638431	0.064839819	0.167822064	0.243905097
BLOC1S1	-0.145920757	0.749415428	0.911570033	23.97659233	14.2177262	12.93524375	12.92901124	15.25609449	17.81549101	23	14	14	13	15	18	1.153078269	0.617143917	0.610938718	0.603411891	0.720823649	0.838090334
BLOC1S2	-0.088499454	0.530451536	0.804543796	1058.097444	816.5037047	1042.211068	969.6758433	891.9729911	881.866805	1015	804	1128	975	877	891	29.77937555	20.7411608	28.80695182	26.48461846	24.66357081	24.27809597
BLOC1S3	-0.439241555	0.015129584	0.105891613	168.8786068	207.1725818	169.0821148	144.2082023	120.01461	137.5751806	162	204	183	145	118	139	5.118577017	5.66750433	5.032965805	4.241717986	3.57374081	4.078837499
BLOC1S4	-0.100520924	0.602547507	0.845952959	157.411541	191.9393037	181.0934125	200.896944	147.4755801	146.4829261	151	189	196	202	145	148	8.402881778	9.247845715	9.493930314	10.40739975	7.734391026	7.648924899
BLOC1S5	0.081616633	0.632707528	0.859312087	184.5155149	176.7060256	219.8991438	191.94609	228.8414173	194.9806516	177	174	238	193	225	197	5.523112362	4.774053987	6.464370377	5.57580378	6.729765738	5.709054826
BLOC1S6	-0.074044625	0.631825083	0.859116221	972.6156802	742.3684181	1015.416635	801.5986972	855.3583644	937.2927771	933	731	1099	806	841	947	17.53395491	12.07933662	17.97771934	14.02403039	15.14959608	16.52858197
BLTP1	0.345167251	0.226996336	0.557528427	914.2378902	382.8630556	853.7260877	694.1884499	1045.551009	992.7187491	877	377	924	698	1028	1003	4.502289744	1.701777051	4.128996175	3.31763673	5.058640052	4.78213856
BLTP2	0.18008234	0.113090422	0.3869508	2629.085472	2248.431844	2622.158698	2696.196114	2912.896974	2888.089043	2522	2214	2838	2711	2864	2918	28.04263292	21.64605645	27.46785576	27.90890409	30.52484975	30.13327727
BLTP3A	-0.24222308	0.304410891	0.634688352	773.5057178	441.7650641	801.0611667	446.5481576	645.8413334	612.6549409	742	435	867	449	635	619	6.435126386	3.317186566	6.545019356	3.605280647	5.278781881	4.985758059
BLTP3B	0.20028689	0.356588106	0.681605803	498.2961363	299.5878021	524.801318	431.6300677	546.1681827	542.3827263	478	295	568	434	537	548	7.210977769	3.913053101	7.458530293	6.061715513	7.765105529	7.677754016
BLVRA	0.152812664	0.304932869	0.634971305	450.3429516	527.0714213	425.9390979	576.8328094	516.6730667	466.1720148	432	519	461	580	508	471	30.68808961	32.41760528	28.50530514	38.14640901	34.59048374	31.07380165
BLVRB	0.272057561	0.086082902	0.33114207	756.8263492	964.774278	727.1454881	1118.856742	940.7924935	896.7130475	726	950	787	1125	925	906	62.94389771	72.4215945	59.39233589	90.30443816	76.87153636	72.95122429
BLZF1	0.37893506	0.00304177	0.032263984	454.5127937	450.905031	476.7561269	541.0293936	617.3632903	639.3781774	436	444	516	544	607	646	9.51988807	8.524242348	9.806944482	10.99724279	12.70401098	13.09981753
BMAL1	0.790969381	1.23E-08	5.93E-07	262.7000551	226.4680674	273.4880108	449.5317756	433.2730835	437.4692793	252	223	296	452	426	442	6.614621444	5.146793954	6.762928983	10.98455453	10.71817563	10.77492109
BMAL2	0.178722411	0.312134431	0.64166698	411.7719118	275.2145572	394.5249345	387.8703373	411.9145512	424.6025358	395	271	427	390	405	429	4.723802696	2.849649265	4.444891776	4.318160911	4.642548973	4.764741254
BMERB1	-0.402637839	0.008007941	0.06742933	242.8933049	294.5100427	271.6401188	208.8532586	202.3975202	200.9191486	233	290	294	210	199	203	7.699068043	8.425733141	8.45606338	6.424526019	6.30292486	6.229678727
BMF	-0.710516645	0.043963764	0.218906908	33.35873716	32.49765989	32.33810938	24.86348316	17.29024042	17.81549101	32	32	35	25	17	18	0.540420934	0.475181615	0.514504162	0.390896476	0.275193343	0.282320273
BMI1	0.325514296	0.007610439	0.065164976	767.2509546	665.1864759	774.2667332	939.8396635	869.5973859	956.0980176	736	655	838	945	855	966	17.25057207	13.49877793	17.09654557	20.50676038	19.20872852	21.02762335
BMP1	0.793434532	1.71E-09	9.57E-08	739.1045201	888.6078876	703.1228926	1394.344136	1279.477791	1364.864561	709	875	761	1402	1258	1379	13.44612448	14.59104546	12.56244609	24.61718937	22.86853531	24.28860285
BMP10	-0.950619371	0.815786298	1	0	0	0.923945982	0	0	0	0	0	1	0	0	0	0	0	0.011965156	0	0	0
BMP2K	0.251467045	0.429938768	0.738752534	259.5726735	118.819569	305.8261202	184.9843147	314.2755465	315.7300907	249	117	331	186	309	319	2.272816709	0.939027678	2.629854506	1.571873424	2.703524828	2.704226876
BMP4	-0.584171492	2.80E-05	0.000621492	5712.683738	7519.146057	5765.42293	4388.902048	4214.750371	4067.870447	5480	7404	6240	4413	4144	4110	214.6760285	255.0332875	212.7777664	160.0576669	155.607153	149.5313282
BMP5	0.85806625	0.330413856	0.657703344	1.042460536	3.046655615	4.619729912	6.961775285	4.068291864	4.948747503	1	3	5	7	4	5	0.020899623	0.055129895	0.0909593	0.135449075	0.080131865	0.097050063
BMP6	-0.418607091	0.04067066	0.207371266	113.6281984	108.6640503	136.7440054	83.54130343	85.43412914	99.96469956	109	107	148	84	84	101	2.390035324	2.062951723	2.824738176	1.705283809	1.765484562	2.056773987
BMP7	0.021650893	0.889109774	0.960961091	299.1861739	379.8164	291.0429844	321.2362025	328.514568	334.5353312	287	374	315	323	323	338	5.636170636	6.458048523	5.38457527	5.872787941	6.08011194	6.164620013
BMP8A	-0.239058216	0.113591082	0.38815824	222.0440942	227.4836192	219.8991438	177.0280001	189.1755717	200.9191486	213	224	238	178	186	203	3.135722112	2.899569006	3.04981562	2.426149329	2.624688243	2.775500937
BMP8B	0.303350997	0.013261651	0.096985129	372.1584114	388.9563668	364.034717	465.4444048	449.546251	473.1002613	357	383	394	468	442	478	6.13775923	5.789857451	5.896258509	7.44949865	7.284013093	7.632325855
BMPER	-0.900622321	0.383600809	1	6.254763217	4.062207486	2.771837947	3.978157306	0	2.969248502	6	4	3	4	0	3	0.086987421	0.050990898	0.03785865	0.053691403	0	0.040393718
BMPR1A	-0.033598875	0.840052067	0.943016853	495.1687546	375.7541925	548.8239135	437.5973037	479.041367	471.1207623	475	370	594	440	471	476	6.141727166	4.206550429	6.685317188	5.267313257	5.837469626	5.715987077
BMPR1B	-1.890629474	0.335535378	1	1.042460536	2.031103743	0.923945982	0	0	0.989749501	1	2	1	0	0	1	0.013384659	0.023537741	0.011650538	0	0	0.012430674
BMPR2	-0.181142301	0.372956305	0.695348293	576.4806765	358.4898107	460.1250992	335.159753	458.6999076	436.4795298	553	353	498	337	451	441	3.801428363	2.133653292	2.979817624	2.144821434	2.971700503	2.815448867
BMS1	-0.056920096	0.572455098	0.827827425	2755.223197	2620.123829	2922.441142	2580.829552	2750.1653	2646.590165	2643	2580	3163	2595	2704	2674	28.26313681	24.25885893	29.44157585	25.69213058	27.71639241	26.55656965
BMT2	0.08803943	0.645192783	0.865097906	186.600436	139.1306064	201.4202241	195.9242473	167.8170394	196.9601506	179	137	218	197	165	199	3.769517455	2.536768056	3.996022119	3.84094877	3.330607751	3.892003117
BMX	0.515019631	0.670099377	1	1.042460536	1.015551872	2.771837947	1.989078653	2.034145932	2.969248502	1	1	3	2	2	3	0.029380843	0.025834004	0.076722752	0.054404374	0.056324983	0.081860216
BNC1	0.066679956	0.977081232	1	0	0	1.847891965	0.994539326	0	0.989749501	0	0	2	1	0	1	0	0	0.029466211	0.015670946	0	0.015719655
BNIP1	-0.080560054	0.631572911	0.859116221	217.874252	243.7324492	191.2568183	223.7713485	187.1414257	205.8678961	209	240	207	225	184	208	12.51157563	12.63293979	10.78635543	12.47061289	10.55821153	11.56422225
BNIP2	0.133152882	0.401337855	0.718959242	1184.235169	829.7058791	1155.856424	1118.856742	1147.258306	1210.463639	1136	817	1251	1125	1128	1223	14.83873201	9.383567492	14.22376053	13.60537584	14.1232412	14.83652841
BNIP3	0.29881177	0.01001792	0.078947151	795.397389	923.1366512	826.0077082	1081.064248	1038.431498	1010.53424	763	909	894	1087	1021	1021	17.32546679	18.14896049	17.67000155	22.85227867	22.22250257	21.53146221
BNIP3L	0.53608311	7.82E-05	0.001501582	1380.21775	1108.982644	1476.46568	1898.575574	1903.960592	1948.816767	1324	1092	1598	1909	1872	1969	29.47525303	21.37566628	30.96599176	39.34730991	39.94682046	40.71014491
BNIP5	-0.552997283	0.795786307	1	1.042460536	0	1.847891965	0	0	1.979499001	1	0	2	0	0	2	0.022214592	0	0.038672923	0	0	0.041262517
BNIPL	0.222711693	0.585691898	0.835877084	15.63690804	17.26438182	18.47891965	22.87440451	21.35853229	15.83599201	15	17	20	23	21	16	0.375776728	0.374468256	0.436121281	0.533465107	0.504271859	0.372259663
BOC	0.245457711	0.355143877	0.680559935	54.20794788	51.79314545	37.88178528	52.7105843	56.95608609	60.37471954	52	51	41	53	56	61	0.711849213	0.613878336	0.488547938	0.671738277	0.734817531	0.775535846
BOD1	-0.311442042	0.012888704	0.094920183	656.7501377	729.1662438	637.5227278	581.805506	524.8096504	523.5774858	630	718	690	585	516	529	27.16842306	27.22549543	25.90070794	23.3571209	21.32948649	21.18687621
BOD1L1	0.165072256	0.529864967	0.804087361	692.193796	405.2051967	750.2441377	465.4444048	782.1291108	824.461334	664	399	812	468	769	833	5.145038944	2.718447487	5.476653675	3.357422533	5.711546847	5.994499989
BOK	-0.283356147	0.069691386	0.291251799	383.6254773	456.9983422	363.1107711	364.9959328	296.9853061	326.6173352	368	450	393	367	292	330	11.62738483	12.50184779	10.80850033	10.73593449	8.843494208	9.683571041
BOLA1	0.084434909	0.679228743	0.880570957	106.3309747	103.5862909	97.93827413	123.3228765	112.8950992	90.06720456	102	102	106	124	111	91	5.804590642	5.103863639	5.250684857	6.533301062	6.054819777	4.809502925
BOLA2-SMG1P6	-0.046000209	0.886200479	0.96086987	30.23135555	46.71538609	38.80573126	32.81979777	47.8024294	31.67198402	29	46	42	33	47	32	2.56795469	3.581579996	3.237257988	2.705470852	3.98927553	2.631641414
BOLA2B	0.011166419	0.997168097	1	0	1.015551872	0	0.994539326	0	0	0	1	0	1	0	0	0	0.056205876	0	0.05918257	0	0
BOLA3	-0.2621434	0.099772848	0.361066353	330.4599899	368.6453294	300.2824443	316.2635058	255.2853145	261.2938682	317	363	325	318	251	264	47.3909297	47.71666218	42.29197722	44.01519671	35.96801779	36.65449737
BOLL	-2.342927728	0.473952848	1	0	0	2.771837947	0	0	0	0	0	3	0	0	0	0	0	0.056320523	0	0	0
BOP1	-0.513498191	0.002553561	0.028268907	2354.918351	3437.643085	2412.42296	2100.467058	1834.799631	1812.231336	2259	3385	2611	2112	1804	1831	77.19630229	101.7106443	77.66508129	66.82111863	59.09130984	58.11068391
BORA	0.210655616	0.1968519	0.518295462	231.426239	191.9393037	253.1611992	245.6512136	276.6438467	261.2938682	222	189	274	247	272	264	5.776002929	4.32378111	6.205312469	5.949917505	6.783442543	6.379192864
BORCS5	0.217289546	0.277013664	0.612204356	92.77898771	107.6484984	121.0369237	111.3884046	138.3219234	124.7084371	89	106	131	112	136	126	1.149869766	1.204181578	1.473223392	1.339726759	1.684241535	1.511877378
BORCS6	-0.052328483	0.836836019	0.941703543	89.6516061	166.5505069	101.6340581	124.3174158	105.7755885	114.8109421	86	164	110	125	104	116	3.886464669	6.516697864	4.327007222	5.230050068	4.505016941	4.86857245
BORCS7	0.316261575	0.06001577	0.265931274	167.8361463	148.2705732	166.3102768	216.8095732	176.9706961	206.8576456	161	146	180	218	174	209	5.598663766	4.464150539	5.448408697	7.018665815	5.799820798	6.749819691
BORCS8	0.26933724	0.409375537	0.725550134	23.97659233	27.41990053	31.4141634	28.84164047	35.59755381	35.63098202	23	27	34	29	35	36	0.900162517	0.929146763	1.158272293	1.050825607	1.313009745	1.308527833
BPGM	0.145781714	0.373157012	0.695461873	221.0016337	201.0792706	184.7891965	215.8150339	205.4487391	249.4168742	212	198	200	217	202	252	7.999071544	6.568956347	6.568593376	7.580590114	7.305701205	8.830628941
BPHL	-0.000373382	0.998002267	0.999504713	239.7659233	274.1990053	267.0203889	284.4382474	247.1487307	249.4168742	230	270	289	286	243	252	8.055485585	8.31486339	8.810496718	9.274051061	8.15787373	8.19694092
BPIFA2	0.011166195	0.997209665	1	0	0	0.923945982	0.994539326	0	0	0	0	1	1	0	0	0	0	0.061570063	0.065489323	0	0
BPIFB1	-0.950619371	0.815786298	1	0	0	0.923945982	0	0	0	0	0	1	0	0	0	0	0	0.044010776	0	0	0
BPIFC	-0.950619371	0.815786298	1	1.042460536	0	0	0	0	0	1	0	0	0	0	0	0.037206951	0	0	0	0	0
BPNT1	-0.006018585	0.959708056	0.985936912	612.9667952	660.1087165	627.359322	631.5324723	671.2681575	589.8907024	588	650	679	635	660	596	17.26370945	16.78021859	17.35262688	17.26116397	18.57408993	16.2513868
BPNT2	0.220066279	0.087674429	0.335003969	1720.059885	1451.223624	1789.683368	1773.263619	1964.98497	2040.86347	1650	1429	1937	1783	1932	2062	18.95113199	14.43148115	19.3650889	18.96016516	21.26988544	21.99516623
BPTF	-0.012132394	0.951769997	0.982873122	1882.683728	1191.242345	1847.891965	1326.715462	1806.321588	1747.897618	1806	1173	2000	1334	1776	1766	12.71070759	7.25901108	12.25238513	8.692553497	11.98123978	11.54330196
BRAF	-0.117596542	0.509814424	0.794032697	563.97115	370.6764331	498.9308305	411.7392812	483.1096588	426.5820348	541	365	540	414	475	431	3.115894928	1.848442175	2.707185163	2.207625699	2.622321678	2.30542068
BRAP	0.052994094	0.661070373	0.873379503	438.8758857	442.780616	444.4180175	469.4225621	471.9218562	434.5000308	421	436	481	472	464	439	8.480456942	7.722379001	8.433753359	8.802757073	8.959049881	8.212758514
BRAT1	-0.109515853	0.479841742	0.775866876	619.2215584	799.2393229	603.3367265	679.27036	574.6462258	619.5831874	594	787	653	683	565	626	17.73482257	20.66058434	16.97040654	18.87994249	16.16946561	17.35809701
BRCA1	-0.068699953	0.694694672	0.886129131	724.5100726	519.9625582	774.2667332	573.8491914	684.4901061	667.0911634	695	512	838	577	673	674	6.85511098	4.440451305	7.194694643	5.269204565	6.362848258	6.174146886
BRCA2	-0.267731838	0.24945277	0.583471941	470.1497018	269.121246	395.4488804	240.678517	334.6170058	367.1970647	451	265	428	242	329	371	3.114711769	1.609217183	2.572905013	1.547377397	2.177930598	2.379592584
BRCC3	0.097038218	0.573124875	0.828445771	492.041373	353.4120513	455.5053693	399.8048093	479.041367	512.6902413	472	348	493	402	471	518	13.34328747	8.650227973	12.13127438	10.52171315	12.76287652	13.5999709
BRD1	-0.157213955	0.264422135	0.599716239	473.2770834	571.7557037	570.0746711	457.4880902	463.7852725	527.5364838	454	563	617	460	456	533	6.781109216	7.394022137	8.021742418	6.361247287	6.528547156	7.393659916
BRD2	-0.177244549	0.124461297	0.408198449	4779.681558	5863.796506	5054.908469	4623.613329	4631.750287	4628.068665	4585	5774	5471	4649	4554	4676	64.83032285	71.7865512	67.33552047	60.86084128	61.7218148	61.40457392
BRD3	-0.263865335	0.116668027	0.393776175	470.1497018	419.4229229	474.9082349	301.3454159	400.7267486	434.5000308	451	413	514	303	394	439	6.093494087	4.906449907	6.044934972	3.790286524	5.102616046	5.508606468
BRD3OS	0.049760305	0.746326829	0.910209681	276.2520421	335.1321176	262.400659	309.3017305	285.7975034	308.8018442	265	330	284	311	281	312	3.791593017	4.15161666	3.536981946	4.119796749	3.853798268	4.145890335
BRD4	-0.208745333	0.095857551	0.352913734	583.7779002	631.6732641	546.0520756	480.3624947	523.7925775	519.6184878	560	622	591	483	515	525	4.441644284	4.337840683	4.080204124	3.546846871	3.91534281	3.867251585
BRD7	-0.187021904	0.077682147	0.312255058	984.0827461	1053.127291	1053.29842	926.9106523	912.3144505	875.928308	944	1037	1140	932	897	885	14.43248525	13.94040367	15.17094527	13.192424	13.145236	12.56607866
BRD8	-0.216581624	0.059684079	0.265148461	750.571586	813.4570491	850.0303038	693.1939106	672.2852305	712.6196404	720	801	920	697	661	720	12.786704	12.50794886	14.22173575	11.46036512	11.25212094	11.87533821
BRD9	-0.210912529	0.10056398	0.362586807	580.6505186	695.653032	649.5340256	535.0621577	543.1169638	585.9317044	557	685	703	538	534	592	17.097716	18.48846863	18.78351608	15.28990335	15.71198216	16.87687314
BRDT	-1.905236656	0.37519609	1	3.127381608	0	0.923945982	0	1.017072966	0	3	0	1	0	1	0	0.061811399	0	0.017934364	0	0.01974941	0
BRF1	0.1411856	0.412515516	0.727471299	393.0076221	550.4291144	388.9812586	513.1822925	506.502337	449.3462733	377	542	421	516	498	454	5.493546905	6.944456129	5.339889188	6.961466685	6.955808965	6.144049626
BRF2	0.366226394	0.09669925	0.354953794	69.84485592	62.96421604	75.76357055	78.56860679	94.58778583	96.00570156	67	62	82	79	93	97	2.068114063	1.682747058	2.203191258	2.257700542	2.75162629	2.780729823
BRI3	0.39745647	0.02032299	0.12994368	397.1774643	461.0605497	353.8713112	633.521551	489.2120966	473.1002613	381	454	383	637	481	478	27.8766685	29.20782469	24.39233248	43.15139976	33.7339959	32.48113278
BRI3BP	0.190419556	0.22744321	0.557941766	1529.289606	1061.251706	1438.583895	1441.087484	1600.872848	1555.886215	1467	1045	1557	1449	1574	1572	18.15891284	11.37374497	16.77594544	16.60610105	18.67545857	18.07172658
BRICD5	-0.387334529	0.466258844	0.765601603	13.55198697	13.20217433	13.85918974	12.92901124	13.22194856	4.948747503	13	13	15	13	13	5	1.039142119	0.913697452	1.043665956	0.96208736	0.996051433	0.371183768
BRINP2	0.97293398	0.811542501	1	0	0	0	0	1.017072966	0	0	0	0	0	1	0	0	0	0	0	0.019411979	0
BRINP3	1.310279585	0.458902342	1	1.042460536	1.015551872	0	0	2.034145932	2.969248502	1	1	0	0	2	3	0.026525416	0.023323282	0	0	0.050850944	0.073904492
BRIP1	-0.095248424	0.710065036	0.892542705	597.3298872	309.7433208	565.4549412	344.110607	487.1779507	547.3314738	573	305	612	346	479	553	4.290080344	2.007881639	3.988420025	2.398426772	3.43758253	3.845238751
BRIX1	-0.269555962	0.019179103	0.124416094	1802.414267	2160.078831	1922.731589	1650.935282	1573.411878	1657.830414	1729	2127	2081	1660	1547	1675	90.16827539	97.53348113	94.46469187	80.15053372	77.33140488	81.12616689
BRK1	-0.032339168	0.800918965	0.932202637	1056.012523	1130.309233	1005.253229	1167.589169	955.031515	997.6674966	1013	1113	1088	1174	939	1008	73.08707048	70.60797216	68.32799337	78.42215401	64.93868918	67.54279318
BRME1	0.2576387	0.6422192	0.8643995	9.382144825	15.23327807	6.467621876	16.90716855	10.17072966	9.897495006	9	15	7	17	10	10	0.254600584	0.373108902	0.172366788	0.445251477	0.2711588	0.262726731
BRMS1	-0.25348003	0.143092842	0.441374969	497.2536757	675.3419946	473.060343	509.2041352	437.3413754	433.5102813	477	665	512	512	430	438	27.38920846	33.57455097	25.58996699	27.21890339	23.66662746	23.35729728
BRMS1L	-0.015859574	0.926347719	0.973599719	190.7702781	165.5349551	191.2568183	184.9843147	157.6463097	198.9396496	183	163	207	186	155	201	5.757976784	4.509557092	5.669278962	5.41840327	4.674738634	5.8735714
BROX	0.312798738	0.076630644	0.309803853	871.4970082	568.7090481	835.247168	869.2273714	985.543704	971.9340096	836	560	904	874	969	982	16.43700836	9.681262391	15.47118542	15.90990154	18.26194759	17.93144802
BRPF1	-0.076597747	0.586828497	0.836501127	489.956452	600.1911561	473.9842889	484.340652	510.5706289	487.9465038	470	591	513	487	502	493	6.49726853	7.183695324	6.172896364	6.233062482	6.651866003	6.329468649
BRPF3	0.074063784	0.593720686	0.84158786	431.5786619	409.2674042	438.8743416	396.8211913	453.6145428	496.8542493	414	403	475	399	446	502	5.675842966	4.858056279	5.668423658	5.064568933	5.860999784	6.391769759
BRSK1	0.015703289	0.924894429	0.972827637	271.0397394	330.0543583	249.4654152	314.2744272	285.7975034	259.3143692	260	325	270	316	281	262	5.911918443	6.497793608	5.343890032	6.652451692	6.124465923	5.532784473
BRSK2	-0.260954422	0.134167853	0.42476233	317.9504635	456.9983422	341.8600135	326.2088991	289.8657953	315.7300907	305	450	370	328	285	319	4.463193645	5.790097405	4.712878861	4.443849017	3.997583714	4.335347849
BRWD1	-0.16245222	0.476633842	0.77384592	1260.334788	668.2331315	1207.597399	800.6041578	977.4071203	1024.390733	1209	658	1307	805	961	1035	4.728155418	2.262657408	4.449177093	2.914747134	3.602430799	3.759180402
BRWD3	-0.033663883	0.908229856	0.966325047	508.7207416	216.3125486	388.0573126	253.6075283	420.0511349	413.7152913	488	213	420	255	413	418	3.133665564	1.202651762	2.347582026	1.516046647	2.542082794	2.492851913
BSCL2	-0.954320089	0.071096787	0.294316383	14.59444751	14.2177262	15.7070817	9.945393265	6.102437796	6.928246504	14	14	17	10	6	7	0.311922938	0.274267772	0.329690825	0.206280815	0.128137824	0.144845395
BSDC1	0.184105117	0.089408433	0.339024899	759.9537308	837.830294	811.2245725	908.0144051	928.5876179	900.6720456	729	825	878	913	913	910	11.74033863	11.68246555	12.30796559	13.61330057	14.09388389	13.61074391
BSG	0.094187686	0.528627171	0.803490894	6607.114878	9047.551624	6949.921679	8760.896927	7646.354558	7722.025604	6338	8909	7522	8809	7518	7802	203.4326409	251.4344758	210.1553224	261.7788604	231.3010158	232.5743005
BSN	-0.495984765	0.054631009	0.251181482	58.37779002	77.18194224	61.90438082	44.75426969	42.71706457	52.45672353	56	76	67	45	42	53	0.290927562	0.347166569	0.302977449	0.216445676	0.20914763	0.255717285
BSPRY	0.443288918	0.002943061	0.0313873	373.2008719	465.1227572	382.5136367	610.6471465	508.536483	540.4032273	358	458	414	614	500	546	12.75936321	14.35287547	12.84354693	20.26067478	17.08137371	18.07282285
BST1	-1.04899399	0.198852463	0.520865464	6.254763217	5.077759358	9.239459823	1.989078653	2.034145932	5.938497004	6	5	10	2	2	6	0.245962949	0.180225364	0.356826503	0.075908078	0.078587822	0.228432066
BST2	-0.759996303	0.006512095	0.05797332	62.54763217	83.27525347	59.13254287	43.75973037	31.52926194	45.52847703	60	82	64	44	31	46	4.973316775	5.976352287	4.617570217	3.376658259	2.462994162	3.541115392
BTAF1	-0.090404366	0.665397333	0.875361187	1952.528584	1090.70271	1712.071905	1281.961192	1604.94114	1579.640203	1873	1074	1853	1289	1578	1596	18.58696596	9.37135679	16.00607353	11.84304022	15.01013304	14.70926555
BTBD1	0.047621079	0.687819162	0.882490594	2326.771917	1995.559428	2381.008796	2172.073889	2358.592208	2398.16304	2232	1965	2577	2184	2319	2423	57.98133732	44.88322531	58.27028181	52.52743966	57.74330038	58.45677165
BTBD10	0.208838867	0.072360763	0.297688609	568.1409922	560.5846331	572.846509	663.3577308	614.3120714	688.8656524	545	552	620	667	604	696	15.5393362	13.83892972	15.38743786	17.60764831	16.50743955	18.43030725
BTBD16	-0.263389631	0.668896084	0.876444378	15.63690804	7.108863101	7.391567859	11.93447192	6.102437796	6.928246504	15	7	8	12	6	7	0.670567092	0.275154413	0.311300363	0.49667441	0.257104125	0.29062729
BTBD17	-0.272486669	0.837496263	1	2.084921072	3.046655615	0.923945982	1.989078653	0	2.969248502	2	3	1	2	0	3	0.096087437	0.126731721	0.041819157	0.088962334	0	0.133858281
BTBD18	-3.068672644	0.05907036	1	4.169842144	3.046655615	1.847891965	0	1.017072966	0	4	3	2	0	1	0	0.099605644	0.065685979	0.043350351	0	0.02386881	0
BTBD19	0.199358375	0.318380811	0.647187352	217.874252	158.426092	142.2876813	183.9897754	215.6194688	194.9806516	209	156	154	185	212	197	5.805505129	3.810182611	3.723515019	4.757787227	5.644642019	5.082148236
BTBD2	-0.278435246	0.127808191	0.414899047	1255.122485	1976.263942	1317.546971	1299.8629	1244.89731	1205.514892	1204	1946	1426	1307	1224	1218	37.99835977	54.0018533	39.17387662	38.19033885	37.02768818	35.70039547
BTBD3	-0.001801461	0.992235527	0.997044776	684.8965722	449.8894791	677.2524051	537.0512363	635.6706037	637.3986784	657	443	733	540	625	644	10.29893756	6.106020347	10.00160485	7.837190008	9.391044303	9.375626507
BTBD6	0.289217397	0.038257423	0.199267729	305.4409371	357.4742588	306.7500661	410.7447418	403.7779675	370.1663132	293	352	332	413	397	374	10.62528407	11.22388112	10.47971991	13.86636225	13.7997193	12.59597839
BTBD7	-0.022102533	0.922237322	0.971932536	704.7033224	392.0030224	697.5792167	504.2314385	671.2681575	591.8702014	676	386	755	507	660	598	5.839535141	2.931881076	5.676977777	4.054890216	5.464901422	4.797556959
BTBD8	0.31760217	0.228868141	0.558815628	127.1801854	70.07307914	139.5158433	117.3556405	145.4414341	157.3701706	122	69	151	118	143	159	1.669832264	0.83040427	1.798989494	1.495321527	1.876099516	2.021145212
BTBD9	0.047770141	0.749146271	0.911404679	213.7044099	210.2192374	230.0625496	210.8423372	235.9609281	229.6218841	205	207	249	212	232	232	1.856287004	1.648120927	1.962588602	1.777324324	2.013659634	1.951042021
BTC	1.031969617	0.000178401	0.003113595	37.5285793	33.51321176	29.56627143	59.67235959	80.34876431	65.32346704	36	33	32	60	79	66	1.125885433	0.907471731	0.871124724	1.737330767	2.368239428	1.917003962
BTD	0.399991873	0.024922061	0.15004285	140.7321724	110.695154	139.5158433	166.0880675	169.8511853	180.1344091	135	109	151	167	167	182	0.67346998	0.47812168	0.655692299	0.771330501	0.798560383	0.843224539
BTF3	-0.219850924	0.100540142	0.362586807	7872.661969	9924.988441	7912.673393	7963.276387	7065.605894	7047.016444	7552	9773	8564	8007	6947	7120	326.6948798	371.7369325	322.4747149	320.6931887	288.0609987	286.0537962
BTF3L4	-0.285990954	0.00679055	0.059675721	960.1061538	1011.489664	959.9798756	797.6205399	782.1291108	824.461334	921	996	1039	802	769	833	15.29558705	14.54431673	15.01968172	12.33162896	12.24164204	12.84809966
BTG1	1.050301143	2.06E-22	4.21E-20	664.0473615	677.3730983	617.1959162	1391.360518	1330.331439	1333.192577	637	667	668	1399	1308	1347	11.41776765	10.51223517	10.42213978	23.21662272	22.47275563	22.42315607
BTG2	-0.613828623	2.80E-06	8.03E-05	673.4295063	774.866078	668.0129452	461.4662475	429.2047916	491.9055018	646	763	723	464	422	497	19.64074386	20.39752233	19.13385037	13.06119626	12.29828863	14.03360272
BTG3	-0.139684854	0.21814657	0.545809577	972.6156802	1118.122611	1013.568743	969.6758433	930.6217638	917.4977871	933	1101	1097	975	915	927	50.20260112	52.09060004	51.37949905	48.57230934	47.19244587	46.32460078
BTK	-0.046795113	0.936653372	0.976251378	10.42460536	7.108863101	8.315513841	7.956314612	7.119510762	9.897495006	10	7	9	8	7	10	0.256084881	0.157619318	0.200615789	0.189676482	0.171825967	0.237832562
BTLA	0.017301041	0.983350011	0.994153199	7.297223753	1.015551872	6.467621876	5.967235959	4.068291864	4.948747503	7	1	7	6	4	5	0.185796708	0.023338205	0.161724821	0.14744525	0.101766956	0.123252959
BTN1A1	0.199077904	0.687650607	0.882490594	14.59444751	11.17107059	9.239459823	10.93993259	14.23902152	14.84624251	14	11	10	11	14	15	0.393229865	0.271668077	0.24448776	0.286055765	0.376923583	0.391288508
BTN2A1	0.216055505	0.174065459	0.49007133	235.5960812	272.1679016	207.887846	276.4819328	289.8657953	264.2631167	226	268	225	278	285	267	5.087238021	5.304395257	4.408540135	5.793726305	6.149294536	5.581774089
BTN2A2	0.003925807	0.977279814	0.991923425	308.5683187	319.8988395	281.8035246	318.2525845	299.019452	294.9453512	296	315	305	320	294	298	6.329784653	5.922911495	5.677220019	6.335585599	6.026308645	5.918352976
BTN3A1	0.293364496	0.066958244	0.284541085	162.6238436	157.4105401	153.3750331	191.94609	181.0389879	206.8576456	156	155	166	193	178	209	3.09432327	2.703337373	2.866076876	3.544361045	3.384292595	3.850124261
BTN3A2	0.06965692	0.606924838	0.847749343	297.1012528	305.6811133	305.8261202	324.2198204	334.6170058	294.9453512	285	301	331	326	329	298	5.73953348	5.329981412	5.802276083	6.078394655	6.350887913	5.57359455
BTN3A3	1.130240939	2.52E-07	9.43E-06	52.12302681	54.83980106	51.74097501	120.3392585	125.0999748	101.9441986	50	54	56	121	123	103	1.389341955	1.319351063	1.354458913	3.112892171	3.276054169	2.658053673
BTNL2	0.985902356	0.598189958	1	1.042460536	1.015551872	0	2.983617979	1.017072966	0	1	1	0	3	1	0	0.053050832	0.046646565	0	0.147350976	0.050850944	0
BTNL3	-0.950619371	0.815786298	1	0	0	0.923945982	0	0	0	0	0	1	0	0	0	0	0	0.029611187	0	0	0
BTNL8	0.97293398	0.811542501	1	0	0	0	0.994539326	0	0	0	0	0	1	0	0	0	0	0	0.031822276	0	0
BTNL9	-0.127299749	0.414835278	0.729617738	207.4496467	197.0170631	212.5075759	204.8751013	176.9706961	183.1036576	199	194	230	206	174	185	3.720443624	3.189119896	3.74289936	3.565729818	3.11815512	3.212186521
BTRC	0.01991727	0.901741645	0.963646589	754.7414281	561.600185	791.8217069	652.4177982	736.3608274	749.240372	724	553	857	656	724	757	9.745517052	6.545139633	10.0412043	8.175413345	9.34139426	9.463451796
BUB1	0.11616247	0.285490516	0.617900464	2172.487757	2031.103743	2283.070522	2185.99744	2410.462929	2434.783771	2084	2000	2471	2198	2370	2460	45.96294768	38.78534147	47.43747517	44.88253799	50.10318344	50.38864046
BUB1B	-0.000316532	0.998307562	0.999504713	1361.45346	1125.231474	1467.22622	1147.698383	1402.54362	1403.464792	1306	1108	1588	1154	1379	1418	29.18415863	21.77064149	30.88823982	23.87532928	29.5375917	29.42846478
BUB1B-PAK6	-2.432380469	0.309398518	1	1.042460536	1.015551872	0.923945982	0	0	0	1	1	1	0	0	0	0.136466285	0.11999215	0.118785665	0	0	0
BUB3	0.080322794	0.400373737	0.717902482	3748.688088	3453.891915	3792.798257	3892.626924	3898.440678	3834.289565	3596	3401	4105	3914	3833	3874	38.73367772	32.21092147	38.48760399	39.0327755	39.57443174	38.75395614
BUD13	-0.211367775	0.165115977	0.477670294	406.5596091	498.6359689	392.6770425	386.875798	339.7023706	393.9203012	390	491	425	389	334	398	14.74208911	16.31936975	13.98369739	13.61393231	12.10173694	13.97220253
BUD23	-0.271249761	0.071302369	0.294873368	1510.525317	1943.766282	1538.370061	1561.426743	1284.563156	1290.633349	1449	1914	1665	1570	1263	1304	100.1046675	116.2666986	100.12415	100.4211419	83.63654986	83.66636654
BUD31	-0.45718502	0.015723262	0.108458095	526.4425707	774.866078	497.0829385	464.4498655	439.3755213	405.7972952	505	763	538	467	432	410	30.36275962	40.33683944	28.15598992	25.9959866	24.89662205	22.89396925
BVES	0.487859786	0.017283993	0.115533401	194.9401203	135.0683989	227.2907117	239.6839777	271.5584819	271.1913632	187	133	246	241	267	274	2.679273146	1.675538807	3.067956192	3.196921615	3.666852684	3.645971947
BYSL	-0.304536298	0.031979904	0.177445669	561.886229	686.5130652	651.3819175	564.8983375	507.51941	466.1720148	539	676	705	568	499	471	26.03122196	28.70648059	29.63695421	25.39765892	23.10006235	21.12584419
BZW1	0.122515265	0.406968139	0.7232816	3771.62222	2829.327514	3980.359292	3913.51225	3760.118755	3846.166559	3618	2786	4308	3935	3697	3886	44.31515981	30.00491043	45.93017647	44.62395456	43.40502636	44.20525792
BZW2	-0.580923009	1.16E-09	6.77E-08	2219.398481	2288.038367	2303.397334	1562.421282	1512.3875	1478.685754	2129	2253	2493	1571	1487	1494	90.91421861	84.59502168	92.66529009	62.11148242	60.865884	59.25078679
C10orf105	1.859626627	0.54982241	1	0	0	0	0.994539326	0	0.989749501	0	0	0	1	0	1	0	0	0	0.01570619	0	0.015755009
C10orf143	-1.081388747	0.323951455	1	1.042460536	5.077759358	6.467621876	3.978157306	1.017072966	0.989749501	1	5	7	4	1	1	0.098424082	0.432711906	0.599705563	0.364502849	0.094342676	0.091408956
C10orf53	-0.950619371	0.815786298	1	1.042460536	0	0	0	0	0	1	0	0	0	0	0	0.014295572	0	0	0	0	0
C10orf82	0.193887869	0.846262685	1	2.084921072	2.031103743	3.695783929	2.983617979	3.051218898	2.969248502	2	2	4	3	3	3	0.151962457	0.133617632	0.264548294	0.211041141	0.218491418	0.211697116
C10orf88	0.170964383	0.261392218	0.596523464	350.2667401	304.6655615	396.3728264	364.0013935	400.7267486	419.6537883	336	300	429	366	394	424	9.570348271	7.513411669	10.63614916	9.651817712	10.75700829	11.21609546
C10orf95	-0.31950292	0.186502581	0.50619008	63.5900927	85.30635721	72.06778662	51.71604498	63.05852389	62.35421854	61	84	78	52	62	63	3.445378893	4.171708028	3.83477969	2.719255766	3.356646911	3.304723118
C11orf1	-0.167785753	0.355291553	0.680589892	290.8464896	402.1585411	276.2598487	304.3290339	291.8999412	266.2426157	279	396	299	306	287	269	6.587663326	8.221476953	6.145214447	6.689415615	6.495549633	5.89884314
C11orf16	0.896006212	0.748420361	1	0	1.015551872	0	0	0	1.979499001	0	1	0	0	0	2	0	0.038256543	0	0	0	0.080815679
C11orf24	0.105882622	0.534344557	0.80611208	480.5743071	710.8863101	526.6492099	651.4232589	618.3803633	579.0034579	461	700	570	655	608	585	16.76155224	22.37890408	18.03959683	22.0492677	21.18964619	19.75406829
C11orf42	0.753928484	0.493651152	1	2.084921072	1.015551872	2.771837947	3.978157306	1.017072966	4.948747503	2	1	3	4	1	5	0.143798096	0.063219434	0.187751345	0.266270279	0.06891757	0.333872401
C11orf52	0.436153028	0.100797609	0.36295097	36.48611876	49.76204171	41.57756921	61.66143824	52.88779423	58.39522054	35	49	45	62	52	59	2.630437096	3.238049038	2.943818648	4.314109125	3.746019521	4.118122518
C11orf54	-0.041077994	0.797184092	0.931571646	201.1948835	207.1725818	175.5497366	191.94609	179.004842	195.9704011	193	204	190	193	176	198	3.659392092	3.401020651	3.135767823	3.38803982	3.198682398	3.486616666
C11orf58	0.02826	0.794906534	0.930826368	2398.701694	2068.679162	2306.169172	2379.932608	2304.687341	2222.977378	2301	2037	2496	2393	2266	2246	46.88541872	36.49552997	44.26948028	45.14435366	44.25760437	42.50287497
C11orf65	-0.247303355	0.403546312	0.720233991	46.91072412	38.59097112	36.95783929	34.80887643	31.52926194	36.62073152	45	38	40	35	31	37	1.04879707	0.778735572	0.811479597	0.755242736	0.692544145	0.800881111
C11orf68	0.37045846	0.025535524	0.152112572	461.8100175	649.9531978	462.8969372	716.0683151	652.9608441	666.1014139	443	640	501	720	642	673	21.57064271	27.40102434	21.23419235	32.458722	29.96409765	30.43419358
C11orf71	-0.38409058	0.328994064	0.656788121	18.76428965	34.52876363	31.4141634	26.85256182	22.37560525	15.83599201	18	34	34	27	22	16	0.677933285	1.125954484	1.114633346	0.941494478	0.794225725	0.559656833
C11orf80	-0.174926164	0.277307192	0.612267672	256.4452919	310.7588727	237.4541175	243.662135	241.0462929	227.6423851	246	306	257	245	237	230	8.726374252	9.544377749	7.935430882	8.046451035	8.058494062	7.577290525
C11orf86	-1.791336114	0.241651907	1	2.084921072	2.031103743	2.771837947	0.994539326	0	0.989749501	2	2	3	1	0	1	0.138864438	0.122100799	0.181309667	0.064283661	0	0.064483473
C11orf91	1.793961391	0.322220944	1	2.084921072	0	0	0	5.08536483	1.979499001	2	0	0	0	5	2	0.198496415	0	0	0	0.475663134	0.184348685
C11orf94	1.596801779	0.208517167	1	1.042460536	1.015551872	0.923945982	2.983617979	3.051218898	2.969248502	1	1	1	3	3	3	0.231763971	0.203785551	0.201736548	0.643734431	0.666459855	0.645735337
C11orf96	-2.4775594	0.355057586	1	2.084921072	1.015551872	0	0	0	0	2	1	0	0	0	0	0.133609503	0.058740119	0	0	0	0
C12orf29	-0.105673506	0.385865845	0.706611665	553.5465447	529.1025251	548.8239135	486.3297307	545.1511098	484.9772553	531	521	594	489	536	490	15.57365405	13.43572762	15.16425606	13.27835948	15.06841624	13.34687083
C12orf4	0.108024958	0.476231662	0.773590127	233.5111601	245.7635529	288.2711465	289.410944	267.49019	271.1913632	224	242	312	291	263	274	4.819921251	4.578621631	5.843663242	5.797282635	5.424434747	5.475576645
C12orf42	0.97293398	0.811542501	1	0	0	0	0	1.017072966	0	0	0	0	0	1	0	0	0	0	0	0.047368002	0
C12orf43	-0.105922839	0.585255443	0.835651698	202.237344	296.5411465	223.5949277	255.5966069	215.6194688	199.9293991	194	292	242	257	212	202	3.499993759	4.632077924	3.800314757	4.292775968	3.666133009	3.384576111
C12orf50	1.58131531	0.321561217	1	1.042460536	1.015551872	0	0.994539326	3.051218898	1.979499001	1	1	0	1	3	2	0.047988144	0.042195042	0	0.044429714	0.13799458	0.089135628
C12orf54	0.011166182	0.997211893	1	0	0	0.923945982	0	0	0.989749501	0	0	1	0	0	1	0	0	0.079891244	0	0	0.085240874
C12orf56	-0.26628677	0.834008239	1	2.084921072	3.046655615	0.923945982	2.983617979	1.017072966	0.989749501	2	3	1	3	1	1	0.037016061	0.048821254	0.016110124	0.051406854	0.017740548	0.01718888
C12orf57	-0.155331455	0.444003039	0.749206365	477.4469255	769.7883186	469.364559	541.0293936	490.2291696	509.7209928	458	758	508	544	482	515	29.05271231	42.27833509	28.04940027	31.94917631	29.30724941	30.34001631
C12orf60	0.072738646	0.786338302	0.927688257	46.91072412	49.76204171	67.44805671	64.64505622	60.00730499	48.49772553	45	49	73	65	59	49	2.35417249	2.253976127	3.3242011	3.148318664	2.958588703	2.380724942
C12orf71	0.280454885	0.834557297	1	1.042460536	2.031103743	1.847891965	0	2.034145932	3.958998002	1	2	2	0	2	4	0.081185422	0.142769525	0.14133402	0	0.155637722	0.301595891
C12orf73	-0.337579866	0.05774665	0.259319793	161.5813831	171.6282663	145.9834652	133.2682698	113.9121722	131.6366836	155	169	158	134	112	133	4.233239874	4.058404679	3.756098123	3.388328737	2.932013862	3.373495975
C12orf75	0.142960166	0.203115175	0.526080894	936.1295614	921.1055475	898.9994408	1095.982338	962.1510258	984.8007531	898	907	973	1102	946	995	40.67052859	36.11920915	38.35791414	46.20879415	41.0677995	41.85178025
C12orf76	-0.051226554	0.836473284	0.941606417	60.46271109	53.82424919	51.74097501	55.69420228	52.88779423	51.46697403	58	53	56	56	52	52	3.334959867	2.679575223	2.802781922	2.981193778	2.865977513	2.776855862
C13orf42	0.97293398	0.811542501	1	0	0	0	0	1.017072966	0	0	0	0	0	1	0	0	0	0	0	0.0258637	0
C13orf46	0.743824377	0.269579659	0.605094895	6.254763217	2.031103743	8.315513841	7.956314612	9.153656694	10.88724451	6	2	9	8	9	11	0.131492078	0.038539476	0.171683877	0.162322188	0.189059135	0.223886754
C14orf119	0.011058042	0.938984932	0.976821321	593.160045	675.3419946	542.3562916	679.27036	579.7315906	565.1469648	569	665	587	683	570	571	16.11289569	16.55809766	14.46898587	17.90694887	15.4718769	15.01705643
C14orf132	0.325322726	0.144060496	0.443460016	67.75993485	60.93311229	63.75227278	73.59591016	80.34876431	87.09795605	65	60	69	74	79	88	0.689749022	0.559830367	0.637331655	0.727024451	0.803547666	0.86725694
C14orf28	0.187299307	0.42650776	0.736577772	80.26946128	60.93311229	90.54670627	79.56314612	100.6902236	84.12870755	77	60	98	80	99	85	2.176765117	1.491418616	2.411490647	2.093873265	2.682642836	2.231655456
C14orf39	-0.995759306	0.622954347	1	3.127381608	0	0.923945982	0	2.034145932	0	3	0	1	0	2	0	0.089537592	0	0.025979023	0	0.057216458	0
C14orf93	-0.235856055	0.283095255	0.616939907	146.9869356	217.3281005	155.222925	177.0280001	137.3048504	126.6879361	141	214	168	178	135	128	3.299205222	4.402825336	3.421670316	3.85611326	3.027825228	2.781554433
C15orf39	-0.406600853	0.022479915	0.139687862	401.3473064	570.7401518	416.699638	346.0996856	315.2926194	386.0023052	385	562	451	348	310	390	6.729308635	8.637210395	6.861592492	5.631557497	5.193716359	6.330845284
C15orf40	-0.085779689	0.577124274	0.830716542	215.789331	218.3436524	206.9639	216.8095732	184.0902068	202.8986476	207	215	224	218	181	205	1.477682252	1.349511647	1.391865891	1.440810173	1.238500263	1.359101676
C15orf48	-1.267713889	0.247391129	1	7.297223753	2.031103743	2.771837947	1.989078653	1.017072966	1.979499001	7	2	3	2	1	2	0.663772012	0.166754805	0.247617203	0.175586229	0.09089243	0.176132
C15orf61	-0.117630248	0.595062132	0.841866486	74.01469806	71.08863101	72.9917326	66.63413488	64.07559686	70.27221454	71	70	79	67	63	71	1.242559926	1.07717062	1.203440846	1.085608806	1.056832986	1.153997102
C15orf62	-0.018441123	0.968973782	0.98988116	14.59444751	11.17107059	15.7070817	16.90716855	13.22194856	10.88724451	14	11	17	17	13	11	0.470283814	0.324901822	0.49707232	0.528713596	0.418583558	0.343172167
C16orf46	0.087423046	0.75893538	0.915499675	40.65596091	60.93311229	47.1212451	42.76519104	51.87072126	63.34396804	39	60	51	43	51	64	1.472866891	1.992404933	1.67651611	1.503512035	1.846187836	2.244741015
C16orf54	2.464223185	0.360137163	1	0	0	0	0.994539326	2.034145932	0	0	0	0	1	2	0	0	0	0	0.029902287	0.061915824	0
C16orf74	-0.045057012	0.815920833	0.936121715	169.9210674	242.7168973	175.5497366	208.8532586	172.9024042	188.0524051	163	239	190	210	170	190	6.45553926	8.322815907	6.549937944	7.700231424	6.453579436	6.988531041
C16orf86	0.119080484	0.879169931	0.958969649	3.127381608	4.062207486	7.391567859	6.961775285	3.051218898	5.938497004	3	4	8	7	3	6	0.196614933	0.230506247	0.456377151	0.424749469	0.188461791	0.365202607
C16orf87	-0.065710006	0.687951366	0.882490594	257.4877524	215.2969968	279.0316867	240.678517	220.7048336	257.3348702	247	212	302	242	217	260	2.994004511	2.259533702	3.186405934	2.715879042	2.521285623	2.926956178
C16orf89	0.011166472	0.99715808	1	0	1.015551872	0	0	1.017072966	0	0	1	0	0	1	0	0	0.037070746	0	0	0.04041203	0
C16orf90	0.03224331	0.987873759	1	0	1.015551872	0.923945982	0	1.017072966	0.989749501	0	1	1	0	1	1	0	0.075056818	0.074302144	0	0.081821889	0.079277521
C16orf91	-0.304696773	0.157356325	0.465657242	118.8405011	173.65937	135.8200594	128.2955731	96.62193177	121.7391886	114	171	147	129	95	123	10.31488678	13.60451894	11.57752189	10.80659523	8.239294678	10.33599048
C16orf95	-0.491225093	0.452844856	0.756194874	5.212302681	13.20217433	8.315513841	4.972696632	8.136583728	5.938497004	5	13	9	5	8	6	0.358253461	0.819013778	0.561308426	0.331688149	0.549436104	0.399262954
C16orf96	1.005368244	0.365356912	1	1.042460536	3.046655615	0.923945982	3.978157306	3.051218898	2.969248502	1	3	1	4	3	3	0.020655091	0.05448486	0.01797901	0.076493876	0.059395725	0.057548731
C17orf100	-0.445227573	0.196112519	0.517620535	30.23135555	32.49765989	28.64232545	20.88532586	25.42682415	20.78473951	29	32	31	21	25	21	1.403016644	1.361263716	1.305464845	0.940640515	1.159342216	0.943564288
C17orf107	-0.4272955	0.609090398	0.8486949	4.169842144	4.062207486	6.467621876	4.972696632	2.034145932	3.958998002	4	4	7	5	2	4	0.097327275	0.085577979	0.148255657	0.112637794	0.046645675	0.090390323
C17orf113	-0.44989436	0.204285111	0.527421356	28.14643447	45.69983422	31.4141634	31.82525845	24.40975118	20.78473951	27	45	34	32	24	21	0.600115334	0.879449566	0.657791927	0.658507156	0.51131557	0.433488549
C17orf114	-1.002982243	0.30611952	1	4.169842144	8.124414972	1.847891965	1.989078653	3.051218898	1.979499001	4	8	2	2	3	2	0.87568867	1.539952028	0.381117067	0.405377179	0.629532	0.406637204
C17orf49	-0.874871562	0.725134388	1	1.042460536	0	0.923945982	0	1.017072966	0	1	0	1	0	1	0	0.07134265	0	0.06209947	0	0.068384244	0
C17orf50	0.568405961	0.789198137	1	0	2.031103743	0	0.994539326	0	1.979499001	0	2	0	1	0	2	0	0.135983648	0	0.071592708	0	0.143630476
C17orf58	-0.122543538	0.331110778	0.658515811	475.3620045	517.9314545	464.7448291	435.608225	430.2218646	473.1002613	456	510	503	438	423	478	16.8305181	16.55123039	16.1599231	14.96739823	14.965107	16.38505542
C17orf67	-0.243152355	0.461039223	0.762056616	29.18889501	38.59097112	30.49021742	25.85802249	25.42682415	31.67198402	28	38	33	26	25	32	1.140501739	1.360971349	1.170012557	0.980507295	0.976078498	1.210529212
C17orf75	0.080950422	0.577873247	0.831357337	290.8464896	253.8879679	289.1950925	317.2580452	287.8316494	277.1298602	279	250	313	319	283	280	5.048865633	3.977929515	4.930291635	5.344657176	4.90888504	4.705816804
C17orf78	2.495772661	0.163989298	1	0	0	0.923945982	0.994539326	3.051218898	1.979499001	0	0	1	1	3	2	0	0	0.037615461	0.040009883	0.124266994	0.08026849
C17orf80	0.025774722	0.860036665	0.950371563	661.9624404	508.7914876	639.3706198	568.8764948	637.7047497	636.4089289	635	501	692	572	627	643	12.87873465	8.934384962	12.21642763	10.74076116	12.18916139	12.11149679
C17orf97	-0.275295854	0.435387169	0.743096249	22.93413179	44.68428235	35.10994733	25.85802249	26.44389711	32.66173352	22	44	38	26	26	33	0.805193222	1.415981474	1.210597264	0.881029272	0.912131793	1.12170523
C17orf98	-1.759188038	0.640796336	1	0	0	1.847891965	0	0	0	0	0	2	0	0	0	0	0	0.234105945	0	0	0
C17orf99	-0.016204935	0.994375882	1	0	2.031103743	0	0.994539326	0	0.989749501	0	2	0	1	0	1	0	0.136110499	0	0.071659492	0	0.07188223
C18orf21	-0.316620973	0.090698693	0.341223596	223.0865547	299.5878021	215.2794139	218.7986518	196.2950824	177.1651606	214	295	233	220	193	179	15.76900651	19.11349206	14.94462914	15.00903604	13.63184642	12.24985549
C18orf25	0.117684558	0.534970037	0.806521901	939.256943	612.3777785	941.500956	779.718832	944.8607854	980.8417551	901	603	1019	784	929	991	11.0669612	6.512509558	10.89472926	8.915777455	10.937703	11.30484536
C18orf32	-0.46549732	0.115106959	0.390724017	52.12302681	42.6531786	43.42546117	29.83617979	30.51218898	39.58998002	50	42	47	30	30	40	0.721867944	0.533168531	0.590641927	0.401003874	0.415160306	0.53633374
C18orf54	-0.033012369	0.874665526	0.956831499	285.6341869	211.2347893	324.3050398	214.8204945	312.2414005	276.1401107	274	208	351	216	307	279	3.792192063	2.5312239	4.228492268	2.767789605	4.072723758	3.586173861
C18orf63	-0.950619371	0.815786298	1	0	0	0.923945982	0	0	0	0	0	1	0	0	0	0	0	0.014152789	0	0	0
C19orf12	-0.039275494	0.783105457	0.92686324	242.8933049	238.6546898	230.9864956	223.7713485	230.8755633	238.5296296	233	235	250	225	227	241	4.059714376	3.600268462	3.791562588	3.629623995	3.791161035	3.899814739
C19orf25	-0.142492833	0.397129169	0.716214368	285.6341869	341.2254288	278.1077407	305.3235732	282.7462845	231.6013831	274	336	301	307	278	234	5.755491498	6.20581174	5.503475174	5.970487455	5.597362918	4.564940136
C19orf38	1.087183987	0.233259213	0.562786906	4.169842144	3.046655615	0.923945982	3.978157306	9.153656694	3.958998002	4	3	1	4	9	4	0.236049791	0.155665492	0.051366774	0.21854616	0.509088111	0.219225463
C19orf44	-0.29219667	0.133346033	0.423887306	110.5008168	131.0061914	109.0256259	91.49761804	97.63900473	96.99545106	106	129	118	92	96	98	2.218713209	2.374173643	2.149888681	1.782882375	1.926075705	1.905060423
C19orf47	0.038216239	0.828084253	0.939127578	185.5579754	217.3281005	170.9300067	218.7986518	173.9194772	195.9704011	178	214	185	220	171	198	3.933136424	4.157767948	3.558192163	4.500712273	3.621778907	4.063231566
C19orf53	-0.324058643	0.128383926	0.415683214	831.8835078	1409.585998	821.3879783	875.1946073	750.5998489	820.502336	798	1388	889	880	738	829	67.76996747	103.6457068	65.71655806	69.19211704	60.07552352	65.38472352
C19orf54	-0.340405253	0.029519735	0.168621354	269.9972789	338.1787732	273.4880108	239.6839777	227.8243444	228.6321346	259	333	296	241	224	231	6.457217216	7.299907059	6.423563256	5.562912581	5.35303973	5.348659942
C19orf73	-0.341342191	0.616664823	0.853074092	8.339684289	6.093311229	8.315513841	8.950853938	3.051218898	5.938497004	8	6	9	9	3	6	0.894571445	0.589934453	0.876004255	0.931766548	0.321553407	0.623108492
C19orf81	-0.417817241	0.300057882	0.631742115	34.40119769	38.59097112	27.71837947	20.88532586	39.66584567	14.84624251	33	38	30	21	39	15	3.597975756	3.642967986	2.847109757	2.11984032	4.075826759	1.518878124
C19orf84	-2.216141563	0.239992927	1	1.042460536	3.046655615	0.923945982	0.994539326	0	0	1	3	1	1	0	0	0.056674523	0.149498417	0.049331751	0.052471978	0	0
C19orf85	0.896006212	0.748420361	1	0	1.015551872	0	0	0	1.979499001	0	1	0	0	0	2	0	0.054566363	0	0	0	0.115269634
C1D	-0.05036387	0.770990447	0.921028661	199.1099624	162.4882994	208.811792	198.9078653	182.0560609	170.2369141	191	160	226	200	179	172	6.377286435	4.697318458	6.568249748	6.182613714	5.728783422	5.333574659
C1GALT1	0.25954532	0.113575144	0.38815824	671.3445852	492.5426577	631.0551059	618.6034611	780.0949649	750.2301215	644	485	683	622	767	758	8.398875666	5.561660679	7.753443931	7.510437393	9.588208407	9.181039708
C1GALT1C1	0.405686643	0.001137048	0.014747132	379.4556351	347.3187401	371.4262849	471.4116408	505.4852641	478.0490088	364	342	402	474	497	483	16.70443947	13.80015915	16.05813995	20.13948802	21.86219323	20.58567109
C1GALT1C1L	-0.186931196	0.773697945	0.922357254	8.339684289	10.15551872	5.543675894	8.950853938	8.136583728	3.958998002	8	10	6	9	8	4	0.518977336	0.570408345	0.338803835	0.54055573	0.497456613	0.240993746
C1QBP	-0.444579139	0.000357203	0.005566753	4642.076767	5740.91473	4923.70814	4023.906115	3653.326094	3570.026449	4453	5653	5329	4046	3592	3607	298.2018534	332.8619047	310.6290193	250.8551852	230.5689319	224.3319652
C1QL1	-0.256397489	0.380216022	0.70102516	75.0571586	175.6904738	105.329842	91.49761804	100.6902236	105.9031966	72	173	114	92	99	107	3.912212253	8.265392484	5.391795675	4.62825523	5.156225752	5.399593495
C1QL3	-0.415220562	0.289989929	0.620959656	19.80675019	27.41990053	28.64232545	13.92355057	20.34145932	22.76423851	19	27	31	14	20	23	0.663492647	0.829036674	0.942286283	0.45263706	0.669451818	0.7459294
C1QL4	-0.121670447	0.599509383	0.844350687	202.237344	373.7230887	226.3667657	260.5693035	244.0975118	232.5911326	194	368	245	262	240	235	7.764819728	12.95104855	8.535606668	9.708910542	9.207626743	8.73544201
C1QTNF1	0.037705355	0.900587391	0.963646589	59.42025056	92.41522031	41.57756921	68.62321353	65.09266982	64.33371754	57	91	45	69	64	65	1.111486624	1.560264556	0.763801595	1.245713114	1.196234093	1.17714542
C1QTNF12	-0.634718197	0.270445618	0.605867371	9.382144825	17.26438182	16.63102768	14.9180899	4.068291864	8.907745505	9	17	18	15	4	9	0.720794897	1.197141761	1.254816906	1.112243852	0.307069019	0.66942061
C1QTNF2	1.47410001	0.031639823	0.17619934	4.169842144	4.062207486	3.695783929	10.93993259	15.25609449	6.928246504	4	4	4	11	15	7	0.137654918	0.121037291	0.119820297	0.350480601	0.494800141	0.223726359
C1QTNF3	0.274656471	0.472258378	0.770334838	34.40119769	23.35769305	25.87048751	48.732427	30.51218898	21.77448901	33	23	28	49	30	22	0.725698264	0.444731044	0.535967972	0.997649031	0.632368481	0.449316327
C1QTNF3-AMACR	-0.444361476	0.798106925	1	3.127381608	1.015551872	0	0	1.017072966	1.979499001	3	1	0	0	1	2	0.072696993	0.021307017	0	0	0.023227475	0.045010368
C1QTNF4	-0.490332937	0.693435131	1	2.084921072	4.062207486	0.923945982	2.983617979	1.017072966	0.989749501	2	4	1	3	1	1	0.1174402	0.206525767	0.051112303	0.163097612	0.056285121	0.054534855
C1QTNF6	0.29220852	0.147187509	0.448245424	160.5389226	196.0015112	147.8313572	248.6348316	198.3292284	170.2369141	154	193	160	250	195	172	4.21286226	4.642386703	3.809914101	6.331930052	5.113261068	4.36990868
C1QTNF8	-0.74675683	0.324646753	0.652680212	9.382144825	4.062207486	8.315513841	5.967235959	2.034145932	4.948747503	9	4	9	6	2	5	0.219243545	0.085678482	0.190838273	0.135324091	0.046700456	0.113120596
C1QTNF9	1.86176103	0.61260985	1	0	0	0	1.989078653	0	0	0	0	0	2	0	0	0	0	0	0.081246933	0	0
C1QTNF9B	-0.403438762	0.677421215	1	6.254763217	2.031103743	3.695783929	2.983617979	5.08536483	0.989749501	6	2	4	3	5	1	0.355084885	0.104073077	0.206053307	0.164377265	0.283633652	0.054962732
C1R	0.506847878	0.010004855	0.078902838	83.39684289	85.30635721	75.76357055	112.3829439	111.8780263	122.7289381	80	84	82	113	110	124	2.51905887	2.325707436	2.247505921	3.294324182	3.32007452	3.626247066
C1RL	0.15961365	0.280316627	0.61485743	362.7762666	429.5784417	328.9247697	404.7775059	434.2901565	412.7255418	348	423	356	407	427	417	7.474523047	7.988625718	6.655687177	8.093534296	8.791013215	8.318167698
C1S	-0.150094451	0.688876248	0.8828524	38.57103984	19.29548556	33.26205536	23.86894384	34.58048084	23.75398801	37	19	36	24	34	24	0.870659545	0.393122325	0.737373973	0.522874478	0.766888765	0.524499717
C1orf100	0.386813892	0.837410328	1	3.127381608	0	0	1.989078653	2.034145932	0	3	0	0	2	2	0	0.216259344	0	0	0.133482147	0.138194398	0
C1orf105	-0.605118182	0.756794761	1	2.084921072	1.015551872	0	0.994539326	1.017072966	0	2	1	0	1	1	0	0.105293784	0.046291388	0	0.048743005	0.050463754	0
C1orf109	-0.311461633	0.014351684	0.102246156	406.5596091	418.4073711	430.5588278	344.110607	319.3609113	348.3918242	390	412	466	346	314	352	11.98921289	11.13655193	12.46954606	9.847856794	9.252573198	10.04976957
C1orf112	0.223411293	0.325304154	0.65328212	206.4071861	120.8506727	194.0286563	175.0389215	232.9097092	200.9191486	198	119	210	176	229	203	3.386591899	1.789666471	3.126479834	2.787083007	3.754395094	3.224638896
C1orf115	-0.012185828	0.922430809	0.97194061	534.782255	569.7245999	545.1281296	591.7508993	503.4511181	540.4032273	513	561	590	595	495	546	14.72306478	14.15699845	14.73911922	15.81020075	13.61735857	14.55327969
C1orf116	1.441532041	1.10E-20	1.98E-18	129.2651065	161.4727476	133.9721674	381.9031014	376.3169974	394.9100507	124	159	145	384	370	399	1.870290164	2.108685901	1.903680095	5.362386212	5.349286333	5.589173298
C1orf122	-0.19289094	0.397964117	0.717058601	135.5198697	191.9393037	128.4284915	145.2027417	104.7585155	148.4624251	130	189	139	146	103	150	4.834735634	6.180429386	4.499692559	5.027149443	3.671752679	5.180933449
C1orf127	-0.390173836	0.559356855	0.820857985	5.212302681	8.124414972	10.16340581	6.961775285	7.119510762	3.958998002	5	8	11	7	7	4	0.148269302	0.208592501	0.283930853	0.192184713	0.198969311	0.110161187
C1orf131	-0.145425655	0.345346837	0.672078051	254.3603708	327.0077026	290.1190385	274.4928541	253.2511685	260.3041187	244	322	314	276	249	263	8.127276746	9.430583377	9.103817274	8.511456125	7.94989487	8.135764068
C1orf141	0.97293398	0.811542501	1	0	0	0	0	1.017072966	0	0	0	0	0	1	0	0	0	0	0	0.016327423	0
C1orf146	2.866105767	0.189051244	1	0	0	0	0.994539326	1.017072966	1.979499001	0	0	0	1	1	2	0	0	0	0.070735705	0.073232851	0.141911142
C1orf159	-0.284159432	0.118418108	0.396980819	183.4730544	236.6235861	179.2455206	178.0225394	150.526799	163.3086676	176	233	194	179	148	165	4.703054515	5.474579054	4.512401523	4.428533525	3.790843687	4.094856289
C1orf162	0.158452323	0.788556693	0.928635961	13.55198697	4.062207486	10.16340581	9.945393265	9.153656694	11.87699401	13	4	11	10	9	12	0.974371743	0.263614191	0.717649978	0.69393835	0.646592488	0.835314365
C1orf167	0.020329453	0.981014274	0.993502946	2.084921072	5.077759358	4.619729912	3.978157306	4.068291864	3.958998002	2	5	5	4	4	4	0.032322361	0.071051059	0.070336662	0.059851169	0.061964064	0.060037203
C1orf174	-0.209459841	0.195909878	0.517473876	371.1159509	459.0294459	347.4036894	376.9304047	318.3438383	322.6583372	356	452	376	379	313	326	13.80273577	15.40923493	12.68941741	13.60485592	11.63231971	11.738704
C1orf185	-0.950619371	0.815786298	1	0	1.015551872	0	0	0	0	0	1	0	0	0	0	0	0.07173572	0	0	0	0
C1orf198	0.183370231	0.111951199	0.385106158	572.3108343	619.4866416	643.9903497	702.1447645	681.4388872	701.7323959	549	610	697	706	670	709	10.43320072	10.1930116	11.52966419	12.42194151	12.20469238	12.51350088
C1orf21	-0.164496178	0.34258919	0.669759663	185.5579754	201.0792706	226.3667657	158.1317529	201.3804473	188.0524051	178	198	245	159	198	190	1.434851576	1.403394055	1.719062724	1.186652782	1.529885694	1.422420337
C1orf210	0.263544615	0.259092405	0.593773157	77.14207967	99.52408341	65.60016475	93.48669669	109.8438803	87.09795605	74	98	71	94	108	88	4.03409403	4.697511351	3.369079879	4.744404525	5.643452436	4.455375831
C1orf216	0.273989619	0.079102488	0.315189094	226.2139363	248.8102085	230.0625496	315.2689665	288.8487223	248.4271247	217	245	249	317	284	251	6.851147577	6.801381541	6.84292213	9.266215829	8.594660876	7.359777508
C1orf226	-0.223638006	0.153777477	0.460065973	280.4218842	354.4276032	279.0316867	262.5583822	266.4731171	253.3758722	269	349	302	264	262	256	5.17489773	5.903402349	5.057024952	4.702112104	4.831228729	4.573796439
C1orf232	1.872223186	0.545829645	1	0	0	0	0	1.017072966	0.989749501	0	0	0	0	1	1	0	0	0	0	0.066110454	0.064054655
C1orf35	-0.337845774	0.066690909	0.283771914	266.8698972	386.9252631	270.7161728	233.7167417	246.1316578	251.3963732	256	381	293	235	242	254	16.46566232	21.54724155	16.40383989	13.99415443	14.91974573	15.17261127
C1orf43	-0.073562721	0.516541573	0.7979722	2419.550904	2804.954269	2575.961399	2650.447305	2379.95074	2382.327048	2321	2762	2788	2665	2340	2407	83.36660392	87.23044927	87.16625778	88.62448893	80.56374451	80.2935085
C1orf50	0.49774221	0.112486263	0.38597044	38.57103984	24.37324492	44.34940715	51.71604498	41.6999916	58.39522054	37	24	48	52	41	59	0.644946546	0.367841482	0.728285891	0.839198891	0.685034856	0.955127576
C1orf52	-0.315788755	0.025405124	0.151599787	509.7632022	415.3607155	421.3193679	371.9577081	352.9243192	356.3098202	489	409	456	374	347	360	12.35853312	9.088847995	10.03140054	8.751232652	8.406096244	8.449829442
C1orf53	-0.190711626	0.685011072	0.882176467	16.67936858	21.3265893	10.16340581	14.9180899	13.22194856	13.85649301	16	21	11	15	13	14	2.212573374	2.553432956	1.32406421	1.920474385	1.72316898	1.79801417
C1orf54	-0.088337373	0.845654857	0.944480809	10.42460536	18.27993369	23.09864956	14.9180899	15.25609449	18.80524051	10	18	25	15	15	19	0.65331891	1.034011096	1.421686696	0.907310733	0.939341055	1.152832483
C1orf56	0.334394183	0.633042689	0.859312087	5.212302681	5.077759358	5.543675894	5.967235959	5.08536483	8.907745505	5	5	6	6	5	9	0.198972426	0.174952583	0.207832185	0.2210618	0.190721525	0.332623382
C1orf74	-0.347113257	0.755767501	1	5.212302681	5.077759358	0	1.989078653	2.034145932	3.958998002	5	5	0	2	2	4	0.088569067	0.077877057	0	0.032800587	0.033958529	0.065805081
C1orf87	1.165394938	0.1999477	0.521806665	3.127381608	4.062207486	0.923945982	9.945393265	4.068291864	3.958998002	3	4	1	10	4	4	0.122738908	0.143895912	0.03561227	0.378791792	0.156865633	0.151987673
C2	-1.061608691	0.181644556	0.499586423	8.339684289	10.15551872	4.619729912	4.972696632	5.08536483	0.989749501	8	10	5	5	5	1	0.157180207	0.172756873	0.085509927	0.090953085	0.094163955	0.018247158
C20orf144	-0.615762389	0.498037811	1	5.212302681	2.031103743	6.467621876	2.983617979	2.034145932	3.958998002	5	2	7	3	2	4	0.794746183	0.279521944	0.968490018	0.441488364	0.304716	0.590480844
C20orf202	0.344296261	0.609295481	0.848837782	7.297223753	4.062207486	8.315513841	9.945393265	11.18780263	3.958998002	7	4	9	10	11	4	0.241396721	0.121288823	0.270155926	0.319280862	0.363607496	0.12810931
C20orf203	0.899376348	0.719470748	1	0	0	0.923945982	0.994539326	0	0.989749501	0	0	1	1	0	1	0	0	0.012261746	0.013042271	0	0.01308281
C20orf204	-0.807408281	0.531926149	1	4.169842144	1.015551872	1.847891965	0.994539326	1.017072966	1.979499001	4	1	2	1	1	2	0.347888895	0.076472985	0.151408143	0.080523035	0.083365698	0.161546646
C20orf27	-0.256460237	0.131392867	0.421239128	609.8394136	823.6125678	619.0438082	659.3795735	534.9803801	523.5774858	585	811	670	663	526	529	36.57748937	44.58680433	36.46460316	38.38054309	31.52467278	30.71857561
C20orf96	-0.064105115	0.693113893	0.884913607	248.1056076	307.7122171	240.2259554	274.4928541	243.0804389	243.4783771	238	303	260	276	239	246	11.41457651	12.77770744	10.85412594	12.25551284	10.9872135	10.95734482
C21orf58	-0.088554764	0.668499317	0.876421908	144.9020145	122.8817765	98.86222011	122.3283372	113.9121722	107.8826956	139	121	107	123	112	109	2.45645127	1.880209266	1.645946796	2.012509898	1.897222175	1.788987171
C21orf62	-0.756811047	0.644560648	1	3.127381608	2.031103743	0	0	2.034145932	0.989749501	3	2	0	0	2	1	0.060401481	0.035406565	0	0	0.038597853	0.018698799
C21orf91	-0.157989116	0.489329268	0.781406478	288.7615685	181.783785	318.7613639	203.8805619	225.7901984	278.1196097	277	179	345	205	222	281	4.23573644	2.406742663	4.592053269	2.902301872	3.253935582	3.990642793
C22orf15	-0.5446801	0.781678549	1	1.042460536	0	1.847891965	0	1.017072966	0.989749501	1	0	2	0	1	1	0.083725027	0	0.145755165	0	0.080253154	0.077757568
C22orf23	0.026150794	0.897414693	0.963410805	172.0059885	112.7262577	133.0482215	148.1863596	137.3048504	139.5546796	165	111	144	149	135	141	6.540992715	3.869101878	4.968907081	5.468718267	5.129798499	5.191181449
C22orf31	0.97293398	0.811542501	1	0	0	0	0.994539326	0	0	0	0	0	1	0	0	0	0	0	0.078227063	0	0
C22orf39	-0.267807348	0.090245759	0.340393818	213.7044099	224.4369636	206.0399541	188.962472	160.6975286	185.0831566	205	221	223	190	158	187	4.572354251	4.334168074	4.329418164	3.923549818	3.377924303	3.873601957
C2CD2	0.203257468	0.270031719	0.605513604	724.5100726	471.2160684	663.3932153	616.6143824	762.8047245	761.117366	695	464	718	620	750	769	8.747753878	5.135198038	7.866378828	7.225085671	9.048567505	8.989291546
C2CD2L	0.263072956	0.178004934	0.495189367	221.0016337	339.1943251	224.5188737	334.1652137	310.2072546	296.9248502	212	334	243	336	305	300	3.656955993	5.065913913	3.648621466	5.366148801	5.043018124	4.806096684
C2CD3	0.18692325	0.179299136	0.496254306	595.2449661	524.0247657	604.2606724	571.8601127	695.6779087	694.8041494	571	516	654	575	684	702	4.195229556	3.333471822	4.182500792	3.911353126	4.817065366	4.790094803
C2CD4A	-1.006666307	0.47990398	1	4.169842144	2.031103743	1.847891965	3.978157306	0	0	4	2	2	4	0	0	0.096338463	0.042354268	0.041928409	0.089194746	0	0
C2CD4C	0.351742548	0.085610458	0.329927853	112.5857379	148.2705732	106.253788	179.0170788	147.4755801	141.5341786	108	146	115	180	145	143	2.891552812	3.437064597	2.680056044	4.461895957	3.721192972	3.555746458
C2CD4D	-0.950619371	0.815786298	1	1.042460536	0	0	0	0	0	1	0	0	0	0	0	0.041176924	0	0	0	0	0
C2CD5	-0.005966277	0.975640289	0.991483215	694.278717	470.2005165	790.8977609	584.789124	674.3193764	688.8656524	666	463	856	588	663	696	11.30735012	6.911862133	12.65024793	9.242798758	10.78964002	10.97446166
C2CD6	1.865316082	0.257800482	1	0	0	1.847891965	0.994539326	4.068291864	1.979499001	0	0	2	1	4	2	0	0	0.021497748	0.011433097	0.047346853	0.022937267
C2orf15	0.204170524	0.680206086	0.880703044	19.80675019	9.139966844	21.25075759	29.83617979	14.23902152	13.85649301	19	9	23	30	14	14	0.914949814	0.381077798	0.964073555	1.337532944	0.646217216	0.626122172
C2orf16	0.160932272	0.700171823	0.888043187	20.84921072	12.18662246	24.02259554	25.85802249	18.30731339	19.79499001	20	12	26	26	18	20	0.101166252	0.05337211	0.114476851	0.121763907	0.087274021	0.093955679
C2orf42	-0.362884093	0.02838315	0.164144817	178.2607517	183.8148888	175.5497366	134.2628091	132.2194856	151.4316736	171	181	190	135	130	153	5.621286356	5.231733812	5.436656098	4.10878038	4.096281252	4.671091828
C2orf49	-0.058651488	0.725026924	0.900535983	554.5890052	387.9408149	462.8969372	408.7556632	487.1779507	453.3052713	532	382	501	411	479	458	9.606276129	6.065048276	7.874442605	6.871077016	8.290596213	7.680620147
C2orf50	0.011624067	0.969348781	0.989894721	45.86826359	34.52876363	38.80573126	30.83071912	43.73413754	45.52847703	44	34	42	31	43	46	0.462002793	0.313905053	0.383866203	0.301365254	0.432780014	0.448577133
C2orf66	0.379900758	0.562690049	0.82292136	9.382144825	7.108863101	3.695783929	5.967235959	12.20487559	7.917996005	9	7	4	6	12	8	0.560197685	0.383110721	0.216719232	0.345771832	0.715956873	0.462462116
C2orf68	-0.29018459	0.040346894	0.206380017	331.5024505	320.9143914	295.6627143	268.5256182	240.02922	266.2426157	318	316	320	270	236	269	4.611139022	4.02898494	4.038961715	3.624803103	3.280196913	3.622603075
C2orf69	0.05872507	0.666404259	0.876095614	551.4616236	482.387139	583.9338608	516.1659105	570.5779339	598.7984479	529	475	632	519	561	605	11.89160778	9.388711181	12.36632468	10.80169283	12.08800364	12.63070681
C2orf72	0.256292076	0.186524541	0.50619008	92.77898771	93.43077218	109.9495719	111.3884046	127.1341207	115.8006916	89	92	119	112	125	117	2.034848067	1.849512514	2.368250321	2.370825363	2.73942119	2.484363948
C2orf73	-0.149972407	0.887424238	1	4.169842144	1.015551872	3.695783929	0.994539326	4.068291864	2.969248502	4	1	4	1	4	3	0.146657537	0.03223828	0.127656534	0.033945636	0.140576007	0.102153447
C2orf74	-0.171251698	0.819577528	0.937123549	5.212302681	7.108863101	4.619729912	6.961775285	5.08536483	2.969248502	5	7	5	7	5	3	0.333486742	0.410519768	0.290280081	0.432261116	0.319657862	0.185830587
C2orf76	-0.180380752	0.387659367	0.708000951	118.8405011	99.52408341	96.09038216	101.4430113	95.6048588	80.16970955	114	98	104	102	94	81	7.424451471	5.611940562	5.895647687	6.150341829	5.868055215	4.899276109
C2orf78	1.086206139	0.016852185	0.113702387	9.382144825	25.38879679	10.16340581	23.86894384	38.64877271	32.66173352	9	25	11	24	38	33	0.244673497	0.597601796	0.260300959	0.604081065	0.990227159	0.833193236
C2orf80	1.859626627	0.54982241	1	0	0	0	0.994539326	0	0.989749501	0	0	0	1	0	1	0	0	0	0.064283661	0	0.064483473
C2orf81	-0.680036726	0.458806461	0.760122147	4.169842144	9.139966844	2.771837947	0.994539326	3.051218898	5.938497004	4	9	3	1	3	6	0.117648354	0.232753295	0.076804343	0.027231115	0.084577323	0.163894541
C2orf88	-0.04058717	0.86657599	0.953281263	78.18454021	71.08863101	70.21989466	55.69420228	85.43412914	72.25171354	75	70	76	56	84	73	1.261987957	1.035665364	1.113130804	0.872411807	1.354815166	1.140785999
C2orf92	-0.081579962	0.855293971	0.948519402	15.63690804	13.20217433	16.63102768	13.92355057	15.25609449	13.85649301	15	13	18	14	15	14	0.948607106	0.722879539	0.990846277	0.819714676	0.909270686	0.822262578
C3	0.050256187	0.804221702	0.933452582	113.6281984	133.0372952	102.558004	102.4375506	130.1853396	128.6674351	109	131	111	103	128	130	1.648841143	1.742412904	1.461550947	1.442544114	1.855962102	1.826345947
C3AR1	0.627618218	0.655364277	1	1.042460536	0	2.771837947	2.983617979	2.034145932	0.989749501	1	0	3	3	2	1	0.024161765	0	0.063094075	0.067110345	0.046319672	0.022439648
C3orf14	0.011166408	0.997170239	1	0	1.015551872	0	0	0	0.989749501	0	1	0	0	0	1	0	0.02057395	0	0	0	0.021730894
C3orf18	0.260343421	0.200145621	0.521934922	177.2182911	270.1367978	175.5497366	232.7222024	270.5414089	242.4886276	170	266	190	234	266	245	4.847132392	6.668759609	4.715505152	6.177195959	7.269832651	6.487679996
C3orf20	0.323959802	0.603712872	0.846229546	7.297223753	4.062207486	14.78313572	6.961775285	12.20487559	13.85649301	7	4	16	7	12	14	0.176750003	0.088807337	0.351657622	0.163643587	0.290435335	0.328304474
C3orf33	-0.410965181	0.493636956	0.784802374	14.59444751	5.077759358	14.78313572	10.93993259	6.102437796	8.907745505	14	5	16	11	6	9	0.641414148	0.201422494	0.638071202	0.466597863	0.263492687	0.38294851
C3orf38	-0.112357143	0.403126403	0.720195662	311.6957003	300.603354	307.6740121	280.4600901	272.5755549	297.9145997	299	296	333	282	268	301	10.27691755	8.945628534	9.96264326	8.973881964	8.829442737	9.608277878
C3orf49	0.029571818	0.987045259	1	1.042460536	0	1.847891965	0.994539326	0	1.979499001	1	0	2	1	0	2	0.051311998	0	0.089327995	0.047507097	0	0.095309524
C3orf52	0.452884249	0.013909848	0.09990995	146.9869356	119.8351208	174.6257907	200.896944	201.3804473	202.8986476	141	118	189	202	198	205	4.009246647	2.950211385	4.677826699	5.317831744	5.396543333	5.41358423
C3orf62	0.199299516	0.216493324	0.544203832	149.0718567	154.3638845	147.8313572	173.0498428	165.7828935	179.1446596	143	152	160	174	163	181	3.165668281	2.958696518	3.083102846	3.566302486	3.458786763	3.721305437
C3orf80	0.153884769	0.622981937	0.855763662	26.0615134	38.59097112	33.26205536	32.81979777	37.63169974	38.60023052	25	38	36	33	37	39	0.742939663	0.992943638	0.931225154	0.907960669	1.053955019	1.076379748
C4A	0.217243072	0.865421619	1	2.084921072	3.046655615	0.923945982	0	2.034145932	4.948747503	2	3	1	0	2	5	0.030577299	0.040329037	0.013307847	0	0.029309333	0.070994795
C4B	0.427273223	0.586538579	0.836349247	3.127381608	5.077759358	3.695783929	4.972696632	5.08536483	5.938497004	3	5	4	5	5	6	0.045865949	0.067215061	0.053231387	0.070774807	0.073273333	0.085193754
C4BPA	0.97293398	0.811542501	1	0	0	0	0.994539326	0	0	0	0	0	1	0	0	0	0	0	0.033811169	0	0
C4BPB	-0.950619371	0.815786298	1	1.042460536	0	0	0	0	0	1	0	0	0	0	0	0.068913207	0	0	0	0	0
C4orf17	-0.950619371	0.815786298	1	0	1.015551872	0	0	0	0	0	1	0	0	0	0	0	0.024848511	0	0	0	0
C4orf19	-2.71713849	0.120239655	1	4.169842144	2.031103743	0.923945982	0	1.017072966	0	4	2	1	0	1	0	0.074247429	0.03264216	0.016156976	0	0.017792142	0
C4orf3	0.141294766	0.238292255	0.569665976	605.6695715	555.5068737	631.0551059	688.2212139	633.6364578	655.2141694	581	547	683	692	623	662	16.28596027	13.48192883	16.66466564	17.95903073	16.73909991	17.23386169
C4orf33	0.252586759	0.13728776	0.430898932	173.048449	219.3592043	185.7131424	240.678517	203.4145932	244.4681266	166	216	201	242	200	247	2.111816813	2.416180481	2.225783275	2.850382098	2.43884931	2.918317125
C4orf36	-0.90868347	0.744007663	1	0	2.031103743	0	0	1.017072966	0	0	2	0	0	1	0	0	0.160694333	0	0	0.08758907	0
C4orf46	-0.084715325	0.589838109	0.83841604	353.3941217	313.8055283	421.3193679	322.2307418	343.7706625	361.2585677	339	309	456	324	338	365	8.343915461	6.687382153	9.769530698	7.383372301	7.974320998	8.343541622
C4orf47	-0.346297726	0.294479167	0.625240594	41.69842144	30.46655615	32.33810938	28.84164047	30.51218898	22.76423851	40	30	35	29	30	23	2.489767488	1.64190309	1.896293283	1.671230522	1.789892183	1.329578585
C4orf48	-0.281415355	0.254120466	0.589444032	107.3734352	155.3794363	102.558004	114.3720225	109.8438803	76.21071155	103	153	111	115	108	77	16.06403131	20.98148454	15.06881004	16.60560558	16.1453658	11.15309542
C4orf50	-0.243703793	0.85599689	1	0	4.062207486	1.847891965	0.994539326	2.034145932	1.979499001	0	4	2	1	2	2	0	0.023959024	0.011859061	0.006306977	0.013059257	0.012653161
C4orf51	0.97293398	0.811542501	1	0	0	0	0.994539326	0	0	0	0	0	1	0	0	0	0	0	0.084976743	0	0
C4orf54	-1.310760445	0.451809204	1	2.084921072	1.015551872	1.847891965	1.989078653	0	0	2	1	2	2	0	0	0.015878194	0.006980693	0.013821009	0.014700789	0	0
C5	0.445492116	0.373837637	0.696266332	7.297223753	18.27993369	11.08735179	17.90170788	12.20487559	19.79499001	7	18	12	18	12	20	0.078475951	0.177434683	0.11710042	0.18683172	0.128951562	0.20823605
C5AR1	-0.680745035	0.006921048	0.060511625	65.67501377	83.27525347	69.29594868	44.75426969	50.8536483	40.57972952	63	82	75	45	50	41	2.249227451	2.574151738	2.330734214	1.487458646	1.711077366	1.359452563
C5AR2	-0.438339468	0.456108461	0.758512967	10.42460536	10.15551872	9.239459823	8.950853938	5.08536483	7.917996005	10	10	10	9	5	8	0.122449087	0.107667101	0.10658454	0.102032287	0.058685711	0.090977273
C5orf15	0.027954494	0.792828486	0.930064487	862.1148634	880.4834726	892.5318189	904.0362478	855.3583644	927.3952821	827	867	966	909	841	937	31.36080062	28.90867554	31.88580755	31.91428182	30.5692261	32.9995941
C5orf22	0.10783529	0.432348175	0.740773864	1023.696246	883.5301282	1102.267557	968.681304	1129.968065	1145.140172	982	870	1193	974	1111	1157	22.81019443	17.76905032	24.12107201	20.94671949	24.73650706	24.9596352
C5orf24	-0.04071581	0.798741224	0.931571646	950.7240089	725.1040363	952.5883078	743.9154162	862.4778751	949.1697711	912	714	1031	748	848	959	14.16510846	9.751035622	13.93870393	10.75638218	12.62489383	13.83346732
C5orf34	-0.374149653	0.041598733	0.210735083	144.9020145	127.9595358	146.9074112	104.4266293	102.7243696	116.7904411	139	126	159	105	101	118	4.609527863	3.674004253	4.589627411	3.223817912	3.210479007	3.634218433
C5orf47	1.48559501	0.564064957	1	0	1.015551872	0	2.983617979	0	0	0	1	0	3	0	0	0	0.029054252	0	0.091778943	0	0
C5orf52	-0.950619371	0.815786298	1	0	0	0.923945982	0	0	0	0	0	1	0	0	0	0	0	0.100168771	0	0	0
C5orf58	-0.950619371	0.815786298	1	1.042460536	0	0	0	0	0	1	0	0	0	0	0	0.047657382	0	0	0	0	0
C5orf63	0.155763935	0.579542758	0.832028499	55.25040841	37.57541925	53.58886698	45.74880902	65.09266982	52.45672353	53	37	58	46	64	53	1.129879132	0.693562027	1.076273813	0.907932392	1.307804744	1.049347574
C6orf120	-0.182484904	0.231317862	0.561092414	367.9885692	281.3078684	332.6205536	289.410944	282.7462845	292.9658522	353	277	360	291	278	296	6.915924449	4.771805895	6.139269493	5.278470328	5.22068088	5.385854557
C6orf132	-0.063321927	0.687440754	0.882490594	378.4131746	508.7914876	414.8517461	452.5153936	396.6584567	396.8895497	363	501	449	455	390	401	4.395600563	5.334292014	4.732565119	5.10108491	4.526713607	4.509655256
C6orf136	-0.134999361	0.488486021	0.781218048	230.3837785	332.085462	231.9104416	273.4983148	231.8926362	217.7448901	221	327	251	275	228	220	9.26564014	12.05475459	9.160001378	10.6746934	9.162728513	8.566298653
C6orf141	-0.434701218	0.107392463	0.376875601	53.16548734	54.83980106	48.96913706	34.80887643	39.66584567	41.56947903	51	54	53	35	39	42	2.963267912	2.758811117	2.680496681	1.882818024	2.172061739	2.266404416
C6orf15	4.960558058	0.000935732	1	0	0	0	5.967235959	8.136583728	2.969248502	0	0	0	6	8	3	0	0	0	0.398714405	0.550386685	0.19997686
C6orf163	-0.684416301	0.095175413	0.351683819	28.14643447	19.29548556	24.94654152	11.93447192	17.29024042	15.83599201	27	19	27	12	17	16	0.844095909	0.522286857	0.734734541	0.347335232	0.509429123	0.464553128
C6orf226	-0.325909032	0.368206714	0.691771587	27.10397394	40.62207486	24.02259554	20.88532586	26.44389711	25.73348702	26	40	26	21	26	26	3.872996481	5.239154564	3.371209674	2.896227079	3.712392775	3.596950636
C6orf47	0.073848563	0.632761069	0.859312087	223.0865547	267.0901422	244.8456853	270.5146968	232.9097092	270.2016137	214	263	265	272	229	273	7.156751845	7.733665772	7.714125879	8.421911047	7.340818461	8.479147841
C6orf52	0.299035253	0.436920928	0.744404706	37.5285793	18.27993369	18.47891965	31.82525845	27.46097008	31.67198402	36	18	20	32	27	32	3.3523839	1.473842976	1.621137692	2.758930654	2.410026545	2.767506179
C6orf58	-0.993839636	0.490903956	1	2.084921072	2.031103743	1.847891965	1.989078653	0	0.989749501	2	2	2	2	0	1	0.137940983	0.121288823	0.1200693	0.127712345	0	0.064054655
C6orf62	0.136492419	0.356921666	0.68186605	2080.75123	1584.26092	2233.177439	2205.888226	2122.63128	2155.674412	1996	1560	2417	2218	2087	2178	63.91783753	43.9251851	67.37159809	65.76012637	64.06057051	64.77490538
C6orf89	0.149732722	0.242489927	0.575740008	1453.189987	1213.584486	1452.443084	1395.338675	1610.026505	1564.79396	1394	1195	1572	1403	1583	1581	15.77930056	11.89379217	15.48874318	14.70355013	17.1756312	16.62050518
C7orf25	-0.011940493	0.944829479	0.979327457	159.496462	205.1414781	182.0173585	191.94609	185.1072798	165.2881666	153	202	197	193	182	167	5.597283833	6.497775977	6.27322389	6.537064485	6.382107333	5.674005413
C7orf31	0.436835847	0.099399991	0.360473538	36.48611876	45.69983422	39.72967724	52.7105843	54.92194016	57.40547104	35	45	43	53	54	58	0.770292455	0.870818363	0.823748652	1.07994846	1.139169046	1.185503849
C7orf50	-0.19136703	0.387636528	0.708000951	372.1584114	637.7665753	389.9052045	470.4171014	370.2145596	385.0125557	357	628	422	473	364	389	13.66274264	21.13278724	14.05791085	16.75985948	13.35296995	13.82632141
C7orf57	-1.641516033	0.08922799	0.339024899	3.127381608	8.124414972	7.391567859	3.978157306	1.017072966	0.989749501	3	8	8	4	1	1	0.116260862	0.272602437	0.269861501	0.143519805	0.037146603	0.035991476
C8G	-0.320827497	0.380163832	0.70102516	37.5285793	33.51321176	23.09864956	18.8962472	31.52926194	24.74373752	36	33	25	19	31	25	3.390435931	2.732715665	2.049423501	1.65670889	2.798475773	2.186655793
C8orf33	-0.025878634	0.81517	0.936005765	969.4882986	969.8520373	1010.796905	1035.315439	916.3827423	946.2005226	930	955	1094	1041	901	956	21.14068395	19.0882855	21.64671849	21.90919271	19.63214227	20.18279703
C8orf44-SGK3	-0.34128556	0.368518371	0.691977064	33.35873716	29.45100427	25.87048751	24.86348316	14.23902152	30.68223452	32	29	28	25	14	31	0.900335045	0.717430177	0.685726401	0.651229022	0.377562653	0.810033996
C8orf58	0.308424243	0.063378528	0.274086092	146.9869356	144.2083658	154.2989791	199.9024046	167.8170394	184.0934071	141	142	167	201	165	186	5.668111296	5.01920653	5.843518051	7.480917662	6.357846191	6.944157718
C8orf74	0.97293398	0.811542501	1	0	0	0	0	0	0.989749501	0	0	0	0	0	1	0	0	0	0	0	0.073951776
C8orf76	0.022572418	0.939391483	0.976899105	46.91072412	33.51321176	40.65362322	45.74880902	33.56340788	43.54897803	45	33	44	46	33	44	2.850166083	1.837803436	2.425766491	2.697460205	2.003449548	2.588199242
C8orf82	-0.218038477	0.371153175	0.693718078	223.0865547	422.4695786	236.5301715	275.4873934	244.0975118	238.5296296	214	416	256	277	240	241	6.598253931	11.27810277	6.870587569	7.907415899	7.093054715	6.901121438
C8orf88	1.988643898	0.197382317	1	2.084921072	0	0	2.983617979	3.051218898	1.979499001	2	0	0	3	3	2	0.159407304	0	0	0.221380333	0.229195608	0.14804563
C8orf89	-2.860341027	0.189643607	1	2.084921072	1.015551872	0.923945982	0	0	0	2	1	1	0	0	0	0.24260673	0.106659689	0.105587258	0	0	0
C8orf90	-0.950619371	0.815786298	1	0	0	0.923945982	0	0	0	0	0	1	0	0	0	0	0	0.109426794	0	0	0
C9	-0.950619371	0.815786298	1	1.042460536	0	0	0	0	0	1	0	0	0	0	0	0.029092392	0	0	0	0	0
C9orf131	1.910164901	0.367556014	1	0	0	0.923945982	0	2.034145932	1.979499001	0	0	1	0	2	2	0	0	0.021031358	0	0.046319672	0.044879295
C9orf152	-0.532774394	0.713022559	1	1.042460536	1.015551872	3.695783929	0.994539326	3.051218898	0	1	1	4	1	3	0	0.030878862	0.027151182	0.107512742	0.028589124	0.088795172	0
C9orf153	-0.606869182	0.756156894	1	2.084921072	1.015551872	0	0	1.017072966	0.989749501	2	1	0	0	1	1	0.056674523	0.024916403	0	0	0.027162184	0.026317538
C9orf24	-0.977626449	0.313061395	1	4.169842144	3.046655615	6.467621876	1.989078653	1.017072966	3.958998002	4	3	7	2	1	4	0.253735479	0.167328503	0.386507484	0.117460207	0.060803422	0.235650612
C9orf40	0.029113991	0.852327421	0.947084302	182.4305938	190.9237519	169.0821148	184.9843147	182.0560609	186.0729061	175	188	183	186	179	188	6.176100709	5.833935659	5.621679372	6.077553987	6.05530702	6.161997886
C9orf43	-0.476435805	0.318841343	0.647316515	21.89167126	19.29548556	12.01129777	12.92901124	16.27316746	8.907745505	21	19	13	13	16	9	0.815731054	0.64894631	0.439551449	0.467531217	0.595736899	0.324681532
C9orf50	0.384900255	0.667069666	0.876207822	3.127381608	1.015551872	6.467621876	3.978157306	6.102437796	3.958998002	3	1	7	4	6	4	0.127976609	0.037509114	0.259923799	0.157982469	0.245339463	0.158473522
C9orf57	-1.896829596	0.333664003	1	2.084921072	1.015551872	0.923945982	0	0	0.989749501	2	1	1	0	0	1	0.096703382	0.042514701	0.042087229	0	0	0.044905449
C9orf72	-0.191829937	0.312448829	0.641979633	323.1627662	249.8257604	374.1981228	249.629371	262.4048252	317.7095897	310	246	405	251	258	321	5.430989332	3.789481824	6.176051961	4.071275934	4.332551944	5.22287538
C9orf78	-0.194703583	0.080263859	0.317688857	935.0871009	1040.940668	950.7404158	874.200068	820.7778835	862.071815	897	1025	1029	879	807	871	41.46263893	41.65967019	41.40173427	37.6177601	35.75566403	37.3912537
C9orf85	-0.03085469	0.86164156	0.95093188	176.1758306	207.1725818	158.918709	187.9679327	183.0731339	159.3496696	169	204	172	189	180	161	2.998114979	3.182139485	2.65600378	3.104294708	3.060841924	2.652618725
CA1	0.603695266	0.743527496	1	1.042460536	0	0.923945982	0.994539326	1.017072966	0.989749501	1	0	1	1	1	1	0.027927129	0	0.024308881	0.025856269	0.02676906	0.025936638
CA11	-0.48129521	0.016497416	0.112473412	227.2563969	363.56757	258.7048751	196.9187866	216.6365417	194.9806516	218	358	280	198	213	197	10.54681477	15.22913783	11.79129537	8.868896284	9.877595677	8.851531651
CA12	-0.358505515	0.037626841	0.19730324	158.4540015	164.5194032	182.9413045	133.2682698	122.0487559	139.5546796	152	162	198	134	120	141	2.068164682	1.938134933	2.345013687	1.688052263	1.565054956	1.781755128
CA13	0.43031086	0.009474018	0.075897537	155.3266199	147.2550214	168.1581688	211.8368765	191.2097176	231.6013831	149	145	182	213	188	234	3.182995296	2.72361173	3.384229279	4.212781091	3.84958926	4.642511209
CA14	0.298857702	0.434603014	0.742592013	18.76428965	27.41990053	16.63102768	25.85802249	29.49511601	21.77448901	18	27	18	26	29	22	0.800368182	1.05562226	0.696672195	1.070360858	1.236010399	0.908505093
CA2	0.080598699	0.481312361	0.776718603	593.160045	560.5846331	610.7282943	632.5270117	604.1413418	629.4806824	569	552	661	636	594	636	30.22457386	25.7818729	30.56244125	31.27840483	30.24413594	31.37562683
CA3	0.238817893	0.66959247	0.876444378	9.382144825	13.20217433	5.543675894	10.93993259	10.17072966	11.87699401	9	13	6	11	10	12	0.433900938	0.551085389	0.251789718	0.490998681	0.462120139	0.537299827
CA5B	0.018229388	0.939260185	0.976899105	83.39684289	66.01087165	96.09038216	70.61229218	81.36583728	96.99545106	80	65	104	71	80	98	0.970710752	0.693490754	1.098428657	0.797623172	0.930457748	1.104366703
CA7	-1.027680817	0.576330818	1	2.084921072	2.031103743	0	0.994539326	0	0.989749501	2	2	0	1	0	1	0.090828135	0.079863412	0	0.042046511	0	0.042177203
CA8	0.976094673	1.17E-08	5.70E-07	109.4583563	114.7573615	96.09038216	200.896944	213.5853229	214.7756416	105	113	104	202	210	217	1.519094623	1.437478759	1.309687036	2.705742464	2.912202957	2.915698655
CA9	-0.121867128	0.6910952	0.88384481	32.31627662	47.73093796	48.04519108	47.73788767	33.56340788	36.62073152	31	47	52	48	33	37	1.663723511	2.217914414	2.429189894	2.385065213	1.697618957	1.8442023
CAAP1	0.04951905	0.704498594	0.890088113	497.2536757	480.3560352	533.1168318	470.4171014	551.2535475	542.3827263	477	473	577	473	542	548	13.44341244	11.7214071	14.15486133	12.34217913	14.64189361	14.34363012
CAB39	0.5847675	0.000134797	0.002442958	1920.212308	1386.228305	1900.556886	2419.714181	2655.577514	2734.67787	1842	1365	2057	2433	2611	2763	35.21509351	22.94559568	34.23041575	43.0646468	47.8468012	49.05773357
CAB39L	0.15643152	0.498991508	0.787719159	85.48176396	62.96421604	65.60016475	78.56860679	86.45120211	73.24146304	82	62	71	79	85	74	1.607291076	1.068562271	1.211372449	1.433663845	1.597005542	1.347099814
CABCOCO1	-1.169906546	0.082464028	0.322420019	10.42460536	19.29548556	6.467621876	6.961775285	6.102437796	2.969248502	10	19	7	7	6	3	0.455637021	0.761202262	0.277623168	0.295295347	0.26204572	0.126948518
CABIN1	-0.092574597	0.436287116	0.744045197	1216.551446	1422.788172	1217.760805	1151.67654	1212.350975	1253.022868	1167	1401	1318	1158	1192	1266	12.44092796	13.13250333	12.2302685	11.42957388	12.18049649	12.53438413
CABLES1	-0.191650813	0.229472264	0.559479304	177.2182911	198.032615	196.8004942	176.0334608	163.7487475	161.3291686	170	195	213	177	161	163	2.556207912	2.578156818	2.787825069	2.464109939	2.320491308	2.27626192
CABLES2	0.007839369	0.961339289	0.98660511	267.9123578	333.1010139	263.324605	285.4327867	265.4560441	317.7095897	257	328	285	287	261	321	5.636710519	6.325486269	5.440967483	5.827926497	5.487062816	6.538603701
CABP1	-0.079494424	0.882374298	0.959739867	18.76428965	8.124414972	9.239459823	10.93993259	12.20487559	10.88724451	18	8	10	11	12	11	0.471280223	0.184172237	0.22790055	0.266648384	0.301158256	0.267477202
CABP4	-1.430270336	0.53111888	1	0	1.015551872	1.847891965	0	1.017072966	0	0	1	2	0	1	0	0	0.016946627	0.033552467	0	0.018474071	0
CABP5	0.97293398	0.811542501	1	0	0	0	0.994539326	0	0	0	0	0	1	0	0	0	0	0	0.041456544	0	0
CABP7	0.373522393	0.718175663	1	2.084921072	3.046655615	1.847891965	1.989078653	4.068291864	2.969248502	2	3	2	2	4	3	0.049772946	0.065646575	0.043324346	0.046082169	0.095417968	0.069338108
CABYR	-0.658927842	0.354704655	0.680267159	7.297223753	8.124414972	8.315513841	4.972696632	8.136583728	1.979499001	7	8	9	5	8	2	0.244753692	0.24595104	0.273912835	0.161860462	0.268119262	0.064945428
CACFD1	0.155648831	0.566457636	0.824777176	66.71747431	91.39966844	59.13254287	96.47031467	58.99023203	86.10820655	64	90	64	97	58	87	1.805568207	2.232563909	1.571638146	2.533641827	1.568442981	2.27950502
CACHD1	0.061888077	0.726409009	0.901057165	332.544911	247.7946567	348.3276353	285.4327867	351.9072462	332.5558322	319	244	377	287	346	336	4.056384519	2.72813417	4.172808419	3.378857615	4.21726944	3.968031273
CACNA1A	-0.023294243	0.913606095	0.968384244	103.2035931	102.570739	82.23119243	86.52492141	87.46827507	108.8724451	99	101	89	87	86	110	0.789521208	0.708235098	0.617813331	0.642373208	0.657406318	0.814720542
CACNA1B	-0.188805064	0.514557146	0.796831281	45.86826359	82.2597016	80.38330046	61.66143824	72.21218058	49.48747503	44	81	87	62	71	50	0.372525109	0.602997287	0.641151686	0.485997599	0.576193081	0.393151787
CACNA1C	0.020824391	0.9753601	0.991483215	4.169842144	7.108863101	8.315513841	7.956314612	5.08536483	6.928246504	4	7	9	8	5	7	0.022217566	0.034187079	0.043512864	0.041140166	0.026620323	0.036109536
CACNA1D	1.306112698	0.000288492	0.004671522	16.67936858	15.23327807	22.17470358	37.79249441	57.97315906	38.60023052	16	15	24	38	57	39	0.111793181	0.092153971	0.145963825	0.245820721	0.381748205	0.253073874
CACNA1E	0.417827992	0.794404075	1	2.084921072	0	0.923945982	0.994539326	1.017072966	1.979499001	2	0	1	1	1	2	0.009713926	0	0.004227693	0.004496808	0.004655557	0.009021571
CACNA1F	-0.97686553	0.596523632	1	1.042460536	1.015551872	1.847891965	1.989078653	0	0	1	1	2	2	0	0	0.013579624	0.011940299	0.023640486	0.025145327	0	0
CACNA1G	0.390435933	0.012268098	0.091329917	173.048449	183.8148888	177.3976286	210.8423372	243.0804389	246.4476257	166	181	192	212	239	249	1.51821751	1.455566153	1.528501252	1.795152423	2.095224797	2.115011
CACNA1H	-0.219001063	0.095081921	0.351584276	821.4589024	1039.925116	879.5965752	767.7843601	794.3339864	792.78935	788	1024	952	772	781	801	7.951057182	9.08502405	8.36130893	7.211996717	7.553643944	7.506172672
CACNA1I	0.376732759	0.271859111	0.607322157	36.48611876	21.3265893	24.02259554	33.8143371	31.52926194	40.57972952	35	21	26	34	31	41	0.27102217	0.142982713	0.175246271	0.243755965	0.230093995	0.294854667
CACNA1S	0.579533984	0.607101938	1	2.084921072	3.046655615	0.923945982	2.983617979	1.017072966	4.948747503	2	3	1	3	1	5	0.027415001	0.036158216	0.011931552	0.038073175	0.013139084	0.063652528
CACNA2D1	0.379870265	0.478103645	0.774646793	10.42460536	6.093311229	11.08735179	11.93447192	12.20487559	11.87699401	10	6	12	12	12	12	0.102802009	0.054235084	0.107379533	0.114214807	0.118246873	0.114569818
CACNA2D2	0.230588889	0.095215448	0.351736763	372.1584114	456.9983422	379.7417987	482.3515734	457.6828347	478.0490088	357	450	411	485	450	483	5.01877771	5.562496152	5.029331107	6.312640303	6.063858725	6.306149327
CACNA2D3	0.750135311	0.605735779	1	1.042460536	1.015551872	0.923945982	1.989078653	2.034145932	0.989749501	1	1	1	2	2	1	0.021562241	0.018959259	0.018768629	0.039926702	0.041336214	0.020025403
CACNA2D4	-0.260799401	0.662408676	0.873868645	9.382144825	9.139966844	10.16340581	6.961775285	5.08536483	11.87699401	9	9	11	7	5	12	0.12948561	0.113854178	0.137755943	0.093243077	0.068953421	0.160342119
CACNB1	0.176416563	0.318305666	0.647187352	194.9401203	235.6080342	169.0821148	242.6675957	210.534104	223.6833871	187	232	183	244	207	226	3.772348842	4.115150191	3.213364504	4.557216143	4.002648026	4.234148197
CACNB2	-0.335316181	0.246285503	0.580402558	69.84485592	40.62207486	71.14384064	47.73788767	51.87072126	44.53872753	67	40	77	48	51	45	0.682851075	0.358458309	0.683094175	0.452930944	0.498228065	0.425942606
CACNB3	0.058694689	0.678264193	0.880570957	372.1584114	410.2829561	397.2967724	462.4607868	378.3511433	387.9818042	357	404	430	465	372	392	9.326456564	9.280198939	9.778124746	11.24711069	9.315329304	9.510906191
CACNB4	-0.368777909	0.138870443	0.433728434	184.5155149	99.52408341	164.4623849	101.4430113	131.2024126	114.8109421	177	98	178	102	129	116	1.046082753	0.509267916	0.915696259	0.558126326	0.730784458	0.636704824
CACNG5	0.011166182	0.997211893	1	0	0	0.923945982	0	0	0.989749501	0	0	1	0	0	1	0	0	0.006828828	0	0	0.007286096
CACNG6	0.89603042	0.747763184	1	1.042460536	0	0	0	0	1.979499001	1	0	0	0	0	2	0.03317533	0	0	0	0	0.061621552
CACNG7	1.105707928	0.037990542	0.198546971	9.382144825	6.093311229	6.467621876	15.91262922	18.30731339	12.86674351	9	6	7	16	18	13	0.260552517	0.152732507	0.176396298	0.428856806	0.499496081	0.349529223
CACNG8	0.847613699	0.119227769	0.397997941	7.297223753	6.093311229	12.01129777	9.945393265	17.29024042	18.80524051	7	6	13	10	17	19	0.065627176	0.049461171	0.10608835	0.086801102	0.152771174	0.165434718
CACTIN	-0.231534391	0.143254712	0.441663852	476.404465	666.2020277	515.5618581	473.4007194	459.7169806	479.0387583	457	656	558	476	452	484	10.50941691	13.26458678	11.16953985	10.13465418	9.963402425	10.33701527
CACUL1	0.106371729	0.54029967	0.809823722	2652.019604	1707.142696	2529.7641	2347.112811	2493.862913	2575.328201	2544	1681	2738	2360	2452	2602	19.12818304	11.11352398	17.91961679	16.42888826	17.67192641	18.16984739
CACYBP	-0.283140356	0.020877782	0.132045663	1943.146439	2347.955927	2023.441701	1846.859529	1691.392342	1650.902167	1864	2312	2190	1857	1663	1668	40.88260081	44.58696419	41.80953961	37.70891814	34.96163013	33.97629587
CAD	-0.407024256	4.85E-05	0.000995898	2353.875891	2424.122317	2408.727176	1729.503889	1919.216687	1771.651606	2258	2387	2607	1739	1887	1790	25.71364953	23.90119786	25.84160453	18.33491603	20.59768913	18.93128916
CADM1	-0.950619371	0.815786298	1	0	1.015551872	0	0	0	0	0	1	0	0	0	0	0	0.008304522	0	0	0	0
CADM4	0.173288743	0.243810477	0.577527875	397.1774643	499.6515208	390.8291505	512.1877531	483.1096588	456.2745198	381	492	423	515	475	461	14.4413623	16.39742889	13.95604039	18.07298873	17.25772777	16.2282425
CADPS2	0.685238645	0.000557593	0.008212645	229.3413179	160.4571957	265.1724969	321.2362025	350.8901733	382.0433072	220	158	287	323	345	386	2.990943853	1.888731102	3.39630073	4.065628224	4.495846668	4.873716461
CAGE1	-1.458436949	0.225092442	1	3.127381608	5.077759358	2.771837947	0.994539326	0	2.969248502	3	5	3	1	0	3	0.072086448	0.105640352	0.062746902	0.022247024	0	0.066948523
CALB1	1.410736156	0.353855415	1	2.084921072	0	0.923945982	2.983617979	0	4.948747503	2	0	1	3	0	5	0.062881017	0	0.027367065	0.087327369	0	0.145998011
CALB2	1.538863907	4.19E-22	8.19E-20	474.3195439	661.1242684	469.364559	1602.202855	1479.841165	1579.640203	455	651	508	1611	1455	1596	25.73417396	32.37481457	25.00928123	84.35948832	78.88031668	83.83378954
CALCA	0.97293398	0.811542501	1	0	0	0	0	0	0.989749501	0	0	0	0	0	1	0	0	0	0	0	0.050430465
CALCB	-1.404447636	0.278409638	1	2.084921072	1.015551872	7.391567859	0	2.034145932	1.979499001	2	1	8	0	2	2	0.042138904	0.018525959	0.146717489	0	0.040391506	0.039135475
CALCOCO1	-0.037907079	0.738370421	0.905906454	705.7457829	771.8194224	704.0468385	683.2485173	719.0705869	722.5171354	677	760	762	687	707	730	8.203842053	8.097849095	8.03752349	7.707702073	8.212111776	8.215591882
CALCOCO2	0.364113056	5.90E-05	0.001185873	2072.411546	2057.508092	2102.901056	2709.125125	2665.748244	2647.579914	1988	2026	2276	2724	2621	2675	43.64841097	39.11280511	43.49736787	55.3730852	55.16020799	54.54603908
CALCR	1.035925241	0.318384439	1	0	3.046655615	3.695783929	1.989078653	6.102437796	5.938497004	0	3	4	2	6	6	0	0.052460614	0.069244184	0.036825971	0.114378058	0.110821309
CALCRL	-0.048562798	0.869853492	0.95477341	75.0571586	38.59097112	69.29594868	51.71604498	56.95608609	68.29271554	72	38	75	52	56	69	0.93518286	0.433985385	0.847937745	0.625326663	0.697202419	0.832339505
CALD1	-0.171582663	0.241633167	0.574703047	1698.168213	1369.979475	1815.553855	1299.8629	1559.172857	1477.696004	1629	1349	1965	1307	1533	1493	24.34010012	17.72314094	25.55656571	18.0807493	21.95584961	20.71803007
CALHM1	0.232902142	0.841374195	1	0	3.046655615	3.695783929	1.989078653	4.068291864	1.979499001	0	3	4	2	4	2	0	0.068140001	0.089939831	0.047832488	0.099042187	0.047981164
CALHM2	-0.178426201	0.27204252	0.607431881	376.3282535	513.869247	400.0686104	410.7447418	360.0438299	369.1765637	361	506	433	413	354	373	15.39193836	18.96985869	16.06988142	16.30330773	14.46758998	14.77006208
CALHM3	-0.501334566	0.228808623	0.558799132	18.76428965	20.31103743	23.09864956	12.92901124	14.23902152	16.82574151	18	20	25	13	14	17	0.904047837	0.883235197	1.092943162	0.604507676	0.673990475	0.792967163
CALHM4	0.023401241	0.986410463	1	1.042460536	2.031103743	1.847891965	0	3.051218898	1.979499001	1	2	2	0	3	2	0.019802268	0.034823498	0.034473358	0	0.056943348	0.036781742
CALHM5	0.82850398	0.055532853	0.254004785	10.42460536	16.24882994	11.08735179	24.86348316	19.32438635	22.76423851	10	16	12	25	19	23	0.084777257	0.119268789	0.088552182	0.196227075	0.154397327	0.181090043
CALHM6	0.97293398	0.811542501	1	0	0	0	0	0	0.989749501	0	0	0	0	0	1	0	0	0	0	0	0.068072217
CALM1	0.193304559	0.03225725	0.178622398	4079.148078	4249.069031	4264.010708	4918.991509	4801.601472	4677.55614	3913	4184	4615	4946	4721	4726	68.07873464	64.00601196	69.88950984	79.67008855	78.73039748	76.36295392
CALM2	0.462878179	6.65E-06	0.000171148	5495.851946	5147.832437	5520.577244	7977.199938	7265.969269	7036.1292	5272	5069	5975	8021	7144	7109	194.4978906	164.4331024	191.873972	273.9728776	252.6316488	243.5764988
CALM3	-0.132950121	0.37768317	0.699121131	5258.170944	7236.822637	5375.517725	5782.251644	5252.164796	5262.498095	5044	7126	5818	5814	5164	5317	165.6802271	205.811144	166.3443224	176.8113709	162.5880616	162.1995477
CALML4	-0.437640893	0.254687407	0.589659525	46.91072412	20.31103743	42.50151519	20.88532586	30.51218898	29.69248502	45	20	46	21	30	30	0.816291554	0.318999682	0.726322141	0.352688781	0.521627958	0.505407194
CALML6	0.000324596	0.999609328	0.999828541	8.339684289	9.139966844	4.619729912	10.93993259	5.08536483	5.938497004	8	9	5	11	5	6	0.990704496	0.979995591	0.538967792	1.261207059	0.593514	0.690069404
CALN1	0.458313314	0.775523458	1	0	1.015551872	1.847891965	0.994539326	2.034145932	0.989749501	0	1	2	1	2	1	0	0.007424713	0.014700119	0.00781793	0.016187844	0.00784223
CALR	0.034283865	0.830424026	0.94029719	13934.56999	20121.12923	14460.67857	17607.32424	15975.16508	16100.25513	13367	19813	15651	17704	15707	16267	583.4192851	760.3692365	594.6036712	715.4145925	657.1233399	659.3889647
CALR3	-1.495196198	0.561237409	1	0	3.046655615	0	0	0	0.989749501	0	3	0	0	0	1	0	0.173290326	0	0	0	0.061011679
CALU	0.564581656	1.23E-07	4.93E-06	3842.509536	3443.736396	4035.796051	5418.250251	5710.864704	5616.828416	3686	3391	4368	5448	5615	5675	48.22342394	39.0083847	49.74208711	65.99018889	70.41404426	68.95344247
CALY	-1.868911413	0.143997477	1	5.212302681	2.031103743	3.695783929	0.994539326	0	1.979499001	5	2	4	1	0	2	0.141252131	0.0496801	0.098361163	0.026155593	0	0.052473783
CAMK1	-0.837436111	4.06E-05	0.000857473	149.0718567	176.7060256	130.2763835	90.50307871	77.29754541	87.09795605	143	174	141	91	76	88	8.165811919	8.736551652	7.008435973	4.811098941	4.159908173	4.666952522
CAMK1D	0.040064323	0.789294392	0.928785273	324.2052267	253.8879679	292.8908764	289.410944	304.1048168	301.8735977	311	250	317	291	299	305	3.021207935	2.135441614	2.680514446	2.617295614	2.784185918	2.751740288
CAMK1G	-0.572106974	0.756314443	1	1.042460536	1.015551872	0.923945982	0	1.017072966	0.989749501	1	1	1	0	1	1	0.02542019	0.022351479	0.022126741	0	0.024366077	0.023608379
CAMK2A	0.011166252	0.997199245	1	0	0	0.923945982	0	1.017072966	0	0	0	1	0	1	0	0	0	0.013859467	0	0.015262114	0
CAMK2B	0.114081011	0.851978487	0.94685036	7.297223753	10.15551872	9.239459823	10.93993259	4.068291864	13.85649301	7	10	10	11	4	14	0.107297342	0.134777808	0.133422657	0.156107284	0.058770276	0.199299557
CAMK2D	-0.588125852	0.000171101	0.003005352	2973.097449	2142.814449	3033.31466	1711.602181	1806.321588	1903.28829	2852	2110	3283	1721	1776	1923	26.78075174	17.42140444	26.83383761	14.9621386	15.98538205	16.7702641
CAMK2G	-0.04466924	0.686341296	0.882466449	691.1513354	684.4819614	704.0468385	647.4451016	668.2169386	700.7426464	663	674	762	651	657	708	12.47111891	11.1475455	12.47629185	11.33737315	11.84579132	12.3683716
CAMK2N1	-0.050551213	0.727316628	0.901519469	308.5683187	370.6764331	302.1303362	317.2580452	312.2414005	317.7095897	296	365	327	319	307	321	10.55871215	11.44826224	10.15326342	10.53536249	10.49698148	10.63436707
CAMK2N2	-0.177310008	0.523548262	0.802421327	46.91072412	55.85535294	43.42546117	43.75973037	48.81950237	36.62073152	45	55	47	44	48	37	2.571430833	2.76345558	2.33775424	2.327847739	2.629119868	1.963592807
CAMK4	0.120433087	0.497713681	0.787570438	370.0734903	241.7013454	318.7613639	326.2088991	343.7706625	341.4635777	355	238	345	328	338	345	2.461959465	1.451299239	2.082621284	2.106036771	2.246860255	2.222076547
CAMKK1	-0.072595314	0.689028779	0.8828524	168.8786068	168.5816107	184.7891965	196.9187866	146.4585071	153.4111726	162	166	200	198	144	155	2.994960617	2.698433095	3.218435123	3.389072444	2.551792813	2.661308216
CAMKK2	-0.162953916	0.177677892	0.494944341	891.3037584	784.0060448	932.2614962	755.8498881	773.9925271	799.7175965	855	772	1009	760	761	808	10.60239632	8.417491478	10.89099975	8.725515065	9.045433662	9.305434484
CAMKMT	-0.243384216	0.293961842	0.62477165	84.43930342	129.9906396	109.9495719	102.4375506	94.58778583	77.20046105	81	128	119	103	93	78	2.525626315	3.50930819	3.229755887	2.973451509	2.779545835	2.258739013
CAMKV	-0.621667706	0.76964142	1	2.084921072	1.015551872	0	0	0	1.979499001	2	1	0	0	0	2	0.054893484	0.024133386	0	0	0	0.050980979
CAMLG	-0.274306307	0.030822496	0.173557289	580.6505186	571.7557037	615.3480242	535.0621577	457.6828347	469.1412633	557	563	666	538	450	474	20.78018271	18.46843209	21.62753672	18.58300754	16.09212869	16.42327949
CAMP	0.97293398	0.811542501	1	0	0	0	0.994539326	0	0	0	0	0	1	0	0	0	0	0	0.103112719	0	0
CAMSAP1	-0.069457254	0.618498522	0.854063505	1097.710945	984.0697635	1149.388802	880.167304	1081.148563	1118.416936	1053	969	1244	885	1063	1130	10.85194275	8.780724787	11.15933115	8.444266951	10.50072304	10.81545866
CAMSAP2	-0.278642597	0.218718728	0.546816803	1057.054984	631.6732641	1119.822531	611.6416858	833.9998321	869.989811	1014	622	1212	615	820	879	10.45131709	5.637037439	10.873625	5.868778865	8.101281778	8.414131974
CAMSAP3	-0.15314835	0.382868627	0.70328788	419.0691355	584.957878	399.1446644	444.5590789	416.999916	399.8587982	402	576	432	447	410	404	7.907667998	9.962591495	7.396815448	8.140844476	7.73059724	7.38059058
CAMTA1	-0.085465299	0.480496017	0.776250203	563.97115	648.9376459	606.1085644	591.7508993	568.543788	554.2597203	541	639	656	595	559	560	4.070328466	4.22727514	4.296103085	4.144658175	4.031352891	3.912979696
CAMTA2	-0.038377771	0.786542154	0.927688257	696.3636381	888.6078876	683.7200269	733.970023	736.3608274	738.3531275	668	875	740	738	724	746	11.20375238	12.90394661	10.8033245	11.4599563	11.639449	11.62019034
CAND1	0.038845045	0.839057634	0.942361675	2354.918351	1475.596869	2350.518579	1883.657484	2311.806852	2154.684663	2259	1453	2544	1894	2273	2177	16.77099337	9.484962891	16.43986798	13.01853431	16.17516832	15.01026504
CAND2	-1.502431203	0.066355643	0.282901693	8.339684289	4.062207486	18.47891965	4.972696632	1.017072966	4.948747503	8	4	20	5	1	5	0.135408407	0.059530989	0.294662114	0.078354728	0.016224169	0.078598276
CANT1	0.218479343	0.06063837	0.26730503	1268.674472	1511.141185	1314.775133	1630.049956	1596.804557	1537.080974	1217	1488	1423	1639	1570	1553	27.43176239	29.49127363	27.91943944	34.20437399	33.92107452	32.51037381
CANX	0.209502601	0.140346921	0.436347858	12624.19709	10059.04129	13479.44794	12690.32181	14465.82879	14659.17985	12110	9905	14589	12760	14223	14811	104.8726525	75.42234907	109.9720437	102.3077055	118.0636311	119.1214213
CAP1	0.386689069	9.76E-06	0.000242474	5447.898762	5671.857203	5731.236928	7409.317982	7277.157071	7344.931044	5226	5585	6203	7450	7155	7421	138.7105141	130.3438722	143.3112946	183.0778524	182.0356423	182.9320422
CAP2	-0.039519538	0.841917294	0.943603008	105.2885141	121.8662246	143.2116273	113.3774832	115.9463181	131.6366836	101	120	155	114	114	133	2.864998856	2.993034966	3.827131982	2.993970323	3.099664911	3.503822486
CAPG	-0.313220914	0.058918336	0.263371312	799.5672312	1128.278129	856.4979256	826.4621803	737.3779003	676.9886584	767	1111	927	831	725	684	47.07037106	59.95063427	49.51886185	47.21639686	42.64784401	38.9848381
CAPN1	0.478302069	0.001551429	0.018736278	3373.402295	4725.362858	3521.158139	5626.10897	5215.550169	5345.637053	3236	4653	3811	5657	5128	5401	76.29888575	96.46509595	78.21450366	123.4910326	115.8949509	118.2690846
CAPN10	-0.007495648	0.96582011	0.988074352	234.5536206	299.5878021	235.6062255	278.4710114	218.6706877	268.2221147	225	295	255	280	215	271	5.372255495	6.193321455	5.299720709	6.189730391	4.920615349	6.009395768
CAPN11	1.032739044	0.575401806	1	0	1.015551872	0.923945982	1.989078653	2.034145932	0	0	1	1	2	2	0	0	0.026841511	0.026571628	0.056526104	0.058521616	0
CAPN12	0.087702854	0.808652159	0.934092043	34.40119769	40.62207486	29.56627143	54.69966296	31.52926194	24.74373752	33	40	32	55	31	25	0.846124707	0.901795146	0.714182291	1.305637715	0.761884164	0.595316364
CAPN13	0.261348375	0.829534766	1	1.042460536	1.015551872	3.695783929	3.978157306	2.034145932	0.989749501	1	1	4	4	2	1	0.030924898	0.027191661	0.107673029	0.114526985	0.059285036	0.028720742
CAPN14	0.912060016	0.712442948	1	1.042460536	0	0	0.994539326	1.017072966	0	1	0	0	1	1	0	0.02188067	0	0	0.020258169	0.020973332	0
CAPN15	-0.461107049	0.00767066	0.065566673	323.1627662	415.3607155	293.8148224	254.6020676	261.3877522	233.5808821	310	409	318	256	257	236	5.26210423	6.104477898	4.698546556	4.023252394	4.181553832	3.720464206
CAPN2	0.705172833	5.46E-15	6.07E-13	4063.51117	4000.258822	4291.729088	6684.298813	6740.142545	6720.399109	3898	3939	4645	6721	6627	6790	89.71509375	79.71446334	93.05678862	143.2178457	146.200032	145.1378984
CAPN3	0.244581268	0.618175281	0.853936772	13.55198697	8.124414972	20.32681161	11.93447192	19.32438635	18.80524051	13	8	22	12	19	19	0.136104671	0.073645655	0.200489218	0.116318953	0.190673394	0.184744133
CAPN5	-0.402754482	0.009110089	0.07367219	386.7528589	494.5737614	422.2433139	316.2635058	364.1121218	305.8325957	371	487	457	318	358	309	6.750532252	7.791490284	7.238006506	5.357112758	6.243871405	5.221676491
CAPN6	0.187064322	0.801080396	0.932241199	6.254763217	5.077759358	3.695783929	3.978157306	7.119510762	5.938497004	6	5	4	4	7	6	0.140948191	0.103277502	0.081791262	0.086997707	0.157620649	0.13090218
CAPN7	0.14401015	0.388328978	0.708474647	635.900927	456.9983422	639.3706198	575.83827	685.5071791	653.2346704	610	450	692	579	674	660	11.64043605	7.550564003	11.49434348	10.22957377	12.32838326	11.6968986
CAPN8	-0.392797793	0.628844097	0.858387249	5.212302681	4.062207486	6.467621876	1.989078653	6.102437796	3.958998002	5	4	7	2	6	4	0.109374508	0.076936702	0.13328547	0.040505655	0.125806817	0.081263116
CAPN9	-1.282567777	0.445123919	1	1.042460536	1.015551872	2.771837947	0.994539326	1.017072966	0	1	1	3	1	1	0	0.031998265	0.028135452	0.083557675	0.029625521	0.030671375	0
CAPNS1	0.144048139	0.423197143	0.734968026	3582.936863	5633.266231	3831.603989	5165.637262	4668.364914	4583.529937	3437	5547	4147	5194	4590	4631	151.3657382	214.7997059	158.9720405	211.7822496	193.7615291	189.4131852
CAPNS2	0.011166195	0.997209665	1	0	0	0.923945982	0.994539326	0	0	0	0	1	1	0	0	0	0	0.071933948	0.076512924	0	0
CAPRIN1	0.188252809	0.157937202	0.466347589	6647.770839	5554.053185	7088.513576	6648.495398	7595.50091	7735.882097	6377	5469	7672	6685	7468	7816	73.21284977	55.2085427	76.66870914	71.05781797	82.18300566	83.33795147
CAPRIN2	-0.038197799	0.794525108	0.930778001	812.0767576	650.9687497	828.7795462	683.2485173	820.7778835	728.4556324	779	641	897	687	807	736	11.8465542	8.571169483	11.87368964	9.672770545	11.76345618	10.39488712
CAPS	0.210479143	0.562703751	0.82292136	28.14643447	32.49765989	17.55497366	31.82525845	33.56340788	24.74373752	27	32	19	32	33	25	1.01643854	1.05924105	0.622600726	1.115339026	1.190798053	0.874067039
CAPS2	0.317533475	0.198074682	0.520069606	128.2226459	73.11973475	108.1016799	108.4047866	152.5609449	124.7084371	123	72	117	109	150	126	1.954701147	1.00608626	1.618451838	1.603767155	2.284932273	1.859658403
CAPZA1	0.264158093	0.015112388	0.105876122	3349.425702	2975.566984	3489.743975	3814.058317	3909.628481	4063.911449	3213	2930	3777	3835	3844	4106	113.056588	90.65259372	115.6833338	124.9367136	129.6508428	134.1811375
CAPZA2	0.202672196	0.154380343	0.461018385	1893.108334	1477.627973	2025.289593	2102.456136	2016.855691	2091.340695	1816	1455	2192	2114	1983	2113	27.70293193	19.51642871	29.10644084	29.8575683	28.99608882	29.9362063
CAPZA3	1.874903963	0.544976978	1	0	0	0	0.994539326	1.017072966	0	0	0	0	1	1	0	0	0	0	0.071793435	0.074327921	0
CAPZB	0.078484499	0.545668763	0.813055846	2076.581388	2557.159613	2072.410838	2524.140811	2309.772706	2246.731366	1992	2518	2243	2538	2271	2270	22.37433749	24.86818226	21.92950286	26.3931988	24.45033429	23.67958479
CARD10	0.043779947	0.734571633	0.904530566	719.2977699	864.2346427	706.8186765	812.5386298	770.9413082	776.953358	690	851	765	817	758	785	13.07085298	14.17463435	12.61406128	14.32901893	13.76356256	13.81057851
CARD11	0.443231339	0.549790087	0.816273629	5.212302681	6.093311229	2.771837947	7.956314612	6.102437796	4.948747503	5	6	3	8	6	5	0.096771054	0.102106686	0.050540017	0.143352415	0.111309833	0.089873746
CARD14	-0.231004022	0.327656413	0.655169179	80.26946128	61.94866416	69.29594868	59.67235959	63.05852389	57.40547104	77	61	75	60	62	58	1.200903312	0.836516704	1.018162841	0.866379422	0.926863592	0.840103291
CARD16	1.89718202	0.38020016	1	0	0	0.923945982	0.994539326	0	2.969248502	0	0	1	1	0	3	0	0	0.093916364	0.099894636	0	0.30061541
CARD19	0.021650025	0.916016618	0.969607027	347.1393585	537.22694	328.0008237	453.5099329	396.6584567	380.0638082	333	529	355	456	390	384	32.23980164	45.03303996	29.91680033	40.87450733	36.19258067	34.52762668
CARD6	0.011290323	0.996095235	1	1.042460536	0	0.923945982	0	0	1.979499001	1	0	1	0	0	2	0.019408538	0	0.016893961	0	0	0.036050409
CARD8	0.518643374	0.006050421	0.054901671	175.1333701	125.9284321	163.5384389	194.929708	248.1658037	222.6936376	168	124	177	196	244	225	2.252255979	1.461697881	2.065477153	2.43278707	3.135487759	2.801420873
CARF	0.076201482	0.763180355	0.917465893	84.43930342	68.04197539	109.9495719	72.60137083	102.7243696	101.9441986	81	67	119	73	101	103	0.686555483	0.499336013	0.877963062	0.572865993	0.820576001	0.810802765
CARHSP1	-0.019028088	0.88785029	0.960961091	827.7136657	946.4943443	834.3232221	962.7140681	772.9754541	838.317827	794	932	903	968	760	847	16.54844818	17.07969652	16.38185903	18.6789169	15.18298562	16.39485415
CARM1	-0.409854636	0.016873345	0.113723298	1125.857379	1669.567277	1147.54091	1015.424652	971.3046825	980.8417551	1080	1644	1242	1021	955	991	27.19551492	36.40011948	27.22286244	23.80339116	23.05067878	23.17579072
CARMIL1	-0.067367218	0.599105911	0.84420149	683.8541117	678.3886502	770.5709493	627.554315	670.2510846	738.3531275	656	668	834	631	659	746	8.777504435	7.859069802	9.713414707	7.816928475	8.451999239	9.27029215
CARMIL2	-0.498642821	0.06905701	0.28975991	133.4349486	264.0434866	145.0595192	151.1699776	111.8780263	120.7494391	128	260	157	152	110	122	2.264950351	4.045288782	2.418171127	2.490186449	1.865727524	2.004914805
CARMIL3	0.412598654	0.19453645	0.516016991	27.10397394	37.57541925	24.94654152	34.80887643	42.71706457	41.56947903	26	37	27	35	42	42	0.470093493	0.588220399	0.424926013	0.585893253	0.727892088	0.705257247
CARNMT1	0.115140947	0.58958172	0.83841604	571.2683738	372.7075369	630.13116	468.4280228	581.7657365	655.2141694	548	367	682	471	572	662	9.486414112	5.586181602	10.27648417	7.54887073	9.491270826	10.64306919
CARNS1	0.006138796	0.981754917	0.993832729	64.63255324	47.73093796	44.34940715	51.71604498	48.81950237	56.41572153	62	47	48	52	48	57	1.267364645	0.844763657	0.854062784	0.984130752	0.940498164	1.082111791
CARS1	-0.340225937	0.002162728	0.024619142	2254.84214	2500.288708	2184.208302	1930.400833	1745.29721	1805.303089	2163	2462	2364	1941	1716	1824	57.79947111	57.8472688	54.98617114	48.02113727	43.95329572	45.26677497
CARS2	-0.051040121	0.712395943	0.892893075	401.3473064	477.3093796	388.0573126	411.7392812	400.7267486	409.7562933	385	470	420	414	394	414	17.37977589	18.65558043	16.50332282	17.30307716	17.04851205	17.35685994
CASC3	-0.159789459	0.112546119	0.385992667	1421.916171	1530.43667	1479.237518	1293.895664	1362.877774	1310.428339	1364	1507	1601	1301	1340	1324	29.09334912	28.26311762	29.72414302	25.69189897	27.39624006	26.22736792
CASD1	0.098388453	0.669452845	0.876444378	108.4158958	69.05752727	107.177734	100.448472	95.6048588	108.8724451	104	68	116	101	94	110	2.195124945	1.262008511	2.131191901	1.9737259	1.901781314	2.156284029
CASK	0.42305413	0.004271868	0.042082056	862.1148634	644.8754384	834.3232221	965.697686	1079.114417	1094.662948	827	635	903	971	1061	1106	7.144672195	4.823674442	6.790522783	7.766683164	8.786157791	8.873997467
CASKIN1	-0.11387583	0.57055466	0.827132227	102.1611325	118.819569	99.78616609	100.448472	107.8097344	88.08770555	98	117	108	101	106	89	1.392568445	1.46185333	1.335835227	1.328774878	1.443787096	1.174540121
CASKIN2	-0.075233653	0.656774673	0.871476753	436.7909646	617.4555379	436.1025037	487.32427	460.7340536	466.1720148	419	608	472	490	453	471	6.472734899	8.258569764	6.346794811	7.008247615	6.707780083	6.757438154
CASP1	2.848115528	0.039967095	1	0	0	1.847891965	2.983617979	6.102437796	4.948747503	0	0	2	3	6	5	0	0	0.046221878	0.073746216	0.152699282	0.1232924
CASP10	0.330391377	0.098263929	0.358258817	88.60914557	79.21304598	86.85092234	104.4266293	115.9463181	99.96469956	85	78	94	105	114	101	1.024488325	0.826628084	0.986176396	1.171701397	1.317042397	1.130568386
CASP14	1.888938273	0.604752512	1	0	0	0	0	2.034145932	0	0	0	0	0	2	0	0	0	0	0	0.050576074	0
CASP2	0.06210139	0.537833196	0.808737156	1063.309747	1123.20037	1116.126747	1130.791214	1158.446108	1158.996665	1020	1106	1208	1137	1139	1171	19.65875298	18.74296897	20.26568977	20.28877469	21.04196696	20.96042403
CASP3	0.140774497	0.350113708	0.676468194	284.5917264	245.7635529	310.4458501	297.3672586	326.4804221	303.8530967	273	242	336	299	321	307	7.038912342	5.486378188	7.540859503	7.137623879	7.933316095	7.351376414
CASP4	0.10049633	0.582590611	0.833742277	352.3516612	507.7759358	353.8713112	484.340652	416.999916	399.8587982	338	500	383	487	410	404	20.06034872	26.09271363	19.78605511	26.76025824	23.32450584	22.26847716
CASP5	-0.970900237	0.576816972	1	1.042460536	1.015551872	1.847891965	0.994539326	1.017072966	0	1	1	2	1	1	0	0.055760418	0.049029051	0.097072156	0.051625656	0.053448169	0
CASP6	0.171584933	0.257250533	0.592295348	252.2754497	293.4944909	263.324605	337.1488317	295.9682331	278.1196097	242	289	285	339	291	281	11.29308401	11.85830185	11.57659167	14.64658755	13.01658319	12.17841833
CASP7	0.259183506	0.046908297	0.228252568	799.5672312	630.6577122	746.5483537	860.2765174	883.8364074	861.0820655	767	621	808	865	869	870	20.04382415	14.26935312	18.37956561	20.92863424	21.76766338	21.11503705
CASP8	0.053668616	0.650258046	0.867806548	497.2536757	532.1491807	502.6266144	539.040315	506.502337	544.3622253	477	524	544	542	498	550	10.14285142	9.797165327	10.06883552	10.67039586	10.15027582	10.86154859
CASP8AP2	-0.076063476	0.765802182	0.919553449	522.2727286	267.0901422	526.6492099	330.1870564	443.4438132	475.0797603	501	263	570	332	436	480	6.827976719	3.151646646	6.761885673	4.189208251	5.695706625	6.075512496
CASP9	0.409005548	0.019578529	0.125997913	145.9444751	167.5660588	191.2568183	248.6348316	216.6365417	205.8678961	140	165	207	250	213	208	2.521382725	2.612896137	3.245037687	4.168600792	3.677029865	3.479056226
CASQ1	0.837007741	0.53014434	1	0	2.031103743	1.847891965	0.994539326	3.051218898	2.969248502	0	2	2	1	3	3	0	0.073211467	0.072475348	0.038544393	0.119715318	0.115992599
CASQ2	-0.950619371	0.815786298	1	0	0	0.923945982	0	0	0	0	0	1	0	0	0	0	0	0.027852558	0	0	0
CASR	0.97293398	0.811542501	1	0	0	0	0	1.017072966	0	0	0	0	0	1	0	0	0	0	0	0.007655297	0
CASS4	0.071982233	0.913707768	0.968416994	8.339684289	7.108863101	4.619729912	6.961775285	5.08536483	8.907745505	8	7	5	7	5	9	0.154257962	0.118681522	0.083920154	0.12496696	0.092413288	0.161171218
[truncated: 14,936 more rows]
