# Supplementary material for: RUNX1 restrains STAT1-GITRL signaling to shape an immunosuppressive CRC microenvironment
Source: Cell Death Discov. 2026 Mar 25;12:151. doi: 10.1038/s41420-026-03053-7 (PMC13040063; doi:10.1038/s41420-026-03053-7)
Supplement: Supplementary file 4 — Original data of Cut-Tag [file 41420_2026_3053_MOESM4_ESM.xls]

seqnames	start	end	peak_name	peak_score	anno_transcript	peak_annotation	transcriptId	distanceToTSS	geneID	geneLocation	geneName	geneDescription
chr1	10003	10467	peaks1	147.39249	ENST00000456328.2,ENST00000450305.2	Promoter1-2k	ENST00000456328.2	-1634	ENSG00000290825.1	chr1:11869:14409:2541:+	DDX11L2	DEAD/H-box helicase 11 like 2 (pseudogene) [Source:NCBI gene (formerly Entrezgene);Acc:84771]
chr1	180742	180998	peaks2	69.35337	ENST00000624431.2	Promoter1-2k	ENST00000624431.2	-1826	ENSG00000279928.2	chr1:182696:184174:1479:+	DDX11L17	DEAD/H-box helicase 11 like 17 (pseudogene) [Source:HGNC Symbol;Acc:HGNC:55080]
chr1	778561	778813	peaks3	9.37864	ENST00000506640.3,ENST00000670700.1,ENST00000429505.6,ENST00000434264.6,ENST00000656571.1,ENST00000443772.2	Promoter1k	ENST00000506640.3	-24	ENSG00000291215.1	chr1:725885:778688:52804:-		novel transcript
chr1	876228	876357	peaks4	3.86956	ENST00000446136.1,ENST00000635557.1	Promoter1k	ENST00000446136.1	610	ENSG00000230368.2	chr1:868071:876903:8833:-	FAM41C	family with sequence similarity 41 member C [Source:HGNC Symbol;Acc:HGNC:27635]
chr1	876471	876632	peaks5	3.86956	ENST00000446136.1,ENST00000635557.1	Promoter1k	ENST00000446136.1	351	ENSG00000230368.2	chr1:868071:876903:8833:-	FAM41C	family with sequence similarity 41 member C [Source:HGNC Symbol;Acc:HGNC:27635]
chr1	906909	907012	peaks6	6.98764	ENST00000607769.1	Promoter2-3k	ENST00000607769.1	2127	ENSG00000272438.1	chr1:904834:915976:11143:+		novel transcript
chr1	924808	924923	peaks7	3.46825	ENST00000616016.5,ENST00000618323.5,ENST00000342066.8	Promoter1k	ENST00000342066.8	-865	ENSG00000187634.13	chr1:923923:944575:20653:+	SAMD11	sterile alpha motif domain containing 11 [Source:HGNC Symbol;Acc:HGNC:28706]
chr1	941739	941877	peaks8	1.97539	ENST00000342066.8,ENST00000618323.5,ENST00000616016.5	Intron	ENST00000342066.8	16077	ENSG00000187634.13	chr1:923923:944575:20653:+	SAMD11	sterile alpha motif domain containing 11 [Source:HGNC Symbol;Acc:HGNC:28706]
chr1	959167	959514	peaks9	122.53721	ENST00000327044.7	Promoter1k	ENST00000327044.7	-85	ENSG00000188976.11	chr1:944203:959309:15107:-	NOC2L	NOC2 like nucleolar associated transcriptional repressor [Source:HGNC Symbol;Acc:HGNC:24517]
chr1	965859	966526	peaks10	6.90453	ENST00000379410.8,ENST00000379409.6,ENST00000379407.7	Promoter1k	ENST00000379410.8	-289	ENSG00000187583.11	chr1:966482:975865:9384:+	PLEKHN1	pleckstrin homology domain containing N1 [Source:HGNC Symbol;Acc:HGNC:25284]
chr1	966948	967063	peaks11	4.83233	ENST00000379410.8,ENST00000379409.6,ENST00000379407.7	Promoter1k	ENST00000379409.6,ENST00000379407.7	504	ENSG00000187583.11	chr1:966482:975865:9384:+	PLEKHN1	pleckstrin homology domain containing N1 [Source:HGNC Symbol;Acc:HGNC:25284]
chr1	975968	976756	peaks12	31.72942	ENST00000433179.4,ENST00000341290.6,ENST00000694917.1	3'UTR	ENST00000341290.6,ENST00000433179.4	5731	ENSG00000187642.10	chr1:975198:982117:6920:-	PERM1	PPARGC1 and ESRR induced regulator, muscle 1 [Source:HGNC Symbol;Acc:HGNC:28208]
chr1	976904	977039	peaks13	63.53574	ENST00000694917.1,ENST00000433179.4,ENST00000341290.6	Intron	ENST00000341290.6,ENST00000433179.4	5121	ENSG00000187642.10	chr1:975198:982117:6920:-	PERM1	PPARGC1 and ESRR induced regulator, muscle 1 [Source:HGNC Symbol;Acc:HGNC:28208]
chr1	999968	1000580	peaks14	41.25814	ENST00000624697.4,ENST00000484667.2,ENST00000304952.11,ENST00000428771.6	Promoter1k	ENST00000428771.6	-102	ENSG00000188290.11	chr1:998962:1000172:1211:-	HES4	hes family bHLH transcription factor 4 [Source:HGNC Symbol;Acc:HGNC:24149]
chr1	1000693	1000861	peaks15	15.40005	ENST00000624697.4,ENST00000484667.2,ENST00000304952.11,ENST00000428771.6	Promoter1k	ENST00000624697.4	-361	ENSG00000187608.10	chr1:1001138:1014540:13403:+	ISG15	ISG15 ubiquitin like modifier [Source:HGNC Symbol;Acc:HGNC:4053]
chr1	1005180	1005367	peaks16	12.72112	ENST00000423619.2	Promoter2-3k	ENST00000423619.2	2955	ENSG00000231702.2	chr1:1008076:1008229:154:-		ribosomal protein L39 (RPL39) pseudogene
chr1	1006451	1006794	peaks17	7.59169	ENST00000423619.2	Promoter1-2k	ENST00000423619.2	1606	ENSG00000231702.2	chr1:1008076:1008229:154:-		ribosomal protein L39 (RPL39) pseudogene
chr1	1013467	1013652	peaks18	11.35044	ENST00000458555.1,ENST00000649529.1	Promoter1k	ENST00000649529.1	63	ENSG00000187608.10	chr1:1001138:1014540:13403:+	ISG15	ISG15 ubiquitin like modifier [Source:HGNC Symbol;Acc:HGNC:4053]
chr1	1019399	1019927	peaks19	11.78727	ENST00000379370.7,ENST00000620552.4	Promoter1k	ENST00000379370.7	-457	ENSG00000188157.15	chr1:1020120:1056118:35999:+	AGRN	agrin [Source:HGNC Symbol;Acc:HGNC:329]
chr1	1021544	1021750	peaks20	23.25653	ENST00000379370.7,ENST00000620552.4	Promoter1-2k	ENST00000620552.4	1524	ENSG00000188157.15	chr1:1020120:1056118:35999:+	AGRN	agrin [Source:HGNC Symbol;Acc:HGNC:329]
chr1	1021880	1022105	peaks21	32.54291	ENST00000379370.7,ENST00000620552.4	Promoter1-2k	ENST00000620552.4	1870	ENSG00000188157.15	chr1:1020120:1056118:35999:+	AGRN	agrin [Source:HGNC Symbol;Acc:HGNC:329]
chr1	1040717	1041074	peaks22	31.38886	ENST00000379370.7,ENST00000620552.4	Exon	ENST00000418300.1	-14137	ENSG00000242590.1	chr1:1055033:1056116:1084:+		novel transcript
chr1	1064285	1064456	peaks23	17.69105	ENST00000442292.2	Promoter1k	ENST00000442292.2	-1083	ENSG00000273443.1	chr1:1062208:1063288:1081:-		novel transcript
chr1	1069265	1069405	peaks24	6.44787	ENST00000412397.2	Exon	ENST00000453464.3	4971	ENSG00000237330.3	chr1:1070967:1074306:3340:-	RNF223	ring finger protein 223 [Source:HGNC Symbol;Acc:HGNC:40020]
chr1	1069953	1070083	peaks25	4.19162	NA	Intergenic	ENST00000453464.3	4288	ENSG00000237330.3	chr1:1070967:1074306:3340:-	RNF223	ring finger protein 223 [Source:HGNC Symbol;Acc:HGNC:40020]
chr1	1073765	1074420	peaks26	69.41723	ENST00000453464.3	Promoter1k	ENST00000453464.3	213	ENSG00000237330.3	chr1:1070967:1074306:3340:-	RNF223	ring finger protein 223 [Source:HGNC Symbol;Acc:HGNC:40020]
chr1	1079426	1080259	peaks27	36.54998	NA	Intergenic	ENST00000453464.3	-5537	ENSG00000237330.3	chr1:1070967:1074306:3340:-	RNF223	ring finger protein 223 [Source:HGNC Symbol;Acc:HGNC:40020]
chr1	1091674	1091911	peaks28	13.14664	ENST00000379320.5	Promoter1k	ENST00000379320.5	381	ENSG00000131591.18	chr1:1081818:1116361:34544:-	C1orf159	chromosome 1 open reading frame 159 [Source:HGNC Symbol;Acc:HGNC:26062]
chr1	1108093	1108584	peaks29	11.75386	ENST00000379319.5	Promoter1-2k	ENST00000379319.5	-2212	ENSG00000131591.18	chr1:1081818:1116361:34544:-	C1orf159	chromosome 1 open reading frame 159 [Source:HGNC Symbol;Acc:HGNC:26062]
chr1	1116173	1116490	peaks30	7.72289	ENST00000379339.5,ENST00000421241.7	Promoter1k	ENST00000421241.7	-243	ENSG00000131591.18	chr1:1081818:1116361:34544:-	C1orf159	chromosome 1 open reading frame 159 [Source:HGNC Symbol;Acc:HGNC:26062]
chr1	1151618	1151763	peaks31	3.21057	NA	Intergenic	ENST00000416774.1	14674	ENSG00000223823.1	chr1:1137017:1144056:7040:+	LINC01342	long intergenic non-protein coding RNA 1342 [Source:HGNC Symbol;Acc:HGNC:50551]
chr1	1157437	1157647	peaks32	7.89060	NA	Intergenic	ENST00000384997.3	-9562	ENSG00000207730.3	chr1:1167104:1167198:95:+	MIR200B	microRNA 200b [Source:HGNC Symbol;Acc:HGNC:31579]
chr1	1162752	1162887	peaks33	3.65235	NA	Intergenic	ENST00000384997.3	-4284	ENSG00000207730.3	chr1:1167104:1167198:95:+	MIR200B	microRNA 200b [Source:HGNC Symbol;Acc:HGNC:31579]
chr1	1163532	1163925	peaks34	10.72785	NA	Intergenic	ENST00000384997.3	-3375	ENSG00000207730.3	chr1:1167104:1167198:95:+	MIR200B	microRNA 200b [Source:HGNC Symbol;Acc:HGNC:31579]
chr1	1201638	1201790	peaks35	3.06669	NA	Intergenic	ENST00000486728.5	3966	ENSG00000186891.14	chr1:1203508:1206592:3085:-	TNFRSF18	TNF receptor superfamily member 18 [Source:HGNC Symbol;Acc:HGNC:11914]
chr1	1206576	1206709	peaks36	5.78474	ENST00000486728.5,ENST00000379265.5,ENST00000328596.10,ENST00000379268.7	Promoter1k	ENST00000379268.7	-51	ENSG00000186891.14	chr1:1203508:1206592:3085:-	TNFRSF18	TNF receptor superfamily member 18 [Source:HGNC Symbol;Acc:HGNC:11914]
chr1	1208088	1208329	peaks37	3.97115	ENST00000379265.5,ENST00000328596.10,ENST00000379268.7	Promoter1-2k	ENST00000379268.7	-1617	ENSG00000186891.14	chr1:1203508:1206592:3085:-	TNFRSF18	TNF receptor superfamily member 18 [Source:HGNC Symbol;Acc:HGNC:11914]
chr1	1213324	1213701	peaks38	6.43739	ENST00000699971.1,ENST00000699969.1,ENST00000379236.4,ENST00000699974.1,ENST00000699975.1,ENST00000699976.1,ENST00000699977.1	Promoter1k	ENST00000699971.1,ENST00000699969.1,ENST00000379236.4,ENST00000699974.1,ENST00000699975.1,ENST00000699976.1,ENST00000699977.1	640	ENSG00000186827.12	chr1:1211326:1214153:2828:-	TNFRSF4	TNF receptor superfamily member 4 [Source:HGNC Symbol;Acc:HGNC:11918]
chr1	1231755	1232386	peaks39	76.77840	ENST00000360001.12,ENST00000263741.12,ENST00000379198.5	Promoter1k	ENST00000263741.12	-40	ENSG00000078808.20	chr1:1216931:1232031:15101:-	SDF4	stromal cell derived factor 4 [Source:HGNC Symbol;Acc:HGNC:24188]
chr1	1265016	1265148	peaks40	8.27089	ENST00000349431.11,ENST00000360466.6,ENST00000400929.6,ENST00000347370.6,ENST00000400930.8	Intron	ENST00000360466.6	8644	ENSG00000160087.21	chr1:1253909:1273864:19956:-	UBE2J2	ubiquitin conjugating enzyme E2 J2 [Source:HGNC Symbol;Acc:HGNC:19268]
chr1	1273776	1274233	peaks41	30.01119	ENST00000360466.6,ENST00000400930.8,ENST00000349431.11,ENST00000347370.6,ENST00000400929.6,ENST00000434139.1	Promoter1k	ENST00000400929.6	-150	ENSG00000160087.21	chr1:1253909:1273864:19956:-	UBE2J2	ubiquitin conjugating enzyme E2 J2 [Source:HGNC Symbol;Acc:HGNC:19268]
chr1	1283021	1283213	peaks42	14.86740	ENST00000325425.12	Promoter1k	ENST00000325425.12	1008	ENSG00000162572.21	chr1:1280436:1292029:11594:+	SCNN1D	sodium channel epithelial 1 subunit delta [Source:HGNC Symbol;Acc:HGNC:10601]
chr1	1293937	1294124	peaks43	10.68150	ENST00000613751.1	Promoter2-3k	ENST00000613751.1	2139	ENSG00000278073.1	chr1:1296110:1296170:61:-	MIR6726	microRNA 6726 [Source:HGNC Symbol;Acc:HGNC:50009]
chr1	1307876	1308639	peaks44	64.52033	ENST00000354700.10,ENST00000379031.10	Promoter1k	ENST00000354700.10	-328	ENSG00000131584.19	chr1:1292390:1309609:17220:-	ACAP3	ArfGAP with coiled-coil, ankyrin repeat and PH domains 3 [Source:HGNC Symbol;Acc:HGNC:16754]
chr1	1324596	1325076	peaks45	50.74871	ENST00000421495.6,ENST00000419704.5,ENST00000435064.6,ENST00000429572.5,ENST00000450926.6,ENST00000411962.5,ENST00000620829.4,ENST00000545578.5,ENST00000540437.5,ENST00000343938.9	Promoter1k	ENST00000343938.9	34	ENSG00000224051.7	chr1:1324756:1328896:4141:+	CPTP	ceramide-1-phosphate transfer protein [Source:HGNC Symbol;Acc:HGNC:28116]
chr1	1337841	1337943	peaks46	7.98627	ENST00000616525.1	Promoter1-2k	ENST00000616525.1	1816	ENSG00000284372.1	chr1:1339650:1339708:59:-	MIR6808	microRNA 6808 [Source:HGNC Symbol;Acc:HGNC:50046]
chr1	1344737	1345139	peaks47	57.87298	ENST00000378891.9,ENST00000378888.10	Intron	ENST00000378891.9	4174	ENSG00000107404.21	chr1:1335276:1349418:14143:-	DVL1	dishevelled segment polarity protein 1 [Source:HGNC Symbol;Acc:HGNC:3084]
chr1	1348051	1348203	peaks48	4.83562	ENST00000378891.9	Promoter1k	ENST00000378891.9	985	ENSG00000107404.21	chr1:1335276:1349418:14143:-	DVL1	dishevelled segment polarity protein 1 [Source:HGNC Symbol;Acc:HGNC:3084]
chr1	1360499	1360865	peaks49	37.11003	ENST00000477278.3	Promoter1k	ENST00000477278.3	1095	ENSG00000162576.17	chr1:1352689:1361777:9089:-	MXRA8	matrix remodeling associated 8 [Source:HGNC Symbol;Acc:HGNC:7542]
chr1	1364354	1364523	peaks50	14.43043	ENST00000477278.3	Promoter2-3k	ENST00000477278.3	-2662	ENSG00000162576.17	chr1:1352689:1361777:9089:-	MXRA8	matrix remodeling associated 8 [Source:HGNC Symbol;Acc:HGNC:7542]
chr1	1371261	1371804	peaks51	23.40635	NA	Intergenic	ENST00000338370.7	3624	ENSG00000175756.14	chr1:1373730:1375207:1478:-	AURKAIP1	aurora kinase A interacting protein 1 [Source:HGNC Symbol;Acc:HGNC:24114]
chr1	1375197	1375588	peaks52	78.11632	ENST00000338370.7,ENST00000321751.9,ENST00000378853.3,ENST00000338338.10	Promoter1k	ENST00000338338.10	-186	ENSG00000175756.14	chr1:1373730:1375207:1478:-	AURKAIP1	aurora kinase A interacting protein 1 [Source:HGNC Symbol;Acc:HGNC:24114]
chr1	1382175	1382282	peaks53	1.76027	NA	Intergenic	ENST00000435351.2	3563	ENSG00000223663.2	chr1:1378666:1379032:367:+	NDUFB4P8	NADH:ubiquinone oxidoreductase subunit B4 pseudogene 8 [Source:HGNC Symbol;Acc:HGNC:45256]
chr1	1399336	1399625	peaks54	35.18747	ENST00000408918.8,ENST00000400809.8,ENST00000702620.1	Promoter1k	ENST00000702620.1	-94	ENSG00000224870.9	chr1:1399515:1402046:2532:+	MRPL20-AS1	MRPL20 antisense RNA 1 [Source:HGNC Symbol;Acc:HGNC:27125]
chr1	1407193	1407493	peaks55	11.29009	ENST00000482352.1,ENST00000344843.12	Promoter1k	ENST00000344843.12	-50	ENSG00000242485.6	chr1:1401909:1407293:5385:-	MRPL20	mitochondrial ribosomal protein L20 [Source:HGNC Symbol;Acc:HGNC:14478]
chr1	1431947	1432070	peaks56	7.94523	ENST00000417917.1,ENST00000430109.1	Promoter2-3k	ENST00000417917.1	2511	ENSG00000225285.1	chr1:1430539:1434573:4035:-	LINC01770	long intergenic non-protein coding RNA 1770 [Source:HGNC Symbol;Acc:HGNC:52560]
chr1	1433354	1433567	peaks57	6.21922	ENST00000417917.1	Promoter1k	ENST00000417917.1	1059	ENSG00000225285.1	chr1:1430539:1434573:4035:-	LINC01770	long intergenic non-protein coding RNA 1770 [Source:HGNC Symbol;Acc:HGNC:52560]
chr1	1435634	1435855	peaks58	10.36729	ENST00000338660.5,ENST00000476993.2	Promoter1k	ENST00000476993.2	55	ENSG00000179403.12	chr1:1434861:1442882:8022:+	VWA1	von Willebrand factor A domain containing 1 [Source:HGNC Symbol;Acc:HGNC:30910]
chr1	1441004	1441560	peaks59	6.01084	ENST00000476993.2	3'UTR	ENST00000476993.2	5592	ENSG00000179403.12	chr1:1434861:1442882:8022:+	VWA1	von Willebrand factor A domain containing 1 [Source:HGNC Symbol;Acc:HGNC:30910]
chr1	1471584	1471823	peaks60	15.13023	ENST00000673477.1,ENST00000308647.8	Promoter1k	ENST00000673477.1	-61	ENSG00000160072.20	chr1:1471765:1497848:26084:+	ATAD3B	ATPase family AAA domain containing 3B [Source:HGNC Symbol;Acc:HGNC:24007]
chr1	1479432	1479552	peaks61	1.67308	ENST00000308647.8,ENST00000673477.1	Intron	ENST00000308647.8	7708	ENSG00000160072.20	chr1:1471765:1497848:26084:+	ATAD3B	ATPase family AAA domain containing 3B [Source:HGNC Symbol;Acc:HGNC:24007]
chr1	1481887	1482015	peaks62	2.63269	ENST00000308647.8,ENST00000673477.1	Intron	ENST00000308647.8	10167	ENSG00000160072.20	chr1:1471765:1497848:26084:+	ATAD3B	ATPase family AAA domain containing 3B [Source:HGNC Symbol;Acc:HGNC:24007]
chr1	1504740	1504884	peaks63	8.13308	ENST00000641974.1,ENST00000641679.1	Promoter1-2k	ENST00000641679.1	1230	ENSG00000284740.3	chr1:1503582:1509351:5770:+		ATPase family, AAA domain containing 3C (ATAD3C) pseudogene
chr1	1511077	1511234	peaks64	14.08923	ENST00000378756.8,ENST00000378755.9	Promoter1k	ENST00000378756.8	-1006	ENSG00000197785.14	chr1:1512162:1534685:22524:+	ATAD3A	ATPase family AAA domain containing 3A [Source:HGNC Symbol;Acc:HGNC:25567]
chr1	1511616	1512166	peaks65	11.49162	ENST00000378756.8,ENST00000378755.9,ENST00000536055.6	Promoter1k	ENST00000378756.8	-271	ENSG00000197785.14	chr1:1512162:1534685:22524:+	ATAD3A	ATPase family AAA domain containing 3A [Source:HGNC Symbol;Acc:HGNC:25567]
chr1	1518257	1518390	peaks66	3.26893	ENST00000378756.8,ENST00000378755.9,ENST00000536055.6	Intron	ENST00000536055.6	5794	ENSG00000197785.14	chr1:1512162:1534685:22524:+	ATAD3A	ATPase family AAA domain containing 3A [Source:HGNC Symbol;Acc:HGNC:25567]
chr1	1524960	1525136	peaks67	4.01610	ENST00000378755.9,ENST00000378756.8,ENST00000536055.6	Intron	ENST00000536055.6	12518	ENSG00000197785.14	chr1:1512162:1534685:22524:+	ATAD3A	ATPase family AAA domain containing 3A [Source:HGNC Symbol;Acc:HGNC:25567]
chr1	1543756	1544030	peaks68	2.58159	ENST00000291386.4	Exon	ENST00000378733.9	-3269	ENSG00000205090.9	chr1:1534778:1540624:5847:-	TMEM240	transmembrane protein 240 [Source:HGNC Symbol;Acc:HGNC:25186]
chr1	1554474	1555018	peaks69	65.83787	ENST00000291386.4	Intron	ENST00000378733.9	-14122	ENSG00000205090.9	chr1:1534778:1540624:5847:-	TMEM240	transmembrane protein 240 [Source:HGNC Symbol;Acc:HGNC:25186]
chr1	1574339	1574952	peaks70	16.47413	ENST00000647566.1,ENST00000359060.5,ENST00000291386.4	Promoter1k	ENST00000359060.5	-62	ENSG00000160075.12	chr1:1541673:1574863:33191:-	SSU72	SSU72 homolog, RNA polymerase II CTD phosphatase [Source:HGNC Symbol;Acc:HGNC:25016]
chr1	1583552	1583754	peaks71	3.11812	ENST00000621860.1	Promoter1k	ENST00000621860.1	256	ENSG00000274481.1	chr1:1583510:1583909:400:-		sulfiredoxin 1 (SRXN1) pseudogene
chr1	1605373	1605470	peaks72	5.68091	NA	Intergenic	ENST00000658591.1	5108	ENSG00000286989.1	chr1:1600314:1602703:2390:+		novel transcript
chr1	1605642	1606197	peaks73	12.20810	NA	Intergenic	ENST00000658591.1	5606	ENSG00000286989.1	chr1:1600314:1602703:2390:+		novel transcript
chr1	1615295	1615470	peaks74	21.37247	ENST00000505820.7,ENST00000518681.6,ENST00000520777.6,ENST00000355826.10,ENST00000607222.1,ENST00000378712.5,ENST00000504599.6	Promoter1k	ENST00000505820.7,ENST00000518681.6,ENST00000520777.6,ENST00000355826.10	-117	ENSG00000197530.13	chr1:1615454:1630605:15152:+	MIB2	MIB E3 ubiquitin protein ligase 2 [Source:HGNC Symbol;Acc:HGNC:30577]
chr1	1615753	1615911	peaks75	11.11198	ENST00000505820.7,ENST00000518681.6,ENST00000520777.6,ENST00000355826.10,ENST00000607222.1,ENST00000378712.5,ENST00000504599.6	Promoter1k	ENST00000607222.1	-37	ENSG00000272106.1	chr1:1613758:1615795:2038:-		artifact
chr1	1629846	1629987	peaks76	4.59084	ENST00000356026.10,ENST00000378675.7	Promoter2-3k	ENST00000356026.10	-2256	ENSG00000189409.14	chr1:1632163:1635263:3101:+	MMP23B	matrix metallopeptidase 23B [Source:HGNC Symbol;Acc:HGNC:7171]
chr1	1656145	1656293	peaks77	5.59583	ENST00000341832.11,ENST00000629312.2,ENST00000407249.7,ENST00000340677.9,ENST00000626918.2,ENST00000629289.2	Promoter2-3k	ENST00000341832.11	2785	ENSG00000248333.9	chr1:1635225:1659012:23788:-	CDK11B	cyclin dependent kinase 11B [Source:HGNC Symbol;Acc:HGNC:1729]
chr1	1659071	1659253	peaks78	6.15936	ENST00000341832.11,ENST00000629312.2,ENST00000407249.7,ENST00000340677.9,ENST00000626918.2,ENST00000629289.2,ENST00000607013.1	Promoter1k	ENST00000629312.2,ENST00000407249.7,ENST00000340677.9,ENST00000626918.2,ENST00000629289.2	-150	ENSG00000248333.9	chr1:1635225:1659012:23788:-	CDK11B	cyclin dependent kinase 11B [Source:HGNC Symbol;Acc:HGNC:1729]
chr1	1666584	1666774	peaks79	3.11812	ENST00000614300.4,ENST00000611123.1,ENST00000617444.5	Intron	ENST00000596308.1	-5311	ENSG00000269737.2	chr1:1671990:1674397:2408:+		ribosomal protein S7 (RPS7) pseudogene
chr1	1680466	1680564	peaks80	1.45263	ENST00000614300.4,ENST00000611123.1,ENST00000617444.5	Intron	ENST00000597891.1	7240	ENSG00000269737.2	chr1:1671990:1674397:2408:+		ribosomal protein S7 (RPS7) pseudogene
chr1	1693099	1693228	peaks81	1.97539	ENST00000614300.4,ENST00000611123.1,ENST00000617444.5	Promoter1k	ENST00000617444.5	-369	ENSG00000189339.12	chr1:1659529:1692795:33267:-	SLC35E2B	solute carrier family 35 member E2B [Source:HGNC Symbol;Acc:HGNC:33941]
chr1	1724245	1724564	peaks82	9.59636	ENST00000357760.6,ENST00000358779.9,ENST00000378633.5,ENST00000404249.8,ENST00000577672.1	Promoter1k	ENST00000404249.8	-48	ENSG00000008128.23	chr1:1702379:1724357:21979:-	CDK11A	cyclin dependent kinase 11A [Source:HGNC Symbol;Acc:HGNC:1730]
chr1	1758824	1759458	peaks83	107.53587	ENST00000378625.5	Exon	ENST00000246421.4	-13149	ENSG00000290854.1	chr1:1724838:1745992:21155:-		novel transcript
chr1	1778737	1779279	peaks84	21.10188	ENST00000341426.9,ENST00000341991.7,ENST00000378625.5	Promoter1k	ENST00000341991.7	-218	ENSG00000008130.15	chr1:1751232:1780457:29226:-	NADK	NAD kinase [Source:HGNC Symbol;Acc:HGNC:29831]
chr1	1789431	1789557	peaks85	1.39591	ENST00000703702.1,ENST00000703699.1,ENST00000703706.1,ENST00000703700.1,ENST00000703692.1,ENST00000703711.1,ENST00000615252.5,ENST00000610897.4,ENST00000378609.9,ENST00000703697.1,ENST00000703704.1,ENST00000703707.1,ENST00000703701.1,ENST00000703696.1,ENST00000703703.1,ENST00000703705.1,ENST00000703693.1,ENST00000703709.1,ENST00000703694.1,ENST00000703708.1,ENST00000703710.1	Intron	ENST00000378625.5	-9425	ENSG00000008130.15	chr1:1751232:1780457:29226:-	NADK	NAD kinase [Source:HGNC Symbol;Acc:HGNC:29831]
chr1	1795084	1795192	peaks86	5.69625	ENST00000703708.1,ENST00000703700.1,ENST00000703703.1,ENST00000703705.1,ENST00000610897.4,ENST00000703704.1,ENST00000615252.5,ENST00000703699.1,ENST00000703693.1,ENST00000703694.1,ENST00000703710.1,ENST00000703706.1,ENST00000703696.1,ENST00000703692.1,ENST00000703697.1,ENST00000703707.1,ENST00000703709.1,ENST00000703711.1,ENST00000378609.9,ENST00000703701.1,ENST00000703702.1	Intron	ENST00000378625.5	-15069	ENSG00000008130.15	chr1:1751232:1780457:29226:-	NADK	NAD kinase [Source:HGNC Symbol;Acc:HGNC:29831]
chr1	1890811	1891822	peaks87	28.10074	ENST00000703692.1,ENST00000703710.1,ENST00000703711.1,ENST00000703701.1,ENST00000703697.1,ENST00000703693.1,ENST00000703709.1,ENST00000703694.1,ENST00000703699.1,ENST00000703707.1,ENST00000703706.1,ENST00000703702.1,ENST00000703705.1,ENST00000378609.9,ENST00000610897.4,ENST00000702668.1,ENST00000703696.1,ENST00000703700.1,ENST00000703704.1	Promoter1k	ENST00000702668.1	49	ENSG00000231050.3	chr1:1891223:1892726:1504:+	GNB1-DT	GNB1 divergent transcript [Source:HGNC Symbol;Acc:HGNC:55772]
chr1	1909094	1909438	peaks88	38.51348	NA	Intergenic	ENST00000307786.8	-5994	ENSG00000169885.10	chr1:1915108:1917296:2189:+	CALML6	calmodulin like 6 [Source:HGNC Symbol;Acc:HGNC:24193]
chr1	1918893	1919815	peaks89	447.51904	ENST00000378602.3,ENST00000310991.8	Promoter1k	ENST00000310991.8	-75	ENSG00000178821.13	chr1:1917590:1919279:1690:-	TMEM52	transmembrane protein 52 [Source:HGNC Symbol;Acc:HGNC:27916]
chr1	1946040	1946147	peaks90	1.51169	ENST00000493964.5,ENST00000682832.2	Intron	ENST00000310991.8	-26815	ENSG00000178821.13	chr1:1917590:1919279:1690:-	TMEM52	transmembrane protein 52 [Source:HGNC Symbol;Acc:HGNC:27916]
chr1	1969154	1969458	peaks91	15.54922	ENST00000493964.5,ENST00000682832.2	Intron	ENST00000682832.2	34480	ENSG00000142609.20	chr1:1921951:2003837:81887:-	-	-
chr1	2003729	2003992	peaks92	12.24941	ENST00000682832.2,ENST00000493964.5	Promoter1k	ENST00000493964.5	-24	ENSG00000142609.20	chr1:1921951:2003837:81887:-	-	-
chr1	2046528	2046726	peaks93	35.35925	NA	Intergenic	ENST00000449154.1	3443	ENSG00000226969.1	chr1:2049203:2050070:868:-	PRKCZ-DT	PRKCZ divergent transcript [Source:HGNC Symbol;Acc:HGNC:55824]
chr1	2049521	2049708	peaks94	12.98029	ENST00000449154.1,ENST00000378567.8	Promoter1k	ENST00000449154.1	455	ENSG00000226969.1	chr1:2049203:2050070:868:-	PRKCZ-DT	PRKCZ divergent transcript [Source:HGNC Symbol;Acc:HGNC:55824]
chr1	2050091	2050535	peaks95	89.49643	ENST00000449154.1,ENST00000378567.8	Promoter1k	ENST00000378567.8	-98	ENSG00000067606.17	chr1:2050411:2185395:134985:+	PRKCZ	protein kinase C zeta [Source:HGNC Symbol;Acc:HGNC:9412]
chr1	2061481	2061604	peaks96	2.18042	ENST00000378567.8	Intron	ENST00000378567.8	11132	ENSG00000067606.17	chr1:2050411:2185395:134985:+	PRKCZ	protein kinase C zeta [Source:HGNC Symbol;Acc:HGNC:9412]
chr1	2079438	2079629	peaks97	2.38510	ENST00000378567.8,ENST00000400921.6	Intron	ENST00000400921.6	6072	ENSG00000067606.17	chr1:2050411:2185395:134985:+	PRKCZ	protein kinase C zeta [Source:HGNC Symbol;Acc:HGNC:9412]
chr1	2100601	2100744	peaks98	3.78714	ENST00000378567.8,ENST00000400921.6	Intron	ENST00000400921.6	27211	ENSG00000067606.17	chr1:2050411:2185395:134985:+	PRKCZ	protein kinase C zeta [Source:HGNC Symbol;Acc:HGNC:9412]
chr1	2109546	2109768	peaks99	4.08971	ENST00000378567.8,ENST00000400921.6	Intron	ENST00000606533.1	35622	ENSG00000271806.1	chr1:2141084:2145279:4196:-		novel transcript, antisense PRKCZ
chr1	2121476	2122001	peaks100	17.36138	ENST00000378567.8,ENST00000400921.6	Intron	ENST00000606533.1	23540	ENSG00000271806.1	chr1:2141084:2145279:4196:-		novel transcript, antisense PRKCZ
chr1	2123569	2123737	peaks101	10.50783	ENST00000378567.8,ENST00000400921.6	Intron	ENST00000606533.1	21626	ENSG00000271806.1	chr1:2141084:2145279:4196:-		novel transcript, antisense PRKCZ
chr1	2124180	2124340	peaks102	11.57555	ENST00000378567.8,ENST00000400921.6	Intron	ENST00000606533.1	21019	ENSG00000271806.1	chr1:2141084:2145279:4196:-		novel transcript, antisense PRKCZ
chr1	2133163	2133695	peaks103	155.25526	ENST00000378567.8,ENST00000400921.6	Intron	ENST00000606533.1	11850	ENSG00000271806.1	chr1:2141084:2145279:4196:-		novel transcript, antisense PRKCZ
chr1	2139863	2140407	peaks104	15.98999	ENST00000378567.8,ENST00000400921.6	Intron	ENST00000606533.1	5144	ENSG00000271806.1	chr1:2141084:2145279:4196:-		novel transcript, antisense PRKCZ
chr1	2166504	2166634	peaks105	1.87436	ENST00000378567.8,ENST00000400921.6	Intron	ENST00000333854.2	17306	ENSG00000182873.5	chr1:2181794:2184389:2596:-	PRKCZ-AS1	PRKCZ antisense RNA 1 [Source:HGNC Symbol;Acc:HGNC:40477]
chr1	2199274	2199546	peaks106	6.52905	NA	Intergenic	ENST00000400919.7	-4635	ENSG00000162585.17	chr1:2184461:2212720:28260:-	FAAP20	FA core complex associated protein 20 [Source:HGNC Symbol;Acc:HGNC:26428]
chr1	2204834	2205387	peaks107	36.34364	NA	Intergenic	ENST00000442483.2	-7412	ENSG00000234396.3	chr1:2212523:2220738:8216:+		novel transcript
chr1	2227614	2228042	peaks108	33.52651	ENST00000378536.5	Promoter1k	ENST00000378536.5	-491	ENSG00000157933.11	chr1:2227388:2310213:82826:+	SKI	SKI proto-oncogene [Source:HGNC Symbol;Acc:HGNC:10896]
chr1	2300334	2300448	peaks109	6.15341	ENST00000378536.5	Intron	ENST00000659232.1,ENST00000661319.1	-14649	ENSG00000287356.1	chr1:2315040:2323085:8046:+		novel transcript, antisense to MORN1
chr1	2311579	2311711	peaks110	4.81044	NA	Intergenic	ENST00000659232.1,ENST00000661319.1	-3395	ENSG00000287356.1	chr1:2315040:2323085:8046:+		novel transcript, antisense to MORN1
chr1	2316264	2316435	peaks111	3.66372	ENST00000659232.1,ENST00000661319.1	Promoter1-2k	ENST00000659232.1,ENST00000661319.1	1310	ENSG00000287356.1	chr1:2315040:2323085:8046:+		novel transcript, antisense to MORN1
chr1	2316681	2316877	peaks112	8.11157	ENST00000659232.1,ENST00000661319.1	Promoter1-2k	ENST00000659232.1,ENST00000661319.1	1739	ENSG00000287356.1	chr1:2315040:2323085:8046:+		novel transcript, antisense to MORN1
chr1	2354148	2354250	peaks113	1.39591	ENST00000602865.1	Promoter1-2k	ENST00000602865.1	-1379	ENSG00000269896.2	chr1:2350414:2352820:2407:-		small nuclear ribonucleoprotein N (SNRPN) pseudogene
chr1	2372569	2372685	peaks114	2.82489	ENST00000378529.7,ENST00000378531.8	Exon	ENST00000607858.1	-8999	ENSG00000272420.1	chr1:2363061:2363628:568:-		novel transcript, sense intronic to MORN1
chr1	2382218	2382370	peaks115	1.56316	ENST00000378529.7,ENST00000378531.8	Intron	ENST00000378531.8	9260	ENSG00000116151.14	chr1:2321253:2391707:70455:-	MORN1	MORN repeat containing 1 [Source:HGNC Symbol;Acc:HGNC:25852]
chr1	2391575	2391838	peaks116	16.35309	ENST00000378531.8,ENST00000378529.7,ENST00000378513.7,ENST00000378518.5,ENST00000605895.6,ENST00000378512.5	Promoter1k	ENST00000378529.7	0	ENSG00000116151.14	chr1:2321253:2391707:70455:-	MORN1	MORN repeat containing 1 [Source:HGNC Symbol;Acc:HGNC:25852]
chr1	2412179	2412744	peaks117	16.46744	ENST00000507596.5,ENST00000447513.7,ENST00000288774.8	Promoter1k	ENST00000507596.5	78	ENSG00000157911.11	chr1:2403964:2413797:9834:-	PEX10	peroxisomal biogenesis factor 10 [Source:HGNC Symbol;Acc:HGNC:8851]
chr1	2413465	2413622	peaks118	3.39265	ENST00000507596.5,ENST00000447513.7,ENST00000288774.8	Promoter1k	ENST00000447513.7,ENST00000288774.8	-980	ENSG00000157911.11	chr1:2403964:2413797:9834:-	PEX10	peroxisomal biogenesis factor 10 [Source:HGNC Symbol;Acc:HGNC:8851]
chr1	2473868	2473969	peaks119	2.84316	ENST00000378486.8,ENST00000419816.6	Promoter2-3k	ENST00000378486.8	-2370	ENSG00000149527.18	chr1:2425980:2505532:79553:+	-	-
chr1	2494343	2494492	peaks120	17.55153	ENST00000442305.1	Promoter1k	ENST00000442305.1	61	ENSG00000229393.1	chr1:2493437:2494479:1043:-		novel transcript
chr1	2513186	2513393	peaks121	5.70326	ENST00000378466.9,ENST00000435556.8	Intron	ENST00000435556.8,ENST00000378466.9	13306	ENSG00000157881.16	chr1:2508537:2526597:18061:-	PANK4	pantothenate kinase 4 (inactive) [Source:HGNC Symbol;Acc:HGNC:19366]
chr1	2526244	2526347	peaks122	5.04753	ENST00000435556.8,ENST00000378466.9	Promoter1k	ENST00000435556.8,ENST00000378466.9	300	ENSG00000157881.16	chr1:2508537:2526597:18061:-	PANK4	pantothenate kinase 4 (inactive) [Source:HGNC Symbol;Acc:HGNC:19366]
chr1	2546008	2546441	peaks123	34.36868	ENST00000644246.1	Exon	ENST00000449660.5	5881	ENSG00000238164.6	chr1:2549920:2557031:7112:-	TNFRSF14-AS1	TNFRSF14 antisense RNA 1 [Source:HGNC Symbol;Acc:HGNC:26966]
chr1	2546863	2547321	peaks124	12.83335	ENST00000644246.1	Exon	ENST00000449660.5	5014	ENSG00000238164.6	chr1:2549920:2557031:7112:-	TNFRSF14-AS1	TNFRSF14 antisense RNA 1 [Source:HGNC Symbol;Acc:HGNC:26966]
chr1	2578362	2578600	peaks125	13.66658	ENST00000424215.1	Promoter2-3k	ENST00000424215.1	-3079	ENSG00000228037.1	chr1:2581560:2584533:2974:+		novel transcript
chr1	2586303	2586788	peaks126	73.30801	ENST00000686752.2,ENST00000378425.9,ENST00000444521.6,ENST00000419916.8,ENST00000378424.9,ENST00000537325.6,ENST00000378427.6	Promoter1k	ENST00000378425.9,ENST00000444521.6	-204	ENSG00000157870.17	chr1:2586491:2591469:4979:+	PRXL2B	peroxiredoxin like 2B [Source:HGNC Symbol;Acc:HGNC:28390]
chr1	2597661	2597844	peaks127	2.38510	ENST00000502556.5,ENST00000378412.8	Intron	ENST00000378427.6	10955	ENSG00000157870.17	chr1:2586491:2591469:4979:+	PRXL2B	peroxiredoxin like 2B [Source:HGNC Symbol;Acc:HGNC:28390]
chr1	2611191	2611536	peaks128	86.68353	ENST00000502556.5,ENST00000378412.8	Exon	ENST00000502556.5	18130	ENSG00000142606.16	chr1:2590639:2633016:42378:-	MMEL1	membrane metalloendopeptidase like 1 [Source:HGNC Symbol;Acc:HGNC:14668]
chr1	2628120	2628273	peaks129	2.37345	ENST00000502556.5	Promoter1-2k	ENST00000502556.5	1297	ENSG00000142606.16	chr1:2590639:2633016:42378:-	MMEL1	membrane metalloendopeptidase like 1 [Source:HGNC Symbol;Acc:HGNC:14668]
chr1	2652144	2652467	peaks130	16.89148	ENST00000401095.9,ENST00000637179.1	Intron	ENST00000378412.8	-19290	ENSG00000142606.16	chr1:2590639:2633016:42378:-	MMEL1	membrane metalloendopeptidase like 1 [Source:HGNC Symbol;Acc:HGNC:14668]
chr1	2653688	2654208	peaks131	19.04542	ENST00000401095.9,ENST00000637179.1	Intron	ENST00000378412.8	-20932	ENSG00000142606.16	chr1:2590639:2633016:42378:-	MMEL1	membrane metalloendopeptidase like 1 [Source:HGNC Symbol;Acc:HGNC:14668]
chr1	2682930	2683059	peaks132	6.01928	ENST00000401095.9,ENST00000637179.1	Intron	ENST00000378412.8	-49979	ENSG00000142606.16	chr1:2590639:2633016:42378:-	MMEL1	membrane metalloendopeptidase like 1 [Source:HGNC Symbol;Acc:HGNC:14668]
chr1	2684045	2684301	peaks133	6.52905	ENST00000401095.9,ENST00000637179.1	Intron	ENST00000378412.8	-51157	ENSG00000142606.16	chr1:2590639:2633016:42378:-	MMEL1	membrane metalloendopeptidase like 1 [Source:HGNC Symbol;Acc:HGNC:14668]
chr1	2688066	2688201	peaks134	15.59988	ENST00000401095.9,ENST00000637179.1	Intron	ENST00000378412.8	-55118	ENSG00000142606.16	chr1:2590639:2633016:42378:-	MMEL1	membrane metalloendopeptidase like 1 [Source:HGNC Symbol;Acc:HGNC:14668]
chr1	2688334	2688438	peaks135	7.92369	ENST00000401095.9,ENST00000637179.1	Intron	ENST00000378412.8	-55370	ENSG00000142606.16	chr1:2590639:2633016:42378:-	MMEL1	membrane metalloendopeptidase like 1 [Source:HGNC Symbol;Acc:HGNC:14668]
chr1	2750509	2750679	peaks136	3.44205	ENST00000401095.9,ENST00000637179.1	Intron	ENST00000648684.1	-17497	ENSG00000285945.1	chr1:2768091:2784733:16643:+		novel transcript, antisense to TTC34
chr1	2756886	2757014	peaks137	5.60441	ENST00000401095.9,ENST00000637179.1	Intron	ENST00000648684.1	-11141	ENSG00000285945.1	chr1:2768091:2784733:16643:+		novel transcript, antisense to TTC34
chr1	2759798	2759940	peaks138	1.34075	ENST00000401095.9,ENST00000637179.1	Intron	ENST00000648684.1	-8222	ENSG00000285945.1	chr1:2768091:2784733:16643:+		novel transcript, antisense to TTC34
chr1	2801639	2801939	peaks139	24.34412	ENST00000401095.9	Promoter1k	ENST00000401095.9	-96	ENSG00000215912.13	chr1:2636986:2801693:164708:-	TTC34	tetratricopeptide repeat domain 34 [Source:HGNC Symbol;Acc:HGNC:34297]
chr1	2907732	2907867	peaks140	2.50653	NA	Intergenic	ENST00000641229.1	55615	ENSG00000284745.1	chr1:2960658:2968707:8050:-		novel transcript
chr1	2915991	2916091	peaks141	1.97539	NA	Intergenic	ENST00000641229.1	47374	ENSG00000284745.1	chr1:2960658:2968707:8050:-		novel transcript
chr1	2926854	2927198	peaks142	7.85766	NA	Intergenic	ENST00000641229.1	36389	ENSG00000284745.1	chr1:2960658:2968707:8050:-		novel transcript
chr1	2960905	2961014	peaks143	4.92280	ENST00000641229.1	Promoter2-3k	ENST00000641229.1	2455	ENSG00000284745.1	chr1:2960658:2968707:8050:-		novel transcript
chr1	2979207	2979335	peaks144	1.61068	NA	Intergenic	ENST00000641229.1	-15856	ENSG00000284745.1	chr1:2960658:2968707:8050:-		novel transcript
chr1	3050089	3050197	peaks145	1.70714	NA	Intergenic	ENST00000667159.1	11723	ENSG00000177133.14	chr1:3059611:3069091:9481:-	PRDM16-DT	PRDM16 divergent transcript [Source:HGNC Symbol;Acc:HGNC:48664]
chr1	3119999	3120105	peaks146	1.94658	ENST00000511072.5,ENST00000514189.5,ENST00000378391.6,ENST00000270722.10	Intron	ENST00000635819.1	-7923	ENSG00000283572.1	chr1:3127975:3128035:61:+	MIR4251	microRNA 4251 [Source:HGNC Symbol;Acc:HGNC:38370]
chr1	3129420	3129528	peaks147	1.67308	ENST00000635819.1	Promoter1-2k	ENST00000635819.1	1499	ENSG00000283572.1	chr1:3127975:3128035:61:+	MIR4251	microRNA 4251 [Source:HGNC Symbol;Acc:HGNC:38370]
chr1	3181172	3181381	peaks148	3.75611	ENST00000511072.5,ENST00000514189.5,ENST00000378391.6,ENST00000270722.10	Intron	ENST00000624175.1	-24711	ENSG00000279839.1	chr1:3205988:3208664:2677:+		TEC
chr1	3306707	3307070	peaks149	15.06274	ENST00000607061.1	Exon	ENST00000607061.1	3207	ENSG00000272235.1	chr1:3306636:3310096:3461:-		novel transcript
chr1	3313007	3313423	peaks150	52.63488	ENST00000607061.1	Promoter2-3k	ENST00000607061.1	-3119	ENSG00000272235.1	chr1:3306636:3310096:3461:-		novel transcript
chr1	3320769	3320958	peaks151	2.56445	ENST00000669140.1	Promoter2-3k	ENST00000669140.1	2285	ENSG00000287828.1	chr1:3313052:3323149:10098:-		novel transcript, antisense to PRDM16
chr1	3357878	3358120	peaks152	4.46159	ENST00000378391.6,ENST00000514189.5,ENST00000511072.5,ENST00000270722.10	Intron	ENST00000665088.1	15929	ENSG00000286518.1	chr1:3367815:3373928:6114:-		novel transcript, antisense to PRDM16
chr1	3409772	3409928	peaks153	7.04781	ENST00000378391.6,ENST00000270722.10,ENST00000511072.5,ENST00000514189.5	Intron	ENST00000665088.1	-35922	ENSG00000286518.1	chr1:3367815:3373928:6114:-		novel transcript, antisense to PRDM16
chr1	3426875	3427022	peaks154	2.06205	ENST00000511072.5,ENST00000514189.5,ENST00000270722.10,ENST00000378391.6	Intron	ENST00000378378.9	-27716	ENSG00000130762.15	chr1:3454665:3481113:26449:+	ARHGEF16	Rho guanine nucleotide exchange factor 16 [Source:HGNC Symbol;Acc:HGNC:15515]
chr1	3453242	3453591	peaks155	10.49105	ENST00000378378.9	Promoter1-2k	ENST00000378378.9	-1248	ENSG00000130762.15	chr1:3454665:3481113:26449:+	ARHGEF16	Rho guanine nucleotide exchange factor 16 [Source:HGNC Symbol;Acc:HGNC:15515]
chr1	3454309	3454814	peaks156	16.01583	ENST00000378378.9	Promoter1k	ENST00000378378.9	-103	ENSG00000130762.15	chr1:3454665:3481113:26449:+	ARHGEF16	Rho guanine nucleotide exchange factor 16 [Source:HGNC Symbol;Acc:HGNC:15515]
chr1	3460302	3460412	peaks157	5.84475	ENST00000378378.9	Intron	ENST00000378373.5	-5648	ENSG00000130762.15	chr1:3454665:3481113:26449:+	ARHGEF16	Rho guanine nucleotide exchange factor 16 [Source:HGNC Symbol;Acc:HGNC:15515]
chr1	3460672	3460800	peaks158	4.77148	ENST00000378378.9	Intron	ENST00000378373.5	-5269	ENSG00000130762.15	chr1:3454665:3481113:26449:+	ARHGEF16	Rho guanine nucleotide exchange factor 16 [Source:HGNC Symbol;Acc:HGNC:15515]
chr1	3470871	3471126	peaks159	3.11475	ENST00000378371.6,ENST00000378373.5,ENST00000378378.9	Intron	ENST00000378371.6	4028	ENSG00000130762.15	chr1:3454665:3481113:26449:+	ARHGEF16	Rho guanine nucleotide exchange factor 16 [Source:HGNC Symbol;Acc:HGNC:15515]
chr1	3504188	3504608	peaks160	16.55031	ENST00000356575.9,ENST00000697102.1,ENST00000294599.8	Intron	ENST00000606489.1	17152	ENSG00000272088.1	chr1:3487246:3487627:382:+		novel transcript
chr1	3510160	3510811	peaks161	23.03145	ENST00000356575.9,ENST00000697102.1,ENST00000294599.8	Exon	ENST00000697102.1	20937	ENSG00000162591.17	chr1:3487951:3611508:123558:-	MEGF6	multiple EGF like domains 6 [Source:HGNC Symbol;Acc:HGNC:3232]
chr1	3515944	3516467	peaks162	30.39796	ENST00000294599.8,ENST00000697102.1,ENST00000356575.9	Intron	ENST00000697102.1	15217	ENSG00000162591.17	chr1:3487951:3611508:123558:-	MEGF6	multiple EGF like domains 6 [Source:HGNC Symbol;Acc:HGNC:3232]
chr1	3531406	3531612	peaks163	4.26260	ENST00000697102.1,ENST00000294599.8	Promoter1k	ENST00000294599.8	-61	ENSG00000162591.17	chr1:3487951:3611508:123558:-	MEGF6	multiple EGF like domains 6 [Source:HGNC Symbol;Acc:HGNC:3232]
chr1	3611551	3611771	peaks164	11.42402	ENST00000356575.9	Promoter1k	ENST00000356575.9	-153	ENSG00000162591.17	chr1:3487951:3611508:123558:-	MEGF6	multiple EGF like domains 6 [Source:HGNC Symbol;Acc:HGNC:3232]
chr1	3613909	3614096	peaks165	7.57604	ENST00000356575.9	Promoter2-3k	ENST00000356575.9	-2495	ENSG00000162591.17	chr1:3487951:3611508:123558:-	MEGF6	multiple EGF like domains 6 [Source:HGNC Symbol;Acc:HGNC:3232]
chr1	3624772	3625389	peaks166	46.42762	ENST00000435049.2,ENST00000688510.1,ENST00000378344.7,ENST00000344579.5	Promoter1k	ENST00000344579.5	31	ENSG00000158109.15	chr1:3625015:3630127:5113:+	TPRG1L	tumor protein p63 regulated 1 like [Source:HGNC Symbol;Acc:HGNC:27007]
chr1	3650106	3650213	peaks167	5.16589	ENST00000378322.7,ENST00000270708.12	Promoter1k	ENST00000270708.12	-57	ENSG00000116213.16	chr1:3630767:3652761:21995:-	WRAP73	WD repeat containing, antisense to TP73 [Source:HGNC Symbol;Acc:HGNC:12759]
chr1	3674824	3675041	peaks168	8.54592	ENST00000346387.8,ENST00000378295.9,ENST00000604074.5,ENST00000357733.7,ENST00000354437.8	Intron	ENST00000443034.1	-6161	ENSG00000227589.1	chr1:3658938:3668772:9835:-	TP73-AS3	TP73 antisense RNA 3 [Source:HGNC Symbol;Acc:HGNC:40590]
chr1	3676494	3676665	peaks169	3.10180	ENST00000346387.8,ENST00000378295.9,ENST00000604074.5,ENST00000357733.7,ENST00000354437.8	Intron	ENST00000604479.5,ENST00000603362.5	-5786	ENSG00000078900.15	chr1:3652516:3736201:83686:+	TP73	tumor protein p73 [Source:HGNC Symbol;Acc:HGNC:12003]
chr1	3731055	3731155	peaks170	5.54807	ENST00000603362.5,ENST00000354437.8,ENST00000378280.5,ENST00000378295.9,ENST00000378288.8,ENST00000357733.7,ENST00000378290.4,ENST00000378285.5	Exon	ENST00000611447.1	-5838	ENSG00000276189.1	chr1:3736943:3737103:161:+
chr1	3747263	3747447	peaks171	2.74938	ENST00000637775.1,ENST00000423764.6	Promoter1k	ENST00000423764.6	18	ENSG00000227372.12	chr1:3735511:3747373:11863:-	TP73-AS1	TP73 antisense RNA 1 [Source:HGNC Symbol;Acc:HGNC:29052]
chr1	3772401	3772940	peaks172	37.02832	ENST00000642557.4,ENST00000561886.2,ENST00000444870.7	Promoter1k	ENST00000642557.4	-78	ENSG00000235169.11	chr1:3772749:3775982:3234:+	SMIM1	small integral membrane protein 1 (Vel blood group) [Source:HGNC Symbol;Acc:HGNC:44204]
chr1	3787412	3787528	peaks173	3.48874	ENST00000607459.1	Promoter2-3k	ENST00000607459.1	2462	ENSG00000272153.1	chr1:3785008:3785538:531:+		novel transcript, antisense to LRRC47
chr1	3796452	3796684	peaks174	12.94666	ENST00000378251.3	Promoter1k	ENST00000378251.3	-70	ENSG00000130764.10	chr1:3778559:3796498:17940:-	LRRC47	leucine rich repeat containing 47 [Source:HGNC Symbol;Acc:HGNC:29207]
chr1	3811380	3811603	peaks175	65.61301	NA	Intergenic	ENST00000378251.3	-14994	ENSG00000130764.10	chr1:3778559:3796498:17940:-	LRRC47	leucine rich repeat containing 47 [Source:HGNC Symbol;Acc:HGNC:29207]
chr1	3857159	3857517	peaks176	26.72234	ENST00000674544.1,ENST00000494653.5,ENST00000378230.8,ENST00000674623.1,ENST00000675666.1,ENST00000675677.1,ENST00000676052.1,ENST00000378223.3,ENST00000675375.1,ENST00000428079.6,ENST00000461667.2,ENST00000625756.2,ENST00000338895.7,ENST00000674558.1,ENST00000378209.8	Promoter1k	ENST00000674558.1	58	ENSG00000116198.14	chr1:3812086:3857396:45311:-	CEP104	centrosomal protein 104 [Source:HGNC Symbol;Acc:HGNC:24866]
chr1	3868516	3868841	peaks177	67.35957	ENST00000338895.7,ENST00000378209.8	Intron	ENST00000378209.8	11203	ENSG00000169598.17	chr1:3857267:3885429:28163:+	DFFB	DNA fragmentation factor subunit beta [Source:HGNC Symbol;Acc:HGNC:2773]
chr1	3900125	3900598	peaks178	23.08608	ENST00000442673.2,ENST00000439488.1,ENST00000693306.1,ENST00000680169.1,ENST00000680535.1,ENST00000361605.4	Promoter1k	ENST00000442673.2	-41	ENSG00000236423.8	chr1:3900347:3917225:16879:+	LINC01134	long intergenic non-protein coding RNA 1134 [Source:HGNC Symbol;Acc:HGNC:49449]
chr1	3900835	3900943	peaks179	4.76563	ENST00000442673.2,ENST00000439488.1,ENST00000693306.1,ENST00000680169.1,ENST00000680535.1,ENST00000361605.4	Promoter1k	ENST00000693306.1	452	ENSG00000236423.8	chr1:3900347:3917225:16879:+	LINC01134	long intergenic non-protein coding RNA 1134 [Source:HGNC Symbol;Acc:HGNC:49449]
chr1	3901289	3901502	peaks180	12.57288	ENST00000442673.2,ENST00000439488.1,ENST00000693306.1	Promoter1k	ENST00000693306.1	959	ENSG00000236423.8	chr1:3900347:3917225:16879:+	LINC01134	long intergenic non-protein coding RNA 1134 [Source:HGNC Symbol;Acc:HGNC:49449]
chr1	3973330	3973494	peaks181	2.66825	ENST00000642026.2,ENST00000641562.1,ENST00000641078.1	Promoter2-3k	ENST00000642026.2	-2721	ENSG00000284668.2	chr1:3976133:4012704:36572:+	LINC02780	long intergenic non-protein coding RNA 2780 [Source:HGNC Symbol;Acc:HGNC:54300]
chr1	4341930	4342091	peaks182	4.28129	NA	Intergenic	ENST00000423197.2	-70040	ENSG00000235054.4	chr1:4412027:4424689:12663:+	-	-
chr1	4560814	4560933	peaks183	4.64742	NA	Intergenic	ENST00000438791.2	-8729	ENSG00000227169.2	chr1:4551735:4552145:411:-		novel transcript
chr1	4632515	4632695	peaks184	4.96182	NA	Intergenic	ENST00000378191.5	-22004	ENSG00000196581.11	chr1:4654609:4792534:137926:+	AJAP1	adherens junctions associated protein 1 [Source:HGNC Symbol;Acc:HGNC:30801]
chr1	4632982	4633084	peaks185	6.15341	NA	Intergenic	ENST00000378191.5	-21576	ENSG00000196581.11	chr1:4654609:4792534:137926:+	AJAP1	adherens junctions associated protein 1 [Source:HGNC Symbol;Acc:HGNC:30801]
chr1	4675721	4675826	peaks186	1.93266	ENST00000378191.5,ENST00000378190.7	Intron	ENST00000378190.7	21042	ENSG00000196581.11	chr1:4654609:4792534:137926:+	AJAP1	adherens junctions associated protein 1 [Source:HGNC Symbol;Acc:HGNC:30801]
chr1	5386907	5387158	peaks187	7.39571	NA	Intergenic	ENST00000641871.1	-79639	ENSG00000284616.1	chr1:5301928:5307394:5467:-		novel transcript
chr1	5404529	5405050	peaks188	41.01619	NA	Intergenic	ENST00000641583.1	77238	ENSG00000284666.1	chr1:5480787:5482028:1242:-		novel transcript
chr1	5485515	5485752	peaks189	4.01610	NA	Intergenic	ENST00000641583.1	-3606	ENSG00000284666.1	chr1:5480787:5482028:1242:-		novel transcript
chr1	5485988	5486088	peaks190	1.51169	NA	Intergenic	ENST00000641583.1	-4010	ENSG00000284666.1	chr1:5480787:5482028:1242:-		novel transcript
chr1	5509088	5509187	peaks191	1.34075	NA	Intergenic	ENST00000641860.1	-16081	ENSG00000284692.2	chr1:5478736:5493057:14322:-		novel transcript
chr1	5707529	5708087	peaks192	22.20007	NA	Intergenic	ENST00000413887.1	-39513	ENSG00000236948.2	chr1:5561709:5668295:106587:-		novel transcript
chr1	5716550	5716784	peaks193	9.10525	NA	Intergenic	ENST00000413887.1	-48372	ENSG00000236948.2	chr1:5561709:5668295:106587:-		novel transcript
chr1	5717776	5717956	peaks194	5.54807	NA	Intergenic	ENST00000413887.1	-49571	ENSG00000236948.2	chr1:5561709:5668295:106587:-		novel transcript
chr1	5795944	5796198	peaks195	8.53205	NA	Intergenic	ENST00000701409.1	-24618	ENSG00000289893.1	chr1:5733358:5771453:38096:-		novel transcript
chr1	5796300	5796546	peaks196	4.15242	NA	Intergenic	ENST00000701409.1	-24970	ENSG00000289893.1	chr1:5733358:5771453:38096:-		novel transcript
chr1	5891783	5891921	peaks197	5.58260	ENST00000378156.9,ENST00000622020.4	Intron	ENST00000582517.1	-29111	ENSG00000264101.1	chr1:5862672:5862741:70:-	MIR4689	microRNA 4689 [Source:HGNC Symbol;Acc:HGNC:41895]
chr1	5962532	5962714	peaks198	1.51169	ENST00000378156.9,ENST00000622020.4	Intron	ENST00000378097.6	-29639	ENSG00000069424.16	chr1:5990927:6101193:110267:+	KCNAB2	potassium voltage-gated channel subfamily A regulatory beta subunit 2 [Source:HGNC Symbol;Acc:HGNC:6229]
chr1	5992150	5992668	peaks199	17.45004	ENST00000378097.6,ENST00000378156.9,ENST00000622020.4,ENST00000666163.1,ENST00000671676.1,ENST00000653262.1,ENST00000341524.6,ENST00000462676.3	Promoter1k	ENST00000378156.9	16	ENSG00000131697.18	chr1:5862811:5992473:129663:-	NPHP4	nephrocystin 4 [Source:HGNC Symbol;Acc:HGNC:19104]
chr1	6021709	6021812	peaks200	4.62349	ENST00000341524.6,ENST00000462676.3,ENST00000653262.1,ENST00000666163.1,ENST00000378097.6,ENST00000671676.1	Intron	ENST00000428161.6	-4252	ENSG00000069424.16	chr1:5990927:6101193:110267:+	KCNAB2	potassium voltage-gated channel subfamily A regulatory beta subunit 2 [Source:HGNC Symbol;Acc:HGNC:6229]
chr1	6022221	6022406	peaks201	6.48369	ENST00000341524.6,ENST00000462676.3,ENST00000653262.1,ENST00000666163.1,ENST00000378097.6,ENST00000671676.1	Intron	ENST00000428161.6	-3699	ENSG00000069424.16	chr1:5990927:6101193:110267:+	KCNAB2	potassium voltage-gated channel subfamily A regulatory beta subunit 2 [Source:HGNC Symbol;Acc:HGNC:6229]
chr1	6026248	6026395	peaks202	6.42344	ENST00000428161.6,ENST00000352527.6,ENST00000663169.1,ENST00000656198.1,ENST00000602612.5,ENST00000666299.1,ENST00000652845.1,ENST00000669250.1	Promoter1k	ENST00000602612.5	2	ENSG00000069424.16	chr1:5990927:6101193:110267:+	KCNAB2	potassium voltage-gated channel subfamily A regulatory beta subunit 2 [Source:HGNC Symbol;Acc:HGNC:6229]
chr1	6048429	6048626	peaks203	2.44261	ENST00000378083.8,ENST00000458166.6	Promoter2-3k	ENST00000458166.6	2414	ENSG00000069424.16	chr1:5990927:6101193:110267:+	KCNAB2	potassium voltage-gated channel subfamily A regulatory beta subunit 2 [Source:HGNC Symbol;Acc:HGNC:6229]
chr1	6127783	6128145	peaks204	125.24435	ENST00000262450.8	Exon	ENST00000262450.8	52357	ENSG00000116254.18	chr1:6101787:6180321:78535:-	CHD5	chromodomain helicase DNA binding protein 5 [Source:HGNC Symbol;Acc:HGNC:16816]
chr1	6148680	6148858	peaks205	6.17869	ENST00000262450.8	Exon	ENST00000262450.8	31552	ENSG00000116254.18	chr1:6101787:6180321:78535:-	CHD5	chromodomain helicase DNA binding protein 5 [Source:HGNC Symbol;Acc:HGNC:16816]
chr1	6154652	6154759	peaks206	2.22962	ENST00000262450.8	Exon	ENST00000262450.8	25615	ENSG00000116254.18	chr1:6101787:6180321:78535:-	CHD5	chromodomain helicase DNA binding protein 5 [Source:HGNC Symbol;Acc:HGNC:16816]
chr1	6172711	6172809	peaks207	1.94658	ENST00000262450.8,ENST00000484532.6	Intron	ENST00000262450.8	7561	ENSG00000116254.18	chr1:6101787:6180321:78535:-	CHD5	chromodomain helicase DNA binding protein 5 [Source:HGNC Symbol;Acc:HGNC:16816]
chr1	6178119	6178266	peaks208	3.86956	ENST00000262450.8	Promoter2-3k	ENST00000262450.8	2128	ENSG00000116254.18	chr1:6101787:6180321:78535:-	CHD5	chromodomain helicase DNA binding protein 5 [Source:HGNC Symbol;Acc:HGNC:16816]
chr1	6199464	6199819	peaks209	124.51691	ENST00000234875.9	Promoter1k	ENST00000234875.9	-47	ENSG00000116251.11	chr1:6185020:6209389:24370:-	RPL22	ribosomal protein L22 [Source:HGNC Symbol;Acc:HGNC:10315]
chr1	6205302	6205424	peaks210	9.52101	ENST00000455744.1,ENST00000377939.5	Promoter1k	ENST00000455744.1	417	ENSG00000226944.1	chr1:6204840:6205780:941:-	RNF207-AS1	RNF207 antisense RNA 1 [Source:HGNC Symbol;Acc:HGNC:41286]
chr1	6205854	6206360	peaks211	10.65940	ENST00000455744.1,ENST00000377939.5	Promoter1k	ENST00000377939.5	-12	ENSG00000158286.13	chr1:6205475:6221299:15825:+	RNF207	ring finger protein 207 [Source:HGNC Symbol;Acc:HGNC:32947]
chr1	6219721	6219925	peaks212	5.10432	ENST00000377939.5	3'UTR	ENST00000377939.5	13704	ENSG00000158286.13	chr1:6205475:6221299:15825:+	RNF207	ring finger protein 207 [Source:HGNC Symbol;Acc:HGNC:32947]
chr1	6220307	6220573	peaks213	82.58146	ENST00000377939.5	3'UTR	ENST00000650463.1	-14252	ENSG00000225077.3	chr1:6234692:6239444:4753:+	ICMT-DT	ICMT divergent transcript [Source:HGNC Symbol;Acc:HGNC:28620]
chr1	6235969	6236123	peaks214	3.57460	ENST00000343813.10,ENST00000441724.1	Promoter1k	ENST00000343813.10	-82	ENSG00000116237.16	chr1:6221193:6235972:14780:-	ICMT	isoprenylcysteine carboxyl methyltransferase [Source:HGNC Symbol;Acc:HGNC:5350]
chr1	6246858	6246968	peaks215	3.61733	ENST00000377898.4,ENST00000706530.1	Promoter2-3k	ENST00000377898.4,ENST00000706530.1	2734	ENSG00000173673.9	chr1:6244179:6245578:1400:+	HES3	hes family bHLH transcription factor 3 [Source:HGNC Symbol;Acc:HGNC:26226]
chr1	6294239	6294626	peaks216	36.42568	ENST00000377842.7,ENST00000377855.6,ENST00000377845.7,ENST00000608083.5,ENST00000361521.9	Intron	ENST00000377893.3	-33335	ENSG00000158292.7	chr1:6247353:6261098:13746:-	GPR153	G protein-coupled receptor 153 [Source:HGNC Symbol;Acc:HGNC:23618]
chr1	6301658	6301909	peaks217	11.82395	ENST00000361521.9,ENST00000377842.7,ENST00000377855.6,ENST00000377845.7,ENST00000608083.5	Intron	ENST00000377893.3	-40686	ENSG00000158292.7	chr1:6247353:6261098:13746:-	GPR153	G protein-coupled receptor 153 [Source:HGNC Symbol;Acc:HGNC:23618]
chr1	6343532	6343713	peaks218	11.91969	ENST00000377845.7,ENST00000377855.6,ENST00000608083.5,ENST00000361521.9,ENST00000377842.7	Intron	ENST00000377842.7	15721	ENSG00000097021.21	chr1:6264269:6393767:129499:-	ACOT7	acyl-CoA thioesterase 7 [Source:HGNC Symbol;Acc:HGNC:24157]
chr1	6348652	6348828	peaks219	5.96807	ENST00000377845.7,ENST00000377855.6,ENST00000608083.5,ENST00000361521.9,ENST00000377842.7	Intron	ENST00000377842.7	10604	ENSG00000097021.21	chr1:6264269:6393767:129499:-	ACOT7	acyl-CoA thioesterase 7 [Source:HGNC Symbol;Acc:HGNC:24157]
chr1	6358068	6358912	peaks220	72.61922	ENST00000377842.7	Promoter1k	ENST00000377842.7	854	ENSG00000097021.21	chr1:6264269:6393767:129499:-	ACOT7	acyl-CoA thioesterase 7 [Source:HGNC Symbol;Acc:HGNC:24157]
chr1	6371547	6371661	peaks221	2.27308	ENST00000377855.6,ENST00000608083.5,ENST00000361521.9	Intron	ENST00000377845.7	-10897	ENSG00000097021.21	chr1:6264269:6393767:129499:-	ACOT7	acyl-CoA thioesterase 7 [Source:HGNC Symbol;Acc:HGNC:24157]
chr1	6385936	6386171	peaks222	14.56384	ENST00000377855.6	Promoter1k	ENST00000377855.6	-241	ENSG00000097021.21	chr1:6264269:6393767:129499:-	ACOT7	acyl-CoA thioesterase 7 [Source:HGNC Symbol;Acc:HGNC:24157]
chr1	6393149	6393949	peaks223	34.61358	ENST00000608083.5,ENST00000607670.1,ENST00000361521.9	Promoter1k	ENST00000607670.1	-6	ENSG00000271746.1	chr1:6393555:6394391:837:+		novel transcript, antisense to ACOT7
chr1	6414452	6414792	peaks224	12.17180	ENST00000377837.5,ENST00000377836.8	Intron	ENST00000377836.8	5281	ENSG00000069812.11	chr1:6412418:6424670:12253:-	HES2	hes family bHLH transcription factor 2 [Source:HGNC Symbol;Acc:HGNC:16005]
chr1	6419967	6420346	peaks225	14.55805	ENST00000377836.8,ENST00000487437.5,ENST00000489730.1,ENST00000377834.8	Promoter1k	ENST00000377834.8	-238	ENSG00000069812.11	chr1:6412418:6424670:12253:-	HES2	hes family bHLH transcription factor 2 [Source:HGNC Symbol;Acc:HGNC:16005]
chr1	6420801	6420907	peaks226	7.17901	ENST00000377836.8,ENST00000487437.5,ENST00000489730.1,ENST00000377834.8	Promoter1k	ENST00000377834.8	-935	ENSG00000069812.11	chr1:6412418:6424670:12253:-	HES2	hes family bHLH transcription factor 2 [Source:HGNC Symbol;Acc:HGNC:16005]
chr1	6423378	6423674	peaks227	33.27619	ENST00000377837.5	Promoter1k	ENST00000377837.5	1144	ENSG00000069812.11	chr1:6412418:6424670:12253:-	HES2	hes family bHLH transcription factor 2 [Source:HGNC Symbol;Acc:HGNC:16005]
chr1	6424710	6424962	peaks228	9.89856	ENST00000377837.5,ENST00000645284.1,ENST00000636330.1	Promoter1k	ENST00000636330.1	48	ENSG00000187017.18	chr1:6424776:6461367:36592:+	ESPN	espin [Source:HGNC Symbol;Acc:HGNC:13281]
chr1	6440351	6440666	peaks229	52.71707	ENST00000645284.1,ENST00000636330.1,ENST00000645284.1,ENST00000636330.1	Exon	ENST00000419034.1	6497	ENSG00000231868.1	chr1:6443034:6447006:3973:-		novel transcript, antisense to ESPN
chr1	6447122	6447227	peaks230	8.00758	ENST00000419034.1,ENST00000461727.6	Promoter1k	ENST00000419034.1	-169	ENSG00000231868.1	chr1:6443034:6447006:3973:-		novel transcript, antisense to ESPN
chr1	6447835	6448125	peaks231	17.05614	ENST00000419034.1,ENST00000461727.6	Promoter1k	ENST00000461727.6	-63	ENSG00000187017.18	chr1:6424776:6461367:36592:+	ESPN	espin [Source:HGNC Symbol;Acc:HGNC:13281]
chr1	6470928	6471917	peaks232	76.90796	ENST00000340850.10,ENST00000377748.6,ENST00000400915.8,ENST00000537245.6,ENST00000675694.1,ENST00000675123.1,ENST00000535355.6,ENST00000400913.6,ENST00000377740.5,ENST00000377725.5,ENST00000377732.5,ENST00000673471.2,ENST00000377728.8,ENST00000535355.6,ENST00000340850.10,ENST00000377740.5,ENST00000537245.6,ENST00000377725.5,ENST00000675694.1,ENST00000400915.8,ENST00000377732.5,ENST00000673471.2,E…	Exon	ENST00000377782.7,ENST00000351959.9	-5248	ENSG00000215788.11	chr1:6460786:6466175:5390:-	TNFRSF25	TNF receptor superfamily member 25 [Source:HGNC Symbol;Acc:HGNC:11910]
chr1	6491593	6491730	peaks233	5.04753	ENST00000340850.10,ENST00000377728.8	Promoter1k	ENST00000377728.8	5	ENSG00000171680.23	chr1:6467122:6520074:52953:-	PLEKHG5	pleckstrin homology and RhoGEF domain containing G5 [Source:HGNC Symbol;Acc:HGNC:29105]
chr1	6497441	6497783	peaks234	23.74334	ENST00000377748.6,ENST00000377732.5,ENST00000537245.6,ENST00000400915.8	Promoter1k	ENST00000400915.8	-188	ENSG00000171680.23	chr1:6467122:6520074:52953:-	PLEKHG5	pleckstrin homology and RhoGEF domain containing G5 [Source:HGNC Symbol;Acc:HGNC:29105]
chr1	6579887	6580211	peaks235	8.96946	ENST00000377674.9	Promoter1k	ENST00000377674.9	55	ENSG00000204859.13	chr1:6579994:6589280:9287:+	ZBTB48	zinc finger and BTB domain containing 48 [Source:HGNC Symbol;Acc:HGNC:4930]
chr1	6601304	6601499	peaks236	6.12665	ENST00000377658.8,ENST00000377663.3	Promoter1-2k	ENST00000377658.8	1467	ENSG00000162413.17	chr1:6590724:6614607:23884:-	KLHL21	kelch like family member 21 [Source:HGNC Symbol;Acc:HGNC:29041]
chr1	6601830	6601930	peaks237	4.73655	ENST00000377658.8	Promoter1k	ENST00000377658.8	989	ENSG00000162413.17	chr1:6590724:6614607:23884:-	KLHL21	kelch like family member 21 [Source:HGNC Symbol;Acc:HGNC:29041]
chr1	6602696	6603121	peaks238	81.97889	ENST00000377658.8,ENST00000377663.3	Promoter1k	ENST00000377658.8	-40	ENSG00000162413.17	chr1:6590724:6614607:23884:-	KLHL21	kelch like family member 21 [Source:HGNC Symbol;Acc:HGNC:29041]
chr1	6612766	6613001	peaks239	6.61074	ENST00000377648.5	Promoter1k	ENST00000377648.5	-847	ENSG00000116273.6	chr1:6613731:6624030:10300:+	PHF13	PHD finger protein 13 [Source:HGNC Symbol;Acc:HGNC:22983]
chr1	6613342	6613775	peaks240	112.79979	ENST00000377648.5,ENST00000467612.5,ENST00000463043.1	Promoter1k	ENST00000377648.5	-172	ENSG00000116273.6	chr1:6613731:6624030:10300:+	PHF13	PHD finger protein 13 [Source:HGNC Symbol;Acc:HGNC:22983]
chr1	6624752	6625300	peaks241	32.90207	ENST00000054650.9,ENST00000307896.10,ENST00000377627.7	Promoter1k	ENST00000307896.10	-155	ENSG00000041988.16	chr1:6624868:6635586:10719:+	THAP3	THAP domain containing 3 [Source:HGNC Symbol;Acc:HGNC:20855]
chr1	6634748	6634932	peaks242	4.69078	ENST00000377627.7,ENST00000377577.10	3'UTR	ENST00000377627.7	9648	ENSG00000041988.16	chr1:6624868:6635586:10719:+	THAP3	THAP domain containing 3 [Source:HGNC Symbol;Acc:HGNC:20855]
chr1	6701807	6701975	peaks243	6.31426	ENST00000377577.10,ENST00000294401.11	Promoter1k	ENST00000294401.11	33	ENSG00000007923.17	chr1:6634168:6701924:67757:-	DNAJC11	DnaJ heat shock protein family (Hsp40) member C11 [Source:HGNC Symbol;Acc:HGNC:25570]
chr1	6743741	6744040	peaks244	5.98986	NA	Intergenic	ENST00000421469.3	19248	ENSG00000228750.7	chr1:6724637:6730012:5376:+	LINC01672	long intergenic non-protein coding RNA 1672 [Source:HGNC Symbol;Acc:HGNC:52460]
chr1	6784561	6784788	peaks245	3.77796	ENST00000442889.1,ENST00000303635.12,ENST00000473578.5,ENST00000557126.5,ENST00000700415.1,ENST00000700416.1,ENST00000476864.2,ENST00000467404.6,ENST00000700417.1	Promoter1k	ENST00000442889.1	168	ENSG00000237436.1	chr1:6783892:6784843:952:-	CAMTA1-DT	CAMTA1 divergent transcript [Source:HGNC Symbol;Acc:HGNC:53020]
chr1	6784957	6785447	peaks246	39.35676	ENST00000442889.1,ENST00000303635.12,ENST00000473578.5,ENST00000557126.5,ENST00000700415.1,ENST00000700416.1,ENST00000476864.2,ENST00000467404.6,ENST00000700417.1	Promoter1k	ENST00000303635.12	-252	ENSG00000171735.20	chr1:6785454:7769706:984253:+	CAMTA1	calmodulin binding transcription activator 1 [Source:HGNC Symbol;Acc:HGNC:18806]
chr1	6864288	6864439	peaks247	8.59369	ENST00000700416.1,ENST00000473578.5,ENST00000467404.6,ENST00000557126.5,ENST00000700415.1,ENST00000303635.12,ENST00000476864.2,ENST00000700417.1	Intron	ENST00000433407.1	-29746	ENSG00000227950.1	chr1:6834333:6834618:286:-		ribosomal protein L37 (RPL37) pseudogene
chr1	6962442	6963342	peaks248	48.10851	ENST00000700415.1,ENST00000303635.12,ENST00000476864.2,ENST00000700417.1	Intron	ENST00000456701.1	51387	ENSG00000237365.1	chr1:7008376:7014279:5904:-		novel transcript, antisense to CAMTA1
chr1	6969107	6969428	peaks249	6.56568	ENST00000700415.1,ENST00000303635.12,ENST00000476864.2,ENST00000700417.1	Intron	ENST00000456701.1	45011	ENSG00000237365.1	chr1:7008376:7014279:5904:-		novel transcript, antisense to CAMTA1
chr1	7117592	7117775	peaks250	6.75489	ENST00000700415.1,ENST00000303635.12,ENST00000700417.1,ENST00000476864.2	Intron	ENST00000384328.1	-101676	ENSG00000207056.1	chr1:7219360:7219524:165:+	RNU1-8P	RNA, U1 small nuclear 8, pseudogene [Source:HGNC Symbol;Acc:HGNC:48307]
chr1	7147908	7148255	peaks251	8.35679	ENST00000700415.1,ENST00000303635.12,ENST00000700417.1,ENST00000476864.2	Intron	ENST00000384328.1	-71278	ENSG00000207056.1	chr1:7219360:7219524:165:+	RNU1-8P	RNA, U1 small nuclear 8, pseudogene [Source:HGNC Symbol;Acc:HGNC:48307]
chr1	7177110	7177481	peaks252	7.72289	ENST00000700415.1,ENST00000303635.12,ENST00000700417.1,ENST00000476864.2	Intron	ENST00000384328.1	-42064	ENSG00000207056.1	chr1:7219360:7219524:165:+	RNU1-8P	RNA, U1 small nuclear 8, pseudogene [Source:HGNC Symbol;Acc:HGNC:48307]
chr1	7265824	7266306	peaks253	10.18097	ENST00000700415.1,ENST00000700417.1,ENST00000476864.2,ENST00000303635.12	Intron	ENST00000384328.1	46705	ENSG00000207056.1	chr1:7219360:7219524:165:+	RNU1-8P	RNA, U1 small nuclear 8, pseudogene [Source:HGNC Symbol;Acc:HGNC:48307]
chr1	7367939	7368086	peaks254	1.77810	ENST00000427317.1	Promoter1k	ENST00000427317.1	-929	ENSG00000237402.1	chr1:7368942:7370270:1329:+	CAMTA1-IT1	CAMTA1 intronic transcript 1 [Source:HGNC Symbol;Acc:HGNC:41446]
chr1	7401880	7402054	peaks255	10.34866	ENST00000700415.1,ENST00000700417.1,ENST00000476864.2,ENST00000303635.12	Intron	ENST00000618051.1	-12213	ENSG00000237728.2	chr1:7382487:7389754:7268:-	CAMTA1-AS2	CAMTA1 antisense RNA 2 [Source:HGNC Symbol;Acc:HGNC:40855]
chr1	7419577	7419728	peaks256	7.39263	ENST00000700415.1,ENST00000700417.1,ENST00000476864.2,ENST00000303635.12	Intron	ENST00000440032.1	21901	ENSG00000225126.1	chr1:7441096:7441554:459:-	CAMTA1-AS1	CAMTA1 antisense RNA 1 [Source:HGNC Symbol;Acc:HGNC:40856]
chr1	7470806	7471145	peaks257	22.87062	ENST00000700415.1,ENST00000303635.12,ENST00000476864.2,ENST00000700417.1	Intron	ENST00000440032.1	-29422	ENSG00000225126.1	chr1:7441096:7441554:459:-	CAMTA1-AS1	CAMTA1 antisense RNA 1 [Source:HGNC Symbol;Acc:HGNC:40856]
chr1	7471351	7471475	peaks258	7.17149	ENST00000700415.1,ENST00000303635.12,ENST00000476864.2,ENST00000700417.1	Intron	ENST00000440032.1	-29859	ENSG00000225126.1	chr1:7441096:7441554:459:-	CAMTA1-AS1	CAMTA1 antisense RNA 1 [Source:HGNC Symbol;Acc:HGNC:40856]
chr1	7526527	7526625	peaks259	1.97871	ENST00000700415.1,ENST00000303635.12,ENST00000476864.2,ENST00000700417.1	Intron	ENST00000440032.1	-85022	ENSG00000225126.1	chr1:7441096:7441554:459:-	CAMTA1-AS1	CAMTA1 antisense RNA 1 [Source:HGNC Symbol;Acc:HGNC:40856]
chr1	7549314	7549528	peaks260	42.14275	ENST00000700415.1,ENST00000303635.12,ENST00000476864.2,ENST00000700417.1	Intron	ENST00000440032.1	-107867	ENSG00000225126.1	chr1:7441096:7441554:459:-	CAMTA1-AS1	CAMTA1 antisense RNA 1 [Source:HGNC Symbol;Acc:HGNC:40856]
chr1	7555732	7556174	peaks261	10.27559	ENST00000700415.1,ENST00000303635.12,ENST00000476864.2,ENST00000700417.1	Intron	ENST00000700420.1	-113806	ENSG00000171735.20	chr1:6785454:7769706:984253:+	CAMTA1	calmodulin binding transcription activator 1 [Source:HGNC Symbol;Acc:HGNC:18806]
chr1	7613792	7614124	peaks262	2.44261	ENST00000700415.1,ENST00000303635.12,ENST00000476864.2,ENST00000700417.1	Intron	ENST00000700420.1	-55801	ENSG00000171735.20	chr1:6785454:7769706:984253:+	CAMTA1	calmodulin binding transcription activator 1 [Source:HGNC Symbol;Acc:HGNC:18806]
chr1	7655174	7655322	peaks263	1.94658	ENST00000303635.12,ENST00000700417.1,ENST00000700415.1,ENST00000476864.2	Intron	ENST00000700420.1	-14511	ENSG00000171735.20	chr1:6785454:7769706:984253:+	CAMTA1	calmodulin binding transcription activator 1 [Source:HGNC Symbol;Acc:HGNC:18806]
chr1	7704527	7704995	peaks264	82.03976	ENST00000700423.1,ENST00000700424.1,ENST00000700425.1	Promoter1k	ENST00000700423.1,ENST00000700424.1	-77	ENSG00000171735.20	chr1:6785454:7769706:984253:+	CAMTA1	calmodulin binding transcription activator 1 [Source:HGNC Symbol;Acc:HGNC:18806]
chr1	7783861	7784207	peaks265	40.80389	ENST00000377532.8,ENST00000377541.5,ENST00000614998.4,ENST00000613533.4,ENST00000361923.2	Promoter1k	ENST00000377532.8	-257	ENSG00000049246.15	chr1:7784291:7845177:60887:+	PER3	period circadian regulator 3 [Source:HGNC Symbol;Acc:HGNC:8847]
chr1	7885614	7885803	peaks266	8.84730	NA	Intergenic	ENST00000377516.6	-32197	ENSG00000049247.14	chr1:7843083:7853512:10430:-	UTS2	urotensin 2 [Source:HGNC Symbol;Acc:HGNC:12636]
chr1	7948970	7949215	peaks267	4.25532	NA	Intergenic	ENST00000603760.1	6721	ENSG00000270330.1	chr1:7942372:7942726:355:+		small EDRK-rich factor 2 (SERF2) pseudogene
chr1	7953901	7954335	peaks268	45.58797	NA	Intergenic	ENST00000493678.5	-7574	ENSG00000116288.13	chr1:7954291:7985505:31215:+	PARK7	Parkinsonism associated deglycase [Source:HGNC Symbol;Acc:HGNC:16369]
chr1	7961384	7961879	peaks269	67.61243	ENST00000493678.5,ENST00000377493.9,ENST00000338639.10,ENST00000377491.5,ENST00000377488.5	Promoter1k	ENST00000493678.5	-60	ENSG00000116288.13	chr1:7954291:7985505:31215:+	PARK7	Parkinsonism associated deglycase [Source:HGNC Symbol;Acc:HGNC:16369]
chr1	7975389	7975510	peaks270	2.83519	ENST00000377493.9,ENST00000338639.10,ENST00000493678.5,ENST00000377491.5,ENST00000377488.5	Intron	ENST00000363474.1	7533	ENSG00000200344.1	chr1:7982881:7982983:103:-	Y_RNA	Y RNA [Source:RFAM;Acc:RF00019]
chr1	7990239	7990625	peaks271	12.94666	ENST00000641354.1	Promoter1k	ENST00000641354.1	-702	ENSG00000284747.1	chr1:7991134:8005312:14179:+		novel transcript, antisense to ERRFI1
chr1	8004716	8004975	peaks272	9.37415	ENST00000641354.1	Exon	ENST00000641100.1	-4912	ENSG00000284716.1	chr1:7998187:7999934:1748:-		novel transcript
chr1	8005165	8005273	peaks273	7.93101	ENST00000641354.1	Exon	ENST00000641100.1	-5285	ENSG00000284716.1	chr1:7998187:7999934:1748:-		novel transcript
chr1	8025745	8026553	peaks274	31.47623	ENST00000474874.5,ENST00000469499.5,ENST00000377482.10,ENST00000445300.1	Promoter1k	ENST00000474874.5	134	ENSG00000116285.13	chr1:8004404:8026309:21906:-	ERRFI1	ERBB receptor feedback inhibitor 1 [Source:HGNC Symbol;Acc:HGNC:18185]
chr1	8026802	8027261	peaks275	16.83507	ENST00000474874.5,ENST00000469499.5,ENST00000377482.10,ENST00000445300.1	Promoter1k	ENST00000445300.1	294	ENSG00000238290.1	chr1:8026738:8122702:95965:+	ERRFI1-DT	ERRFI1 divergent transcript [Source:HGNC Symbol;Acc:HGNC:55646]
chr1	8040648	8040867	peaks276	6.61290	ENST00000445300.1	Intron	ENST00000445300.1	14020	ENSG00000238290.1	chr1:8026738:8122702:95965:+	ERRFI1-DT	ERRFI1 divergent transcript [Source:HGNC Symbol;Acc:HGNC:55646]
chr1	8059386	8059499	peaks277	7.44045	ENST00000399343.2	Promoter1k	ENST00000399343.2	-980	ENSG00000232848.1	chr1:8057245:8058463:1219:-	RPL7AP18	ribosomal protein L7a pseudogene 18 [Source:HGNC Symbol;Acc:HGNC:35613]
chr1	8061296	8061410	peaks278	3.75611	ENST00000399343.2	Promoter2-3k	ENST00000399343.2	-2890	ENSG00000232848.1	chr1:8057245:8058463:1219:-	RPL7AP18	ribosomal protein L7a pseudogene 18 [Source:HGNC Symbol;Acc:HGNC:35613]
chr1	8068367	8068469	peaks279	3.06828	ENST00000445300.1	Intron	ENST00000399343.2	-9955	ENSG00000232848.1	chr1:8057245:8058463:1219:-	RPL7AP18	ribosomal protein L7a pseudogene 18 [Source:HGNC Symbol;Acc:HGNC:35613]
chr1	8077339	8077522	peaks280	54.12891	ENST00000445300.1	Intron	ENST00000399343.2	-18968	ENSG00000232848.1	chr1:8057245:8058463:1219:-	RPL7AP18	ribosomal protein L7a pseudogene 18 [Source:HGNC Symbol;Acc:HGNC:35613]
chr1	8078257	8078470	peaks281	5.82290	ENST00000445300.1	Intron	ENST00000399343.2	-19901	ENSG00000232848.1	chr1:8057245:8058463:1219:-	RPL7AP18	ribosomal protein L7a pseudogene 18 [Source:HGNC Symbol;Acc:HGNC:35613]
chr1	8090554	8090661	peaks282	11.37554	ENST00000445300.1	Intron	ENST00000399343.2	-32145	ENSG00000232848.1	chr1:8057245:8058463:1219:-	RPL7AP18	ribosomal protein L7a pseudogene 18 [Source:HGNC Symbol;Acc:HGNC:35613]
chr1	8092171	8092282	peaks283	7.09462	ENST00000445300.1	Intron	ENST00000399343.2	-33764	ENSG00000232848.1	chr1:8057245:8058463:1219:-	RPL7AP18	ribosomal protein L7a pseudogene 18 [Source:HGNC Symbol;Acc:HGNC:35613]
chr1	8097524	8097643	peaks284	2.83519	ENST00000445300.1	Intron	ENST00000399343.2	-39121	ENSG00000232848.1	chr1:8057245:8058463:1219:-	RPL7AP18	ribosomal protein L7a pseudogene 18 [Source:HGNC Symbol;Acc:HGNC:35613]
chr1	8117972	8118129	peaks285	11.02462	ENST00000445300.1	Intron	ENST00000399343.2	-59588	ENSG00000232848.1	chr1:8057245:8058463:1219:-	RPL7AP18	ribosomal protein L7a pseudogene 18 [Source:HGNC Symbol;Acc:HGNC:35613]
chr1	8118354	8118558	peaks286	32.01230	ENST00000445300.1	Intron	ENST00000399343.2	-59993	ENSG00000232848.1	chr1:8057245:8058463:1219:-	RPL7AP18	ribosomal protein L7a pseudogene 18 [Source:HGNC Symbol;Acc:HGNC:35613]
chr1	8121502	8121637	peaks287	6.63182	ENST00000445300.1	Exon	ENST00000399343.2	-63107	ENSG00000232848.1	chr1:8057245:8058463:1219:-	RPL7AP18	ribosomal protein L7a pseudogene 18 [Source:HGNC Symbol;Acc:HGNC:35613]
chr1	8134865	8135073	peaks288	20.16948	NA	Intergenic	ENST00000453364.1	-54855	ENSG00000229305.1	chr1:8189824:8192770:2947:+		52kDa eukaryotic translation initiation factor 2 subunit 3 gamma (EIF2S3) pseudogene
chr1	8137803	8138095	peaks289	16.20141	NA	Intergenic	ENST00000453364.1	-51875	ENSG00000229305.1	chr1:8189824:8192770:2947:+		52kDa eukaryotic translation initiation factor 2 subunit 3 gamma (EIF2S3) pseudogene
chr1	8143089	8143313	peaks290	11.40973	NA	Intergenic	ENST00000453364.1	-46623	ENSG00000229305.1	chr1:8189824:8192770:2947:+		52kDa eukaryotic translation initiation factor 2 subunit 3 gamma (EIF2S3) pseudogene
chr1	8145683	8145825	peaks291	4.47188	NA	Intergenic	ENST00000453364.1	-44070	ENSG00000229305.1	chr1:8189824:8192770:2947:+		52kDa eukaryotic translation initiation factor 2 subunit 3 gamma (EIF2S3) pseudogene
chr1	8154833	8154966	peaks292	5.19619	NA	Intergenic	ENST00000453364.1	-34924	ENSG00000229305.1	chr1:8189824:8192770:2947:+		52kDa eukaryotic translation initiation factor 2 subunit 3 gamma (EIF2S3) pseudogene
chr1	8168055	8168280	peaks293	37.52318	NA	Intergenic	ENST00000453364.1	-21656	ENSG00000229305.1	chr1:8189824:8192770:2947:+		52kDa eukaryotic translation initiation factor 2 subunit 3 gamma (EIF2S3) pseudogene
chr1	8182395	8182657	peaks294	17.75770	NA	Intergenic	ENST00000453364.1	-7298	ENSG00000229305.1	chr1:8189824:8192770:2947:+		52kDa eukaryotic translation initiation factor 2 subunit 3 gamma (EIF2S3) pseudogene
chr1	8187507	8187635	peaks295	7.90095	ENST00000453364.1	Promoter2-3k	ENST00000453364.1	-2253	ENSG00000229305.1	chr1:8189824:8192770:2947:+		52kDa eukaryotic translation initiation factor 2 subunit 3 gamma (EIF2S3) pseudogene
chr1	8189834	8190260	peaks296	32.36839	ENST00000453364.1	Promoter1k	ENST00000453364.1	223	ENSG00000229305.1	chr1:8189824:8192770:2947:+		52kDa eukaryotic translation initiation factor 2 subunit 3 gamma (EIF2S3) pseudogene
chr1	8197798	8198182	peaks297	111.90138	NA	Intergenic	ENST00000670361.1	-3528	ENSG00000227634.3	chr1:8201518:8215210:13693:+	LINC01714	long intergenic non-protein coding RNA 1714 [Source:HGNC Symbol;Acc:HGNC:52501]
chr1	8211800	8212360	peaks298	41.56778	ENST00000452982.1,ENST00000670361.1	Intron	ENST00000452982.1	3408	ENSG00000227634.3	chr1:8201518:8215210:13693:+	LINC01714	long intergenic non-protein coding RNA 1714 [Source:HGNC Symbol;Acc:HGNC:52501]
chr1	8232207	8232332	peaks299	8.76888	NA	Intergenic	ENST00000424689.1	-11741	ENSG00000233645.1	chr1:8218190:8220529:2340:-		novel transcript
chr1	8232522	8232682	peaks300	19.97600	NA	Intergenic	ENST00000424689.1	-12073	ENSG00000233645.1	chr1:8218190:8220529:2340:-		novel transcript
chr1	8257413	8257666	peaks301	4.78475	NA	Intergenic	ENST00000516168.1	34723	ENSG00000251977.1	chr1:8292157:8292263:107:-	RNU6-991P	RNA, U6 small nuclear 991, pseudogene [Source:HGNC Symbol;Acc:HGNC:47954]
chr1	8276256	8276357	peaks302	3.13191	NA	Intergenic	ENST00000516168.1	15956	ENSG00000251977.1	chr1:8292157:8292263:107:-	RNU6-991P	RNA, U6 small nuclear 991, pseudogene [Source:HGNC Symbol;Acc:HGNC:47954]
chr1	8276903	8277121	peaks303	4.47468	NA	Intergenic	ENST00000516168.1	15251	ENSG00000251977.1	chr1:8292157:8292263:107:-	RNU6-991P	RNA, U6 small nuclear 991, pseudogene [Source:HGNC Symbol;Acc:HGNC:47954]
chr1	8303471	8303682	peaks304	4.39676	NA	Intergenic	ENST00000516168.1	-11314	ENSG00000251977.1	chr1:8292157:8292263:107:-	RNU6-991P	RNA, U6 small nuclear 991, pseudogene [Source:HGNC Symbol;Acc:HGNC:47954]
chr1	8318079	8318215	peaks305	8.01326	ENST00000471889.7	Promoter1k	ENST00000471889.7	33	ENSG00000162426.16	chr1:8318114:8344167:26054:+	SLC45A1	solute carrier family 45 member 1 [Source:HGNC Symbol;Acc:HGNC:17939]
chr1	8329807	8329961	peaks306	1.34075	ENST00000516445.1	Promoter1-2k	ENST00000516445.1	1817	ENSG00000252254.1	chr1:8328067:8328179:113:+	Y_RNA	Y RNA [Source:RFAM;Acc:RF00019]
chr1	8343257	8343533	peaks307	5.90442	ENST00000471889.7,ENST00000289877.8	Intron	ENST00000516445.1	15328	ENSG00000252254.1	chr1:8328067:8328179:113:+	Y_RNA	Y RNA [Source:RFAM;Acc:RF00019]
chr1	8343688	8343794	peaks308	5.90442	ENST00000289877.8,ENST00000471889.7	Exon	ENST00000516445.1	15674	ENSG00000252254.1	chr1:8328067:8328179:113:+	Y_RNA	Y RNA [Source:RFAM;Acc:RF00019]
chr1	8350354	8350540	peaks309	1.80454	NA	Intergenic	ENST00000516445.1	22380	ENSG00000252254.1	chr1:8328067:8328179:113:+	Y_RNA	Y RNA [Source:RFAM;Acc:RF00019]
chr1	8397095	8397220	peaks310	4.78475	ENST00000476556.5,ENST00000465125.2,ENST00000377464.5,ENST00000400907.6,ENST00000337907.7,ENST00000400908.7	Intron	ENST00000476556.5	26508	ENSG00000142599.20	chr1:8352397:8848921:496525:-	RERE	arginine-glutamic acid dipeptide repeats [Source:HGNC Symbol;Acc:HGNC:9965]
chr1	8616897	8617150	peaks311	9.59636	ENST00000400907.6,ENST00000400908.7,ENST00000337907.7,ENST00000659924.1	Intron	ENST00000400907.6	39347	ENSG00000142599.20	chr1:8352397:8848921:496525:-	RERE	arginine-glutamic acid dipeptide repeats [Source:HGNC Symbol;Acc:HGNC:9965]
chr1	8626489	8626765	peaks312	41.79711	ENST00000400907.6,ENST00000659924.1,ENST00000400908.7,ENST00000337907.7	Intron	ENST00000400907.6	29744	ENSG00000142599.20	chr1:8352397:8848921:496525:-	RERE	arginine-glutamic acid dipeptide repeats [Source:HGNC Symbol;Acc:HGNC:9965]
chr1	8703189	8703653	peaks313	35.75017	ENST00000337907.7,ENST00000659924.1,ENST00000400908.7	Intron	ENST00000437586.1	-47009	ENSG00000234619.1	chr1:8750430:8751087:658:+	RPL7P11	ribosomal protein L7 pseudogene 11 [Source:HGNC Symbol;Acc:HGNC:35667]
chr1	8817578	8817812	peaks314	28.14153	ENST00000659924.1,ENST00000337907.7,ENST00000400908.7	Promoter1k	ENST00000400908.7	-55	ENSG00000142599.20	chr1:8352397:8848921:496525:-	RERE	arginine-glutamic acid dipeptide repeats [Source:HGNC Symbol;Acc:HGNC:9965]
chr1	8858147	8858477	peaks315	57.24326	NA	Intergenic	ENST00000618792.1	8278	ENSG00000274258.1	chr1:8866502:8866590:89:-	MIR6728	microRNA 6728 [Source:HGNC Symbol;Acc:HGNC:49961]
chr1	8873585	8873860	peaks316	20.70947	ENST00000234590.10,ENST00000647408.1	Intron	ENST00000234590.10	4963	ENSG00000074800.16	chr1:8861000:8879190:18191:-	ENO1	enolase 1 [Source:HGNC Symbol;Acc:HGNC:3350]
chr1	8878667	8878958	peaks317	15.92435	ENST00000234590.10,ENST00000647408.1,ENST00000442636.1	Promoter1k	ENST00000442636.1	-22	ENSG00000230679.1	chr1:8878835:8879894:1060:+	ENO1-AS1	ENO1 antisense RNA 1 [Source:HGNC Symbol;Acc:HGNC:40214]
chr1	8879130	8879375	peaks318	8.20652	ENST00000234590.10,ENST00000647408.1,ENST00000442636.1	Promoter1k	ENST00000442636.1	418	ENSG00000230679.1	chr1:8878835:8879894:1060:+	ENO1-AS1	ENO1 antisense RNA 1 [Source:HGNC Symbol;Acc:HGNC:40214]
chr1	8890084	8890187	peaks319	8.94322	NA	Intergenic	ENST00000425872.1	-3273	ENSG00000238249.2	chr1:8893409:8894151:743:+	HMGN2P17	high mobility group nucleosomal binding domain 2 pseudogene 17 [Source:HGNC Symbol;Acc:HGNC:39381]
chr1	8898780	8898905	peaks320	13.43674	NA	Intergenic	ENST00000425872.1	5434	ENSG00000238249.2	chr1:8893409:8894151:743:+	HMGN2P17	high mobility group nucleosomal binding domain 2 pseudogene 17 [Source:HGNC Symbol;Acc:HGNC:39381]
chr1	8900845	8900948	peaks321	6.01084	NA	Intergenic	ENST00000424862.2	6847	ENSG00000232208.2	chr1:8907393:8907744:352:-		zinc finger protein 271 (ZNF) pseudogene
chr1	8903991	8904098	peaks322	4.99035	NA	Intergenic	ENST00000424862.2	3699	ENSG00000232208.2	chr1:8907393:8907744:352:-		zinc finger protein 271 (ZNF) pseudogene
chr1	8963127	8963243	peaks323	5.02424	ENST00000377436.6,ENST00000377443.7,ENST00000377442.3	Intron	ENST00000702996.1	8059	ENSG00000290109.1	chr1:8970490:8971244:755:-		novel transcript, antisense to CA6
chr1	8964788	8964886	peaks324	1.57413	ENST00000377436.6,ENST00000377443.7,ENST00000377442.3	Intron	ENST00000702996.1	6407	ENSG00000290109.1	chr1:8970490:8971244:755:-		novel transcript, antisense to CA6
chr1	8974101	8974207	peaks325	9.59636	ENST00000702996.1	Promoter2-3k	ENST00000702996.1	-2910	ENSG00000290109.1	chr1:8970490:8971244:755:-		novel transcript, antisense to CA6
chr1	8983732	8983952	peaks326	59.68625	NA	Intergenic	ENST00000583026.2	-3968	ENSG00000265141.2	chr1:8979576:8979874:299:-	RN7SL451P	RNA, 7SL, cytoplasmic 451, pseudogene [Source:HGNC Symbol;Acc:HGNC:46467]
chr1	9004198	9004326	peaks327	14.36672	ENST00000400906.2	Intron	ENST00000400906.2	22161	ENSG00000197241.4	chr1:9002973:9026423:23451:-	SLC2A7	solute carrier family 2 member 7 [Source:HGNC Symbol;Acc:HGNC:13445]
chr1	9009584	9009699	peaks328	2.40841	ENST00000400906.2	Intron	ENST00000400906.2	16781	ENSG00000197241.4	chr1:9002973:9026423:23451:-	SLC2A7	solute carrier family 2 member 7 [Source:HGNC Symbol;Acc:HGNC:13445]
chr1	9014816	9014921	peaks329	2.92443	ENST00000400906.2	Exon	ENST00000400906.2	11554	ENSG00000197241.4	chr1:9002973:9026423:23451:-	SLC2A7	solute carrier family 2 member 7 [Source:HGNC Symbol;Acc:HGNC:13445]
chr1	9078106	9078412	peaks330	19.69972	NA	Intergenic	ENST00000516595.1	-4437	ENSG00000252404.1	chr1:9082696:9082879:184:+
chr1	9080842	9081214	peaks331	7.37105	ENST00000516595.1	Promoter1-2k	ENST00000516595.1	-1668	ENSG00000252404.1	chr1:9082696:9082879:184:+
chr1	9086613	9086731	peaks332	3.64589	NA	Intergenic	ENST00000516595.1	3976	ENSG00000252404.1	chr1:9082696:9082879:184:+
chr1	9119848	9119985	peaks333	4.31352	ENST00000377411.5	Intron	ENST00000377411.5	9185	ENSG00000180758.12	chr1:9100305:9129102:28798:-	GPR157	G protein-coupled receptor 157 [Source:HGNC Symbol;Acc:HGNC:23687]
chr1	9129149	9129715	peaks334	37.24723	ENST00000377411.5	Promoter1k	ENST00000377411.5	-330	ENSG00000180758.12	chr1:9100305:9129102:28798:-	GPR157	G protein-coupled receptor 157 [Source:HGNC Symbol;Acc:HGNC:23687]
chr1	9143360	9143604	peaks335	12.24941	NA	Intergenic	ENST00000385130.1	8295	ENSG00000284357.1	chr1:9151668:9151777:110:-	MIR34A	microRNA 34a [Source:HGNC Symbol;Acc:HGNC:31635]
chr1	9162985	9163119	peaks336	3.01151	ENST00000701624.1	Promoter1k	ENST00000701624.1	-107	ENSG00000289914.1	chr1:9162322:9162945:624:-		novel transcript
chr1	9163704	9163868	peaks337	12.66691	ENST00000701624.1	Promoter1k	ENST00000701624.1	-841	ENSG00000289914.1	chr1:9162322:9162945:624:-		novel transcript
chr1	9164098	9164248	peaks338	10.36592	ENST00000701624.1	Promoter1-2k	ENST00000701624.1	-1228	ENSG00000289914.1	chr1:9162322:9162945:624:-		novel transcript
chr1	9185485	9185747	peaks339	15.15705	ENST00000664915.1,ENST00000657715.1,ENST00000635405.2	Intron	ENST00000635687.1	-3224	ENSG00000228526.8	chr1:9148011:9198906:50896:-	MIR34AHG	MIR34A host gene [Source:HGNC Symbol;Acc:HGNC:51913]
chr1	9234348	9235038	peaks340	75.63684	ENST00000377403.7	Promoter1k	ENST00000377403.7	-81	ENSG00000049239.13	chr1:9234774:9271337:36564:+	H6PD	hexose-6-phosphate dehydrogenase/glucose 1-dehydrogenase [Source:HGNC Symbol;Acc:HGNC:4795]
chr1	9275594	9275874	peaks341	25.46092	NA	Intergenic	ENST00000328089.11	-17160	ENSG00000171621.14	chr1:9292894:9369532:76639:+	SPSB1	splA/ryanodine receptor domain and SOCS box containing 1 [Source:HGNC Symbol;Acc:HGNC:30628]
chr1	9280469	9280692	peaks342	11.91702	NA	Intergenic	ENST00000328089.11	-12313	ENSG00000171621.14	chr1:9292894:9369532:76639:+	SPSB1	splA/ryanodine receptor domain and SOCS box containing 1 [Source:HGNC Symbol;Acc:HGNC:30628]
chr1	9300279	9300815	peaks343	14.74131	ENST00000328089.11	Intron	ENST00000328089.11	7653	ENSG00000171621.14	chr1:9292894:9369532:76639:+	SPSB1	splA/ryanodine receptor domain and SOCS box containing 1 [Source:HGNC Symbol;Acc:HGNC:30628]
chr1	9303186	9303385	peaks344	11.01748	ENST00000328089.11	Intron	ENST00000328089.11	10392	ENSG00000171621.14	chr1:9292894:9369532:76639:+	SPSB1	splA/ryanodine receptor domain and SOCS box containing 1 [Source:HGNC Symbol;Acc:HGNC:30628]
chr1	9332845	9332965	peaks345	7.05921	ENST00000328089.11	Intron	ENST00000357898.3	-18526	ENSG00000171621.14	chr1:9292894:9369532:76639:+	SPSB1	splA/ryanodine receptor domain and SOCS box containing 1 [Source:HGNC Symbol;Acc:HGNC:30628]
chr1	9351751	9352199	peaks346	31.43863	ENST00000357898.3	Promoter1k	ENST00000357898.3	544	ENSG00000171621.14	chr1:9292894:9369532:76639:+	SPSB1	splA/ryanodine receptor domain and SOCS box containing 1 [Source:HGNC Symbol;Acc:HGNC:30628]
chr1	9411101	9411306	peaks347	454.03180	NA	Intergenic	ENST00000641006.1	11658	ENSG00000284652.1	chr1:9421098:9422862:1765:-		novel transcript
chr1	9413120	9413670	peaks348	18.15405	NA	Intergenic	ENST00000641006.1	9467	ENSG00000284652.1	chr1:9421098:9422862:1765:-		novel transcript
chr1	9428839	9429098	peaks349	34.55763	ENST00000641507.1,ENST00000641325.1	Promoter1k	ENST00000641507.1	-53	ENSG00000284693.2	chr1:9425094:9440564:15471:-	LINC02606	long intergenic non-protein coding RNA 2606 [Source:HGNC Symbol;Acc:HGNC:54047]
chr1	9491104	9491316	peaks350	3.46008	NA	Intergenic	ENST00000441033.1	12261	ENSG00000235263.1	chr1:9501092:9503471:2380:-		novel transcript
chr1	9495030	9495505	peaks351	12.57819	NA	Intergenic	ENST00000441033.1	8203	ENSG00000235263.1	chr1:9501092:9503471:2380:-		novel transcript
chr1	9539185	9539538	peaks352	45.37055	ENST00000302692.7	Promoter1k	ENST00000302692.7	-103	ENSG00000171612.7	chr1:9539465:9585173:45709:+	SLC25A33	solute carrier family 25 member 33 [Source:HGNC Symbol;Acc:HGNC:29681]
chr1	9539797	9540298	peaks353	14.58384	ENST00000302692.7	Promoter1k	ENST00000302692.7	583	ENSG00000171612.7	chr1:9539465:9585173:45709:+	SLC25A33	solute carrier family 25 member 33 [Source:HGNC Symbol;Acc:HGNC:29681]
chr1	9588570	9588994	peaks354	21.00533	ENST00000340381.11,ENST00000340305.9	Promoter1k	ENST00000340381.11	-129	ENSG00000188807.13	chr1:9588911:9614877:25967:+	TMEM201	transmembrane protein 201 [Source:HGNC Symbol;Acc:HGNC:33719]
chr1	9603470	9603575	peaks355	1.61068	ENST00000340305.9	3'UTR	ENST00000340305.9	14601	ENSG00000188807.13	chr1:9588911:9614877:25967:+	TMEM201	transmembrane protein 201 [Source:HGNC Symbol;Acc:HGNC:33719]
chr1	9627117	9627246	peaks356	8.09712	NA	Intergenic	ENST00000377346.9	-24549	ENSG00000171608.18	chr1:9629889:9729114:99226:+	PIK3CD	phosphatidylinositol-4,5-bisphosphate 3-kinase catalytic subunit delta [Source:HGNC Symbol;Acc:HGNC:8977]
chr1	9671242	9671649	peaks357	12.82465	ENST00000698709.1,ENST00000377346.9,ENST00000698710.1,ENST00000698712.1	Intron	ENST00000426570.3	-8820	ENSG00000233268.3	chr1:9660828:9662626:1799:-		ribosomal protein L26 pseudogene (RPL26)
chr1	9679882	9679983	peaks358	3.11812	ENST00000415330.4,ENST00000698709.1,ENST00000377346.9,ENST00000698710.1,ENST00000698712.1	Intron	ENST00000415330.4	7650	ENSG00000231789.4	chr1:9672405:9687583:15179:-	PIK3CD-AS2	PIK3CD antisense RNA 2 [Source:HGNC Symbol;Acc:HGNC:51334]
chr1	9689463	9689566	peaks359	2.29520	ENST00000698713.1,ENST00000698714.1,ENST00000698715.1	Promoter1k	ENST00000698713.1	-32	ENSG00000171608.18	chr1:9629889:9729114:99226:+	PIK3CD	phosphatidylinositol-4,5-bisphosphate 3-kinase catalytic subunit delta [Source:HGNC Symbol;Acc:HGNC:8977]
chr1	9700252	9700617	peaks360	10.29702	ENST00000698712.1,ENST00000377346.9,ENST00000698715.1,ENST00000698709.1,ENST00000698713.1,ENST00000698710.1,ENST00000698714.1	Intron	ENST00000361110.6	-9763	ENSG00000171608.18	chr1:9629889:9729114:99226:+	PIK3CD	phosphatidylinositol-4,5-bisphosphate 3-kinase catalytic subunit delta [Source:HGNC Symbol;Acc:HGNC:8977]
chr1	9710469	9710604	peaks361	3.32672	ENST00000361110.6,ENST00000698716.1	Promoter1k	ENST00000698716.1	202	ENSG00000171608.18	chr1:9629889:9729114:99226:+	PIK3CD	phosphatidylinositol-4,5-bisphosphate 3-kinase catalytic subunit delta [Source:HGNC Symbol;Acc:HGNC:8977]
chr1	9719197	9719312	peaks362	1.88045	ENST00000698713.1,ENST00000361110.6,ENST00000698709.1,ENST00000698714.1,ENST00000698715.1,ENST00000698716.1,ENST00000377346.9,ENST00000698712.1,ENST00000698710.1	Intron	ENST00000698716.1	8920	ENSG00000171608.18	chr1:9629889:9729114:99226:+	PIK3CD	phosphatidylinositol-4,5-bisphosphate 3-kinase catalytic subunit delta [Source:HGNC Symbol;Acc:HGNC:8977]
chr1	9720948	9721118	peaks363	11.18304	ENST00000361110.6,ENST00000377346.9,ENST00000698716.1,ENST00000698713.1,ENST00000698710.1,ENST00000698712.1,ENST00000698709.1,ENST00000698715.1,ENST00000698714.1	Intron	ENST00000698716.1	10698	ENSG00000171608.18	chr1:9629889:9729114:99226:+	PIK3CD	phosphatidylinositol-4,5-bisphosphate 3-kinase catalytic subunit delta [Source:HGNC Symbol;Acc:HGNC:8977]
chr1	9731653	9731761	peaks364	1.45263	ENST00000377298.9,ENST00000361311.4	Exon	ENST00000698716.1	21372	ENSG00000171608.18	chr1:9629889:9729114:99226:+	PIK3CD	phosphatidylinositol-4,5-bisphosphate 3-kinase catalytic subunit delta [Source:HGNC Symbol;Acc:HGNC:8977]
chr1	9740858	9741002	peaks365	1.93266	ENST00000361311.4,ENST00000377298.9	Intron	ENST00000698716.1	30595	ENSG00000171608.18	chr1:9629889:9729114:99226:+	PIK3CD	phosphatidylinositol-4,5-bisphosphate 3-kinase catalytic subunit delta [Source:HGNC Symbol;Acc:HGNC:8977]
chr1	9766926	9767039	peaks366	7.92315	ENST00000361311.4,ENST00000377298.9	Intron	ENST00000603781.1	-13839	ENSG00000271264.1	chr1:9780822:9781240:419:+	MZT1P1	mitotic spindle organizing protein 1 pseudogene 1 [Source:HGNC Symbol;Acc:HGNC:50605]
chr1	9768268	9768840	peaks367	37.43042	ENST00000361311.4,ENST00000377298.9	Intron	ENST00000603781.1	-12268	ENSG00000271264.1	chr1:9780822:9781240:419:+	MZT1P1	mitotic spindle organizing protein 1 pseudogene 1 [Source:HGNC Symbol;Acc:HGNC:50605]
chr1	9824034	9824280	peaks368	7.22126	ENST00000377298.9,ENST00000361311.4	Promoter1k	ENST00000361311.4	-173	ENSG00000171603.18	chr1:9728926:9823984:95059:-	CLSTN1	calsyntenin 1 [Source:HGNC Symbol;Acc:HGNC:17447]
chr1	9825488	9825666	peaks369	6.02796	ENST00000377298.9,ENST00000361311.4	Promoter1-2k	ENST00000361311.4	-1593	ENSG00000171603.18	chr1:9728926:9823984:95059:-	CLSTN1	calsyntenin 1 [Source:HGNC Symbol;Acc:HGNC:17447]
chr1	9870623	9870834	peaks370	11.61621	ENST00000377258.5,ENST00000377263.6,ENST00000400904.7,ENST00000377256.1	Intron	ENST00000377256.1	7447	ENSG00000178585.15	chr1:9848276:9910336:62061:-	CTNNBIP1	catenin beta interacting protein 1 [Source:HGNC Symbol;Acc:HGNC:16913]
chr1	9878066	9878255	peaks371	5.18693	ENST00000377256.1	Promoter1k	ENST00000377256.1	15	ENSG00000178585.15	chr1:9848276:9910336:62061:-	CTNNBIP1	catenin beta interacting protein 1 [Source:HGNC Symbol;Acc:HGNC:16913]
chr1	9881825	9882111	peaks372	56.10096	ENST00000377258.5,ENST00000400904.7,ENST00000377263.6	Intron	ENST00000377256.1	-3792	ENSG00000178585.15	chr1:9848276:9910336:62061:-	CTNNBIP1	catenin beta interacting protein 1 [Source:HGNC Symbol;Acc:HGNC:16913]
chr1	9882423	9882647	peaks373	9.83192	ENST00000377258.5,ENST00000400904.7,ENST00000377263.6	Intron	ENST00000377256.1	-4359	ENSG00000178585.15	chr1:9848276:9910336:62061:-	CTNNBIP1	catenin beta interacting protein 1 [Source:HGNC Symbol;Acc:HGNC:16913]
chr1	9893125	9893455	peaks374	119.49767	ENST00000377258.5	Promoter1k	ENST00000377258.5	-53	ENSG00000178585.15	chr1:9848276:9910336:62061:-	CTNNBIP1	catenin beta interacting protein 1 [Source:HGNC Symbol;Acc:HGNC:16913]
chr1	9894282	9894434	peaks375	4.59573	ENST00000377258.5	Promoter1-2k	ENST00000377258.5	-1121	ENSG00000178585.15	chr1:9848276:9910336:62061:-	CTNNBIP1	catenin beta interacting protein 1 [Source:HGNC Symbol;Acc:HGNC:16913]
chr1	9899116	9899546	peaks376	12.02258	ENST00000648956.1	Promoter1-2k	ENST00000648956.1	-1283	ENSG00000285701.1	chr1:9900614:9908034:7421:+		novel transcript, antisense to CTNNBIP1
chr1	9901430	9901558	peaks377	2.26263	ENST00000648956.1	Promoter1k	ENST00000648956.1	880	ENSG00000285701.1	chr1:9900614:9908034:7421:+		novel transcript, antisense to CTNNBIP1
chr1	9910159	9910738	peaks378	453.24445	ENST00000377263.6,ENST00000400904.7	Promoter1k	ENST00000400904.7	-113	ENSG00000178585.15	chr1:9848276:9910336:62061:-	CTNNBIP1	catenin beta interacting protein 1 [Source:HGNC Symbol;Acc:HGNC:16913]
chr1	9942985	9943453	peaks379	40.23374	ENST00000400903.6,ENST00000445884.1,ENST00000377223.6,ENST00000377213.1,ENST00000403197.5,ENST00000377205.6	Promoter1k	ENST00000377223.6	172	ENSG00000162441.12	chr1:9922113:9943407:21295:-	LZIC	leucine zipper and CTNNBIP1 domain containing [Source:HGNC Symbol;Acc:HGNC:17497]
chr1	10018684	10018857	peaks380	4.51746	NA	Intergenic	ENST00000253251.12,ENST00000672724.1	-14061	ENSG00000130939.20	chr1:10032832:10181239:148408:+	UBE4B	ubiquitination factor E4B [Source:HGNC Symbol;Acc:HGNC:12500]
chr1	10032613	10033162	peaks381	139.72159	ENST00000253251.12,ENST00000672724.1,ENST00000343090.11,ENST00000377153.5	Promoter1k	ENST00000253251.12,ENST00000672724.1	56	ENSG00000130939.20	chr1:10032832:10181239:148408:+	UBE4B	ubiquitination factor E4B [Source:HGNC Symbol;Acc:HGNC:12500]
chr1	10074501	10074634	peaks382	24.14423	ENST00000672724.1,ENST00000253251.12,ENST00000343090.11	Intron	ENST00000416729.2	15897	ENSG00000233623.2	chr1:10058671:10059648:978:+	PGAM1P11	phosphoglycerate mutase 1 pseudogene 11 [Source:HGNC Symbol;Acc:HGNC:42464]
chr1	10108150	10108610	peaks383	14.85901	ENST00000253251.12,ENST00000343090.11,ENST00000672724.1	Intron	ENST00000416729.2	49709	ENSG00000233623.2	chr1:10058671:10059648:978:+	PGAM1P11	phosphoglycerate mutase 1 pseudogene 11 [Source:HGNC Symbol;Acc:HGNC:42464]
chr1	10173735	10174006	peaks384	14.43407	ENST00000672724.1,ENST00000253251.12,ENST00000343090.11	Intron	ENST00000364876.1	10603	ENSG00000201746.1	chr1:10163268:10163374:107:+	RNU6-828P	RNA, U6 small nuclear 828, pseudogene [Source:HGNC Symbol;Acc:HGNC:47791]
chr1	10210176	10210817	peaks385	45.81875	ENST00000377093.9,ENST00000676179.1,ENST00000696501.1,ENST00000696504.1,ENST00000263934.10,ENST00000696502.1,ENST00000696503.1,ENST00000377086.5	Promoter1k	ENST00000377093.9,ENST00000676179.1	-73	ENSG00000054523.20	chr1:10210570:10381603:171034:+	KIF1B	kinesin family member 1B [Source:HGNC Symbol;Acc:HGNC:16636]
chr1	10398549	10399371	peaks386	29.08558	ENST00000270776.13	Promoter1k	ENST00000270776.13	-104	ENSG00000142657.21	chr1:10398592:10420511:21920:+	PGD	phosphogluconate dehydrogenase [Source:HGNC Symbol;Acc:HGNC:8891]
chr1	10430325	10431019	peaks387	19.27294	ENST00000400900.6,ENST00000470413.6,ENST00000309048.8,ENST00000602787.6,ENST00000607572.1,ENST00000602296.6,ENST00000462462.1,ENST00000465026.1	Promoter1k	ENST00000607572.1	5	ENSG00000271989.1	chr1:10429881:10430677:797:-		novel transcript, antisense to APITD1-CORT
chr1	10436070	10436264	peaks388	3.22317	ENST00000462462.1,ENST00000465026.1,ENST00000400900.6,ENST00000470413.6,ENST00000602787.6,ENST00000602296.6,ENST00000309048.8	Intron	ENST00000465026.1	4909	ENSG00000251503.8	chr1:10430102:10452153:22052:+	CENPS-CORT	CENPS-CORT readthrough [Source:HGNC Symbol;Acc:HGNC:38843]
chr1	10472516	10472676	peaks389	6.38700	ENST00000377036.2,ENST00000377038.8	Promoter1k	ENST00000377038.8	-67	ENSG00000160049.12	chr1:10456522:10472529:16008:-	DFFA	DNA fragmentation factor subunit alpha [Source:HGNC Symbol;Acc:HGNC:2772]
chr1	10474839	10474982	peaks390	7.62656	ENST00000356607.9	Promoter1k	ENST00000356607.9	-39	ENSG00000142655.13	chr1:10472288:10630758:158471:+	PEX14	peroxisomal biogenesis factor 14 [Source:HGNC Symbol;Acc:HGNC:8856]
chr1	10475280	10475395	peaks391	1.67308	ENST00000356607.9	Promoter1k	ENST00000356607.9	388	ENSG00000142655.13	chr1:10472288:10630758:158471:+	PEX14	peroxisomal biogenesis factor 14 [Source:HGNC Symbol;Acc:HGNC:8856]
chr1	10484300	10484816	peaks392	12.23381	ENST00000356607.9	Intron	ENST00000356607.9	9608	ENSG00000142655.13	chr1:10472288:10630758:158471:+	PEX14	peroxisomal biogenesis factor 14 [Source:HGNC Symbol;Acc:HGNC:8856]
chr1	10510641	10510742	peaks393	5.41588	ENST00000356607.9	Intron	ENST00000356607.9	35742	ENSG00000142655.13	chr1:10472288:10630758:158471:+	PEX14	peroxisomal biogenesis factor 14 [Source:HGNC Symbol;Acc:HGNC:8856]
chr1	10511584	10511739	peaks394	3.13681	ENST00000356607.9	Intron	ENST00000356607.9	36712	ENSG00000142655.13	chr1:10472288:10630758:158471:+	PEX14	peroxisomal biogenesis factor 14 [Source:HGNC Symbol;Acc:HGNC:8856]
chr1	10528452	10528569	peaks395	4.16280	ENST00000356607.9	Intron	ENST00000356607.9	53561	ENSG00000142655.13	chr1:10472288:10630758:158471:+	PEX14	peroxisomal biogenesis factor 14 [Source:HGNC Symbol;Acc:HGNC:8856]
chr1	10530458	10530566	peaks396	9.67948	ENST00000356607.9	Intron	ENST00000356607.9	55562	ENSG00000142655.13	chr1:10472288:10630758:158471:+	PEX14	peroxisomal biogenesis factor 14 [Source:HGNC Symbol;Acc:HGNC:8856]
chr1	10610986	10611092	peaks397	3.27832	ENST00000356607.9	Intron	ENST00000663738.1	5413	ENSG00000287727.1	chr1:10612222:10616452:4231:-		novel transcript, antisense to PEX14
chr1	10694438	10694879	peaks398	8.45629	ENST00000377022.8,ENST00000344008.5	Intron	ENST00000606802.1	55418	ENSG00000272078.1	chr1:10639241:10654333:15093:+		novel transcript, antisense to CASZ1
chr1	10715373	10715522	peaks399	2.88252	ENST00000377022.8,ENST00000344008.5	Intron	ENST00000606802.1	76207	ENSG00000272078.1	chr1:10639241:10654333:15093:+		novel transcript, antisense to CASZ1
chr1	10716116	10716219	peaks400	4.12640	ENST00000377022.8,ENST00000344008.5	Intron	ENST00000606802.1	76927	ENSG00000272078.1	chr1:10639241:10654333:15093:+		novel transcript, antisense to CASZ1
chr1	10744669	10744859	peaks401	3.32851	ENST00000377022.8,ENST00000344008.5	Intron	ENST00000377022.8	51882	ENSG00000130940.15	chr1:10636604:10796650:160047:-	CASZ1	castor zinc finger 1 [Source:HGNC Symbol;Acc:HGNC:26002]
chr1	10756551	10756699	peaks402	2.66825	ENST00000377022.8,ENST00000344008.5	Intron	ENST00000377022.8	40021	ENSG00000130940.15	chr1:10636604:10796650:160047:-	CASZ1	castor zinc finger 1 [Source:HGNC Symbol;Acc:HGNC:26002]
chr1	10766226	10766517	peaks403	6.67625	ENST00000377022.8,ENST00000344008.5	Intron	ENST00000377022.8	30274	ENSG00000130940.15	chr1:10636604:10796650:160047:-	CASZ1	castor zinc finger 1 [Source:HGNC Symbol;Acc:HGNC:26002]
chr1	10779351	10779504	peaks404	13.04207	ENST00000377022.8,ENST00000344008.5	Intron	ENST00000377022.8	17218	ENSG00000130940.15	chr1:10636604:10796650:160047:-	CASZ1	castor zinc finger 1 [Source:HGNC Symbol;Acc:HGNC:26002]
chr1	10796696	10796929	peaks405	6.05832	ENST00000377022.8,ENST00000344008.5	Promoter1k	ENST00000344008.5	-163	ENSG00000130940.15	chr1:10636604:10796650:160047:-	CASZ1	castor zinc finger 1 [Source:HGNC Symbol;Acc:HGNC:26002]
chr1	10804161	10804497	peaks406	6.94536	NA	Intergenic	ENST00000344008.5	-7679	ENSG00000130940.15	chr1:10636604:10796650:160047:-	CASZ1	castor zinc finger 1 [Source:HGNC Symbol;Acc:HGNC:26002]
chr1	10853614	10853825	peaks407	2.74938	NA	Intergenic	ENST00000450782.2	-42041	ENSG00000225158.2	chr1:10895761:10895998:238:+	HSPE1P24	heat shock protein family E (Hsp10) member 1 pseudogene 24 [Source:HGNC Symbol;Acc:HGNC:49343]
chr1	10861745	10861902	peaks408	6.15936	NA	Intergenic	ENST00000450782.2	-33937	ENSG00000225158.2	chr1:10895761:10895998:238:+	HSPE1P24	heat shock protein family E (Hsp10) member 1 pseudogene 24 [Source:HGNC Symbol;Acc:HGNC:49343]
chr1	10867272	10867574	peaks409	4.78475	NA	Intergenic	ENST00000450782.2	-28338	ENSG00000225158.2	chr1:10895761:10895998:238:+	HSPE1P24	heat shock protein family E (Hsp10) member 1 pseudogene 24 [Source:HGNC Symbol;Acc:HGNC:49343]
chr1	10897929	10898028	peaks410	3.52111	ENST00000450782.2	Promoter2-3k	ENST00000450782.2	2218	ENSG00000225158.2	chr1:10895761:10895998:238:+	HSPE1P24	heat shock protein family E (Hsp10) member 1 pseudogene 24 [Source:HGNC Symbol;Acc:HGNC:49343]
chr1	10915738	10915878	peaks411	1.63196	NA	Intergenic	ENST00000450782.2	20047	ENSG00000225158.2	chr1:10895761:10895998:238:+	HSPE1P24	heat shock protein family E (Hsp10) member 1 pseudogene 24 [Source:HGNC Symbol;Acc:HGNC:49343]
chr1	11012254	11012442	peaks412	6.95432	ENST00000639083.1,ENST00000629725.2,ENST00000240185.8	Promoter1k	ENST00000639083.1	-76	ENSG00000120948.19	chr1:11012344:11030528:18185:+	TARDBP	TAR DNA binding protein [Source:HGNC Symbol;Acc:HGNC:11571]
chr1	11020787	11020898	peaks413	4.78475	ENST00000639083.1,ENST00000240185.8,ENST00000621790.4,ENST00000616545.4,ENST00000315091.7,ENST00000649624.1,ENST00000629725.2	Intron	ENST00000649624.1,ENST00000616545.4,ENST00000621790.4	7115	ENSG00000120948.19	chr1:11012344:11030528:18185:+	TARDBP	TAR DNA binding protein [Source:HGNC Symbol;Acc:HGNC:11571]
chr1	11059997	11060352	peaks414	41.40474	ENST00000376957.7	Promoter1k	ENST00000376957.7	-157	ENSG00000116649.10	chr1:11054584:11060020:5437:-	SRM	spermidine synthase [Source:HGNC Symbol;Acc:HGNC:11296]
chr1	11063061	11063269	peaks415	11.78407	NA	Intergenic	ENST00000376957.7	-3147	ENSG00000116649.10	chr1:11054584:11060020:5437:-	SRM	spermidine synthase [Source:HGNC Symbol;Acc:HGNC:11296]
chr1	11262496	11262813	peaks416	8.84054	ENST00000703140.1,ENST00000361445.9	Promoter1k	ENST00000361445.9	-104	ENSG00000198793.14	chr1:11106535:11262556:156022:-	MTOR	mechanistic target of rapamycin kinase [Source:HGNC Symbol;Acc:HGNC:3942]
chr1	11272906	11273467	peaks417	120.45249	ENST00000376810.6,ENST00000376804.2	Promoter1k	ENST00000376810.6	-11	ENSG00000120942.14	chr1:11273198:11296049:22852:+	UBIAD1	UbiA prenyltransferase domain containing 1 [Source:HGNC Symbol;Acc:HGNC:30791]
chr1	11373857	11374453	peaks418	17.00001	NA	Intergenic	ENST00000435243.2	51666	ENSG00000224338.2	chr1:11425257:11425821:565:-	MTCYBP45	MT-CYB pseudogene 45 [Source:HGNC Symbol;Acc:HGNC:52313]
chr1	11478886	11478988	peaks419	4.95605	ENST00000294484.7	Promoter1k	ENST00000294484.7	-218	ENSG00000204624.8	chr1:11479155:11537551:58397:+	DISP3	dispatched RND transporter family member 3 [Source:HGNC Symbol;Acc:HGNC:29251]
chr1	11528574	11528875	peaks420	21.43728	ENST00000294484.7	Intron	ENST00000304391.6	-4951	ENSG00000204624.8	chr1:11479155:11537551:58397:+	DISP3	dispatched RND transporter family member 3 [Source:HGNC Symbol;Acc:HGNC:29251]
chr1	11654271	11654433	peaks421	3.11477	ENST00000251546.8,ENST00000354287.5,ENST00000376770.5,ENST00000251547.10,ENST00000376768.5,ENST00000376762.8,ENST00000376760.5	Promoter1k	ENST00000251546.8	-23	ENSG00000132879.14	chr1:11654375:11663327:8953:+	FBXO44	F-box protein 44 [Source:HGNC Symbol;Acc:HGNC:24847]
chr1	11654697	11654903	peaks422	6.18553	ENST00000251546.8,ENST00000354287.5,ENST00000376770.5,ENST00000251547.10,ENST00000376768.5,ENST00000376762.8,ENST00000376760.5	Promoter1k	ENST00000376770.5	-57	ENSG00000132879.14	chr1:11654375:11663327:8953:+	FBXO44	F-box protein 44 [Source:HGNC Symbol;Acc:HGNC:24847]
chr1	11664027	11664330	peaks423	11.25026	ENST00000376753.9	Promoter1k	ENST00000376753.9	-21	ENSG00000116663.11	chr1:11664200:11674354:10155:+	FBXO6	F-box protein 6 [Source:HGNC Symbol;Acc:HGNC:13585]
chr1	11680396	11680672	peaks424	3.83389	ENST00000376669.9,ENST00000456915.2,ENST00000376692.9	Promoter1k	ENST00000376669.9	584	ENSG00000116670.16	chr1:11658918:11691811:32894:-	MAD2L2	mitotic arrest deficient 2 like 2 [Source:HGNC Symbol;Acc:HGNC:6764]
chr1	11681150	11681308	peaks425	5.10633	ENST00000376669.9,ENST00000456915.2,ENST00000376692.9	Promoter1k	ENST00000376692.9	-81	ENSG00000116670.16	chr1:11658918:11691811:32894:-	MAD2L2	mitotic arrest deficient 2 like 2 [Source:HGNC Symbol;Acc:HGNC:6764]
chr1	11724367	11724557	peaks426	3.86956	ENST00000294485.6	3'UTR	ENST00000376637.7	-11622	ENSG00000177674.16	chr1:11736084:11754802:18719:+	AGTRAP	angiotensin II receptor associated protein [Source:HGNC Symbol;Acc:HGNC:13539]
chr1	11730280	11730385	peaks427	1.77810	NA	Intergenic	ENST00000376637.7	-5751	ENSG00000177674.16	chr1:11736084:11754802:18719:+	AGTRAP	angiotensin II receptor associated protein [Source:HGNC Symbol;Acc:HGNC:13539]
chr1	11749300	11749437	peaks428	6.74053	ENST00000376629.8,ENST00000452018.6,ENST00000376637.7,ENST00000376627.6,ENST00000510878.1,ENST00000314340.10,ENST00000400895.6	Intron	ENST00000433342.6	-12418	ENSG00000215910.8	chr1:11761787:11789585:27799:+	C1orf167	chromosome 1 open reading frame 167 [Source:HGNC Symbol;Acc:HGNC:25262]
chr1	11784503	11784625	peaks429	5.28830	ENST00000433342.6,ENST00000688073.1	Exon	ENST00000376620.3	-4945	ENSG00000177553.6	chr1:11777077:11779619:2543:-	C1orf167-AS1	C1orf167 antisense RNA 1 [Source:HGNC Symbol;Acc:HGNC:41091]
chr1	11785247	11785379	peaks430	12.01523	ENST00000688073.1,ENST00000433342.6	Exon	ENST00000376620.3	-5694	ENSG00000177553.6	chr1:11777077:11779619:2543:-	C1orf167-AS1	C1orf167 antisense RNA 1 [Source:HGNC Symbol;Acc:HGNC:41091]
chr1	11800651	11801036	peaks431	52.15357	ENST00000641407.1,ENST00000376583.7,ENST00000423400.7	Promoter2-3k	ENST00000641407.1	2539	ENSG00000177000.13	chr1:11785723:11806455:20733:-	MTHFR	methylenetetrahydrofolate reductase [Source:HGNC Symbol;Acc:HGNC:7436]
chr1	11805551	11806277	peaks432	280.99133	ENST00000376592.6,ENST00000376585.6,ENST00000376590.9,ENST00000312413.10,ENST00000346436.11,ENST00000376496.4	Promoter1k	ENST00000376590.9	50	ENSG00000177000.13	chr1:11785723:11806455:20733:-	MTHFR	methylenetetrahydrofolate reductase [Source:HGNC Symbol;Acc:HGNC:7436]
chr1	11908319	11909112	peaks433	93.67454	ENST00000661075.1,ENST00000649268.2,ENST00000362477.1,ENST00000660618.1,ENST00000364931.1	Promoter1k	ENST00000362477.1,ENST00000660618.1	564	ENSG00000199347.1,ENSG00000285646.2	chr1:11908152:11908271:120:+,chr1:11907940:11914298:6359:+	RNU5E-1,	RNA, U5E small nuclear 1 [Source:HGNC Symbol;Acc:HGNC:10215],novel transcript
chr1	11926449	11926618	peaks434	15.10970	ENST00000616327.1,ENST00000376572.8,ENST00000376576.3	Promoter1k	ENST00000376576.3	-106	ENSG00000116685.16	chr1:11919591:11926428:6838:-	KIAA2013	KIAA2013 [Source:HGNC Symbol;Acc:HGNC:28513]
chr1	11979984	11980400	peaks435	13.75255	ENST00000660216.1,ENST00000444836.5,ENST00000674817.1,ENST00000675053.1,ENST00000675817.1,ENST00000675298.1,ENST00000674548.1,ENST00000674658.1,ENST00000674910.1,ENST00000675231.1,ENST00000676293.1,ENST00000675919.1,ENST00000235329.10,ENST00000675113.1	Promoter1k	ENST00000675053.1	1	ENSG00000116688.18	chr1:11980181:12015211:35031:+	MFN2	mitofusin 2 [Source:HGNC Symbol;Acc:HGNC:16877]
chr1	12019304	12019579	peaks436	16.09966	ENST00000235332.6	Promoter1k	ENST00000235332.6	-56	ENSG00000116691.11	chr1:12019466:12032045:12580:+	MIIP	migration and invasion inhibitory protein [Source:HGNC Symbol;Acc:HGNC:25715]
chr1	12046973	12047264	peaks437	5.02424	NA	Intergenic	ENST00000496974.3	-10105	ENSG00000243539.3	chr1:12036740:12037014:275:-	RN7SL649P	RNA, 7SL, cytoplasmic 649, pseudogene [Source:HGNC Symbol;Acc:HGNC:46665]
chr1	12075816	12075989	peaks438	8.47390	ENST00000364265.1	Promoter1-2k	ENST00000364265.1	2081	ENSG00000201135.1	chr1:12077881:12077984:104:-	RNU6-777P	RNA, U6 small nuclear 777, pseudogene [Source:HGNC Symbol;Acc:HGNC:47740]
chr1	12087575	12087946	peaks439	6.30373	ENST00000417814.3,ENST00000263932.7	Intron	ENST00000647616.1	4503	ENSG00000285604.1	chr1:12088441:12092264:3824:-		novel transcript, antisense to TNFRSF8
chr1	12088131	12088335	peaks440	2.60646	ENST00000417814.3,ENST00000263932.7	Intron	ENST00000647616.1	4031	ENSG00000285604.1	chr1:12088441:12092264:3824:-		novel transcript, antisense to TNFRSF8
chr1	12145011	12145204	peaks441	4.84536	NA	Intergenic	ENST00000413146.6	19209	ENSG00000120949.15	chr1:12063303:12144207:80905:+	TNFRSF8	TNF receptor superfamily member 8 [Source:HGNC Symbol;Acc:HGNC:11923]
chr1	12146518	12146986	peaks442	10.89623	NA	Intergenic	ENST00000622420.1	-20191	ENSG00000283789.1	chr1:12166943:12167038:96:+	MIR7846	microRNA 7846 [Source:HGNC Symbol;Acc:HGNC:50029]
chr1	12148286	12148581	peaks443	13.88014	NA	Intergenic	ENST00000622420.1	-18509	ENSG00000283789.1	chr1:12166943:12167038:96:+	MIR7846	microRNA 7846 [Source:HGNC Symbol;Acc:HGNC:50029]
chr1	12153502	12153773	peaks444	16.75673	NA	Intergenic	ENST00000622420.1	-13305	ENSG00000283789.1	chr1:12166943:12167038:96:+	MIR7846	microRNA 7846 [Source:HGNC Symbol;Acc:HGNC:50029]
chr1	12159977	12160080	peaks445	1.58964	NA	Intergenic	ENST00000622420.1	-6914	ENSG00000283789.1	chr1:12166943:12167038:96:+	MIR7846	microRNA 7846 [Source:HGNC Symbol;Acc:HGNC:50029]
chr1	12161920	12162175	peaks446	5.61606	NA	Intergenic	ENST00000622420.1	-4895	ENSG00000283789.1	chr1:12166943:12167038:96:+	MIR7846	microRNA 7846 [Source:HGNC Symbol;Acc:HGNC:50029]
chr1	12179205	12179349	peaks447	11.04313	ENST00000536782.2,ENST00000376259.7	Intron	ENST00000536782.2	12274	ENSG00000028137.19	chr1:12166991:12209228:42238:+	TNFRSF1B	TNF receptor superfamily member 1B [Source:HGNC Symbol;Acc:HGNC:11917]
chr1	12230016	12230128	peaks448	6.31426	ENST00000620676.6,ENST00000613099.4	Promoter1k	ENST00000613099.4	5	ENSG00000048707.15	chr1:12230030:12512047:282018:+	VPS13D	vacuolar protein sorting 13 homolog D [Source:HGNC Symbol;Acc:HGNC:23595]
chr1	12434302	12434502	peaks449	33.83154	ENST00000620676.6,ENST00000613099.4	Intron	ENST00000543766.2	-30538	ENSG00000048707.15	chr1:12230030:12512047:282018:+	VPS13D	vacuolar protein sorting 13 homolog D [Source:HGNC Symbol;Acc:HGNC:23595]
chr1	12464718	12464877	peaks450	1.97539	ENST00000543766.2	Promoter1k	ENST00000543766.2	-142	ENSG00000048707.15	chr1:12230030:12512047:282018:+	VPS13D	vacuolar protein sorting 13 homolog D [Source:HGNC Symbol;Acc:HGNC:23595]
chr1	12469903	12470349	peaks451	14.57760	ENST00000620676.6,ENST00000613099.4,ENST00000543766.2	Intron	ENST00000543766.2	5186	ENSG00000048707.15	chr1:12230030:12512047:282018:+	VPS13D	vacuolar protein sorting 13 homolog D [Source:HGNC Symbol;Acc:HGNC:23595]
chr1	12475616	12475769	peaks452	3.78170	ENST00000620676.6,ENST00000613099.4,ENST00000543766.2	Intron	ENST00000543766.2	10753	ENSG00000048707.15	chr1:12230030:12512047:282018:+	VPS13D	vacuolar protein sorting 13 homolog D [Source:HGNC Symbol;Acc:HGNC:23595]
chr1	12478123	12478853	peaks453	63.49650	ENST00000620676.6,ENST00000613099.4,ENST00000543766.2	Intron	ENST00000543766.2	13548	ENSG00000048707.15	chr1:12230030:12512047:282018:+	VPS13D	vacuolar protein sorting 13 homolog D [Source:HGNC Symbol;Acc:HGNC:23595]
chr1	12486564	12486771	peaks454	16.88680	ENST00000620676.6,ENST00000613099.4,ENST00000543766.2	Intron	ENST00000459326.1	-20578	ENSG00000239149.1	chr1:12507246:12507397:152:+	SNORA59A	small nucleolar RNA, H/ACA box 59A [Source:HGNC Symbol;Acc:HGNC:32653]
chr1	12525490	12525596	peaks455	3.15957	ENST00000688646.2	Promoter1k	ENST00000688646.2	-195	ENSG00000229484.3	chr1:12525716:12530691:4976:+	LINC02766	long intergenic non-protein coding RNA 2766 [Source:HGNC Symbol;Acc:HGNC:54286]
chr1	12527698	12527901	peaks456	8.62925	ENST00000688646.2	Promoter1-2k	ENST00000688646.2	2062	ENSG00000229484.3	chr1:12525716:12530691:4976:+	LINC02766	long intergenic non-protein coding RNA 2766 [Source:HGNC Symbol;Acc:HGNC:54286]
chr1	12528628	12528849	peaks457	6.35883	ENST00000688646.2	Promoter2-3k	ENST00000688646.2	3001	ENSG00000229484.3	chr1:12525716:12530691:4976:+	LINC02766	long intergenic non-protein coding RNA 2766 [Source:HGNC Symbol;Acc:HGNC:54286]
chr1	12539886	12540637	peaks458	17.82213	NA	Intergenic	ENST00000688646.2	14524	ENSG00000229484.3	chr1:12525716:12530691:4976:+	LINC02766	long intergenic non-protein coding RNA 2766 [Source:HGNC Symbol;Acc:HGNC:54286]
chr1	12549903	12550156	peaks459	38.73676	NA	Intergenic	ENST00000408413.1	20042	ENSG00000221340.1	chr1:12569972:12570072:101:-	RNU6ATAC18P	RNA, U6atac small nuclear 18, pseudogene [Source:HGNC Symbol;Acc:HGNC:46917]
chr1	12556449	12556794	peaks460	11.11629	NA	Intergenic	ENST00000408413.1	13450	ENSG00000221340.1	chr1:12569972:12570072:101:-	RNU6ATAC18P	RNA, U6atac small nuclear 18, pseudogene [Source:HGNC Symbol;Acc:HGNC:46917]
chr1	12573897	12574098	peaks461	15.20480	ENST00000616661.5	Intron	ENST00000408413.1	-3926	ENSG00000221340.1	chr1:12569972:12570072:101:-	RNU6ATAC18P	RNA, U6atac small nuclear 18, pseudogene [Source:HGNC Symbol;Acc:HGNC:46917]
chr1	12574436	12574631	peaks462	13.68111	ENST00000616661.5	Intron	ENST00000408413.1	-4462	ENSG00000221340.1	chr1:12569972:12570072:101:-	RNU6ATAC18P	RNA, U6atac small nuclear 18, pseudogene [Source:HGNC Symbol;Acc:HGNC:46917]
chr1	12580215	12580592	peaks463	22.42349	ENST00000622213.1	Promoter1-2k	ENST00000622213.1	-1381	ENSG00000276830.1	chr1:12578957:12579023:67:-	MIR6730	microRNA 6730 [Source:HGNC Symbol;Acc:HGNC:50222]
chr1	12588305	12588406	peaks464	5.44877	ENST00000616661.5	Intron	ENST00000622213.1	-9333	ENSG00000276830.1	chr1:12578957:12579023:67:-	MIR6730	microRNA 6730 [Source:HGNC Symbol;Acc:HGNC:50222]
chr1	12595930	12596841	peaks465	45.75299	ENST00000616661.5	Intron	ENST00000622213.1	-17363	ENSG00000276830.1	chr1:12578957:12579023:67:-	MIR6730	microRNA 6730 [Source:HGNC Symbol;Acc:HGNC:50222]
chr1	12601980	12602512	peaks466	101.40137	ENST00000616661.5	Intron	ENST00000616661.5	15964	ENSG00000162496.9	chr1:12567910:12618210:50301:-	DHRS3	dehydrogenase/reductase 3 [Source:HGNC Symbol;Acc:HGNC:17693]
chr1	12604502	12604625	peaks467	14.99314	ENST00000616661.5	Intron	ENST00000616661.5	13646	ENSG00000162496.9	chr1:12567910:12618210:50301:-	DHRS3	dehydrogenase/reductase 3 [Source:HGNC Symbol;Acc:HGNC:17693]
chr1	12608252	12608501	peaks468	24.64068	ENST00000616661.5	Intron	ENST00000616661.5	9833	ENSG00000162496.9	chr1:12567910:12618210:50301:-	DHRS3	dehydrogenase/reductase 3 [Source:HGNC Symbol;Acc:HGNC:17693]
chr1	12619002	12619272	peaks469	5.90151	ENST00000616661.5,ENST00000693657.2,ENST00000688638.2,ENST00000606790.2	Promoter1k	ENST00000688638.2	738	ENSG00000288927.2	chr1:12618389:12618987:599:+		novel transcript
chr1	13430854	13430969	peaks470	3.11812	NA	Intergenic	ENST00000602960.2	20462	ENSG00000204478.11	chr1:13410450:13421328:10879:+	PRAMEF20	PRAME family member 20 [Source:HGNC Symbol;Acc:HGNC:25224]
chr1	13487451	13487678	peaks471	3.01911	ENST00000376085.4	Intron	ENST00000563570.1	-25655	ENSG00000259961.1	chr1:13513220:13516270:3051:+		novel transcript
chr1	13506735	13506866	peaks472	5.98986	ENST00000376085.4	Intron	ENST00000563570.1	-6419	ENSG00000259961.1	chr1:13513220:13516270:3051:+		novel transcript
chr1	13749297	13749419	peaks473	4.19921	ENST00000413440.5,ENST00000343137.8,ENST00000503842.5,ENST00000505823.5	Promoter1k	ENST00000413440.5	-45	ENSG00000116731.23	chr1:13700188:13825079:124892:+	PRDM2	PR/SET domain 2 [Source:HGNC Symbol;Acc:HGNC:9347]
chr1	14492664	14492897	peaks474	10.64418	ENST00000636203.1	Intron	ENST00000666654.1	-72808	ENSG00000234593.3	chr1:14338825:14419973:81149:-	KAZN-AS1	KAZN antisense RNA 1 [Source:HGNC Symbol;Acc:HGNC:53610]
chr1	14616198	14616301	peaks475	1.97539	ENST00000636203.1,ENST00000376030.7,ENST00000503743.5	Intron	ENST00000503743.5	17533	ENSG00000189337.17	chr1:13892792:15118043:1225252:+	KAZN	kazrin, periplakin interacting protein [Source:HGNC Symbol;Acc:HGNC:29173]
chr1	14731987	14732120	peaks476	9.48456	ENST00000636203.1,ENST00000376030.7,ENST00000503743.5	Intron	ENST00000416175.1	-39441	ENSG00000235829.1	chr1:14692129:14692613:485:-	TBCAP2	tubulin folding cofactor A pseudogene 2 [Source:HGNC Symbol;Acc:HGNC:42631]
chr1	14976322	14976491	peaks477	12.01357	ENST00000636203.1,ENST00000400797.3,ENST00000400798.6,ENST00000503743.5,ENST00000361144.9,ENST00000376030.7	Intron	ENST00000400797.3	30488	ENSG00000189337.17	chr1:13892792:15118043:1225252:+	KAZN	kazrin, periplakin interacting protein [Source:HGNC Symbol;Acc:HGNC:29173]
chr1	14977155	14977570	peaks478	81.40504	ENST00000636203.1,ENST00000400797.3,ENST00000400798.6,ENST00000503743.5,ENST00000361144.9,ENST00000376030.7	Intron	ENST00000400797.3	31444	ENSG00000189337.17	chr1:13892792:15118043:1225252:+	KAZN	kazrin, periplakin interacting protein [Source:HGNC Symbol;Acc:HGNC:29173]
chr1	14996193	14996635	peaks479	10.37556	ENST00000636203.1,ENST00000400797.3,ENST00000400798.6,ENST00000503743.5,ENST00000361144.9,ENST00000376030.7	Intron	ENST00000400797.3	50495	ENSG00000189337.17	chr1:13892792:15118043:1225252:+	KAZN	kazrin, periplakin interacting protein [Source:HGNC Symbol;Acc:HGNC:29173]
chr1	15016554	15016691	peaks480	7.36059	ENST00000636203.1,ENST00000400797.3,ENST00000400798.6,ENST00000503743.5,ENST00000361144.9,ENST00000376030.7	Intron	ENST00000400797.3	70704	ENSG00000189337.17	chr1:13892792:15118043:1225252:+	KAZN	kazrin, periplakin interacting protein [Source:HGNC Symbol;Acc:HGNC:29173]
chr1	15019976	15020212	peaks481	9.25976	ENST00000636203.1,ENST00000400797.3,ENST00000400798.6,ENST00000503743.5,ENST00000361144.9,ENST00000376030.7	Intron	ENST00000400797.3	74175	ENSG00000189337.17	chr1:13892792:15118043:1225252:+	KAZN	kazrin, periplakin interacting protein [Source:HGNC Symbol;Acc:HGNC:29173]
chr1	15028126	15028389	peaks482	42.17730	ENST00000636203.1,ENST00000400797.3,ENST00000400798.6,ENST00000503743.5,ENST00000361144.9,ENST00000376030.7	Intron	ENST00000400797.3	82339	ENSG00000189337.17	chr1:13892792:15118043:1225252:+	KAZN	kazrin, periplakin interacting protein [Source:HGNC Symbol;Acc:HGNC:29173]
chr1	15031515	15031829	peaks483	38.20607	ENST00000636203.1,ENST00000400797.3,ENST00000400798.6,ENST00000503743.5,ENST00000361144.9,ENST00000376030.7	Intron	ENST00000400797.3	85753	ENSG00000189337.17	chr1:13892792:15118043:1225252:+	KAZN	kazrin, periplakin interacting protein [Source:HGNC Symbol;Acc:HGNC:29173]
chr1	15110611	15110729	peaks484	10.18097	ENST00000636203.1,ENST00000376030.7	Intron	ENST00000404665.4	41788	ENSG00000175147.13	chr1:15111815:15153618:41804:-	TMEM51-AS1	TMEM51 antisense RNA 1 [Source:HGNC Symbol;Acc:HGNC:26301]
chr1	15139745	15140070	peaks485	10.86359	ENST00000669314.1,ENST00000404665.4,ENST00000660005.1,ENST00000310916.6	Intron	ENST00000404665.4	12550	ENSG00000175147.13	chr1:15111815:15153618:41804:-	TMEM51-AS1	TMEM51 antisense RNA 1 [Source:HGNC Symbol;Acc:HGNC:26301]
chr1	15153619	15153772	peaks486	2.94173	ENST00000660005.1,ENST00000669314.1,ENST00000400796.7,ENST00000376008.3,ENST00000434578.6	Promoter1k	ENST00000400796.7	-37	ENSG00000171729.14	chr1:15152532:15220478:67947:+	TMEM51	transmembrane protein 51 [Source:HGNC Symbol;Acc:HGNC:25488]
chr1	15153902	15154021	peaks487	3.01354	ENST00000660005.1,ENST00000669314.1,ENST00000400796.7,ENST00000376008.3,ENST00000434578.6	Promoter1k	ENST00000434578.6	194	ENSG00000171729.14	chr1:15152532:15220478:67947:+	TMEM51	transmembrane protein 51 [Source:HGNC Symbol;Acc:HGNC:25488]
chr1	15166385	15166641	peaks488	14.41675	ENST00000424792.5,ENST00000428417.5,ENST00000376014.7,ENST00000400796.7,ENST00000376008.3,ENST00000434578.6	Intron	ENST00000424792.5,ENST00000625027.2	4804	ENSG00000204464.7	chr1:15164344:15171317:6974:-	TMEM51-AS2	TMEM51 antisense RNA 2 [Source:HGNC Symbol;Acc:HGNC:32332]
chr1	15187000	15187170	peaks489	7.35136	ENST00000428417.5,ENST00000376014.7,ENST00000400796.7,ENST00000376008.3,ENST00000434578.6	Intron	ENST00000400795.3	5760	ENSG00000215720.4	chr1:15191828:15192845:1018:-	MFFP1	MFF pseudogene 1 [Source:HGNC Symbol;Acc:HGNC:54537]
chr1	15189776	15189930	peaks490	9.65983	ENST00000400795.3	Promoter2-3k	ENST00000400795.3	2992	ENSG00000215720.4	chr1:15191828:15192845:1018:-	MFFP1	MFF pseudogene 1 [Source:HGNC Symbol;Acc:HGNC:54537]
chr1	15200784	15200999	peaks491	10.83306	ENST00000428417.5,ENST00000376014.7,ENST00000400796.7,ENST00000376008.3,ENST00000434578.6	Intron	ENST00000400795.3	-8047	ENSG00000215720.4	chr1:15191828:15192845:1018:-	MFFP1	MFF pseudogene 1 [Source:HGNC Symbol;Acc:HGNC:54537]
chr1	15218649	15218761	peaks492	14.17881	ENST00000428417.5,ENST00000376014.7,ENST00000400796.7,ENST00000376008.3,ENST00000434578.6	Intron	ENST00000612442.1	-7668	ENSG00000278480.1	chr1:15226373:15227549:1177:+	ZBTB2P1	ZBTB2 pseudogene 1 [Source:HGNC Symbol;Acc:HGNC:54544]
chr1	15218944	15219100	peaks493	11.40838	ENST00000428417.5,ENST00000376014.7,ENST00000400796.7,ENST00000376008.3,ENST00000434578.6	Intron	ENST00000612442.1	-7351	ENSG00000278480.1	chr1:15226373:15227549:1177:+	ZBTB2P1	ZBTB2 pseudogene 1 [Source:HGNC Symbol;Acc:HGNC:54544]
chr1	15289211	15289711	peaks494	13.74062	ENST00000683790.1,ENST00000688493.1,ENST00000358897.8,ENST00000375998.8	Exon	ENST00000375997.8	-16301	ENSG00000142621.21	chr1:15236521:15400283:163763:+	FHAD1	forkhead associated phosphopeptide binding domain 1 [Source:HGNC Symbol;Acc:HGNC:29408]
chr1	15312019	15312188	peaks495	3.51712	ENST00000375997.8,ENST00000375998.8,ENST00000375995.3,ENST00000358897.8,ENST00000688493.1,ENST00000683790.1	Intron	ENST00000375995.3	6324	ENSG00000142621.21	chr1:15236521:15400283:163763:+	FHAD1	forkhead associated phosphopeptide binding domain 1 [Source:HGNC Symbol;Acc:HGNC:29408]
chr1	15337796	15337924	peaks496	27.53001	ENST00000439788.1	Promoter2-3k	ENST00000439788.1	-2396	ENSG00000236045.1	chr1:15334166:15335464:1299:-		novel transcript
chr1	15338022	15338248	peaks497	4.58573	ENST00000439788.1	Promoter2-3k	ENST00000439788.1	-2671	ENSG00000236045.1	chr1:15334166:15335464:1299:-		novel transcript
chr1	15350702	15350831	peaks498	3.62171	ENST00000375998.8,ENST00000683790.1,ENST00000358897.8,ENST00000688493.1	Intron	ENST00000428747.1	-6891	ENSG00000233485.1	chr1:15326680:15343876:17197:-	FHAD1-AS1	FHAD1 antisense RNA 1 [Source:HGNC Symbol;Acc:HGNC:41241]
chr1	15352549	15352848	peaks499	44.96164	ENST00000375998.8,ENST00000683790.1,ENST00000358897.8,ENST00000688493.1	Intron	ENST00000428747.1	-8823	ENSG00000233485.1	chr1:15326680:15343876:17197:-	FHAD1-AS1	FHAD1 antisense RNA 1 [Source:HGNC Symbol;Acc:HGNC:41241]
chr1	15356254	15356754	peaks500	56.40956	ENST00000688493.1,ENST00000683790.1,ENST00000358897.8,ENST00000375998.8	Intron	ENST00000428747.1	-12628	ENSG00000233485.1	chr1:15326680:15343876:17197:-	FHAD1-AS1	FHAD1 antisense RNA 1 [Source:HGNC Symbol;Acc:HGNC:41241]
chr1	15356947	15357045	peaks501	2.97342	ENST00000688493.1,ENST00000683790.1,ENST00000358897.8,ENST00000375998.8	Intron	ENST00000428747.1	-13120	ENSG00000233485.1	chr1:15326680:15343876:17197:-	FHAD1-AS1	FHAD1 antisense RNA 1 [Source:HGNC Symbol;Acc:HGNC:41241]
chr1	15368619	15368757	peaks502	10.20633	ENST00000375998.8,ENST00000358897.8,ENST00000688493.1,ENST00000683790.1	Intron	ENST00000428747.1	-24812	ENSG00000233485.1	chr1:15326680:15343876:17197:-	FHAD1-AS1	FHAD1 antisense RNA 1 [Source:HGNC Symbol;Acc:HGNC:41241]
chr1	15410619	15410724	peaks503	4.62349	ENST00000375980.9	Promoter1k	ENST00000375980.9	784	ENSG00000142634.13	chr1:15409888:15430339:20452:+	EFHD2	EF-hand domain family member D2 [Source:HGNC Symbol;Acc:HGNC:28670]
chr1	15421141	15421502	peaks504	30.17448	ENST00000375980.9	Intron	ENST00000375980.9	11434	ENSG00000142634.13	chr1:15409888:15430339:20452:+	EFHD2	EF-hand domain family member D2 [Source:HGNC Symbol;Acc:HGNC:28670]
chr1	15425173	15425327	peaks505	4.50086	ENST00000375980.9	Intron	ENST00000375943.6	-13192	ENSG00000162438.12	chr1:15438442:15449242:10801:+	CTRC	chymotrypsin C [Source:HGNC Symbol;Acc:HGNC:2523]
chr1	15524229	15525207	peaks506	212.47881	ENST00000333868.10,ENST00000348549.9,ENST00000546424.5,ENST00000375890.8	Promoter1k	ENST00000375890.8	8	ENSG00000132906.18	chr1:15490832:15526534:35703:-	CASP9	caspase 9 [Source:HGNC Symbol;Acc:HGNC:1511]
chr1	15526602	15526843	peaks507	17.35184	ENST00000375838.5,ENST00000616884.4,ENST00000375849.5,ENST00000375847.8	Promoter1k	ENST00000375838.5,ENST00000616884.4,ENST00000375849.5	-90	ENSG00000116138.13	chr1:15526813:15592379:65567:+	DNAJC16	DnaJ heat shock protein family (Hsp40) member C16 [Source:HGNC Symbol;Acc:HGNC:29157]
chr1	15539619	15539812	peaks508	4.78475	ENST00000516057.1	Promoter2-3k	ENST00000516057.1	-2449	ENSG00000251866.1	chr1:15542165:15542304:140:+	SCARNA21B	small Cajal body-specific RNA 21B [Source:HGNC Symbol;Acc:HGNC:52237]
chr1	15617154	15617608	peaks509	21.91399	ENST00000480945.6	Promoter1k	ENST00000480945.6	-77	ENSG00000197312.12	chr1:15617458:15669044:51587:+	DDI2	DNA damage inducible 1 homolog 2 [Source:HGNC Symbol;Acc:HGNC:24578]
chr1	15617984	15618135	peaks510	5.32933	ENST00000480945.6	Promoter1k	ENST00000480945.6	602	ENSG00000197312.12	chr1:15617458:15669044:51587:+	DDI2	DNA damage inducible 1 homolog 2 [Source:HGNC Symbol;Acc:HGNC:24578]
chr1	15655422	15655575	peaks511	19.47002	ENST00000480945.6	Intron	ENST00000345034.2	-4214	ENSG00000215695.2	chr1:15659713:15662033:2321:+	RSC1A1	regulator of solute carriers 1 [Source:HGNC Symbol;Acc:HGNC:10458]
chr1	15684213	15684393	peaks512	2.38510	ENST00000375799.8,ENST00000375793.2,ENST00000642363.1	Promoter1k	ENST00000375799.8	-17	ENSG00000116786.13	chr1:15684320:15734769:50450:+	PLEKHM2	pleckstrin homology and RUN domain containing M2 [Source:HGNC Symbol;Acc:HGNC:29131]
chr1	15723850	15724137	peaks513	2.58973	ENST00000375793.2,ENST00000375799.8,ENST00000642363.1,ENST00000453804.1	Intron	ENST00000294454.6	-12264	ENSG00000162461.8	chr1:15736258:15741392:5135:+	SLC25A34	solute carrier family 25 member 34 [Source:HGNC Symbol;Acc:HGNC:27653]
chr1	15785818	15785916	peaks514	1.58964	ENST00000375771.5,ENST00000375766.8	3'UTR	ENST00000431782.1	-6929	ENSG00000224321.1	chr1:15792796:15793285:490:+	RPL12P14	ribosomal protein L12 pseudogene 14 [Source:HGNC Symbol;Acc:HGNC:36495]
chr1	15788224	15788409	peaks515	5.83004	NA	Intergenic	ENST00000431782.1	-4479	ENSG00000224321.1	chr1:15792796:15793285:490:+	RPL12P14	ribosomal protein L12 pseudogene 14 [Source:HGNC Symbol;Acc:HGNC:36495]
chr1	15799063	15799314	peaks516	41.28910	NA	Intergenic	ENST00000431782.1	6393	ENSG00000224321.1	chr1:15792796:15793285:490:+	RPL12P14	ribosomal protein L12 pseudogene 14 [Source:HGNC Symbol;Acc:HGNC:36495]
chr1	15799627	15799734	peaks517	3.17174	NA	Intergenic	ENST00000431782.1	6885	ENSG00000224321.1	chr1:15792796:15793285:490:+	RPL12P14	ribosomal protein L12 pseudogene 14 [Source:HGNC Symbol;Acc:HGNC:36495]
chr1	15800156	15800469	peaks518	25.93699	NA	Intergenic	ENST00000696689.1	7336	ENSG00000233954.7	chr1:15807169:15809348:2180:-	UQCRHL	ubiquinol-cytochrome c reductase hinge protein like [Source:HGNC Symbol;Acc:HGNC:51714]
chr1	15800588	15800748	peaks519	4.43345	NA	Intergenic	ENST00000696689.1	6981	ENSG00000233954.7	chr1:15807169:15809348:2180:-	UQCRHL	ubiquinol-cytochrome c reductase hinge protein like [Source:HGNC Symbol;Acc:HGNC:51714]
chr1	15800914	15801323	peaks520	19.86984	NA	Intergenic	ENST00000696689.1	6530	ENSG00000233954.7	chr1:15807169:15809348:2180:-	UQCRHL	ubiquinol-cytochrome c reductase hinge protein like [Source:HGNC Symbol;Acc:HGNC:51714]
chr1	15820586	15820704	peaks521	7.57220	NA	Intergenic	ENST00000321418.6	-7587	ENSG00000178715.8	chr1:15828232:15828669:438:+		ribosomal protein S16 (RPS16) pseudogene
chr1	15834543	15835191	peaks522	67.85447	ENST00000317122.2	Exon	ENST00000321418.6	6635	ENSG00000178715.8	chr1:15828232:15828669:438:+		ribosomal protein S16 (RPS16) pseudogene
chr1	15835842	15836079	peaks523	12.23976	ENST00000317122.2	Exon	ENST00000321418.6	7729	ENSG00000178715.8	chr1:15828232:15828669:438:+		ribosomal protein S16 (RPS16) pseudogene
chr1	15847546	15847909	peaks524	28.35351	ENST00000375759.8,ENST00000317122.2	Promoter1k	ENST00000375759.8	21	ENSG00000065526.13	chr1:15836095:15940456:104362:+	SPEN	spen family transcriptional repressor [Source:HGNC Symbol;Acc:HGNC:17575]
chr1	15849517	15849671	peaks525	7.96384	ENST00000375759.8,ENST00000317122.2	Promoter1-2k	ENST00000317122.2	-1447	ENSG00000179743.4	chr1:15834474:15848147:13674:-	SPEN-AS1	SPEN antisense RNA 1 [Source:HGNC Symbol;Acc:HGNC:55937]
chr1	15852936	15853043	peaks526	2.24993	ENST00000375759.8	Intron	ENST00000317122.2	-4843	ENSG00000179743.4	chr1:15834474:15848147:13674:-	SPEN-AS1	SPEN antisense RNA 1 [Source:HGNC Symbol;Acc:HGNC:55937]
chr1	15919424	15919597	peaks527	16.32814	ENST00000604816.1	Promoter1-2k	ENST00000604816.1	-1603	ENSG00000270620.1	chr1:15917698:15917908:211:-		cytochrome c oxidase subunit VIc (COX6C) pseudogene
chr1	15924729	15924966	peaks528	18.68541	ENST00000375759.8	Intron	ENST00000604816.1	-6940	ENSG00000270620.1	chr1:15917698:15917908:211:-		cytochrome c oxidase subunit VIc (COX6C) pseudogene
chr1	15943419	15943538	peaks529	2.12335	ENST00000537142.5,ENST00000375743.9,ENST00000375733.6	Exon	ENST00000604816.1	-25571	ENSG00000270620.1	chr1:15917698:15917908:211:-		cytochrome c oxidase subunit VIc (COX6C) pseudogene
chr1	15975564	15976206	peaks530	3.36546	ENST00000537142.5,ENST00000375743.9,ENST00000375733.6	Promoter1k	ENST00000537142.5	194	ENSG00000116809.12	chr1:15941869:15976132:34264:-	ZBTB17	zinc finger and BTB domain containing 17 [Source:HGNC Symbol;Acc:HGNC:12936]
chr1	15986885	15987084	peaks531	10.76767	ENST00000424379.1	Promoter1-2k	ENST00000424379.1	-1197	ENSG00000231353.1	chr1:15988182:15988441:260:+		pseudogene similar to part of carboxypeptidase D (CPD)
chr1	15991970	15992079	peaks532	2.55616	ENST00000613591.1,ENST00000505954.1	Promoter2-3k	ENST00000505954.1	2154	ENSG00000224966.4	chr1:15989871:15994751:4881:+	TBC1D3P6	TBC1 domain family member 3 pseudogene 6 [Source:HGNC Symbol;Acc:HGNC:43568]
chr1	15993905	15994101	peaks533	4.95605	ENST00000505954.1	Intron	ENST00000505954.1	4132	ENSG00000224966.4	chr1:15989871:15994751:4881:+	TBC1D3P6	TBC1 domain family member 3 pseudogene 6 [Source:HGNC Symbol;Acc:HGNC:43568]
chr1	16012905	16013109	peaks534	6.76692	NA	Intergenic	ENST00000406363.2	4998	ENSG00000173641.18	chr1:16014028:16019594:5567:-	HSPB7	heat shock protein family B (small) member 7 [Source:HGNC Symbol;Acc:HGNC:5249]
chr1	16013272	16013432	peaks535	3.40424	NA	Intergenic	ENST00000406363.2	4653	ENSG00000173641.18	chr1:16014028:16019594:5567:-	HSPB7	heat shock protein family B (small) member 7 [Source:HGNC Symbol;Acc:HGNC:5249]
chr1	16032946	16033064	peaks536	7.77146	ENST00000439316.6,ENST00000375692.5,ENST00000331433.5	Intron	ENST00000447882.1	7024	ENSG00000232456.1	chr1:16035178:16040029:4852:-	FAM131C2P	family with sequence similarity 131 member C2, pseudogene [Source:HGNC Symbol;Acc:HGNC:56213]
chr1	16056187	16056402	peaks537	9.32415	ENST00000682338.1,ENST00000684545.1,ENST00000684324.1,ENST00000683578.1,ENST00000375667.7,ENST00000375679.9,ENST00000682793.1	Intron	ENST00000375667.7	7506	ENSG00000184908.20	chr1:16040252:16057311:17060:+	CLCNKB	chloride voltage-gated channel Kb [Source:HGNC Symbol;Acc:HGNC:2027]
chr1	16073137	16073431	peaks538	4.40339	ENST00000375662.5	Promoter1k	ENST00000375662.5	367	ENSG00000185519.9	chr1:16057769:16073651:15883:-	FAM131C	family with sequence similarity 131 member C [Source:HGNC Symbol;Acc:HGNC:26717]
chr1	16073697	16073796	peaks539	7.73616	ENST00000375662.5	Promoter1k	ENST00000375662.5	-96	ENSG00000185519.9	chr1:16057769:16073651:15883:-	FAM131C	family with sequence similarity 131 member C [Source:HGNC Symbol;Acc:HGNC:26717]
chr1	16094609	16094797	peaks540	9.28248	NA	Intergenic	ENST00000375662.5	-21052	ENSG00000185519.9	chr1:16057769:16073651:15883:-	FAM131C	family with sequence similarity 131 member C [Source:HGNC Symbol;Acc:HGNC:26717]
chr1	16122469	16122726	peaks541	12.63436	NA	Intergenic	ENST00000424774.2	-32578	ENSG00000227959.2	chr1:16155176:16158148:2973:+	EPHA2-AS1	EPHA2 antisense RNA 1 [Source:HGNC Symbol;Acc:HGNC:40216]
chr1	16122886	16123203	peaks542	20.21003	NA	Intergenic	ENST00000424774.2	-32131	ENSG00000227959.2	chr1:16155176:16158148:2973:+	EPHA2-AS1	EPHA2 antisense RNA 1 [Source:HGNC Symbol;Acc:HGNC:40216]
chr1	16139660	16139865	peaks543	9.73489	ENST00000358432.8	Intron	ENST00000424774.2	-15413	ENSG00000227959.2	chr1:16155176:16158148:2973:+	EPHA2-AS1	EPHA2 antisense RNA 1 [Source:HGNC Symbol;Acc:HGNC:40216]
chr1	16143478	16144149	peaks544	137.29686	ENST00000358432.8	Intron	ENST00000424774.2	-11362	ENSG00000227959.2	chr1:16155176:16158148:2973:+	EPHA2-AS1	EPHA2 antisense RNA 1 [Source:HGNC Symbol;Acc:HGNC:40216]
chr1	16145104	16145524	peaks545	92.25819	ENST00000358432.8	Intron	ENST00000424774.2	-9862	ENSG00000227959.2	chr1:16155176:16158148:2973:+	EPHA2-AS1	EPHA2 antisense RNA 1 [Source:HGNC Symbol;Acc:HGNC:40216]
chr1	16145633	16145858	peaks546	10.57891	ENST00000358432.8	Intron	ENST00000424774.2	-9430	ENSG00000227959.2	chr1:16155176:16158148:2973:+	EPHA2-AS1	EPHA2 antisense RNA 1 [Source:HGNC Symbol;Acc:HGNC:40216]
chr1	16155079	16155233	peaks547	7.26726	ENST00000358432.8,ENST00000424774.2	Promoter1k	ENST00000424774.2	-20	ENSG00000227959.2	chr1:16155176:16158148:2973:+	EPHA2-AS1	EPHA2 antisense RNA 1 [Source:HGNC Symbol;Acc:HGNC:40216]
chr1	16156048	16156210	peaks548	10.48710	ENST00000358432.8,ENST00000424774.2	Promoter1k	ENST00000358432.8	-60	ENSG00000142627.13	chr1:16124337:16156069:31733:-	EPHA2	EPH receptor A2 [Source:HGNC Symbol;Acc:HGNC:3386]
chr1	16159006	16159222	peaks549	17.90839	ENST00000426353.1	Promoter1k	ENST00000426353.1	-152	ENSG00000224621.1	chr1:16159266:16161883:2618:+		novel transcript
chr1	16162463	16162803	peaks550	45.12702	NA	Intergenic	ENST00000426353.1	3367	ENSG00000224621.1	chr1:16159266:16161883:2618:+		novel transcript
chr1	16164261	16164420	peaks551	8.16224	NA	Intergenic	ENST00000426353.1	5075	ENSG00000224621.1	chr1:16159266:16161883:2618:+		novel transcript
chr1	16173160	16173881	peaks552	142.64758	NA	Intergenic	ENST00000426353.1	14255	ENSG00000224621.1	chr1:16159266:16161883:2618:+		novel transcript
chr1	16175910	16176059	peaks553	7.46460	NA	Intergenic	ENST00000426353.1	16719	ENSG00000224621.1	chr1:16159266:16161883:2618:+		novel transcript
chr1	16181812	16182143	peaks554	29.51379	NA	Intergenic	ENST00000457809.1	-15876	ENSG00000234166.1	chr1:16197854:16198357:504:+	ARHGEF19-AS1	ARHGEF19 antisense RNA 1 [Source:HGNC Symbol;Acc:HGNC:39996]
chr1	16187722	16187958	peaks555	15.42320	NA	Intergenic	ENST00000457809.1	-10014	ENSG00000234166.1	chr1:16197854:16198357:504:+	ARHGEF19-AS1	ARHGEF19 antisense RNA 1 [Source:HGNC Symbol;Acc:HGNC:39996]
chr1	16195266	16195476	peaks556	3.51712	ENST00000457809.1	Promoter2-3k	ENST00000457809.1	-2483	ENSG00000234166.1	chr1:16197854:16198357:504:+	ARHGEF19-AS1	ARHGEF19 antisense RNA 1 [Source:HGNC Symbol;Acc:HGNC:39996]
chr1	16206541	16207251	peaks557	58.28216	ENST00000270747.8	Exon	ENST00000270747.8	5756	ENSG00000142632.17	chr1:16197854:16212652:14799:-	ARHGEF19	Rho guanine nucleotide exchange factor 19 [Source:HGNC Symbol;Acc:HGNC:26604]
chr1	16216300	16216483	peaks558	6.21319	ENST00000442385.5,ENST00000475369.3	Promoter1k	ENST00000442385.5	768	ENSG00000291077.1	chr1:16215907:16217425:1519:-		novel transcript
chr1	16217386	16217676	peaks559	65.68294	ENST00000442385.5,ENST00000475369.3	Promoter1k	ENST00000475369.3	-106	ENSG00000291077.1	chr1:16215907:16217425:1519:-		novel transcript
chr1	16236272	16236404	peaks560	10.69345	ENST00000375599.8	Promoter1k	ENST00000375599.8	845	ENSG00000132881.12	chr1:16231692:16237183:5492:-	CPLANE2	ciliogenesis and planar polarity effector complex subunit 2 [Source:HGNC Symbol;Acc:HGNC:28127]
chr1	16236511	16236625	peaks561	3.71423	ENST00000375599.8	Promoter1k	ENST00000375599.8	615	ENSG00000132881.12	chr1:16231692:16237183:5492:-	CPLANE2	ciliogenesis and planar polarity effector complex subunit 2 [Source:HGNC Symbol;Acc:HGNC:28127]
chr1	16250761	16250889	peaks562	6.42857	ENST00000375592.8	Exon	ENST00000421314.1	-9427	ENSG00000233929.1	chr1:16241213:16241398:186:-	MT1XP1	metallothionein 1X pseudogene 1 [Source:HGNC Symbol;Acc:HGNC:7442]
chr1	16352322	16352800	peaks563	60.05446	ENST00000375592.8	Promoter1k	ENST00000375592.8	-81	ENSG00000037637.11	chr1:16246840:16352480:105641:-	FBXO42	F-box protein 42 [Source:HGNC Symbol;Acc:HGNC:29249]
chr1	16367036	16367729	peaks564	10.29269	ENST00000471507.5,ENST00000401089.3,ENST00000401088.9,ENST00000492354.1	Promoter1k	ENST00000492354.1	118	ENSG00000055070.17	chr1:16352575:16398145:45571:+	SZRD1	SUZ RNA binding domain containing 1 [Source:HGNC Symbol;Acc:HGNC:30232]
chr1	16391522	16391631	peaks565	3.85217	ENST00000401088.9,ENST00000471507.5,ENST00000401089.3,ENST00000492354.1	Intron	ENST00000445689.1	-22047	ENSG00000226457.1	chr1:16369150:16369530:381:-	RPL22P3	ribosomal protein L22 pseudogene 3 [Source:HGNC Symbol;Acc:HGNC:36804]
chr1	16392833	16393026	peaks566	4.34190	ENST00000401088.9,ENST00000471507.5,ENST00000401089.3,ENST00000492354.1	Intron	ENST00000445689.1	-23400	ENSG00000226457.1	chr1:16369150:16369530:381:-	RPL22P3	ribosomal protein L22 pseudogene 3 [Source:HGNC Symbol;Acc:HGNC:36804]
chr1	16440640	16440947	peaks567	4.51746	ENST00000504551.6,ENST00000457722.6,ENST00000337132.10,ENST00000443980.6	Promoter1k	ENST00000443980.6	58	ENSG00000157191.20	chr1:16440721:16460078:19358:+	NECAP2	NECAP endocytosis associated 2 [Source:HGNC Symbol;Acc:HGNC:25528]
chr1	16462608	16462708	peaks568	1.97539	ENST00000457898.1	Promoter1-2k	ENST00000457898.1	1710	ENSG00000226029.1	chr1:16460948:16468481:7534:+	LINC01772	long intergenic non-protein coding RNA 1772 [Source:HGNC Symbol;Acc:HGNC:52562]
chr1	16499095	16499527	peaks569	12.23381	ENST00000590118.5	Promoter1k	ENST00000590118.5	-54	ENSG00000290842.1	chr1:16467436:16499257:31822:-	CROCCP3	CROCC pseudogene 3 [Source:NCBI gene (formerly Entrezgene);Acc:114819]
chr1	16513987	16514291	peaks570	40.27186	ENST00000383925.1,ENST00000562878.1,ENST00000648419.1	Promoter1k	ENST00000383925.1	146	ENSG00000206652.1	chr1:16514122:16514285:164:-	RNU1-1	RNA, U1 small nuclear 1 [Source:HGNC Symbol;Acc:HGNC:10120]
chr1	16531577	16531775	peaks571	21.75062	ENST00000516290.1	Promoter2-3k	ENST00000516290.1	2548	ENSG00000277344.1	chr1:16534081:16534224:144:-	RNU1-6P	RNA, U1 small nuclear 6, pseudogene [Source:HGNC Symbol;Acc:HGNC:48305]
chr1	16535012	16535180	peaks572	30.02460	ENST00000516290.1,ENST00000415386.2	Promoter1k	ENST00000415386.2	553	ENSG00000233421.5	chr1:16533886:16535649:1764:-	LINC01783	long intergenic non-protein coding RNA 1783 [Source:HGNC Symbol;Acc:HGNC:52573]
chr1	16607672	16607771	peaks573	1.67334	ENST00000430580.6	Intron	ENST00000430580.6	5765	ENSG00000219481.11	chr1:16562319:16613562:51244:-	NBPF1	NBPF member 1 [Source:HGNC Symbol;Acc:HGNC:26088]
chr1	16613246	16613882	peaks574	31.03594	ENST00000430580.6	Promoter1k	ENST00000430580.6	-77	ENSG00000219481.11	chr1:16562319:16613562:51244:-	NBPF1	NBPF member 1 [Source:HGNC Symbol;Acc:HGNC:26088]
chr1	16621102	16621272	peaks575	3.88381	ENST00000639456.1,ENST00000412962.4,ENST00000639481.1,ENST00000639594.1	Intron	ENST00000607700.1	3796	ENSG00000271732.1	chr1:16617391:16617729:339:+		novel transcript
chr1	16644644	16644741	peaks576	3.22317	ENST00000362058.2,ENST00000639456.1,ENST00000457982.3	Promoter1k	ENST00000639456.1	-7	ENSG00000291072.1	chr1:16618253:16644686:26434:-	CROCCP2	CROCC pseudogene 2 [Source:NCBI gene (formerly Entrezgene);Acc:84809]
chr1	16677975	16678314	peaks577	36.40015	NA	Intergenic	ENST00000419267.1	7910	ENSG00000236698.1	chr1:16685621:16686055:435:-	EIF1AXP1	EIF1AX pseudogene 1 [Source:HGNC Symbol;Acc:HGNC:19900]
chr1	16700564	16700830	peaks578	24.57087	ENST00000624517.1	Promoter1k	ENST00000624517.1	-849	ENSG00000279151.1	chr1:16701546:16705594:4049:+		novel transcript
chr1	16701179	16701814	peaks579	71.15170	ENST00000624517.1	Promoter1k	ENST00000624517.1	-49	ENSG00000279151.1	chr1:16701546:16705594:4049:+		novel transcript
chr1	16701926	16702067	peaks580	6.39275	ENST00000624517.1	Promoter1k	ENST00000624517.1	451	ENSG00000279151.1	chr1:16701546:16705594:4049:+		novel transcript
chr1	16707686	16707980	peaks581	52.23199	ENST00000270691.9,ENST00000270691.9	Exon	ENST00000624517.1	6287	ENSG00000279151.1	chr1:16701546:16705594:4049:+		novel transcript
chr1	16709866	16710008	peaks582	9.21072	ENST00000270691.9	Intron	ENST00000624517.1	8391	ENSG00000279151.1	chr1:16701546:16705594:4049:+		novel transcript
chr1	16717751	16717989	peaks583	3.40491	ENST00000270691.9	Promoter2-3k	ENST00000270691.9	2287	ENSG00000268869.7	chr1:16692280:16720157:27878:-	ESPNP	espin pseudogene [Source:HGNC Symbol;Acc:HGNC:23285]
chr1	16727276	16727904	peaks584	115.64923	NA	Intergenic	ENST00000270691.9	-7433	ENSG00000268869.7	chr1:16692280:16720157:27878:-	ESPNP	espin pseudogene [Source:HGNC Symbol;Acc:HGNC:23285]
chr1	16872756	16872920	peaks585	47.91550	ENST00000362684.1	Promoter1k	ENST00000362684.1	-870	ENSG00000277234.1	chr1:16873708:16873851:144:+	RNU1-5P	RNA, U1 small nuclear 5, pseudogene [Source:HGNC Symbol;Acc:HGNC:48304]
chr1	16896170	16896284	peaks586	14.39142	ENST00000384278.1	Promoter1k	ENST00000384278.1	247	ENSG00000207005.1	chr1:16895980:16896143:164:+	RNU1-2	RNA, U1 small nuclear 2 [Source:HGNC Symbol;Acc:HGNC:10123]
chr1	16897062	16897416	peaks587	4.87664	ENST00000384278.1	Promoter1-2k	ENST00000384278.1	1259	ENSG00000207005.1	chr1:16895980:16896143:164:+	RNU1-2	RNA, U1 small nuclear 2 [Source:HGNC Symbol;Acc:HGNC:10123]
chr1	16904826	16905255	peaks588	57.03585	ENST00000606899.1,ENST00000703056.1	Promoter1k	ENST00000703056.1	-158	ENSG00000290122.1	chr1:16905199:16905396:198:+
chr1	16913911	16914225	peaks589	15.54891	NA	Intergenic	ENST00000375541.10	-7863	ENSG00000058453.17	chr1:16740273:16972964:232692:+	CROCC	ciliary rootlet coiled-coil, rootletin [Source:HGNC Symbol;Acc:HGNC:21299]
chr1	16960830	16961143	peaks590	16.40600	ENST00000375541.10	Exon	ENST00000654887.1	-15315	ENSG00000286898.1	chr1:16976302:16977792:1491:+		novel transcript, antisense to MFAP2
chr1	16984787	16984911	peaks591	2.18590	ENST00000446261.1	Intron	ENST00000375535.4	-4229	ENSG00000117122.14	chr1:16974502:16980632:6131:-	MFAP2	microfibril associated protein 2 [Source:HGNC Symbol;Acc:HGNC:7033]
chr1	17011725	17012112	peaks592	24.02331	ENST00000617114.5,ENST00000341676.9,ENST00000452699.5,ENST00000326735.13	Promoter1k	ENST00000341676.9	-4	ENSG00000159363.19	chr1:16985958:17011928:25971:-	ATP13A2	ATPase cation transporting 13A2 [Source:HGNC Symbol;Acc:HGNC:30213]
chr1	17053853	17054313	peaks593	49.49896	ENST00000375499.8	Promoter1k	ENST00000375499.8	-51	ENSG00000117118.10	chr1:17018722:17054032:35311:-	SDHB	succinate dehydrogenase complex iron sulfur subunit B [Source:HGNC Symbol;Acc:HGNC:10681]
chr1	17059696	17059898	peaks594	30.16112	NA	Intergenic	ENST00000375499.8	-5765	ENSG00000117118.10	chr1:17018722:17054032:35311:-	SDHB	succinate dehydrogenase complex iron sulfur subunit B [Source:HGNC Symbol;Acc:HGNC:10681]
chr1	17089643	17089882	peaks595	8.89137	ENST00000375481.1,ENST00000375486.9	Intron	ENST00000375481.1	29672	ENSG00000117115.13	chr1:17066761:17119451:52691:-	PADI2	peptidyl arginine deiminase 2 [Source:HGNC Symbol;Acc:HGNC:18341]
chr1	17134783	17134887	peaks596	3.32672	NA	Intergenic	ENST00000375486.9	-15384	ENSG00000117115.13	chr1:17066761:17119451:52691:-	PADI2	peptidyl arginine deiminase 2 [Source:HGNC Symbol;Acc:HGNC:18341]
chr1	17190015	17190657	peaks597	40.48598	ENST00000412427.1,ENST00000634972.1	Promoter1k	ENST00000634972.1	547	ENSG00000204362.6	chr1:17189783:17197617:7835:+	LINC02783	long intergenic non-protein coding RNA 2783 [Source:HGNC Symbol;Acc:HGNC:54303]
chr1	17199045	17199195	peaks598	5.63258	ENST00000635428.1	Promoter2-3k	ENST00000635428.1	2613	ENSG00000282843.1	chr1:17193232:17201733:8502:-		novel transcript
chr1	17201752	17201933	peaks599	21.76880	ENST00000635428.1	Promoter1k	ENST00000635428.1	-110	ENSG00000282843.1	chr1:17193232:17201733:8502:-		novel transcript
chr1	17208332	17208476	peaks600	3.40491	ENST00000375471.5	Intron	ENST00000375471.5	3276	ENSG00000142623.11	chr1:17205128:17246007:40880:+	PADI1	peptidyl arginine deiminase 1 [Source:HGNC Symbol;Acc:HGNC:18367]
chr1	17233719	17234098	peaks601	61.72375	ENST00000375471.5	Intron	ENST00000375460.3	-15189	ENSG00000142619.4	chr1:17249098:17284233:35136:+	PADI3	peptidyl arginine deiminase 3 [Source:HGNC Symbol;Acc:HGNC:18337]
chr1	17239547	17239645	peaks602	4.03703	ENST00000375471.5	Intron	ENST00000375460.3	-9502	ENSG00000142619.4	chr1:17249098:17284233:35136:+	PADI3	peptidyl arginine deiminase 3 [Source:HGNC Symbol;Acc:HGNC:18337]
chr1	17259260	17259693	peaks603	8.31560	ENST00000375460.3	Exon	ENST00000375460.3	10379	ENSG00000142619.4	chr1:17249098:17284233:35136:+	PADI3	peptidyl arginine deiminase 3 [Source:HGNC Symbol;Acc:HGNC:18337]
chr1	17287561	17287723	peaks604	7.51117	NA	Intergenic	ENST00000582732.1	9753	ENSG00000266634.1	chr1:17277889:17277975:87:+	MIR3972	microRNA 3972 [Source:HGNC Symbol;Acc:HGNC:41876]
chr1	17310369	17310478	peaks605	6.20219	ENST00000375453.5,ENST00000375448.4	Promoter2-3k	ENST00000375448.4	2227	ENSG00000159339.13	chr1:17308195:17364004:55810:+	PADI4	peptidyl arginine deiminase 4 [Source:HGNC Symbol;Acc:HGNC:18368]
chr1	17314834	17314984	peaks606	4.82517	ENST00000375453.5,ENST00000375448.4	Intron	ENST00000375448.4	6712	ENSG00000159339.13	chr1:17308195:17364004:55810:+	PADI4	peptidyl arginine deiminase 4 [Source:HGNC Symbol;Acc:HGNC:18368]
chr1	17406247	17406374	peaks607	4.78337	ENST00000439577.1	Promoter1k	ENST00000439577.1	-449	ENSG00000227751.1	chr1:17406760:17407382:623:+	RCC2-AS1	RCC2 antisense RNA 1 [Source:HGNC Symbol;Acc:HGNC:41262]
chr1	17437669	17438271	peaks608	9.21076	ENST00000375433.3	Promoter1k	ENST00000375433.3	591	ENSG00000179051.14	chr1:17406760:17439677:32918:-	RCC2	regulator of chromosome condensation 2 [Source:HGNC Symbol;Acc:HGNC:30297]
chr1	17472452	17472572	peaks609	2.76735	NA	Intergenic	ENST00000375436.9	-32835	ENSG00000179051.14	chr1:17406760:17439677:32918:-	RCC2	regulator of chromosome condensation 2 [Source:HGNC Symbol;Acc:HGNC:30297]
chr1	17487955	17488070	peaks610	2.58973	NA	Intergenic	ENST00000375436.9	-48336	ENSG00000179051.14	chr1:17406760:17439677:32918:-	RCC2	regulator of chromosome condensation 2 [Source:HGNC Symbol;Acc:HGNC:30297]
chr1	17522159	17522339	peaks611	4.23974	NA	Intergenic	ENST00000361221.8	-17449	ENSG00000074964.17	chr1:17539698:17697874:158177:+	ARHGEF10L	Rho guanine nucleotide exchange factor 10 like [Source:HGNC Symbol;Acc:HGNC:25540]
chr1	17529428	17529584	peaks612	5.56764	NA	Intergenic	ENST00000361221.8	-10192	ENSG00000074964.17	chr1:17539698:17697874:158177:+	ARHGEF10L	Rho guanine nucleotide exchange factor 10 like [Source:HGNC Symbol;Acc:HGNC:25540]
chr1	17530037	17530266	peaks613	38.64728	NA	Intergenic	ENST00000361221.8	-9546	ENSG00000074964.17	chr1:17539698:17697874:158177:+	ARHGEF10L	Rho guanine nucleotide exchange factor 10 like [Source:HGNC Symbol;Acc:HGNC:25540]
chr1	17530432	17530638	peaks614	9.17539	NA	Intergenic	ENST00000361221.8	-9163	ENSG00000074964.17	chr1:17539698:17697874:158177:+	ARHGEF10L	Rho guanine nucleotide exchange factor 10 like [Source:HGNC Symbol;Acc:HGNC:25540]
chr1	17539646	17539793	peaks615	7.02008	ENST00000361221.8	Promoter1k	ENST00000361221.8	22	ENSG00000074964.17	chr1:17539698:17697874:158177:+	ARHGEF10L	Rho guanine nucleotide exchange factor 10 like [Source:HGNC Symbol;Acc:HGNC:25540]
chr1	17551219	17551332	peaks616	10.18097	ENST00000361221.8	Intron	ENST00000361221.8	11578	ENSG00000074964.17	chr1:17539698:17697874:158177:+	ARHGEF10L	Rho guanine nucleotide exchange factor 10 like [Source:HGNC Symbol;Acc:HGNC:25540]
chr1	17569252	17569377	peaks617	4.50086	ENST00000361221.8	Intron	ENST00000375415.5	-11238	ENSG00000074964.17	chr1:17539698:17697874:158177:+	ARHGEF10L	Rho guanine nucleotide exchange factor 10 like [Source:HGNC Symbol;Acc:HGNC:25540]
chr1	17569554	17570186	peaks618	27.28459	ENST00000361221.8	Intron	ENST00000375415.5	-10683	ENSG00000074964.17	chr1:17539698:17697874:158177:+	ARHGEF10L	Rho guanine nucleotide exchange factor 10 like [Source:HGNC Symbol;Acc:HGNC:25540]
chr1	17588233	17588777	peaks619	40.58216	ENST00000375415.5,ENST00000361221.8	Exon	ENST00000375415.5	7952	ENSG00000074964.17	chr1:17539698:17697874:158177:+	ARHGEF10L	Rho guanine nucleotide exchange factor 10 like [Source:HGNC Symbol;Acc:HGNC:25540]
chr1	17675685	17675945	peaks620	3.78527	ENST00000375408.7,ENST00000375415.5,ENST00000361221.8	Intron	ENST00000670395.1	-41816	ENSG00000236648.2	chr1:17717625:17749978:32354:+	LINC02810	long intergenic non-protein coding RNA 2810 [Source:HGNC Symbol;Acc:HGNC:54342]
chr1	17735731	17735885	peaks621	2.92443	NA	Intergenic	ENST00000653706.1	18131	ENSG00000236648.2	chr1:17717625:17749978:32354:+	LINC02810	long intergenic non-protein coding RNA 2810 [Source:HGNC Symbol;Acc:HGNC:54342]
chr1	17789952	17790211	peaks622	3.52111	ENST00000375406.2	Intron	ENST00000617065.1	-32900	ENSG00000117148.8	chr1:17755333:17827063:71731:+	ACTL8	actin like 8 [Source:HGNC Symbol;Acc:HGNC:24018]
chr1	17922050	17922221	peaks623	6.32436	NA	Intergenic	ENST00000641892.1	-93576	ENSG00000284653.1	chr1:18015712:18045612:29901:+		novel transcript
chr1	18316164	18316282	peaks624	4.78475	ENST00000251296.4	Intron	ENST00000420211.1	-69606	ENSG00000225387.1	chr1:18385829:18388514:2686:+		novel transcript
chr1	18902734	18902974	peaks625	11.40973	ENST00000538839.5,ENST00000290597.9,ENST00000375341.8	Promoter1k	ENST00000375341.8	-299	ENSG00000159423.17	chr1:18871430:18902724:31295:-	ALDH4A1	aldehyde dehydrogenase 4 family member A1 [Source:HGNC Symbol;Acc:HGNC:406]
chr1	18917298	18917446	peaks626	2.48120	ENST00000455833.7	Intron	ENST00000375341.8	-14817	ENSG00000159423.17	chr1:18871430:18902724:31295:-	ALDH4A1	aldehyde dehydrogenase 4 family member A1 [Source:HGNC Symbol;Acc:HGNC:406]
chr1	18926487	18926826	peaks627	179.26894	ENST00000455833.7	Intron	ENST00000375341.8	-24102	ENSG00000159423.17	chr1:18871430:18902724:31295:-	ALDH4A1	aldehyde dehydrogenase 4 family member A1 [Source:HGNC Symbol;Acc:HGNC:406]
chr1	18938561	18938678	peaks628	4.01992	ENST00000455833.7	Intron	ENST00000455833.7	18056	ENSG00000169991.11	chr1:18904280:18956676:52397:-	IFFO2	intermediate filament family orphan 2 [Source:HGNC Symbol;Acc:HGNC:27006]
chr1	18948526	18948802	peaks629	15.77495	ENST00000455833.7	Intron	ENST00000455833.7	8012	ENSG00000169991.11	chr1:18904280:18956676:52397:-	IFFO2	intermediate filament family orphan 2 [Source:HGNC Symbol;Acc:HGNC:27006]
chr1	18952193	18952334	peaks630	6.80015	ENST00000455833.7	Intron	ENST00000455833.7	4412	ENSG00000169991.11	chr1:18904280:18956676:52397:-	IFFO2	intermediate filament family orphan 2 [Source:HGNC Symbol;Acc:HGNC:27006]
chr1	18956559	18957006	peaks631	201.50246	ENST00000455833.7	Promoter1k	ENST00000455833.7	-107	ENSG00000169991.11	chr1:18904280:18956676:52397:-	IFFO2	intermediate filament family orphan 2 [Source:HGNC Symbol;Acc:HGNC:27006]
chr1	19006082	19006307	peaks632	31.05247	NA	Intergenic	ENST00000455833.7	-49519	ENSG00000169991.11	chr1:18904280:18956676:52397:-	IFFO2	intermediate filament family orphan 2 [Source:HGNC Symbol;Acc:HGNC:27006]
chr1	19009839	19010250	peaks633	83.97401	NA	Intergenic	ENST00000455833.7	-53369	ENSG00000169991.11	chr1:18904280:18956676:52397:-	IFFO2	intermediate filament family orphan 2 [Source:HGNC Symbol;Acc:HGNC:27006]
chr1	19011096	19011387	peaks634	18.71798	NA	Intergenic	ENST00000455833.7	-54566	ENSG00000169991.11	chr1:18904280:18956676:52397:-	IFFO2	intermediate filament family orphan 2 [Source:HGNC Symbol;Acc:HGNC:27006]
chr1	19045193	19045454	peaks635	19.18604	NA	Intergenic	ENST00000606379.1	30187	ENSG00000272084.1	chr1:19072110:19075511:3402:-		novel transcript
chr1	19052532	19052948	peaks636	8.86458	NA	Intergenic	ENST00000606379.1	22771	ENSG00000272084.1	chr1:19072110:19075511:3402:-		novel transcript
chr1	19067188	19067642	peaks637	52.80619	NA	Intergenic	ENST00000606379.1	8096	ENSG00000272084.1	chr1:19072110:19075511:3402:-		novel transcript
chr1	19102838	19102946	peaks638	1.57413	ENST00000375224.1	Promoter1-2k	ENST00000375224.1	2024	ENSG00000127481.15	chr1:19074510:19210266:135757:-	UBR4	ubiquitin protein ligase E3 component n-recognin 4 [Source:HGNC Symbol;Acc:HGNC:30313]
chr1	19210337	19210640	peaks639	9.26036	ENST00000375254.8,ENST00000437898.3	Promoter1k	ENST00000437898.3	141	ENSG00000230424.3	chr1:19210348:19240709:30362:+	EMC1-AS1	EMC1 antisense RNA 1 [Source:HGNC Symbol;Acc:HGNC:54050]
chr1	19223394	19223620	peaks640	6.20219	ENST00000690823.1,ENST00000688219.1,ENST00000375199.7,ENST00000690732.1,ENST00000477853.6,ENST00000375208.7,ENST00000486405.2	Exon	ENST00000437898.3	13159	ENSG00000230424.3	chr1:19210348:19240709:30362:+	EMC1-AS1	EMC1 antisense RNA 1 [Source:HGNC Symbol;Acc:HGNC:54050]
chr1	19251392	19251846	peaks641	27.13810	ENST00000486405.2,ENST00000375199.7,ENST00000375208.7,ENST00000690823.1,ENST00000690732.1,ENST00000688219.1,ENST00000477853.6,ENST00000330263.5	Promoter1k	ENST00000690732.1,ENST00000688219.1,ENST00000477853.6	-95	ENSG00000127463.16	chr1:19215660:19251552:35893:-	-	-
chr1	19311841	19312515	peaks642	55.77613	ENST00000235835.8,ENST00000375155.7,ENST00000375153.8,ENST00000400548.6	Promoter1k	ENST00000235835.8	-34	ENSG00000053371.13	chr1:19303965:19312144:8180:-	AKR7A2	aldo-keto reductase family 7 member A2 [Source:HGNC Symbol;Acc:HGNC:389]
chr1	19333769	19333867	peaks643	9.22475	NA	Intergenic	ENST00000400548.6	21477	ENSG00000040487.13	chr1:19312326:19329300:16975:+	SLC66A1	solute carrier family 66 member 1 [Source:HGNC Symbol;Acc:HGNC:26001]
chr1	19334025	19334317	peaks644	19.93058	NA	Intergenic	ENST00000400548.6	21830	ENSG00000040487.13	chr1:19312326:19329300:16975:+	SLC66A1	solute carrier family 66 member 1 [Source:HGNC Symbol;Acc:HGNC:26001]
chr1	19337432	19337535	peaks645	5.07957	NA	Intergenic	ENST00000400548.6	25143	ENSG00000040487.13	chr1:19312326:19329300:16975:+	SLC66A1	solute carrier family 66 member 1 [Source:HGNC Symbol;Acc:HGNC:26001]
chr1	19344769	19344882	peaks646	2.38510	ENST00000264203.7,ENST00000375144.6,ENST00000674432.1,ENST00000433834.5,ENST00000264202.8,ENST00000375142.6	Intron	ENST00000400548.6	32485	ENSG00000040487.13	chr1:19312326:19329300:16975:+	SLC66A1	solute carrier family 66 member 1 [Source:HGNC Symbol;Acc:HGNC:26001]
chr1	19374993	19375154	peaks647	4.61857	ENST00000375144.6,ENST00000264202.8,ENST00000674432.1,ENST00000264203.7,ENST00000433834.5,ENST00000375142.6	Intron	ENST00000481521.3	-49310	ENSG00000240490.3	chr1:19424384:19424671:288:+	RN7SL277P	RNA, 7SL, cytoplasmic 277, pseudogene [Source:HGNC Symbol;Acc:HGNC:46293]
chr1	19375275	19375422	peaks648	4.81394	ENST00000375144.6,ENST00000264202.8,ENST00000674432.1,ENST00000264203.7,ENST00000433834.5,ENST00000375142.6	Intron	ENST00000481521.3	-49035	ENSG00000240490.3	chr1:19424384:19424671:288:+	RN7SL277P	RNA, 7SL, cytoplasmic 277, pseudogene [Source:HGNC Symbol;Acc:HGNC:46293]
chr1	19389142	19389280	peaks649	18.58961	ENST00000264202.8,ENST00000674432.1,ENST00000433834.5,ENST00000375142.6,ENST00000375144.6,ENST00000264203.7	Intron	ENST00000481521.3	-35173	ENSG00000240490.3	chr1:19424384:19424671:288:+	RN7SL277P	RNA, 7SL, cytoplasmic 277, pseudogene [Source:HGNC Symbol;Acc:HGNC:46293]
chr1	19395813	19395962	peaks650	2.47197	ENST00000264202.8,ENST00000674432.1,ENST00000433834.5,ENST00000375142.6,ENST00000375144.6,ENST00000264203.7	Intron	ENST00000481521.3	-28496	ENSG00000240490.3	chr1:19424384:19424671:288:+	RN7SL277P	RNA, 7SL, cytoplasmic 277, pseudogene [Source:HGNC Symbol;Acc:HGNC:46293]
chr1	19398173	19398591	peaks651	15.70243	ENST00000264202.8,ENST00000674432.1,ENST00000433834.5,ENST00000375142.6,ENST00000375144.6,ENST00000264203.7	Intron	ENST00000481521.3	-26002	ENSG00000240490.3	chr1:19424384:19424671:288:+	RN7SL277P	RNA, 7SL, cytoplasmic 277, pseudogene [Source:HGNC Symbol;Acc:HGNC:46293]
chr1	19440513	19440710	peaks652	13.62092	ENST00000375142.6,ENST00000264203.7,ENST00000375144.6,ENST00000674432.1,ENST00000433834.5,ENST00000264202.8	Intron	ENST00000481521.3	16228	ENSG00000240490.3	chr1:19424384:19424671:288:+	RN7SL277P	RNA, 7SL, cytoplasmic 277, pseudogene [Source:HGNC Symbol;Acc:HGNC:46293]
chr1	19485523	19486072	peaks653	46.72216	ENST00000433834.5,ENST00000264203.7,ENST00000674432.1,ENST00000375144.6,ENST00000264202.8,ENST00000375142.6	Promoter1k	ENST00000264202.8,ENST00000375142.6	-259	ENSG00000077549.19	chr1:19338775:19485539:146765:-	CAPZB	capping actin protein of muscle Z-line subunit beta [Source:HGNC Symbol;Acc:HGNC:1491]
chr1	19508982	19509251	peaks654	17.24323	ENST00000364739.1	Promoter1-2k	ENST00000364739.1	-1476	ENSG00000201609.1	chr1:19510593:19510733:141:+	RNU4-28P	RNA, U4 small nuclear 28, pseudogene [Source:HGNC Symbol;Acc:HGNC:46964]
chr1	19596754	19597117	peaks655	15.26359	ENST00000416470.1,ENST00000617872.4,ENST00000602662.1,ENST00000322753.7,ENST00000602384.5	Promoter1k	ENST00000617872.4	-41	ENSG00000173436.15	chr1:19484403:19629821:145419:+	MICOS10	mitochondrial contact site and cristae organizing system subunit 10 [Source:HGNC Symbol;Acc:HGNC:32068]
chr1	19653941	19654059	peaks656	2.68493	ENST00000375136.8,ENST00000618761.4,ENST00000615215.4,ENST00000548815.2,ENST00000602662.1,ENST00000602384.5,ENST00000289749.6,ENST00000622566.4,ENST00000621723.4	Intron	ENST00000548815.2	6390	ENSG00000158747.15	chr1:19596979:19658456:61478:+	NBL1	NBL1, DAN family BMP antagonist [Source:HGNC Symbol;Acc:HGNC:7650]
chr1	19690575	19690735	peaks657	3.16522	ENST00000375127.5,ENST00000294543.11	Intron	ENST00000289753.2	25780	ENSG00000158748.4	chr1:19664875:19680966:16092:+	HTR6	5-hydroxytryptamine receptor 6 [Source:HGNC Symbol;Acc:HGNC:5301]
chr1	19715729	19715966	peaks658	8.47796	ENST00000375127.5,ENST00000294543.11	Intron	ENST00000289753.2	50973	ENSG00000158748.4	chr1:19664875:19680966:16092:+	HTR6	5-hydroxytryptamine receptor 6 [Source:HGNC Symbol;Acc:HGNC:5301]
chr1	19726074	19726195	peaks659	1.67334	ENST00000375127.5,ENST00000294543.11	Intron	ENST00000289753.2	61260	ENSG00000158748.4	chr1:19664875:19680966:16092:+	HTR6	5-hydroxytryptamine receptor 6 [Source:HGNC Symbol;Acc:HGNC:5301]
chr1	19734656	19734933	peaks660	5.29484	ENST00000375127.5,ENST00000294543.11	Intron	ENST00000375127.5	64549	ENSG00000162542.14	chr1:19682240:19799945:117706:-	TMCO4	transmembrane and coiled-coil domains 4 [Source:HGNC Symbol;Acc:HGNC:27393]
chr1	19758416	19758888	peaks661	29.46214	ENST00000375127.5,ENST00000294543.11	Intron	ENST00000375127.5	40692	ENSG00000162542.14	chr1:19682240:19799945:117706:-	TMCO4	transmembrane and coiled-coil domains 4 [Source:HGNC Symbol;Acc:HGNC:27393]
chr1	19759175	19759358	peaks662	11.16463	ENST00000375127.5,ENST00000294543.11	Intron	ENST00000375127.5	40077	ENSG00000162542.14	chr1:19682240:19799945:117706:-	TMCO4	transmembrane and coiled-coil domains 4 [Source:HGNC Symbol;Acc:HGNC:27393]
chr1	19759726	19759992	peaks663	41.48687	ENST00000375127.5,ENST00000294543.11	Intron	ENST00000375127.5	39485	ENSG00000162542.14	chr1:19682240:19799945:117706:-	TMCO4	transmembrane and coiled-coil domains 4 [Source:HGNC Symbol;Acc:HGNC:27393]
chr1	19764935	19765075	peaks664	22.31121	ENST00000375127.5,ENST00000294543.11	Intron	ENST00000375127.5	34339	ENSG00000162542.14	chr1:19682240:19799945:117706:-	TMCO4	transmembrane and coiled-coil domains 4 [Source:HGNC Symbol;Acc:HGNC:27393]
chr1	19785664	19785844	peaks665	3.32672	ENST00000294543.11,ENST00000375127.5	Intron	ENST00000375127.5	13590	ENSG00000162542.14	chr1:19682240:19799945:117706:-	TMCO4	transmembrane and coiled-coil domains 4 [Source:HGNC Symbol;Acc:HGNC:27393]
chr1	19800048	19800294	peaks666	6.47535	ENST00000375127.5,ENST00000294543.11	Promoter1k	ENST00000294543.11	-255	ENSG00000162542.14	chr1:19682240:19799945:117706:-	TMCO4	transmembrane and coiled-coil domains 4 [Source:HGNC Symbol;Acc:HGNC:27393]
chr1	19893599	19893734	peaks667	7.92567	ENST00000375120.4	Intron	ENST00000375120.4	11272	ENSG00000169914.6	chr1:19882395:19912945:30551:+	OTUD3	OTU deubiquitinase 3 [Source:HGNC Symbol;Acc:HGNC:29038]
chr1	19903670	19903812	peaks668	16.33691	ENST00000375120.4	Intron	ENST00000375116.3	19876	ENSG00000188784.4	chr1:19920009:19923617:3609:-	PLA2G2E	phospholipase A2 group IIE [Source:HGNC Symbol;Acc:HGNC:13414]
chr1	19925378	19925664	peaks669	34.52306	ENST00000375116.3	Promoter1-2k	ENST00000375116.3	-1904	ENSG00000188784.4	chr1:19920009:19923617:3609:-	PLA2G2E	phospholipase A2 group IIE [Source:HGNC Symbol;Acc:HGNC:13414]
chr1	20109433	20109777	peaks670	2.40937	NA	Intergenic	ENST00000375105.8	9931	ENSG00000117215.15	chr1:20111939:20119566:7628:-	PLA2G2D	phospholipase A2 group IID [Source:HGNC Symbol;Acc:HGNC:9033]
chr1	20112401	20112520	peaks671	7.26402	ENST00000375105.8	3'UTR	ENST00000375105.8	7075	ENSG00000117215.15	chr1:20111939:20119566:7628:-	PLA2G2D	phospholipase A2 group IID [Source:HGNC Symbol;Acc:HGNC:9033]
chr1	20124638	20124828	peaks672	1.85292	NA	Intergenic	ENST00000617227.1	-5167	ENSG00000117215.15	chr1:20111939:20119566:7628:-	PLA2G2D	phospholipase A2 group IID [Source:HGNC Symbol;Acc:HGNC:9033]
chr1	20343715	20343840	peaks673	2.58973	ENST00000289815.13,ENST00000375079.6	Intron	ENST00000444923.1	-20591	ENSG00000226664.1	chr1:20294211:20323187:28977:-		novel transcript
chr1	20380545	20380642	peaks674	5.60441	ENST00000426428.5,ENST00000691289.1	Intron	ENST00000421114.1	32659	ENSG00000226487.1	chr1:20412304:20413253:950:-		novel transcript
chr1	20400605	20400803	peaks675	4.92280	ENST00000426428.5,ENST00000691289.1,ENST00000635564.2	Intron	ENST00000421114.1	12549	ENSG00000226487.1	chr1:20412304:20413253:950:-		novel transcript
chr1	20485714	20485828	peaks676	3.21057	ENST00000375078.4	Promoter1k	ENST00000375078.4	439	ENSG00000162545.6	chr1:20482391:20486210:3820:-	CAMK2N1	calcium/calmodulin dependent protein kinase II inhibitor 1 [Source:HGNC Symbol;Acc:HGNC:24190]
chr1	20495006	20495259	peaks677	8.09974	NA	Intergenic	ENST00000690199.1	-7759	ENSG00000289402.2	chr1:20486358:20487405:1048:-		novel transcript
chr1	20496132	20496611	peaks678	112.17022	NA	Intergenic	ENST00000690199.1	-8998	ENSG00000289402.2	chr1:20486358:20487405:1048:-		novel transcript
chr1	20507818	20508242	peaks679	27.87397	ENST00000264198.5	Promoter1k	ENST00000264198.5	121	ENSG00000090432.7	chr1:20499448:20508151:8704:-	MUL1	mitochondrial E3 ubiquitin protein ligase 1 [Source:HGNC Symbol;Acc:HGNC:25762]
chr1	20551300	20551416	peaks680	2.83519	ENST00000332947.6	Promoter1-2k	ENST00000332947.6	-1215	ENSG00000183114.8	chr1:20552573:20555020:2448:+	FAM43B	family with sequence similarity 43 member B [Source:HGNC Symbol;Acc:HGNC:31791]
chr1	20576418	20576598	peaks681	5.47991	NA	Intergenic	ENST00000375071.4	-12589	ENSG00000158825.6	chr1:20589086:20618903:29818:+	CDA	cytidine deaminase [Source:HGNC Symbol;Acc:HGNC:1712]
chr1	20578821	20579317	peaks682	30.44385	NA	Intergenic	ENST00000375071.4	-10028	ENSG00000158825.6	chr1:20589086:20618903:29818:+	CDA	cytidine deaminase [Source:HGNC Symbol;Acc:HGNC:1712]
chr1	20588785	20589056	peaks683	47.93964	ENST00000375071.4	Promoter1k	ENST00000375071.4	-176	ENSG00000158825.6	chr1:20589086:20618903:29818:+	CDA	cytidine deaminase [Source:HGNC Symbol;Acc:HGNC:1712]
chr1	20602847	20603112	peaks684	24.72903	ENST00000375071.4	Intron	ENST00000375071.4	13883	ENSG00000158825.6	chr1:20589086:20618903:29818:+	CDA	cytidine deaminase [Source:HGNC Symbol;Acc:HGNC:1712]
chr1	20604224	20604388	peaks685	21.90072	ENST00000375071.4	Intron	ENST00000375071.4	15209	ENSG00000158825.6	chr1:20589086:20618903:29818:+	CDA	cytidine deaminase [Source:HGNC Symbol;Acc:HGNC:1712]
chr1	20612234	20612724	peaks686	54.70498	ENST00000375071.4	Intron	ENST00000321556.5	-20979	ENSG00000158828.8	chr1:20633458:20651511:18054:+	PINK1	PTEN induced kinase 1 [Source:HGNC Symbol;Acc:HGNC:14581]
chr1	20613968	20614168	peaks687	4.78817	ENST00000375071.4	Intron	ENST00000321556.5	-19390	ENSG00000158828.8	chr1:20633458:20651511:18054:+	PINK1	PTEN induced kinase 1 [Source:HGNC Symbol;Acc:HGNC:14581]
chr1	20633835	20634040	peaks688	4.09023	ENST00000321556.5,ENST00000622012.1	Promoter1k	ENST00000622012.1	259	ENSG00000284005.1	chr1:20633679:20633788:110:+	MIR6084	microRNA 6084 [Source:HGNC Symbol;Acc:HGNC:50235]
chr1	20634294	20634413	peaks689	6.07570	ENST00000321556.5,ENST00000622012.1	Promoter1k	ENST00000622012.1	675	ENSG00000284005.1	chr1:20633679:20633788:110:+	MIR6084	microRNA 6084 [Source:HGNC Symbol;Acc:HGNC:50235]
chr1	20634657	20634996	peaks690	12.80012	ENST00000622012.1	Promoter1k	ENST00000622012.1	1148	ENSG00000284005.1	chr1:20633679:20633788:110:+	MIR6084	microRNA 6084 [Source:HGNC Symbol;Acc:HGNC:50235]
chr1	20661368	20661661	peaks691	19.35259	ENST00000602624.7,ENST00000415136.6	Promoter1k	ENST00000415136.6	29	ENSG00000244038.11	chr1:20651767:20661544:9778:-	DDOST	dolichyl-diphosphooligosaccharide--protein glycosyltransferase non-catalytic subunit [Source:HGNC Symbol;Acc:HGNC:2728]
chr1	20684852	20684995	peaks692	1.39591	ENST00000247986.2,ENST00000400463.8,ENST00000375044.5	Exon	ENST00000440621.1	9089	ENSG00000235432.1	chr1:20692734:20694013:1280:-		nucleolar protein 5A 56kDa with KKE/D repeat (NOL5A) pseudogene
chr1	20732115	20732315	peaks693	15.90735	ENST00000375031.5,ENST00000444387.7,ENST00000436642.1	Promoter1k	ENST00000375031.5	425	ENSG00000189410.12	chr1:20719731:20732837:13107:-	SH2D5	SH2 domain containing 5 [Source:HGNC Symbol;Acc:HGNC:28819]
chr1	20733136	20733319	peaks694	3.63419	ENST00000375031.5,ENST00000444387.7,ENST00000436642.1	Promoter1k	ENST00000436642.1	348	ENSG00000233069.1	chr1:20732880:20733952:1073:+		novel transcript
chr1	20786423	20787041	peaks695	107.78147	ENST00000375000.5,ENST00000312239.10,ENST00000438032.6	Promoter1k	ENST00000312239.10	-80	ENSG00000127483.19	chr1:20740266:20787323:47058:-	HP1BP3	heterochromatin protein 1 binding protein 3 [Source:HGNC Symbol;Acc:HGNC:24973]
chr1	21022350	21022514	peaks696	9.26036	ENST00000356916.7,ENST00000684485.1,ENST00000374935.7,ENST00000685872.1,ENST00000602326.6,ENST00000686579.1,ENST00000693470.1,ENST00000634879.2,ENST00000264211.13,ENST00000682284.1,ENST00000400422.6	Intron	ENST00000420703.1	-18498	ENSG00000233072.1	chr1:21003550:21003934:385:-	RPS15AP6	ribosomal protein S15a pseudogene 6 [Source:HGNC Symbol;Acc:HGNC:35657]
chr1	21149908	21150218	peaks697	34.17302	ENST00000356916.7,ENST00000682284.1,ENST00000602326.6,ENST00000400422.6,ENST00000634879.2,ENST00000374935.7,ENST00000693470.1,ENST00000685872.1,ENST00000686579.1	Intron	ENST00000430808.1	-11412	ENSG00000235112.1	chr1:21161475:21162081:607:+	HSPE1P27	heat shock protein family E (Hsp10) member 1 pseudogene 27 [Source:HGNC Symbol;Acc:HGNC:49346]
chr1	21176098	21176209	peaks698	4.61857	ENST00000685872.1,ENST00000634879.2,ENST00000693470.1,ENST00000400422.6,ENST00000374935.7,ENST00000602326.6,ENST00000669329.1	Promoter1k	ENST00000685872.1,ENST00000634879.2,ENST00000693470.1	682	ENSG00000075151.24	chr1:20806292:21177285:370994:-	EIF4G3	eukaryotic translation initiation factor 4 gamma 3 [Source:HGNC Symbol;Acc:HGNC:3298]
chr1	21176476	21176738	peaks699	2.33991	ENST00000685872.1,ENST00000634879.2,ENST00000693470.1,ENST00000400422.6,ENST00000374935.7,ENST00000602326.6,ENST00000669329.1,ENST00000686579.1	Promoter1k	ENST00000685872.1,ENST00000634879.2,ENST00000693470.1	229	ENSG00000075151.24	chr1:20806292:21177285:370994:-	EIF4G3	eukaryotic translation initiation factor 4 gamma 3 [Source:HGNC Symbol;Acc:HGNC:3298]
chr1	21176848	21177050	peaks700	3.40491	ENST00000685872.1,ENST00000634879.2,ENST00000693470.1,ENST00000400422.6,ENST00000374935.7,ENST00000602326.6,ENST00000669329.1,ENST00000686579.1	Promoter1k	ENST00000602326.6	-52	ENSG00000075151.24	chr1:20806292:21177285:370994:-	EIF4G3	eukaryotic translation initiation factor 4 gamma 3 [Source:HGNC Symbol;Acc:HGNC:3298]
chr1	21212215	21212367	peaks701	6.94536	NA	Intergenic	ENST00000686579.1	-35006	ENSG00000075151.24	chr1:20806292:21177285:370994:-	EIF4G3	eukaryotic translation initiation factor 4 gamma 3 [Source:HGNC Symbol;Acc:HGNC:3298]
chr1	21218270	21218379	peaks702	2.44261	ENST00000415912.6,ENST00000374893.11	3'UTR	ENST00000686579.1	-41040	ENSG00000075151.24	chr1:20806292:21177285:370994:-	EIF4G3	eukaryotic translation initiation factor 4 gamma 3 [Source:HGNC Symbol;Acc:HGNC:3298]
chr1	21222378	21222588	peaks703	2.58973	ENST00000436918.6,ENST00000649812.1,ENST00000357071.8,ENST00000264205.10,ENST00000374893.11,ENST00000415912.6	Intron	ENST00000416959.1	-43599	ENSG00000236936.1	chr1:21266082:21267251:1170:+		novel transcript
chr1	21239109	21239459	peaks704	11.36076	ENST00000264205.10,ENST00000374893.11,ENST00000415912.6,ENST00000357071.8,ENST00000649812.1,ENST00000436918.6	Intron	ENST00000416959.1	-26798	ENSG00000236936.1	chr1:21266082:21267251:1170:+		novel transcript
chr1	21262901	21263022	peaks705	4.95605	ENST00000264205.10,ENST00000649812.1,ENST00000436918.6,ENST00000415912.6,ENST00000357071.8,ENST00000374893.11	Intron	ENST00000416959.1	-3120	ENSG00000236936.1	chr1:21266082:21267251:1170:+		novel transcript
chr1	21294418	21294885	peaks706	25.16656	ENST00000449034.1	Promoter1-2k	ENST00000449034.1	1362	ENSG00000231105.2	chr1:21293290:21299874:6585:+	ECE1-AS1	ECE1 antisense RNA 1 [Source:HGNC Symbol;Acc:HGNC:40203]
chr1	21324180	21324853	peaks707	48.79370	ENST00000415912.6,ENST00000649812.1	Intron	ENST00000415912.6	20987	ENSG00000117298.16	chr1:21217247:21345572:128326:-	ECE1	endothelin converting enzyme 1 [Source:HGNC Symbol;Acc:HGNC:3146]
chr1	21334211	21334584	peaks708	78.30255	ENST00000415912.6,ENST00000649812.1	Intron	ENST00000415912.6	11106	ENSG00000117298.16	chr1:21217247:21345572:128326:-	ECE1	endothelin converting enzyme 1 [Source:HGNC Symbol;Acc:HGNC:3146]
chr1	21345347	21345746	peaks709	17.66877	ENST00000415912.6,ENST00000649812.1	Promoter1k	ENST00000649812.1	25	ENSG00000117298.16	chr1:21217247:21345572:128326:-	ECE1	endothelin converting enzyme 1 [Source:HGNC Symbol;Acc:HGNC:3146]
chr1	21368575	21368720	peaks710	4.28129	NA	Intergenic	ENST00000649812.1	-23076	ENSG00000117298.16	chr1:21217247:21345572:128326:-	ECE1	endothelin converting enzyme 1 [Source:HGNC Symbol;Acc:HGNC:3146]
chr1	21439991	21440274	peaks711	12.31809	ENST00000454000.6,ENST00000318249.10,ENST00000342104.9	Promoter1k	ENST00000318249.10	-4	ENSG00000142794.19	chr1:21440128:21485005:44878:+	NBPF3	NBPF member 3 [Source:HGNC Symbol;Acc:HGNC:25076]
chr1	21488821	21489045	peaks712	4.64742	NA	Intergenic	ENST00000619554.1	20383	ENSG00000142794.19	chr1:21440128:21485005:44878:+	NBPF3	NBPF member 3 [Source:HGNC Symbol;Acc:HGNC:25076]
chr1	21539956	21540076	peaks713	10.84699	ENST00000539907.5,ENST00000540617.5,ENST00000374840.8	Intron	ENST00000696766.1	-7388	ENSG00000289715.1	chr1:21547404:21554002:6599:+		novel protein
chr1	21574629	21575027	peaks714	11.89928	ENST00000540617.5,ENST00000374832.5,ENST00000539907.5,ENST00000374840.8	Intron	ENST00000457706.1	-11644	ENSG00000233431.1	chr1:21586472:21591187:4716:+	LINC02596	long intergenic non-protein coding RNA 2596 [Source:HGNC Symbol;Acc:HGNC:53948]
chr1	21587067	21587490	peaks715	69.92614	ENST00000457706.1	Promoter1k	ENST00000457706.1	807	ENSG00000233431.1	chr1:21586472:21591187:4716:+	LINC02596	long intergenic non-protein coding RNA 2596 [Source:HGNC Symbol;Acc:HGNC:53948]
chr1	21607778	21608146	peaks716	110.76495	ENST00000374763.6,ENST00000542643.6,ENST00000374761.6,ENST00000495204.5,ENST00000374765.9	Intron	ENST00000374763.6	12079	ENSG00000076864.21	chr1:21596221:21669357:73137:-	RAP1GAP	RAP1 GTPase activating protein [Source:HGNC Symbol;Acc:HGNC:9858]
chr1	21626872	21627081	peaks717	5.83004	ENST00000374765.9,ENST00000542643.6,ENST00000495204.5	Intron	ENST00000374761.6	-4409	ENSG00000076864.21	chr1:21596221:21669357:73137:-	RAP1GAP	RAP1 GTPase activating protein [Source:HGNC Symbol;Acc:HGNC:9858]
chr1	21638793	21638957	peaks718	4.68293	ENST00000374765.9,ENST00000542643.6,ENST00000495204.5	Intron	ENST00000495204.5	12961	ENSG00000076864.21	chr1:21596221:21669357:73137:-	RAP1GAP	RAP1 GTPase activating protein [Source:HGNC Symbol;Acc:HGNC:9858]
chr1	21659402	21659506	peaks719	2.97250	ENST00000542643.6,ENST00000374765.9	Intron	ENST00000495204.5	-7618	ENSG00000076864.21	chr1:21596221:21669357:73137:-	RAP1GAP	RAP1 GTPase activating protein [Source:HGNC Symbol;Acc:HGNC:9858]
chr1	21782719	21783313	peaks720	66.24987	ENST00000529637.5,ENST00000308271.14,ENST00000400301.5,ENST00000421625.6	Promoter1k	ENST00000529637.5	-25	ENSG00000090686.16	chr1:21678298:21783606:105309:-	USP48	ubiquitin specific peptidase 48 [Source:HGNC Symbol;Acc:HGNC:18533]
chr1	21783592	21783746	peaks721	17.93957	ENST00000529637.5,ENST00000308271.14,ENST00000400301.5,ENST00000421625.6	Promoter1k	ENST00000421625.6	-63	ENSG00000090686.16	chr1:21678298:21783606:105309:-	USP48	ubiquitin specific peptidase 48 [Source:HGNC Symbol;Acc:HGNC:18533]
chr1	21815830	21815930	peaks722	3.90832	ENST00000543870.1,ENST00000344642.7	Intron	ENST00000543870.1	3517	ENSG00000187942.12	chr1:21812265:21825225:12961:+	LDLRAD2	low density lipoprotein receptor class A domain containing 2 [Source:HGNC Symbol;Acc:HGNC:32071]
chr1	21817067	21817229	peaks723	7.43226	ENST00000543870.1,ENST00000344642.7	Intron	ENST00000543870.1	4785	ENSG00000187942.12	chr1:21812265:21825225:12961:+	LDLRAD2	low density lipoprotein receptor class A domain containing 2 [Source:HGNC Symbol;Acc:HGNC:32071]
chr1	21847489	21847688	peaks724	1.80454	ENST00000374695.8	Exon	ENST00000543870.1	35226	ENSG00000187942.12	chr1:21812265:21825225:12961:+	LDLRAD2	low density lipoprotein receptor class A domain containing 2 [Source:HGNC Symbol;Acc:HGNC:32071]
chr1	21857559	21857662	peaks725	4.56893	ENST00000374695.8	Intron	ENST00000543870.1	45248	ENSG00000187942.12	chr1:21812265:21825225:12961:+	LDLRAD2	low density lipoprotein receptor class A domain containing 2 [Source:HGNC Symbol;Acc:HGNC:32071]
chr1	21904849	21905231	peaks726	68.85659	ENST00000423231.1	Promoter2-3k	ENST00000423231.1	-3058	ENSG00000232037.3	chr1:21908098:21908580:483:+		ribosomal protein L21 (RPL21) pseudogene
chr1	21931022	21931395	peaks727	67.93756	ENST00000374695.8	Intron	ENST00000374695.8	6101	ENSG00000142798.20	chr1:21822244:21937310:115067:-	HSPG2	heparan sulfate proteoglycan 2 [Source:HGNC Symbol;Acc:HGNC:5273]
chr1	21935511	21935682	peaks728	4.41160	ENST00000374695.8	Promoter1-2k	ENST00000374695.8	1713	ENSG00000142798.20	chr1:21822244:21937310:115067:-	HSPG2	heparan sulfate proteoglycan 2 [Source:HGNC Symbol;Acc:HGNC:5273]
chr1	21937208	21937524	peaks729	23.05092	ENST00000374695.8	Promoter1k	ENST00000374695.8	-56	ENSG00000142798.20	chr1:21822244:21937310:115067:-	HSPG2	heparan sulfate proteoglycan 2 [Source:HGNC Symbol;Acc:HGNC:5273]
chr1	22024989	22026085	peaks730	47.69798	ENST00000635675.2,ENST00000695855.1,ENST00000655655.1,ENST00000635097.2,ENST00000655353.1,ENST00000634712.2,ENST00000695856.1,ENST00000634451.2,ENST00000452322.2	Promoter1k	ENST00000452322.2	-16	ENSG00000218510.9	chr1:22024558:22031223:6666:+	LINC00339	long intergenic non-protein coding RNA 339 [Source:HGNC Symbol;Acc:HGNC:25011]
chr1	22046970	22047126	peaks731	4.39345	ENST00000695855.1,ENST00000695856.1,ENST00000649486.1	Intron	ENST00000344548.8,ENST00000400259.5	-5579	ENSG00000070831.18	chr1:22052627:22101360:48734:+	CDC42	cell division cycle 42 [Source:HGNC Symbol;Acc:HGNC:1736]
chr1	22052512	22052777	peaks732	63.77383	ENST00000344548.8,ENST00000400259.5,ENST00000667384.2,ENST00000411827.2,ENST00000695857.1,ENST00000695858.1,ENST00000695859.1,ENST00000315554.15,ENST00000656825.1,ENST00000695860.1,ENST00000695796.1,ENST00000649486.1,ENST00000695797.1,ENST00000662562.2	Promoter1k	ENST00000667384.2	-6	ENSG00000070831.18	chr1:22052627:22101360:48734:+	CDC42	cell division cycle 42 [Source:HGNC Symbol;Acc:HGNC:1736]
chr1	22053052	22053397	peaks733	22.06801	ENST00000344548.8,ENST00000400259.5,ENST00000667384.2,ENST00000411827.2,ENST00000695857.1,ENST00000695858.1,ENST00000695859.1,ENST00000315554.15,ENST00000656825.1,ENST00000695860.1,ENST00000695796.1,ENST00000649486.1,ENST00000695797.1,ENST00000662562.2	Promoter1k	ENST00000695797.1	202	ENSG00000070831.18	chr1:22052627:22101360:48734:+	CDC42	cell division cycle 42 [Source:HGNC Symbol;Acc:HGNC:1736]
chr1	22107280	22107433	peaks734	4.28129	NA	Intergenic	ENST00000695802.1	31023	ENSG00000070831.18	chr1:22052627:22101360:48734:+	CDC42	cell division cycle 42 [Source:HGNC Symbol;Acc:HGNC:1736]
chr1	22143114	22143802	peaks735	15.54922	ENST00000648968.1,ENST00000290167.11	Promoter1k	ENST00000290167.11	-361	ENSG00000162552.15	chr1:22117313:22143969:26657:-	WNT4	Wnt family member 4 [Source:HGNC Symbol;Acc:HGNC:12783]
chr1	22217868	22218067	peaks736	8.71862	NA	Intergenic	ENST00000581169.1	-48271	ENSG00000266564.1	chr1:22266239:22266300:62:+	MIR4418	microRNA 4418 [Source:HGNC Symbol;Acc:HGNC:41789]
chr1	22250991	22251145	peaks737	5.02424	NA	Intergenic	ENST00000581169.1	-15171	ENSG00000266564.1	chr1:22266239:22266300:62:+	MIR4418	microRNA 4418 [Source:HGNC Symbol;Acc:HGNC:41789]
chr1	22276033	22276196	peaks738	5.47147	NA	Intergenic	ENST00000581169.1	9876	ENSG00000266564.1	chr1:22266239:22266300:62:+	MIR4418	microRNA 4418 [Source:HGNC Symbol;Acc:HGNC:41789]
chr1	22289088	22289253	peaks739	1.70714	NA	Intergenic	ENST00000581169.1	22932	ENSG00000266564.1	chr1:22266239:22266300:62:+	MIR4418	microRNA 4418 [Source:HGNC Symbol;Acc:HGNC:41789]
chr1	22408551	22408733	peaks740	10.96944	NA	Intergenic	ENST00000624125.1	-42160	ENSG00000279625.1	chr1:22364630:22366482:1853:-		TEC
chr1	22451710	22451857	peaks741	15.47586	ENST00000375647.5,ENST00000374651.8,ENST00000404138.5	Promoter1k	ENST00000375647.5,ENST00000374651.8,ENST00000404138.5	-67	ENSG00000184677.18	chr1:22428838:22531157:102320:+	ZBTB40	zinc finger and BTB domain containing 40 [Source:HGNC Symbol;Acc:HGNC:29045]
chr1	22678522	22678651	peaks742	3.25959	NA	Intergenic	ENST00000695763.1	19188	ENSG00000173369.18	chr1:22652762:22661637:8876:+	C1QB	complement C1q B chain [Source:HGNC Symbol;Acc:HGNC:1242]
chr1	22739753	22739956	peaks743	5.18023	ENST00000400191.7,ENST00000374630.8,ENST00000544305.5,ENST00000374632.7	Intron	ENST00000581646.1	20338	ENSG00000265422.1	chr1:22719517:22719598:82:+	MIR4684	microRNA 4684 [Source:HGNC Symbol;Acc:HGNC:41695]
chr1	22740415	22740644	peaks744	6.41503	ENST00000400191.7,ENST00000374630.8,ENST00000544305.5,ENST00000374632.7	Intron	ENST00000581646.1	21013	ENSG00000265422.1	chr1:22719517:22719598:82:+	MIR4684	microRNA 4684 [Source:HGNC Symbol;Acc:HGNC:41695]
chr1	22747528	22747673	peaks745	5.68630	ENST00000400191.7,ENST00000374630.8,ENST00000544305.5,ENST00000374632.7	Intron	ENST00000374627.1	-27577	ENSG00000133216.17	chr1:22710839:22921500:210662:+	EPHB2	EPH receptor B2 [Source:HGNC Symbol;Acc:HGNC:3393]
chr1	22766873	22767060	peaks746	3.16522	ENST00000400191.7,ENST00000374630.8,ENST00000544305.5,ENST00000374632.7	Intron	ENST00000374627.1	-8211	ENSG00000133216.17	chr1:22710839:22921500:210662:+	EPHB2	EPH receptor B2 [Source:HGNC Symbol;Acc:HGNC:3393]
chr1	22780814	22780920	peaks747	1.63863	ENST00000374627.1,ENST00000400191.7,ENST00000374630.8,ENST00000544305.5,ENST00000374632.7	Intron	ENST00000374627.1	5689	ENSG00000133216.17	chr1:22710839:22921500:210662:+	EPHB2	EPH receptor B2 [Source:HGNC Symbol;Acc:HGNC:3393]
chr1	22787794	22787958	peaks748	7.30728	ENST00000374632.7,ENST00000374627.1,ENST00000400191.7,ENST00000544305.5,ENST00000374630.8	Intron	ENST00000374627.1	12698	ENSG00000133216.17	chr1:22710839:22921500:210662:+	EPHB2	EPH receptor B2 [Source:HGNC Symbol;Acc:HGNC:3393]
chr1	22789423	22789592	peaks749	9.96556	ENST00000374632.7,ENST00000374627.1,ENST00000400191.7,ENST00000544305.5,ENST00000374630.8	Intron	ENST00000374627.1	14330	ENSG00000133216.17	chr1:22710839:22921500:210662:+	EPHB2	EPH receptor B2 [Source:HGNC Symbol;Acc:HGNC:3393]
chr1	22803944	22804163	peaks750	4.20889	ENST00000374632.7,ENST00000374627.1,ENST00000400191.7,ENST00000544305.5,ENST00000374630.8	Intron	ENST00000374627.1	28876	ENSG00000133216.17	chr1:22710839:22921500:210662:+	EPHB2	EPH receptor B2 [Source:HGNC Symbol;Acc:HGNC:3393]
chr1	22808313	22808585	peaks751	43.40376	ENST00000374632.7,ENST00000374627.1,ENST00000400191.7,ENST00000544305.5,ENST00000374630.8	Intron	ENST00000419644.1	28400	ENSG00000225952.1	chr1:22835713:22836849:1137:-		novel transcript
chr1	22814637	22815015	peaks752	11.22066	ENST00000374632.7,ENST00000374627.1,ENST00000400191.7,ENST00000544305.5,ENST00000374630.8	Intron	ENST00000419644.1	22023	ENSG00000225952.1	chr1:22835713:22836849:1137:-		novel transcript
chr1	22832137	22832350	peaks753	55.66450	ENST00000374632.7,ENST00000374627.1,ENST00000400191.7,ENST00000544305.5,ENST00000374630.8	Intron	ENST00000419644.1	4605	ENSG00000225952.1	chr1:22835713:22836849:1137:-		novel transcript
chr1	22832490	22832758	peaks754	47.13321	ENST00000374632.7,ENST00000374627.1,ENST00000400191.7,ENST00000544305.5,ENST00000374630.8	Intron	ENST00000419644.1	4225	ENSG00000225952.1	chr1:22835713:22836849:1137:-		novel transcript
chr1	22882668	22882839	peaks755	4.31352	ENST00000400191.7,ENST00000374632.7,ENST00000374627.1,ENST00000544305.5,ENST00000374630.8	Intron	ENST00000581187.1	-19528	ENSG00000264014.1	chr1:22863159:22863226:68:-	MIR4253	microRNA 4253 [Source:HGNC Symbol;Acc:HGNC:38231]
chr1	22953056	22953217	peaks756	1.60756	ENST00000426928.7	Exon	ENST00000426928.7	19729	ENSG00000215906.9	chr1:22953043:22972866:19824:-	LACTBL1	lactamase beta like 1 [Source:HGNC Symbol;Acc:HGNC:35445]
chr1	22976502	22976611	peaks757	8.32183	NA	Intergenic	ENST00000426928.7	-3691	ENSG00000215906.9	chr1:22953043:22972866:19824:-	LACTBL1	lactamase beta like 1 [Source:HGNC Symbol;Acc:HGNC:35445]
chr1	23019257	23019554	peaks758	67.75414	ENST00000440767.3,ENST00000686270.1,ENST00000685102.1,ENST00000465864.2,ENST00000693156.1,ENST00000692853.1,ENST00000692209.1,ENST00000692056.1,ENST00000690627.1,ENST00000686339.1,ENST00000686771.1,ENST00000692975.1,ENST00000691682.1,ENST00000691404.1,ENST00000691694.1,ENST00000688680.1,ENST00000356634.7,ENST00000400181.9	Promoter1k	ENST00000686270.1,ENST00000685102.1,ENST00000465864.2,ENST00000693156.1,ENST00000692853.1,ENST00000692209.1,ENST00000692056.1,ENST00000690627.1,ENST00000686339.1,ENST00000686771.1,ENST00000692975.1,ENST00000691682.1,ENST00000691404.1,ENST00000691694.1,ENST00000688680.1	-37	ENSG00000004487.18	chr1:23019443:23083689:64247:+	KDM1A	lysine demethylase 1A [Source:HGNC Symbol;Acc:HGNC:29079]
chr1	23100355	23100539	peaks759	10.80571	ENST00000314174.5,ENST00000302291.9	Intron	ENST00000427154.1	-12389	ENSG00000240553.1	chr1:23020147:23088058:67912:-		novel transcript
chr1	23110879	23111012	peaks760	4.78475	ENST00000314174.5,ENST00000302291.9	Intron	ENST00000427154.1	-22888	ENSG00000240553.1	chr1:23020147:23088058:67912:-		novel transcript
chr1	23167528	23168077	peaks761	43.26372	ENST00000314174.5,ENST00000302291.9,ENST00000691668.1	Promoter1k	ENST00000691668.1	86	ENSG00000289014.1	chr1:23167098:23167889:792:-		novel transcript, sense intronic to LUZP1
chr1	23168732	23168878	peaks762	7.59818	ENST00000314174.5,ENST00000302291.9,ENST00000691668.1	Promoter1k	ENST00000314174.5	12	ENSG00000169641.15	chr1:23084030:23177808:93779:-	LUZP1	leucine zipper protein 1 [Source:HGNC Symbol;Acc:HGNC:14985]
chr1	23177475	23177812	peaks763	5.10600	NA	Intergenic	ENST00000302291.9	-8788	ENSG00000169641.15	chr1:23084030:23177808:93779:-	LUZP1	leucine zipper protein 1 [Source:HGNC Symbol;Acc:HGNC:14985]
chr1	23189020	23189159	peaks764	6.59278	NA	Intergenic	ENST00000302291.9	-20234	ENSG00000169641.15	chr1:23084030:23177808:93779:-	LUZP1	leucine zipper protein 1 [Source:HGNC Symbol;Acc:HGNC:14985]
chr1	23194004	23194316	peaks765	24.28836	ENST00000374619.2	5'UTR	ENST00000374619.2	23342	ENSG00000179546.5	chr1:23191895:23217502:25608:-	HTR1D	5-hydroxytryptamine receptor 1D [Source:HGNC Symbol;Acc:HGNC:5289]
chr1	23196719	23197237	peaks766	27.07549	ENST00000374619.2	Intron	ENST00000374619.2	20524	ENSG00000179546.5	chr1:23191895:23217502:25608:-	HTR1D	5-hydroxytryptamine receptor 1D [Source:HGNC Symbol;Acc:HGNC:5289]
chr1	23207894	23208041	peaks767	4.64656	ENST00000374619.2	Intron	ENST00000374619.2	9534	ENSG00000179546.5	chr1:23191895:23217502:25608:-	HTR1D	5-hydroxytryptamine receptor 1D [Source:HGNC Symbol;Acc:HGNC:5289]
chr1	23246369	23246561	peaks768	2.74938	ENST00000442089.1	Promoter1-2k	ENST00000442089.1	1700	ENSG00000215381.3	chr1:23244765:23245224:460:+		ribosomal protein L29 (RPL29) pseudogene
chr1	23344400	23344820	peaks769	43.01759	ENST00000302271.11,ENST00000606561.5,ENST00000374616.7,ENST00000374612.5,ENST00000675048.1,ENST00000478691.5	Promoter1k	ENST00000478691.5	-274	ENSG00000125944.21	chr1:23303771:23344336:40566:-	HNRNPR	heterogeneous nuclear ribonucleoprotein R [Source:HGNC Symbol;Acc:HGNC:5047]
chr1	23368163	23368498	peaks770	37.39689	ENST00000374608.3,ENST00000437367.5,ENST00000703051.1,ENST00000454117.2,ENST00000689840.1,ENST00000671509.2,ENST00000458053.4,ENST00000518600.3,ENST00000335648.3,ENST00000518821.1	Promoter1k	ENST00000374608.3	55	ENSG00000125945.15	chr1:23359448:23369836:10389:-	ZNF436	zinc finger protein 436 [Source:HGNC Symbol;Acc:HGNC:20814]
chr1	23368881	23369146	peaks771	19.38039	ENST00000374608.3,ENST00000437367.5,ENST00000703051.1,ENST00000454117.2,ENST00000689840.1,ENST00000671509.2,ENST00000458053.4,ENST00000518600.3,ENST00000335648.3,ENST00000518821.1,ENST00000314011.9	Promoter1k	ENST00000458053.4	17	ENSG00000249087.9	chr1:23368939:23371839:2901:+	ZNF436-AS1	ZNF436 antisense RNA 1 [Source:HGNC Symbol;Acc:HGNC:25122]
chr1	23377487	23377622	peaks772	4.55880	ENST00000605350.1	Promoter1-2k	ENST00000605350.1	1474	ENSG00000271420.1	chr1:23378380:23379029:650:-		novel transcript
chr1	23403834	23404086	peaks773	10.06873	ENST00000374601.7,ENST00000461794.1	3'UTR	ENST00000445848.2	-6872	ENSG00000232482.2	chr1:23410832:23412146:1315:+		single-stranded DNA binding protein (SSBP1) pseudogene
chr1	23436684	23436864	peaks774	4.51901	ENST00000495646.5	Promoter1k	ENST00000495646.5	-97	ENSG00000088280.20	chr1:23428563:23484568:56006:-	ASAP3	ArfGAP with SH3 domain, ankyrin repeat and PH domain 3 [Source:HGNC Symbol;Acc:HGNC:14987]
chr1	23452035	23452228	peaks775	22.96407	ENST00000336689.8,ENST00000437606.6	Intron	ENST00000495646.5	-15455	ENSG00000088280.20	chr1:23428563:23484568:56006:-	ASAP3	ArfGAP with SH3 domain, ankyrin repeat and PH domain 3 [Source:HGNC Symbol;Acc:HGNC:14987]
chr1	23472928	23473458	peaks776	61.19418	ENST00000437606.6,ENST00000336689.8	Intron	ENST00000336689.8,ENST00000437606.6	10986	ENSG00000088280.20	chr1:23428563:23484568:56006:-	ASAP3	ArfGAP with SH3 domain, ankyrin repeat and PH domain 3 [Source:HGNC Symbol;Acc:HGNC:14987]
chr1	23484189	23484776	peaks777	20.44369	ENST00000336689.8,ENST00000437606.6	Promoter1k	ENST00000336689.8,ENST00000437606.6	-304	ENSG00000088280.20	chr1:23428563:23484568:56006:-	ASAP3	ArfGAP with SH3 domain, ankyrin repeat and PH domain 3 [Source:HGNC Symbol;Acc:HGNC:14987]
chr1	23528251	23528606	peaks778	20.92556	ENST00000361729.3	Promoter2-3k	ENST00000361729.3	2804	ENSG00000007968.7	chr1:23506438:23531233:24796:-	E2F2	E2F transcription factor 2 [Source:HGNC Symbol;Acc:HGNC:3114]
chr1	23530812	23530977	peaks779	4.63836	ENST00000361729.3	Promoter1k	ENST00000361729.3	338	ENSG00000007968.7	chr1:23506438:23531233:24796:-	E2F2	E2F transcription factor 2 [Source:HGNC Symbol;Acc:HGNC:3114]
chr1	23540023	23540123	peaks780	3.26893	NA	Intergenic	ENST00000361729.3	-8840	ENSG00000007968.7	chr1:23506438:23531233:24796:-	E2F2	E2F transcription factor 2 [Source:HGNC Symbol;Acc:HGNC:3114]
chr1	23554992	23555251	peaks781	41.44170	NA	Intergenic	ENST00000451217.1	-4207	ENSG00000235052.1	chr1:23549139:23550915:1777:-		novel transcript
chr1	23556084	23556256	peaks782	6.63061	NA	Intergenic	ENST00000374561.6	3331	ENSG00000117318.9	chr1:23557926:23559501:1576:-	ID3	inhibitor of DNA binding 3 [Source:HGNC Symbol;Acc:HGNC:5362]
chr1	23556795	23557069	peaks783	9.06145	ENST00000374561.6	Promoter2-3k	ENST00000374561.6	2569	ENSG00000117318.9	chr1:23557926:23559501:1576:-	ID3	inhibitor of DNA binding 3 [Source:HGNC Symbol;Acc:HGNC:5362]
chr1	23559388	23559596	peaks784	10.25297	ENST00000374561.6	Promoter1k	ENST00000374561.6	9	ENSG00000117318.9	chr1:23557926:23559501:1576:-	ID3	inhibitor of DNA binding 3 [Source:HGNC Symbol;Acc:HGNC:5362]
chr1	23562422	23562554	peaks785	14.38657	ENST00000374561.6	Promoter2-3k	ENST00000374561.6	-2987	ENSG00000117318.9	chr1:23557926:23559501:1576:-	ID3	inhibitor of DNA binding 3 [Source:HGNC Symbol;Acc:HGNC:5362]
chr1	23574398	23574508	peaks786	2.83519	NA	Intergenic	ENST00000477916.5	-7042	ENSG00000197880.10	chr1:23581495:23640568:59074:+	MDS2	myelodysplastic syndrome 2 translocation associated [Source:HGNC Symbol;Acc:HGNC:29633]
chr1	23619655	23619796	peaks787	5.42891	ENST00000477916.5	Intron	ENST00000648225.1	-26105	ENSG00000285802.1	chr1:23576436:23593621:17186:-		novel transcript
chr1	23657692	23657903	peaks788	2.66825	NA	Intergenic	ENST00000451300.2	-12496	ENSG00000229239.2	chr1:23670294:23680259:9966:+	EEF1A1P48	eukaryotic translation elongation factor 1 alpha 1 pseudogene 48 [Source:HGNC Symbol;Acc:HGNC:56205]
chr1	23691637	23691804	peaks789	24.14423	ENST00000458455.2,ENST00000374550.8,ENST00000643754.2	Promoter1k	ENST00000374550.8	-21	ENSG00000142676.14	chr1:23691742:23696835:5094:+	RPL11	ribosomal protein L11 [Source:HGNC Symbol;Acc:HGNC:10301]
chr1	23699867	23700016	peaks790	12.90142	NA	Intergenic	ENST00000458455.2	7636	ENSG00000142676.14	chr1:23691742:23696835:5094:+	RPL11	ribosomal protein L11 [Source:HGNC Symbol;Acc:HGNC:10301]
chr1	23703142	23703267	peaks791	5.42891	NA	Intergenic	ENST00000458455.2	10899	ENSG00000142676.14	chr1:23691742:23696835:5094:+	RPL11	ribosomal protein L11 [Source:HGNC Symbol;Acc:HGNC:10301]
chr1	23743217	23743529	peaks792	2.83519	ENST00000613537.5	Promoter1k	ENST00000613537.5	-98	ENSG00000011007.13	chr1:23743448:23762059:18612:+	ELOA	elongin A [Source:HGNC Symbol;Acc:HGNC:11620]
chr1	23778267	23778604	peaks793	4.28129	ENST00000655402.1,ENST00000692026.1,ENST00000703077.1,ENST00000427796.6,ENST00000246151.9	Promoter1k	ENST00000246151.9	18	ENSG00000057757.10	chr1:23778418:23788232:9815:+	PITHD1	PITH domain containing 1 [Source:HGNC Symbol;Acc:HGNC:25022]
chr1	23799514	23799981	peaks794	47.86147	ENST00000374497.7,ENST00000617979.5	Promoter1k	ENST00000374497.7	654	ENSG00000117308.15	chr1:23795599:23800781:5183:-	GALE	UDP-galactose-4-epimerase [Source:HGNC Symbol;Acc:HGNC:4116]
chr1	23800755	23800951	peaks795	8.19156	ENST00000374497.7,ENST00000617979.5	Promoter1k	ENST00000617979.5	-99	ENSG00000117308.15	chr1:23795599:23800781:5183:-	GALE	UDP-galactose-4-epimerase [Source:HGNC Symbol;Acc:HGNC:4116]
chr1	23838592	23838748	peaks796	23.17949	NA	Intergenic	ENST00000374490.8	-13241	ENSG00000117305.15	chr1:23801885:23838620:36736:-	HMGCL	3-hydroxy-3-methylglutaryl-CoA lyase [Source:HGNC Symbol;Acc:HGNC:5005]
chr1	23865487	23865851	peaks797	68.01910	ENST00000374479.4	Promoter2-3k	ENST00000374479.4	2621	ENSG00000179163.12	chr1:23845077:23868290:23214:-	FUCA1	alpha-L-fucosidase 1 [Source:HGNC Symbol;Acc:HGNC:4006]
chr1	23868166	23868454	peaks798	14.65837	ENST00000374479.4	Promoter1k	ENST00000374479.4	-20	ENSG00000179163.12	chr1:23845077:23868290:23214:-	FUCA1	alpha-L-fucosidase 1 [Source:HGNC Symbol;Acc:HGNC:4006]
chr1	23904790	23905000	peaks799	13.76635	ENST00000412176.1,ENST00000411815.3	Promoter2-3k	ENST00000412176.1	-2158	ENSG00000229106.1	chr1:23901471:23902737:1267:-	BTBD6P1	BTB domain containing 6 pseudogene 1 [Source:HGNC Symbol;Acc:HGNC:51542]
chr1	23916931	23917104	peaks800	13.58685	NA	Intergenic	ENST00000374472.5	-3656	ENSG00000188822.8	chr1:23870515:23913362:42848:-	CNR2	cannabinoid receptor 2 [Source:HGNC Symbol;Acc:HGNC:2160]
chr1	23959087	23959345	peaks801	9.33454	ENST00000334351.8,ENST00000374468.1	Promoter1k	ENST00000334351.8,ENST00000374468.1	-612	ENSG00000189266.13	chr1:23956839:23963462:6624:+	PNRC2	proline rich nuclear receptor coactivator 2 [Source:HGNC Symbol;Acc:HGNC:23158]
chr1	23959619	23959796	peaks802	11.96380	ENST00000334351.8,ENST00000374468.1	Promoter1k	ENST00000334351.8,ENST00000374468.1	-120	ENSG00000189266.13	chr1:23956839:23963462:6624:+	PNRC2	proline rich nuclear receptor coactivator 2 [Source:HGNC Symbol;Acc:HGNC:23158]
chr1	23980163	23980580	peaks803	35.23954	ENST00000374453.7,ENST00000453840.7,ENST00000374452.9,ENST00000343255.9,ENST00000492112.3,ENST00000344989.10,ENST00000484146.6	Promoter1k	ENST00000484146.6	-16	ENSG00000188529.15	chr1:23964347:23980927:16581:-	SRSF10	serine and arginine rich splicing factor 10 [Source:HGNC Symbol;Acc:HGNC:16713]
chr1	23980837	23981050	peaks804	45.94543	ENST00000374453.7,ENST00000453840.7,ENST00000374452.9,ENST00000343255.9,ENST00000492112.3,ENST00000344989.10,ENST00000484146.6	Promoter1k	ENST00000484146.6	-588	ENSG00000188529.15	chr1:23964347:23980927:16581:-	SRSF10	serine and arginine rich splicing factor 10 [Source:HGNC Symbol;Acc:HGNC:16713]
chr1	24018829	24019094	peaks805	20.41493	NA	Intergenic	ENST00000442164.2	-10443	ENSG00000215905.4	chr1:24007881:24008519:639:-	RPL36P5	ribosomal protein L36 pseudogene 5 [Source:HGNC Symbol;Acc:HGNC:35567]
chr1	24022823	24023090	peaks806	22.07483	NA	Intergenic	ENST00000442164.2	-14438	ENSG00000215905.4	chr1:24007881:24008519:639:-	RPL36P5	ribosomal protein L36 pseudogene 5 [Source:HGNC Symbol;Acc:HGNC:35567]
chr1	24112604	24112739	peaks807	6.59278	ENST00000374434.4	Promoter1k	ENST00000374434.4	-537	ENSG00000142661.19	chr1:24056035:24112135:56101:-	MYOM3	myomesin 3 [Source:HGNC Symbol;Acc:HGNC:26679]
chr1	24143112	24143238	peaks808	8.47390	ENST00000270800.2	Promoter1k	ENST00000270800.2	-35	ENSG00000142677.4	chr1:24119771:24143140:23370:-	IL22RA1	interleukin 22 receptor subunit alpha 1 [Source:HGNC Symbol;Acc:HGNC:13700]
chr1	24150564	24150764	peaks809	2.92443	NA	Intergenic	ENST00000270800.2	-7524	ENSG00000142677.4	chr1:24119771:24143140:23370:-	IL22RA1	interleukin 22 receptor subunit alpha 1 [Source:HGNC Symbol;Acc:HGNC:13700]
chr1	24158034	24158132	peaks810	1.70714	ENST00000374421.7,ENST00000327575.6,ENST00000327535.6	Intron	ENST00000270800.2	-14943	ENSG00000142677.4	chr1:24119771:24143140:23370:-	IL22RA1	interleukin 22 receptor subunit alpha 1 [Source:HGNC Symbol;Acc:HGNC:13700]
chr1	24191954	24192054	peaks811	3.20012	NA	Intergenic	ENST00000374419.1	-4045	ENSG00000185436.12	chr1:24154168:24187959:33792:-	IFNLR1	interferon lambda receptor 1 [Source:HGNC Symbol;Acc:HGNC:18584]
chr1	24202041	24202379	peaks812	2.64074	ENST00000439059.2	Promoter1-2k	ENST00000439059.2	1970	ENSG00000230023.2	chr1:24200240:24211693:11454:+	LINC02800	long intergenic non-protein coding RNA 2800 [Source:HGNC Symbol;Acc:HGNC:27642]
chr1	24203550	24203717	peaks813	12.09947	ENST00000439059.2,ENST00000690803.1	Intron	ENST00000439059.2	3394	ENSG00000230023.2	chr1:24200240:24211693:11454:+	LINC02800	long intergenic non-protein coding RNA 2800 [Source:HGNC Symbol;Acc:HGNC:27642]
chr1	24266375	24266932	peaks814	207.01587	ENST00000690803.1	Intron	ENST00000692334.1	-52110	ENSG00000158055.17	chr1:24199558:24364482:164925:+	GRHL3	grainyhead like transcription factor 3 [Source:HGNC Symbol;Acc:HGNC:25839]
chr1	24311327	24311442	peaks815	1.93266	ENST00000437965.1,ENST00000690803.1	Intron	ENST00000692334.1	-7379	ENSG00000158055.17	chr1:24199558:24364482:164925:+	GRHL3	grainyhead like transcription factor 3 [Source:HGNC Symbol;Acc:HGNC:25839]
chr1	24321626	24322496	peaks816	154.82442	ENST00000437965.1,ENST00000528064.6,ENST00000236255.4	Promoter1k	ENST00000437965.1	-160	ENSG00000232298.2	chr1:24307556:24321901:14346:-	GRHL3-AS1	GRHL3 antisense RNA 1 [Source:HGNC Symbol;Acc:HGNC:41119]
chr1	24365356	24365792	peaks817	9.98356	ENST00000374409.5,ENST00000337248.9,ENST00000003583.12	Intron	ENST00000528064.6,ENST00000236255.4	42534	ENSG00000158055.17	chr1:24199558:24364482:164925:+	GRHL3	grainyhead like transcription factor 3 [Source:HGNC Symbol;Acc:HGNC:25839]
chr1	24415526	24415734	peaks818	8.43529	ENST00000374409.5,ENST00000374399.9,ENST00000003912.7,ENST00000358028.8,ENST00000339255.2	Promoter1k	ENST00000374399.9	-172	ENSG00000001461.17	chr1:24415802:24472976:57175:+	NIPAL3	NIPA like domain containing 3 [Source:HGNC Symbol;Acc:HGNC:25233]
chr1	24416933	24417257	peaks819	65.05882	ENST00000374409.5,ENST00000374399.9,ENST00000003912.7,ENST00000358028.8,ENST00000339255.2	Promoter1-2k	ENST00000339255.2	1281	ENSG00000001461.17	chr1:24415802:24472976:57175:+	NIPAL3	NIPA like domain containing 3 [Source:HGNC Symbol;Acc:HGNC:25233]
chr1	24459931	24460164	peaks820	7.39263	ENST00000003912.7,ENST00000374399.9,ENST00000339255.2	Intron	ENST00000685637.1	-16314	ENSG00000288982.1	chr1:24476362:24476739:378:+		novel transcript
chr1	24502302	24502497	peaks821	9.43935	ENST00000538532.6,ENST00000618490.4,ENST00000374395.9,ENST00000436717.6,ENST00000616511.4	Promoter1k	ENST00000538532.6,ENST00000618490.4	49	ENSG00000117602.13	chr1:24502351:24541040:38690:+	RCAN3	RCAN family member 3 [Source:HGNC Symbol;Acc:HGNC:3042]
chr1	24502841	24503097	peaks822	2.91214	ENST00000538532.6,ENST00000618490.4,ENST00000374395.9,ENST00000436717.6,ENST00000616511.4	Promoter1k	ENST00000436717.6,ENST00000616511.4	72	ENSG00000117602.13	chr1:24502351:24541040:38690:+	RCAN3	RCAN family member 3 [Source:HGNC Symbol;Acc:HGNC:3042]
chr1	24515701	24515938	peaks823	3.32672	ENST00000412742.5,ENST00000630217.1,ENST00000374393.4	Promoter1-2k	ENST00000374393.4	1447	ENSG00000117602.13	chr1:24502351:24541040:38690:+	RCAN3	RCAN family member 3 [Source:HGNC Symbol;Acc:HGNC:3042]
chr1	24559453	24559594	peaks824	6.67625	ENST00000374392.3	Intron	ENST00000374392.3	3437	ENSG00000184454.7	chr1:24556087:24609328:53242:+	NCMAP	non-compact myelin associated protein [Source:HGNC Symbol;Acc:HGNC:29332]
chr1	24570658	24570784	peaks825	2.74938	ENST00000374392.3	Intron	ENST00000443086.2	7094	ENSG00000227312.2	chr1:24563627:24563974:348:+		ribosomal protein L26 (RPL26) pseudogene
chr1	24591402	24591620	peaks826	12.38694	ENST00000374392.3	Intron	ENST00000443086.2	27884	ENSG00000227312.2	chr1:24563627:24563974:348:+		ribosomal protein L26 (RPL26) pseudogene
chr1	24642887	24643292	peaks827	70.92165	ENST00000705662.1,ENST00000705663.1,ENST00000705682.1,ENST00000705681.1,ENST00000374389.8,ENST00000323848.14	Promoter1k	ENST00000705662.1,ENST00000705663.1	-110	ENSG00000133226.19	chr1:24631716:24673281:41566:+	SRRM1	serine and arginine repetitive matrix 1 [Source:HGNC Symbol;Acc:HGNC:16638]
chr1	24678600	24678807	peaks828	24.71914	NA	Intergenic	ENST00000641176.1	-26190	ENSG00000284699.1	chr1:24704894:24717596:12703:+		novel transcript
chr1	24683724	24683916	peaks829	16.69085	NA	Intergenic	ENST00000641176.1	-21074	ENSG00000284699.1	chr1:24704894:24717596:12703:+		novel transcript
chr1	24699850	24700001	peaks830	9.08934	NA	Intergenic	ENST00000641176.1	-4968	ENSG00000284699.1	chr1:24704894:24717596:12703:+		novel transcript
chr1	24702538	24702806	peaks831	9.38753	ENST00000641176.1	Promoter2-3k	ENST00000641176.1	-2222	ENSG00000284699.1	chr1:24704894:24717596:12703:+		novel transcript
chr1	24705398	24705683	peaks832	36.58760	ENST00000641176.1	Promoter1k	ENST00000641176.1	647	ENSG00000284699.1	chr1:24704894:24717596:12703:+		novel transcript
chr1	24707870	24707990	peaks833	8.29951	ENST00000641176.1	Promoter2-3k	ENST00000641176.1	3036	ENSG00000284699.1	chr1:24704894:24717596:12703:+		novel transcript
chr1	24715040	24715441	peaks834	26.86879	ENST00000641176.1	Intron	ENST00000641176.1	10347	ENSG00000284699.1	chr1:24704894:24717596:12703:+		novel transcript
chr1	24724601	24725096	peaks835	22.60867	NA	Intergenic	ENST00000641176.1	19955	ENSG00000284699.1	chr1:24704894:24717596:12703:+		novel transcript
chr1	24744911	24745441	peaks836	210.24115	ENST00000374379.9	Promoter1k	ENST00000374379.9	-271	ENSG00000169504.15	chr1:24745382:24844321:98940:+	CLIC4	chloride intracellular channel 4 [Source:HGNC Symbol;Acc:HGNC:13518]
chr1	24820133	24820405	peaks837	15.83143	ENST00000374379.9	Intron	ENST00000459588.1	-42290	ENSG00000238482.1	chr1:24777873:24777979:107:-	RNU6-1208P	RNA, U6 small nuclear 1208, pseudogene [Source:HGNC Symbol;Acc:HGNC:48171]
chr1	24848093	24848329	peaks838	7.63355	NA	Intergenic	ENST00000459588.1	-70232	ENSG00000238482.1	chr1:24777873:24777979:107:-	RNU6-1208P	RNA, U6 small nuclear 1208, pseudogene [Source:HGNC Symbol;Acc:HGNC:48171]
chr1	24848499	24848628	peaks839	6.20219	NA	Intergenic	ENST00000459588.1	-70585	ENSG00000238482.1	chr1:24777873:24777979:107:-	RNU6-1208P	RNA, U6 small nuclear 1208, pseudogene [Source:HGNC Symbol;Acc:HGNC:48171]
chr1	24907853	24908013	peaks840	3.72511	ENST00000308873.11,ENST00000338888.4,ENST00000399916.5	Intron	ENST00000614863.1	11483	ENSG00000278034.1	chr1:24919345:24919416:72:-	MIR6731	microRNA 6731 [Source:HGNC Symbol;Acc:HGNC:50036]
chr1	24915797	24916078	peaks841	3.83389	ENST00000308873.11,ENST00000338888.4,ENST00000399916.5	Intron	ENST00000614863.1	3478	ENSG00000278034.1	chr1:24919345:24919416:72:-	MIR6731	microRNA 6731 [Source:HGNC Symbol;Acc:HGNC:50036]
chr1	24930176	24930495	peaks842	13.01411	ENST00000308873.11	Promoter1k	ENST00000308873.11	-60	ENSG00000020633.19	chr1:24899511:24965121:65611:-	RUNX3	RUNX family transcription factor 3 [Source:HGNC Symbol;Acc:HGNC:10473]
chr1	24932363	24932486	peaks843	2.80737	ENST00000308873.11	Promoter2-3k	ENST00000308873.11	-2149	ENSG00000020633.19	chr1:24899511:24965121:65611:-	RUNX3	RUNX family transcription factor 3 [Source:HGNC Symbol;Acc:HGNC:10473]
chr1	24946940	24947110	peaks844	4.84860	ENST00000399916.5,ENST00000338888.4	Intron	ENST00000456316.1	-14320	ENSG00000229162.1	chr1:24961345:24963097:1753:+	RUNX3-AS1	RUNX3 antisense RNA 1 [Source:HGNC Symbol;Acc:HGNC:40513]
chr1	24955227	24955342	peaks845	7.72289	ENST00000399916.5,ENST00000338888.4	Intron	ENST00000456316.1	-6060	ENSG00000229162.1	chr1:24961345:24963097:1753:+	RUNX3-AS1	RUNX3 antisense RNA 1 [Source:HGNC Symbol;Acc:HGNC:40513]
chr1	24964367	24964500	peaks846	3.82606	ENST00000399916.5,ENST00000338888.4	Promoter1k	ENST00000399916.5,ENST00000338888.4	576	ENSG00000020633.19	chr1:24899511:24965121:65611:-	RUNX3	RUNX family transcription factor 3 [Source:HGNC Symbol;Acc:HGNC:10473]
chr1	24964891	24965245	peaks847	50.03726	ENST00000399916.5,ENST00000338888.4	Promoter1k	ENST00000399916.5,ENST00000338888.4	-58	ENSG00000020633.19	chr1:24899511:24965121:65611:-	RUNX3	RUNX family transcription factor 3 [Source:HGNC Symbol;Acc:HGNC:10473]
chr1	25017361	25017653	peaks848	4.16280	NA	Intergenic	ENST00000580572.1	-5996	ENSG00000264371.1	chr1:25023503:25023586:84:+	MIR4425	microRNA 4425 [Source:HGNC Symbol;Acc:HGNC:41891]
chr1	25030848	25031176	peaks849	8.64885	NA	Intergenic	ENST00000580572.1	7509	ENSG00000264371.1	chr1:25023503:25023586:84:+	MIR4425	microRNA 4425 [Source:HGNC Symbol;Acc:HGNC:41891]
chr1	25046056	25046211	peaks850	2.92443	ENST00000648363.1,ENST00000424084.1	Intron	ENST00000648363.1	4998	ENSG00000285823.1	chr1:25041136:25047404:6269:+	LINC02793	long intergenic non-protein coding RNA 2793 [Source:HGNC Symbol;Acc:HGNC:54317]
chr1	25167294	25167917	peaks851	63.37818	NA	Intergenic	ENST00000455902.2	-40533	ENSG00000231953.2	chr1:25208139:25209437:1299:+		novel transcript
chr1	25182700	25182980	peaks852	10.29269	NA	Intergenic	ENST00000455902.2	-25299	ENSG00000231953.2	chr1:25208139:25209437:1299:+		novel transcript
chr1	25196010	25196118	peaks853	2.44261	NA	Intergenic	ENST00000455902.2	-12075	ENSG00000231953.2	chr1:25208139:25209437:1299:+		novel transcript
chr1	25197326	25197433	peaks854	1.34075	NA	Intergenic	ENST00000455902.2	-10759	ENSG00000231953.2	chr1:25208139:25209437:1299:+		novel transcript
chr1	25233192	25233371	peaks855	17.26757	ENST00000354361.3,ENST00000236273.9,ENST00000641729.1	Promoter1k	ENST00000641729.1	696	ENSG00000284602.1	chr1:25232586:25234775:2190:+		novel transcript
chr1	25239715	25240195	peaks856	33.28329	ENST00000641059.1	Promoter1k	ENST00000641059.1	461	ENSG00000284657.1	chr1:25239494:25240253:760:+		novel transcript
chr1	25247314	25247881	peaks857	32.40140	ENST00000431849.3,ENST00000243189.12,ENST00000607698.1	Promoter1k	ENST00000243189.12	-144	ENSG00000117616.18	chr1:25242249:25338213:95965:-	RSRP1	arginine and serine rich protein 1 [Source:HGNC Symbol;Acc:HGNC:25234]
chr1	25338289	25338662	peaks858	29.91628	ENST00000570165.1,ENST00000374358.5	Promoter1k	ENST00000374358.5	142	ENSG00000183726.11	chr1:25338317:25362361:24045:+	TMEM50A	transmembrane protein 50A [Source:HGNC Symbol;Acc:HGNC:30590]
chr1	25343784	25344214	peaks859	31.56267	ENST00000374358.5	Intron	ENST00000374358.5	5665	ENSG00000183726.11	chr1:25338317:25362361:24045:+	TMEM50A	transmembrane protein 50A [Source:HGNC Symbol;Acc:HGNC:30590]
chr1	25361292	25361457	peaks860	4.51901	ENST00000374358.5	3'UTR	ENST00000374358.5	23041	ENSG00000183726.11	chr1:25338317:25362361:24045:+	TMEM50A	transmembrane protein 50A [Source:HGNC Symbol;Acc:HGNC:30590]
chr1	25430133	25430525	peaks861	49.09378	ENST00000349320.7,ENST00000399766.7,ENST00000374343.5	Promoter1k	ENST00000349320.7	-137	ENSG00000188672.19	chr1:25362249:25430192:67944:-	RHCE	Rh blood group CcEe antigens [Source:HGNC Symbol;Acc:HGNC:10008]
chr1	25430700	25430982	peaks862	12.89970	ENST00000349320.7,ENST00000399766.7,ENST00000374343.5	Promoter1k	ENST00000399766.7	-17	ENSG00000204178.11	chr1:25430858:25500209:69352:+	MACO1	macoilin 1 [Source:HGNC Symbol;Acc:HGNC:25572]
chr1	25529539	25529728	peaks863	1.82855	NA	Intergenic	ENST00000374338.5	-13972	ENSG00000157978.12	chr1:25543606:25568886:25281:+	LDLRAP1	low density lipoprotein receptor adaptor protein 1 [Source:HGNC Symbol;Acc:HGNC:18640]
chr1	25538553	25538742	peaks864	5.28830	NA	Intergenic	ENST00000374338.5	-4958	ENSG00000157978.12	chr1:25543606:25568886:25281:+	LDLRAP1	low density lipoprotein receptor adaptor protein 1 [Source:HGNC Symbol;Acc:HGNC:18640]
chr1	25543481	25543832	peaks865	9.11698	ENST00000374338.5	Promoter1k	ENST00000374338.5	51	ENSG00000157978.12	chr1:25543606:25568886:25281:+	LDLRAP1	low density lipoprotein receptor adaptor protein 1 [Source:HGNC Symbol;Acc:HGNC:18640]
chr1	25549637	25550090	peaks866	101.02048	ENST00000374338.5	Intron	ENST00000374338.5	6258	ENSG00000157978.12	chr1:25543606:25568886:25281:+	LDLRAP1	low density lipoprotein receptor adaptor protein 1 [Source:HGNC Symbol;Acc:HGNC:18640]
chr1	25559392	25559494	peaks867	1.97871	ENST00000374338.5	Intron	ENST00000374338.5	15837	ENSG00000157978.12	chr1:25543606:25568886:25281:+	LDLRAP1	low density lipoprotein receptor adaptor protein 1 [Source:HGNC Symbol;Acc:HGNC:18640]
chr1	25568545	25568689	peaks868	4.37730	ENST00000374338.5	3'UTR	ENST00000412797.1	-12861	ENSG00000225643.1	chr1:25581478:25590356:8879:+		novel transcript
chr1	25568971	25569174	peaks869	7.05343	NA	Intergenic	ENST00000412797.1	-12405	ENSG00000225643.1	chr1:25581478:25590356:8879:+		novel transcript
chr1	25586738	25586921	peaks870	2.58973	ENST00000412797.1	Intron	ENST00000412797.1	5352	ENSG00000225643.1	chr1:25581478:25590356:8879:+		novel transcript
chr1	25616030	25616194	peaks871	5.72355	ENST00000374332.9	Promoter1k	ENST00000374332.9	-679	ENSG00000117643.15	chr1:25616791:25786206:169416:+	MAN1C1	mannosidase alpha class 1C member 1 [Source:HGNC Symbol;Acc:HGNC:19080]
chr1	25616339	25616869	peaks872	69.87871	ENST00000374332.9,ENST00000611903.4,ENST00000263979.7	Promoter1k	ENST00000374332.9	-187	ENSG00000117643.15	chr1:25616791:25786206:169416:+	MAN1C1	mannosidase alpha class 1C member 1 [Source:HGNC Symbol;Acc:HGNC:19080]
chr1	25672779	25673003	peaks873	10.06873	ENST00000374332.9,ENST00000611903.4,ENST00000263979.7	Intron	ENST00000436991.1	-13780	ENSG00000233478.1	chr1:25644544:25659111:14568:-		novel transcript
chr1	25685521	25685627	peaks874	3.32672	ENST00000374332.9,ENST00000611903.4,ENST00000263979.7	Intron	ENST00000374329.1	-24028	ENSG00000117643.15	chr1:25616791:25786206:169416:+	MAN1C1	mannosidase alpha class 1C member 1 [Source:HGNC Symbol;Acc:HGNC:19080]
chr1	25692747	25692872	peaks875	6.32436	ENST00000611903.4,ENST00000374332.9,ENST00000263979.7	Intron	ENST00000374329.1	-16792	ENSG00000117643.15	chr1:25616791:25786206:169416:+	MAN1C1	mannosidase alpha class 1C member 1 [Source:HGNC Symbol;Acc:HGNC:19080]
chr1	25708447	25708612	peaks876	3.68926	ENST00000374329.1	Promoter1k	ENST00000374329.1	-1072	ENSG00000117643.15	chr1:25616791:25786206:169416:+	MAN1C1	mannosidase alpha class 1C member 1 [Source:HGNC Symbol;Acc:HGNC:19080]
chr1	25730824	25731007	peaks877	12.82103	ENST00000374329.1,ENST00000611903.4,ENST00000374332.9,ENST00000263979.7	Intron	ENST00000374329.1	21314	ENSG00000117643.15	chr1:25616791:25786206:169416:+	MAN1C1	mannosidase alpha class 1C member 1 [Source:HGNC Symbol;Acc:HGNC:19080]
chr1	25769091	25769235	peaks878	1.55032	ENST00000611903.4,ENST00000374332.9,ENST00000374329.1,ENST00000263979.7	Intron	ENST00000361547.7,ENST00000374315.1	-31030	ENSG00000162430.18	chr1:25800193:25818221:18029:+	SELENON	selenoprotein N [Source:HGNC Symbol;Acc:HGNC:15999]
chr1	25794428	25794597	peaks879	3.16522	NA	Intergenic	ENST00000361547.7,ENST00000374315.1	-5680	ENSG00000162430.18	chr1:25800193:25818221:18029:+	SELENON	selenoprotein N [Source:HGNC Symbol;Acc:HGNC:15999]
chr1	25799916	25800236	peaks880	5.72197	ENST00000361547.7,ENST00000374315.1,ENST00000354177.9	Promoter1k	ENST00000361547.7,ENST00000374315.1	-117	ENSG00000162430.18	chr1:25800193:25818221:18029:+	SELENON	selenoprotein N [Source:HGNC Symbol;Acc:HGNC:15999]
chr1	25812781	25812928	peaks881	1.49282	ENST00000527604.1	Promoter1-2k	ENST00000527604.1	-1118	ENSG00000255054.3	chr1:25811470:25823744:12275:+		novel protein
chr1	25819787	25820090	peaks882	64.16972	ENST00000453649.1,ENST00000442055.5,ENST00000474295.5,ENST00000374303.7,ENST00000526894.5,ENST00000524618.5,ENST00000374307.9,ENST00000374301.7,ENST00000536896.2,ENST00000374300.7	Promoter1k	ENST00000474295.5	10	ENSG00000117640.18	chr1:25818640:25832942:14303:+	MTFR1L	mitochondrial fission regulator 1 like [Source:HGNC Symbol;Acc:HGNC:28836]
chr1	25859351	25859591	peaks883	11.73205	ENST00000374298.4,ENST00000538789.5,ENST00000690263.1,ENST00000455431.1	Promoter1k	ENST00000538789.5	-13	ENSG00000127423.11	chr1:25831913:25859458:27546:-	AUNIP	aurora kinase A and ninein interacting protein [Source:HGNC Symbol;Acc:HGNC:28363]
chr1	25875676	25875848	peaks884	2.38510	ENST00000675840.1	Promoter1k	ENST00000675840.1	-54	ENSG00000182749.6	chr1:25861484:25875708:14225:-	PAQR7	progestin and adipoQ receptor family member 7 [Source:HGNC Symbol;Acc:HGNC:23146]
chr1	25890641	25890787	peaks885	12.50344	ENST00000453780.1	Promoter1-2k	ENST00000453780.1	1744	ENSG00000223624.1	chr1:25888970:25889109:140:+		ribosomal protein L39 (RPL39) pseudogene
chr1	25892538	25892742	peaks886	25.36744	ENST00000426559.6	Intron	ENST00000453780.1	3670	ENSG00000223624.1	chr1:25888970:25889109:140:+		ribosomal protein L39 (RPL39) pseudogene
chr1	25898321	25898503	peaks887	21.33004	ENST00000426559.6	Intron	ENST00000374291.5	6716	ENSG00000117632.23	chr1:25884181:25906991:22811:-	STMN1	stathmin 1 [Source:HGNC Symbol;Acc:HGNC:6510]
chr1	25905534	25906192	peaks888	13.27445	ENST00000374291.5,ENST00000399728.5,ENST00000455785.7,ENST00000580971.1,ENST00000426559.6,ENST00000357865.6	Promoter1k	ENST00000399728.5	290	ENSG00000117632.23	chr1:25884181:25906991:22811:-	STMN1	stathmin 1 [Source:HGNC Symbol;Acc:HGNC:6510]
chr1	25906291	25906637	peaks889	34.77387	ENST00000399728.5,ENST00000455785.7,ENST00000580971.1,ENST00000426559.6,ENST00000357865.6	Promoter1k	ENST00000426559.6	2	ENSG00000117632.23	chr1:25884181:25906991:22811:-	STMN1	stathmin 1 [Source:HGNC Symbol;Acc:HGNC:6510]
chr1	25998095	25998444	peaks890	88.40913	ENST00000374284.5,ENST00000374282.8	Promoter1k	ENST00000374282.8	-207	ENSG00000158006.14	chr1:25959767:25998117:38351:-	PAFAH2	platelet activating factor acetylhydrolase 2 [Source:HGNC Symbol;Acc:HGNC:8579]
chr1	26103873	26103973	peaks891	7.92567	NA	Intergenic	ENST00000619836.4	-7242	ENSG00000175087.10	chr1:26111165:26125555:14391:+	PDIK1L	PDLIM1 interacting kinase 1 like [Source:HGNC Symbol;Acc:HGNC:18981]
chr1	26110896	26111188	peaks892	18.86249	ENST00000619836.4,ENST00000374269.2,ENST00000374271.8	Promoter1k	ENST00000619836.4	-123	ENSG00000175087.10	chr1:26111165:26125555:14391:+	PDIK1L	PDLIM1 interacting kinase 1 like [Source:HGNC Symbol;Acc:HGNC:18981]
chr1	26111306	26111808	peaks893	44.16040	ENST00000619836.4,ENST00000374269.2,ENST00000374271.8	Promoter1k	ENST00000374269.2	-267	ENSG00000175087.10	chr1:26111165:26125555:14391:+	PDIK1L	PDLIM1 interacting kinase 1 like [Source:HGNC Symbol;Acc:HGNC:18981]
chr1	26145166	26145335	peaks894	3.68926	NA	Intergenic	ENST00000374268.5	-13828	ENSG00000197245.6	chr1:26159079:26163962:4884:+	FAM110D	family with sequence similarity 110 member D [Source:HGNC Symbol;Acc:HGNC:25860]
chr1	26161824	26162174	peaks895	9.04023	ENST00000374268.5	Promoter2-3k	ENST00000374268.5	2920	ENSG00000197245.6	chr1:26159079:26163962:4884:+	FAM110D	family with sequence similarity 110 member D [Source:HGNC Symbol;Acc:HGNC:25860]
chr1	26169753	26170013	peaks896	6.85442	ENST00000634842.2,ENST00000374266.7,ENST00000270812.6	Promoter1k	ENST00000374266.7	-25	ENSG00000142684.9	chr1:26169908:26170873:966:+	ZNF593	zinc finger protein 593 [Source:HGNC Symbol;Acc:HGNC:30943]
chr1	26177328	26177479	peaks897	10.82373	ENST00000361530.11,ENST00000374253.9	Promoter1k	ENST00000361530.11	-87	ENSG00000142675.18	chr1:26177484:26189884:12401:+	CNKSR1	connector enhancer of kinase suppressor of Ras 1 [Source:HGNC Symbol;Acc:HGNC:19700]
chr1	26181646	26181927	peaks898	22.62666	ENST00000531191.5	Promoter1-2k	ENST00000531191.5	1619	ENSG00000142675.18	chr1:26177484:26189884:12401:+	CNKSR1	connector enhancer of kinase suppressor of Ras 1 [Source:HGNC Symbol;Acc:HGNC:19700]
chr1	26189316	26189524	peaks899	1.45263	ENST00000456354.7	Promoter1-2k	ENST00000456354.7	-1182	ENSG00000188782.9	chr1:26190561:26202968:12408:+	CATSPER4	cation channel sperm associated 4 [Source:HGNC Symbol;Acc:HGNC:23220]
chr1	26220523	26220785	peaks900	7.72289	ENST00000622820.1	Promoter1k	ENST00000622820.1	-178	ENSG00000278572.1	chr1:26218581:26220476:1896:-		ADP-ribosylation factor-like 16 (ARL16) pseudogene
chr1	26233903	26234514	peaks901	75.89014	ENST00000451429.8,ENST00000640292.2,ENST00000252992.8	Promoter1k	ENST00000252992.8	7	ENSG00000130695.16	chr1:26234200:26278808:44609:+	CEP85	centrosomal protein 85 [Source:HGNC Symbol;Acc:HGNC:25309]
chr1	26276318	26276469	peaks902	4.38759	ENST00000640292.2,ENST00000252992.8,ENST00000451429.8	Intron	ENST00000270792.10	-3692	ENSG00000142669.15	chr1:26280086:26281522:1437:+	SH3BGRL3	SH3 domain binding glutamate rich protein like 3 [Source:HGNC Symbol;Acc:HGNC:15568]
chr1	26279722	26280103	peaks903	18.18736	ENST00000270792.10,ENST00000319041.6	Promoter1k	ENST00000270792.10	-173	ENSG00000142669.15	chr1:26280086:26281522:1437:+	SH3BGRL3	SH3 domain binding glutamate rich protein like 3 [Source:HGNC Symbol;Acc:HGNC:15568]
chr1	26280439	26280604	peaks904	14.48522	ENST00000270792.10,ENST00000319041.6	Promoter1k	ENST00000319041.6	400	ENSG00000142669.15	chr1:26280086:26281522:1437:+	SH3BGRL3	SH3 domain binding glutamate rich protein like 3 [Source:HGNC Symbol;Acc:HGNC:15568]
chr1	26284816	26285053	peaks905	20.50127	ENST00000374222.6,ENST00000374217.7,ENST00000357089.8,ENST00000314675.11,ENST00000374221.7,ENST00000374223.5	Intron	ENST00000319041.6	4813	ENSG00000142669.15	chr1:26280086:26281522:1437:+	SH3BGRL3	SH3 domain binding glutamate rich protein like 3 [Source:HGNC Symbol;Acc:HGNC:15568]
chr1	26306438	26306869	peaks906	38.47431	ENST00000374223.5,ENST00000357089.8,ENST00000314675.11,ENST00000374222.6,ENST00000374221.7	Promoter1k	ENST00000374221.7	-9	ENSG00000158062.21	chr1:26281328:26318363:37036:-	UBXN11	UBX domain protein 11 [Source:HGNC Symbol;Acc:HGNC:30600]
chr1	26336604	26336844	peaks907	4.16280	ENST00000308182.10,ENST00000475866.3,ENST00000308182.10,ENST00000475866.3	Exon	ENST00000434718.2	10036	ENSG00000225854.2	chr1:26326688:26327033:346:+		ribosomal protein L34 (RPL34) pseudogene
chr1	26350962	26351072	peaks908	7.80803	ENST00000475866.3,ENST00000308182.10	Intron	ENST00000308182.10	3113	ENSG00000176092.17	chr1:26321698:26360080:38383:-	CRYBG2	crystallin beta-gamma domain containing 2 [Source:HGNC Symbol;Acc:HGNC:17295]
chr1	26351673	26352200	peaks909	28.32328	ENST00000308182.10	Promoter1-2k	ENST00000308182.10	2193	ENSG00000176092.17	chr1:26321698:26360080:38383:-	CRYBG2	crystallin beta-gamma domain containing 2 [Source:HGNC Symbol;Acc:HGNC:17295]
chr1	26354125	26354295	peaks910	12.66215	ENST00000308182.10	Promoter1k	ENST00000308182.10	-80	ENSG00000176092.17	chr1:26321698:26360080:38383:-	CRYBG2	crystallin beta-gamma domain containing 2 [Source:HGNC Symbol;Acc:HGNC:17295]
chr1	26358910	26359077	peaks911	10.39531	ENST00000475866.3	Promoter1-2k	ENST00000475866.3	1086	ENSG00000176092.17	chr1:26321698:26360080:38383:-	CRYBG2	crystallin beta-gamma domain containing 2 [Source:HGNC Symbol;Acc:HGNC:17295]
chr1	26363975	26364103	peaks912	3.31105	ENST00000403843.5,ENST00000436292.5,ENST00000349618.8	Intron	ENST00000475866.3	-3959	ENSG00000176092.17	chr1:26321698:26360080:38383:-	CRYBG2	crystallin beta-gamma domain containing 2 [Source:HGNC Symbol;Acc:HGNC:17295]
chr1	26378272	26378577	peaks913	7.69738	NA	Intergenic	ENST00000436292.5	-5650	ENSG00000176083.18	chr1:26361634:26374522:12889:-	ZNF683	zinc finger protein 683 [Source:HGNC Symbol;Acc:HGNC:28495]
chr1	26387426	26387657	peaks914	18.09290	NA	Intergenic	ENST00000436292.5	-14767	ENSG00000176083.18	chr1:26361634:26374522:12889:-	ZNF683	zinc finger protein 683 [Source:HGNC Symbol;Acc:HGNC:28495]
chr1	26432127	26432393	peaks915	25.88286	ENST00000427245.6,ENST00000236342.12,ENST00000703262.1,ENST00000525682.6,ENST00000526219.5,ENST00000703198.1,ENST00000374185.7,ENST00000360009.6,ENST00000703199.1,ENST00000703202.1,ENST00000528557.6	Promoter1k	ENST00000427245.6	-56	ENSG00000117682.18	chr1:26432282:26471306:39025:+	DHDDS	dehydrodolichyl diphosphate synthase subunit [Source:HGNC Symbol;Acc:HGNC:20603]
chr1	26472759	26473223	peaks916	45.65664	ENST00000361427.6,ENST00000619352.4	Promoter1k	ENST00000619352.4	476	ENSG00000198830.11	chr1:26472440:26476642:4203:+	HMGN2	high mobility group nucleosomal binding domain 2 [Source:HGNC Symbol;Acc:HGNC:4986]
chr1	26500363	26500757	peaks917	6.17869	NA	Intergenic	ENST00000418220.1	19690	ENSG00000224129.1	chr1:26519354:26520250:897:-	DPPA2P2	developmental pluripotency associated 2 pseudogene 2 [Source:HGNC Symbol;Acc:HGNC:44627]
chr1	26529348	26529497	peaks918	2.23138	ENST00000374168.7,ENST00000374166.8	Promoter1k	ENST00000374168.7	-338	ENSG00000117676.14	chr1:26529761:26575030:45270:+	RPS6KA1	ribosomal protein S6 kinase A1 [Source:HGNC Symbol;Acc:HGNC:10430]
chr1	26531257	26531419	peaks919	13.59404	ENST00000526792.5	Promoter1k	ENST00000526792.5	120	ENSG00000117676.14	chr1:26529761:26575030:45270:+	RPS6KA1	ribosomal protein S6 kinase A1 [Source:HGNC Symbol;Acc:HGNC:10430]
chr1	26540457	26540763	peaks920	33.23948	ENST00000530003.5	Promoter2-3k	ENST00000530003.5	-2502	ENSG00000117676.14	chr1:26529761:26575030:45270:+	RPS6KA1	ribosomal protein S6 kinase A1 [Source:HGNC Symbol;Acc:HGNC:10430]
chr1	26554073	26554213	peaks921	10.47780	ENST00000459548.1	Promoter1k	ENST00000459548.1	-399	ENSG00000238705.1	chr1:26554542:26554593:52:+	MIR1976	microRNA 1976 [Source:HGNC Symbol;Acc:HGNC:37064]
chr1	26555643	26555817	peaks922	7.81830	ENST00000459548.1	Promoter1-2k	ENST00000459548.1	1188	ENSG00000238705.1	chr1:26554542:26554593:52:+	MIR1976	microRNA 1976 [Source:HGNC Symbol;Acc:HGNC:37064]
chr1	26620574	26620672	peaks923	2.05864	ENST00000690093.1	Promoter1k	ENST00000690093.1	287	ENSG00000289452.1	chr1:26620707:26620910:204:-		novel transcript
chr1	26620865	26621576	peaks924	14.74113	ENST00000690093.1	Promoter1k	ENST00000690093.1	-311	ENSG00000289452.1	chr1:26620707:26620910:204:-		novel transcript
chr1	26695391	26695864	peaks925	19.62019	ENST00000324856.13,ENST00000457599.6	Promoter1k	ENST00000324856.13	-387	ENSG00000117713.21	chr1:26693236:26782104:88869:+	ARID1A	AT-rich interaction domain 1A [Source:HGNC Symbol;Acc:HGNC:11110]
chr1	26705884	26705995	peaks926	4.17076	ENST00000430799.7,ENST00000457599.6,ENST00000324856.13	Intron	ENST00000457599.6	9536	ENSG00000117713.21	chr1:26693236:26782104:88869:+	ARID1A	AT-rich interaction domain 1A [Source:HGNC Symbol;Acc:HGNC:11110]
chr1	26723662	26723781	peaks927	1.39591	ENST00000430799.7,ENST00000457599.6,ENST00000324856.13	Intron	ENST00000374152.7	-5190	ENSG00000117713.21	chr1:26693236:26782104:88869:+	ARID1A	AT-rich interaction domain 1A [Source:HGNC Symbol;Acc:HGNC:11110]
chr1	26725018	26725207	peaks928	2.51521	ENST00000430799.7,ENST00000457599.6,ENST00000324856.13	Intron	ENST00000374152.7	-3799	ENSG00000117713.21	chr1:26693236:26782104:88869:+	ARID1A	AT-rich interaction domain 1A [Source:HGNC Symbol;Acc:HGNC:11110]
chr1	26725880	26726141	peaks929	2.66825	ENST00000374152.7	Promoter2-3k	ENST00000374152.7	-2901	ENSG00000117713.21	chr1:26693236:26782104:88869:+	ARID1A	AT-rich interaction domain 1A [Source:HGNC Symbol;Acc:HGNC:11110]
chr1	26767943	26768079	peaks930	6.22508	ENST00000457599.6,ENST00000374152.7,ENST00000430799.7,ENST00000324856.13	Exon	ENST00000455364.2	-19043	ENSG00000060642.12	chr1:26787054:26800659:13606:+	PIGV	phosphatidylinositol glycan anchor biosynthesis class V [Source:HGNC Symbol;Acc:HGNC:26031]
chr1	26771671	26771912	peaks931	14.39142	ENST00000457599.6,ENST00000374152.7,ENST00000430799.7,ENST00000324856.13	Intron	ENST00000455364.2	-15262	ENSG00000060642.12	chr1:26787054:26800659:13606:+	PIGV	phosphatidylinositol glycan anchor biosynthesis class V [Source:HGNC Symbol;Acc:HGNC:26031]
chr1	26786951	26787090	peaks932	10.29149	ENST00000455364.2,ENST00000686194.1,ENST00000674335.1,ENST00000693629.1,ENST00000686655.1,ENST00000688730.1,ENST00000688522.1,ENST00000674202.1,ENST00000691454.1,ENST00000689130.1,ENST00000686325.1,ENST00000687468.1,ENST00000674222.1,ENST00000691135.1	Promoter1k	ENST00000455364.2	-33	ENSG00000060642.12	chr1:26787054:26800659:13606:+	PIGV	phosphatidylinositol glycan anchor biosynthesis class V [Source:HGNC Symbol;Acc:HGNC:26031]
chr1	26787862	26787961	peaks933	5.51148	ENST00000078527.9,ENST00000455364.2,ENST00000686194.1,ENST00000674335.1,ENST00000693629.1,ENST00000686655.1,ENST00000688730.1,ENST00000688522.1,ENST00000674202.1,ENST00000691454.1,ENST00000689130.1,ENST00000686325.1,ENST00000687468.1,ENST00000674222.1,ENST00000691135.1,ENST00000374145.6,ENST00000431541.6,ENST00000674273.1	Promoter1k	ENST00000693629.1,ENST00000686655.1	-32	ENSG00000060642.12	chr1:26787054:26800659:13606:+	PIGV	phosphatidylinositol glycan anchor biosynthesis class V [Source:HGNC Symbol;Acc:HGNC:26031]
chr1	26826567	26826755	peaks934	15.98503	ENST00000374142.9	Promoter1k	ENST00000374142.9	-27	ENSG00000204160.12	chr1:26826688:26857604:30917:+	ZDHHC18	zinc finger DHHC-type palmitoyltransferase 18 [Source:HGNC Symbol;Acc:HGNC:20712]
chr1	26849412	26849739	peaks935	17.39396	ENST00000374142.9	Intron	ENST00000339276.6	-13573	ENSG00000175793.12	chr1:26863149:26864456:1308:+	SFN	stratifin [Source:HGNC Symbol;Acc:HGNC:10773]
chr1	26853249	26853391	peaks936	3.69339	ENST00000374142.9	Intron	ENST00000339276.6	-9829	ENSG00000175793.12	chr1:26863149:26864456:1308:+	SFN	stratifin [Source:HGNC Symbol;Acc:HGNC:10773]
chr1	26862894	26863173	peaks937	22.72087	ENST00000339276.6	Promoter1k	ENST00000339276.6	-115	ENSG00000175793.12	chr1:26863149:26864456:1308:+	SFN	stratifin [Source:HGNC Symbol;Acc:HGNC:10773]
chr1	26865024	26865418	peaks938	27.94466	ENST00000339276.6	Promoter1-2k	ENST00000339276.6	2072	ENSG00000175793.12	chr1:26863149:26864456:1308:+	SFN	stratifin [Source:HGNC Symbol;Acc:HGNC:10773]
chr1	26876938	26877148	peaks939	9.26036	ENST00000448791.1	Promoter1k	ENST00000448791.1	910	ENSG00000226698.1	chr1:26876133:26878245:2113:+		novel transcript
chr1	26894391	26894677	peaks940	26.59577	ENST00000361720.10	Exon	ENST00000374135.9	-4251	ENSG00000142751.15	chr1:26876132:26890283:14152:-	GPN2	GPN-loop GTPase 2 [Source:HGNC Symbol;Acc:HGNC:25513]
chr1	26907678	26907905	peaks941	29.68134	NA	Intergenic	ENST00000254227.4	6183	ENSG00000131910.5	chr1:26911489:26913975:2487:-	NR0B2	nuclear receptor subfamily 0 group B member 2 [Source:HGNC Symbol;Acc:HGNC:7961]
chr1	26921522	26922011	peaks942	54.91418	ENST00000321265.10	Promoter1k	ENST00000321265.10	24	ENSG00000090273.14	chr1:26900238:26946871:46634:+	NUDC	nuclear distribution C, dynein complex regulator [Source:HGNC Symbol;Acc:HGNC:8045]
chr1	26938088	26938301	peaks943	10.34866	ENST00000321265.10	Intron	ENST00000321265.10	16452	ENSG00000090273.14	chr1:26900238:26946871:46634:+	NUDC	nuclear distribution C, dynein complex regulator [Source:HGNC Symbol;Acc:HGNC:8045]
chr1	26990741	26990857	peaks944	6.93586	ENST00000522111.3	Promoter2-3k	ENST00000522111.3	-2893	ENSG00000253368.4	chr1:26993692:27000886:7195:+	TRNP1	TMF1 regulated nuclear protein 1 [Source:HGNC Symbol;Acc:HGNC:34348]
chr1	26993531	26993966	peaks945	73.10854	ENST00000522111.3	Promoter1k	ENST00000522111.3	57	ENSG00000253368.4	chr1:26993692:27000886:7195:+	TRNP1	TMF1 regulated nuclear protein 1 [Source:HGNC Symbol;Acc:HGNC:34348]
chr1	26997810	26997967	peaks946	5.72469	ENST00000522111.3	Intron	ENST00000522111.3	4197	ENSG00000253368.4	chr1:26993692:27000886:7195:+	TRNP1	TMF1 regulated nuclear protein 1 [Source:HGNC Symbol;Acc:HGNC:34348]
chr1	26999514	26999721	peaks947	11.80344	ENST00000522111.3	Intron	ENST00000522111.3	5926	ENSG00000253368.4	chr1:26993692:27000886:7195:+	TRNP1	TMF1 regulated nuclear protein 1 [Source:HGNC Symbol;Acc:HGNC:34348]
chr1	27001735	27002285	peaks948	16.92602	NA	Intergenic	ENST00000522111.3	8318	ENSG00000253368.4	chr1:26993692:27000886:7195:+	TRNP1	TMF1 regulated nuclear protein 1 [Source:HGNC Symbol;Acc:HGNC:34348]
chr1	27011214	27011315	peaks949	4.79564	ENST00000289166.6	Promoter1-2k	ENST00000289166.6	1585	ENSG00000158246.8	chr1:27005020:27012850:7831:-	TENT5B	terminal nucleotidyltransferase 5B [Source:HGNC Symbol;Acc:HGNC:28273]
chr1	27012720	27013188	peaks950	48.85452	ENST00000289166.6	Promoter1k	ENST00000289166.6	-104	ENSG00000158246.8	chr1:27005020:27012850:7831:-	TENT5B	terminal nucleotidyltransferase 5B [Source:HGNC Symbol;Acc:HGNC:28273]
chr1	27027160	27027268	peaks951	12.98801	NA	Intergenic	ENST00000289166.6	-14364	ENSG00000158246.8	chr1:27005020:27012850:7831:-	TENT5B	terminal nucleotidyltransferase 5B [Source:HGNC Symbol;Acc:HGNC:28273]
chr1	27086495	27087045	peaks952	17.89128	NA	Intergenic	ENST00000374086.3	67828	ENSG00000090020.11	chr1:27098809:27166981:68173:-	SLC9A1	solute carrier family 9 member A1 [Source:HGNC Symbol;Acc:HGNC:11071]
chr1	27098607	27098710	peaks953	4.76215	NA	Intergenic	ENST00000374086.3	55939	ENSG00000090020.11	chr1:27098809:27166981:68173:-	SLC9A1	solute carrier family 9 member A1 [Source:HGNC Symbol;Acc:HGNC:11071]
chr1	27099639	27100010	peaks954	11.17045	ENST00000263980.8	3'UTR	ENST00000374086.3	54773	ENSG00000090020.11	chr1:27098809:27166981:68173:-	SLC9A1	solute carrier family 9 member A1 [Source:HGNC Symbol;Acc:HGNC:11071]
chr1	27107525	27107637	peaks955	2.13246	ENST00000263980.8,ENST00000374086.3	Intron	ENST00000374086.3	47017	ENSG00000090020.11	chr1:27098809:27166981:68173:-	SLC9A1	solute carrier family 9 member A1 [Source:HGNC Symbol;Acc:HGNC:11071]
chr1	27112149	27112410	peaks956	11.21735	ENST00000374086.3,ENST00000263980.8	Intron	ENST00000374086.3	42318	ENSG00000090020.11	chr1:27098809:27166981:68173:-	SLC9A1	solute carrier family 9 member A1 [Source:HGNC Symbol;Acc:HGNC:11071]
chr1	27126446	27126547	peaks957	4.55880	ENST00000263980.8,ENST00000374086.3	Intron	ENST00000374086.3	28101	ENSG00000090020.11	chr1:27098809:27166981:68173:-	SLC9A1	solute carrier family 9 member A1 [Source:HGNC Symbol;Acc:HGNC:11071]
chr1	27142593	27142736	peaks958	6.61264	ENST00000263980.8,ENST00000374086.3	Intron	ENST00000374086.3	11933	ENSG00000090020.11	chr1:27098809:27166981:68173:-	SLC9A1	solute carrier family 9 member A1 [Source:HGNC Symbol;Acc:HGNC:11071]
chr1	27155050	27155169	peaks959	3.96537	ENST00000374086.3,ENST00000263980.8	Promoter1k	ENST00000263980.8	15	ENSG00000090020.11	chr1:27098809:27166981:68173:-	SLC9A1	solute carrier family 9 member A1 [Source:HGNC Symbol;Acc:HGNC:11071]
chr1	27234264	27234748	peaks960	44.72634	ENST00000425205.1,ENST00000319394.8,ENST00000361771.7	Promoter1k	ENST00000319394.8	-126	ENSG00000142784.16	chr1:27234632:27308636:74005:+	WDTC1	WD and tetratricopeptide repeats 1 [Source:HGNC Symbol;Acc:HGNC:29175]
chr1	27292271	27292454	peaks961	10.43563	ENST00000361771.7,ENST00000319394.8	Exon	ENST00000428741.2	-18877	ENSG00000243659.1	chr1:27311240:27311838:599:+		SMT3 suppressor of mif two 3 homolog 2 (yeast) (SMT3H2) pseudogene
chr1	27300807	27301243	peaks962	7.44045	ENST00000319394.8,ENST00000361771.7	Exon	ENST00000428741.2	-10215	ENSG00000243659.1	chr1:27311240:27311838:599:+		SMT3 suppressor of mif two 3 homolog 2 (yeast) (SMT3H2) pseudogene
chr1	27306975	27307150	peaks963	8.40601	ENST00000361771.7,ENST00000319394.8	3'UTR	ENST00000428741.2	-4177	ENSG00000243659.1	chr1:27311240:27311838:599:+		SMT3 suppressor of mif two 3 homolog 2 (yeast) (SMT3H2) pseudogene
chr1	27322009	27322174	peaks964	8.24305	ENST00000611517.4,ENST00000374076.9,ENST00000608611.5,ENST00000466759.5,ENST00000464813.5	Promoter1k	ENST00000611517.4	-53	ENSG00000186501.15	chr1:27322145:27336400:14256:+	TMEM222	transmembrane protein 222 [Source:HGNC Symbol;Acc:HGNC:25363]
chr1	27342944	27343604	peaks965	12.40701	ENST00000618673.4,ENST00000318074.9,ENST00000616558.5	Promoter1k	ENST00000318074.9,ENST00000616558.5	1252	ENSG00000142765.18	chr1:27342020:27353937:11918:+	SYTL1	synaptotagmin like 1 [Source:HGNC Symbol;Acc:HGNC:15584]
chr1	27360500	27360610	peaks966	3.03019	ENST00000374040.7,ENST00000357582.3	Intron	ENST00000374040.7	6303	ENSG00000142733.18	chr1:27355184:27366961:11778:-	MAP3K6	mitogen-activated protein kinase kinase kinase 6 [Source:HGNC Symbol;Acc:HGNC:6858]
chr1	27365614	27366003	peaks967	16.48747	ENST00000374040.7,ENST00000357582.3	Promoter1k	ENST00000374040.7	1049	ENSG00000142733.18	chr1:27355184:27366961:11778:-	MAP3K6	mitogen-activated protein kinase kinase kinase 6 [Source:HGNC Symbol;Acc:HGNC:6858]
chr1	27369257	27369405	peaks968	6.71770	ENST00000374040.7,ENST00000357582.3	Promoter2-3k	ENST00000357582.3	-2370	ENSG00000142733.18	chr1:27355184:27366961:11778:-	MAP3K6	mitogen-activated protein kinase kinase kinase 6 [Source:HGNC Symbol;Acc:HGNC:6858]
chr1	27392320	27392531	peaks969	5.73142	ENST00000374024.4	Promoter1k	ENST00000374024.4	-196	ENSG00000181773.7	chr1:27392622:27395814:3193:+	GPR3	G protein-coupled receptor 3 [Source:HGNC Symbol;Acc:HGNC:4484]
chr1	27404974	27405422	peaks970	11.20687	ENST00000618852.5	3'UTR	ENST00000374024.4	12576	ENSG00000181773.7	chr1:27392622:27395814:3193:+	GPR3	G protein-coupled receptor 3 [Source:HGNC Symbol;Acc:HGNC:4484]
chr1	27422264	27422367	peaks971	3.32672	ENST00000536657.1,ENST00000618852.5	Intron	ENST00000374024.4	29694	ENSG00000181773.7	chr1:27392622:27395814:3193:+	GPR3	G protein-coupled receptor 3 [Source:HGNC Symbol;Acc:HGNC:4484]
chr1	27463850	27464197	peaks972	12.24941	ENST00000618852.5,ENST00000536657.1	Intron	ENST00000492975.1	6826	ENSG00000241169.1	chr1:27457198:27459582:2385:+		novel transcript
chr1	27490109	27490343	peaks973	16.22329	ENST00000536657.1,ENST00000618852.5	Promoter1k	ENST00000618852.5	-59	ENSG00000158195.11	chr1:27404230:27490167:85938:-	WASF2	WASP family member 2 [Source:HGNC Symbol;Acc:HGNC:12733]
chr1	27526099	27526252	peaks974	8.37360	ENST00000443579.1	Promoter1k	ENST00000443579.1	371	ENSG00000237429.1	chr1:27525805:27530561:4757:+		novel transcript
chr1	27536934	27537033	peaks975	6.48369	ENST00000644989.1,ENST00000642416.1,ENST00000673934.1,ENST00000374011.6,ENST00000642245.1,ENST00000247087.10	Intron	ENST00000443579.1	11179	ENSG00000237429.1	chr1:27525805:27530561:4757:+		novel transcript
chr1	27537251	27537516	peaks976	4.74425	ENST00000644989.1,ENST00000642416.1,ENST00000673934.1,ENST00000374011.6,ENST00000642245.1,ENST00000247087.10	Intron	ENST00000443579.1	11579	ENSG00000237429.1	chr1:27525805:27530561:4757:+		novel transcript
chr1	27542413	27542804	peaks977	18.37307	ENST00000644989.1,ENST00000642416.1,ENST00000673934.1,ENST00000374011.6,ENST00000642245.1,ENST00000247087.10	Intron	ENST00000443579.1	16804	ENSG00000237429.1	chr1:27525805:27530561:4757:+		novel transcript
chr1	27557335	27557644	peaks978	6.58068	ENST00000673934.1,ENST00000247087.10,ENST00000642245.1,ENST00000374011.6,ENST00000642416.1,ENST00000644989.1	Intron	ENST00000443579.1	31685	ENSG00000237429.1	chr1:27525805:27530561:4757:+		novel transcript
chr1	27563622	27563826	peaks979	8.10181	ENST00000247087.10,ENST00000673934.1,ENST00000642245.1,ENST00000644989.1,ENST00000374011.6,ENST00000642416.1	Intron	ENST00000443579.1	37919	ENSG00000237429.1	chr1:27525805:27530561:4757:+		novel transcript
chr1	27568477	27568663	peaks980	6.29898	ENST00000247087.10,ENST00000673934.1,ENST00000642245.1,ENST00000644989.1,ENST00000374011.6,ENST00000642416.1	Intron	ENST00000644989.1	34909	ENSG00000126705.15	chr1:27534035:27604431:70397:-	AHDC1	AT-hook DNA binding motif containing 1 [Source:HGNC Symbol;Acc:HGNC:25230]
chr1	27595283	27595700	peaks981	8.96946	ENST00000247087.10,ENST00000673934.1,ENST00000642245.1,ENST00000644989.1,ENST00000374011.6,ENST00000642416.1	Intron	ENST00000644989.1	7987	ENSG00000126705.15	chr1:27534035:27604431:70397:-	AHDC1	AT-hook DNA binding motif containing 1 [Source:HGNC Symbol;Acc:HGNC:25230]
chr1	27632510	27632736	peaks982	6.89140	ENST00000374005.8	Promoter2-3k	ENST00000374005.8	2562	ENSG00000000938.13	chr1:27612064:27635185:23122:-	FGR	FGR proto-oncogene, Src family tyrosine kinase [Source:HGNC Symbol;Acc:HGNC:3697]
chr1	27632834	27633035	peaks983	6.89140	ENST00000374005.8	Promoter2-3k	ENST00000374005.8	2250	ENSG00000000938.13	chr1:27612064:27635185:23122:-	FGR	FGR proto-oncogene, Src family tyrosine kinase [Source:HGNC Symbol;Acc:HGNC:3697]
chr1	27645533	27645661	peaks984	1.67334	NA	Intergenic	ENST00000433132.1	-3822	ENSG00000235912.1	chr1:27649419:27649610:192:+		novel pseudogene
chr1	27658741	27659180	peaks985	57.31429	NA	Intergenic	ENST00000681370.1	7318	ENSG00000233975.2	chr1:27660328:27666279:5952:-	LINC02574	long intergenic non-protein coding RNA 2574 [Source:HGNC Symbol;Acc:HGNC:53746]
chr1	27659725	27660101	peaks986	9.58632	NA	Intergenic	ENST00000681370.1	6366	ENSG00000233975.2	chr1:27660328:27666279:5952:-	LINC02574	long intergenic non-protein coding RNA 2574 [Source:HGNC Symbol;Acc:HGNC:53746]
chr1	27689825	27689941	peaks987	6.32436	ENST00000445563.2	Promoter2-3k	ENST00000445563.2	-2412	ENSG00000226662.2	chr1:27686810:27687471:662:-	CHMP1AP1	charged multivesicular body protein 1A pseudogene 1 [Source:HGNC Symbol;Acc:HGNC:39514]
chr1	27725661	27726000	peaks988	71.90886	ENST00000662905.1,ENST00000373954.11,ENST00000419687.6,ENST00000373949.5,ENST00000234549.11,ENST00000530324.5,ENST00000010299.10	Promoter1k	ENST00000662905.1	-75	ENSG00000287244.1	chr1:27724822:27725756:935:-		novel transcript
chr1	27773040	27773257	peaks989	13.13897	ENST00000373943.9,ENST00000602607.1	Promoter1k	ENST00000373943.9	-70	ENSG00000117758.14	chr1:27773219:27824443:51225:+	STX12	syntaxin 12 [Source:HGNC Symbol;Acc:HGNC:11430]
chr1	27830715	27830861	peaks990	13.58685	ENST00000311772.10,ENST00000236412.11,ENST00000373931.8,ENST00000660844.1	Promoter1k	ENST00000311772.10	6	ENSG00000117751.18	chr1:27830782:27851676:20895:+	PPP1R8	protein phosphatase 1 regulatory subunit 8 [Source:HGNC Symbol;Acc:HGNC:9296]
chr1	27914482	27914917	peaks991	25.35161	ENST00000313433.11,ENST00000373912.8,ENST00000373909.7	Promoter1k	ENST00000373909.7	46	ENSG00000117748.10	chr1:27891524:27914746:23223:-	RPA2	replication protein A2 [Source:HGNC Symbol;Acc:HGNC:10290]
chr1	27959842	27960284	peaks992	38.94239	ENST00000675759.1,ENST00000675575.1,ENST00000373884.6,ENST00000448015.1	Promoter1k	ENST00000373884.6	90	ENSG00000158156.9	chr1:27959588:27968093:8506:+	XKR8	XK related 8 [Source:HGNC Symbol;Acc:HGNC:25508]
chr1	27966835	27967252	peaks993	94.50655	ENST00000675575.1,ENST00000675759.1,ENST00000373884.6	3'UTR	ENST00000448015.1	-6851	ENSG00000227050.1	chr1:27938875:27960193:21319:-		novel transcript
chr1	27968816	27968986	peaks994	21.72702	NA	Intergenic	ENST00000448015.1	-8708	ENSG00000227050.1	chr1:27938875:27960193:21319:-		novel transcript
chr1	28027787	28027964	peaks995	13.25897	ENST00000373871.8,ENST00000436342.6	Exon	ENST00000476501.3	4304	ENSG00000240750.3	chr1:28031884:28032180:297:-	RN7SL559P	RNA, 7SL, cytoplasmic 559, pseudogene [Source:HGNC Symbol;Acc:HGNC:46575]
chr1	28088355	28088832	peaks996	41.62889	ENST00000373863.3,ENST00000373871.8,ENST00000436342.6,ENST00000540618.5	Promoter1k	ENST00000373871.8	16	ENSG00000158161.16	chr1:27970344:28088637:118294:-	-	-
chr1	28112772	28113001	peaks997	3.96537	NA	Intergenic	ENST00000443484.1	3148	ENSG00000228943.1	chr1:28109739:28110298:560:+		NADH dehydrogenase (ubiquinone) 1 alpha subcomplex, 4, 9kDa (NDUFA4) pseudogene
chr1	28113136	28113281	peaks998	2.66825	NA	Intergenic	ENST00000443484.1	3470	ENSG00000228943.1	chr1:28109739:28110298:560:+		NADH dehydrogenase (ubiquinone) 1 alpha subcomplex, 4, 9kDa (NDUFA4) pseudogene
chr1	28129242	28129423	peaks999	4.45761	ENST00000687303.1	Promoter2-3k	ENST00000687303.1	-2400	ENSG00000289576.2	chr1:28116812:28126939:10128:-		novel transcript
chr1	28169380	28169725	peaks1000	15.39249	ENST00000539896.1,ENST00000373857.8,ENST00000305392.3	Intron	ENST00000373857.8	7137	ENSG00000169403.12	chr1:28147166:28193936:46771:-	PTAFR	platelet activating factor receptor [Source:HGNC Symbol;Acc:HGNC:9582]
chr1	28193861	28194109	peaks1001	6.41280	ENST00000305392.3,ENST00000539896.1	Promoter1k	ENST00000539896.1	-49	ENSG00000169403.12	chr1:28147166:28193936:46771:-	PTAFR	platelet activating factor receptor [Source:HGNC Symbol;Acc:HGNC:9582]
chr1	28197052	28197205	peaks1002	11.99160	NA	Intergenic	ENST00000539896.1	-3193	ENSG00000169403.12	chr1:28147166:28193936:46771:-	PTAFR	platelet activating factor receptor [Source:HGNC Symbol;Acc:HGNC:9582]
chr1	28235954	28236237	peaks1003	6.38700	ENST00000497986.5,ENST00000335514.10,ENST00000468425.2,ENST00000465645.1,ENST00000703063.1	Promoter1k	ENST00000497986.5	-13	ENSG00000130770.18	chr1:28236109:28246906:10798:+	ATP5IF1	ATP synthase inhibitory factor subunit 1 [Source:HGNC Symbol;Acc:HGNC:871]
chr1	28247199	28247449	peaks1004	39.62500	ENST00000605846.1	Promoter1k	ENST00000605846.1	180	ENSG00000271398.1	chr1:28247144:28247568:425:+		novel transcript
chr1	28259279	28259575	peaks1005	10.61071	ENST00000253063.4	Promoter1k	ENST00000253063.4	-91	ENSG00000130766.5	chr1:28259518:28282491:22974:+	SESN2	sestrin 2 [Source:HGNC Symbol;Acc:HGNC:20746]
chr1	28260066	28260254	peaks1006	3.55509	ENST00000253063.4	Promoter1k	ENST00000253063.4	642	ENSG00000130766.5	chr1:28259518:28282491:22974:+	SESN2	sestrin 2 [Source:HGNC Symbol;Acc:HGNC:20746]
chr1	28314101	28314239	peaks1007	16.35309	NA	Intergenic	ENST00000373842.9	-14870	ENSG00000130772.14	chr1:28329002:28335965:6964:+	MED18	mediator complex subunit 18 [Source:HGNC Symbol;Acc:HGNC:25944]
chr1	28314571	28314717	peaks1008	3.21057	NA	Intergenic	ENST00000373842.9	-14396	ENSG00000130772.14	chr1:28329002:28335965:6964:+	MED18	mediator complex subunit 18 [Source:HGNC Symbol;Acc:HGNC:25944]
chr1	28329557	28329688	peaks1009	4.47468	ENST00000373842.9,ENST00000398997.2	Promoter1k	ENST00000398997.2	568	ENSG00000130772.14	chr1:28329002:28335965:6964:+	MED18	mediator complex subunit 18 [Source:HGNC Symbol;Acc:HGNC:25944]
chr1	28341717	28341862	peaks1010	26.43938	NA	Intergenic	ENST00000398997.2	12735	ENSG00000130772.14	chr1:28329002:28335965:6964:+	MED18	mediator complex subunit 18 [Source:HGNC Symbol;Acc:HGNC:25944]
chr1	28369558	28369756	peaks1011	15.90809	ENST00000373839.8	Promoter1k	ENST00000373839.8	-83	ENSG00000204138.13	chr1:28369582:28500364:130783:+	PHACTR4	phosphatase and actin regulator 4 [Source:HGNC Symbol;Acc:HGNC:25793]
chr1	28412863	28413018	peaks1012	14.52120	ENST00000373839.8	Intron	ENST00000384052.1	9714	ENSG00000206779.1	chr1:28422555:28422655:101:-	Y_RNA	Y RNA [Source:RFAM;Acc:RF00019]
chr1	28437978	28438188	peaks1013	30.45630	ENST00000373836.4	Promoter1k	ENST00000373836.4	-88	ENSG00000204138.13	chr1:28369582:28500364:130783:+	PHACTR4	phosphatase and actin regulator 4 [Source:HGNC Symbol;Acc:HGNC:25793]
chr1	28444252	28444358	peaks1014	4.78475	ENST00000373839.8,ENST00000373836.4	Intron	ENST00000373836.4	6134	ENSG00000204138.13	chr1:28369582:28500364:130783:+	PHACTR4	phosphatase and actin regulator 4 [Source:HGNC Symbol;Acc:HGNC:25793]
chr1	28505798	28505992	peaks1015	6.18553	ENST00000398958.6,ENST00000413987.1,ENST00000649185.1,ENST00000683442.1,ENST00000373833.10	Promoter1k	ENST00000398958.6	-48	ENSG00000180198.17	chr1:28505943:28539300:33358:+	RCC1	regulator of chromosome condensation 1 [Source:HGNC Symbol;Acc:HGNC:1913]
chr1	28518228	28518709	peaks1016	7.04216	ENST00000373832.5,ENST00000373831.7	Promoter1k	ENST00000373831.7	212	ENSG00000180198.17	chr1:28505943:28539300:33358:+	RCC1	regulator of chromosome condensation 1 [Source:HGNC Symbol;Acc:HGNC:1913]
chr1	28519069	28519330	peaks1017	17.39621	ENST00000373832.5,ENST00000373831.7	Promoter1k	ENST00000373831.7	943	ENSG00000180198.17	chr1:28505943:28539300:33358:+	RCC1	regulator of chromosome condensation 1 [Source:HGNC Symbol;Acc:HGNC:1913]
chr1	28526881	28527354	peaks1018	63.85575	ENST00000447051.2	Promoter1k	ENST00000447051.2	109	ENSG00000231468.2	chr1:28526318:28527227:910:-	PRDX3P2	peroxiredoxin 3 pseudogene 2 [Source:HGNC Symbol;Acc:HGNC:39265]
chr1	28552854	28553192	peaks1019	87.77425	ENST00000373830.4	Promoter1k	ENST00000373830.4	-62	ENSG00000180098.9	chr1:28553085:28578545:25461:+	TRNAU1AP	tRNA selenocysteine 1 associated protein 1 [Source:HGNC Symbol;Acc:HGNC:30813]
chr1	28581826	28582104	peaks1020	11.04313	ENST00000628458.1,ENST00000384342.2,ENST00000475441.6,ENST00000483436.5,ENST00000481220.6,ENST00000650239.1,ENST00000693199.1,ENST00000531126.7,ENST00000692541.1,ENST00000488745.5,ENST00000648127.1	Promoter1k	ENST00000531126.7,ENST00000692541.1	-92	ENSG00000197989.15	chr1:28578538:28583132:4595:-	SNHG12	small nucleolar RNA host gene 12 [Source:HGNC Symbol;Acc:HGNC:30062]
chr1	28601793	28602055	peaks1021	33.91235	ENST00000685589.1,ENST00000471683.6,ENST00000693642.1,ENST00000688108.1,ENST00000691563.1	Intron	ENST00000465518.3	9659	ENSG00000188060.8	chr1:28592200:28595449:3250:+	RAB42	RAB42, member RAS oncogene family [Source:HGNC Symbol;Acc:HGNC:28702]
chr1	28648883	28649416	peaks1022	18.77181	ENST00000685312.1,ENST00000387069.1,ENST00000602813.1	Promoter1k	ENST00000387069.1,ENST00000602813.1	550	ENSG00000270103.3,ENSG00000274978.1	chr1:28648600:28648730:131:+,chr1:28648600:28648733:134:+	,RNU11	RNA, U11 small nuclear,RNA, U11 small nuclear [Source:HGNC Symbol;Acc:HGNC:10108]
chr1	28668687	28668984	peaks1023	12.12349	ENST00000361872.8,ENST00000294409.2,ENST00000373816.6	Promoter1k	ENST00000373816.6	52	ENSG00000162419.13	chr1:28668778:28719353:50576:+	GMEB1	glucocorticoid modulatory element binding protein 1 [Source:HGNC Symbol;Acc:HGNC:4370]
chr1	28715741	28715909	peaks1024	24.26868	ENST00000373816.6	3'UTR	ENST00000542507.5	-20796	ENSG00000198492.16	chr1:28736621:28769775:33155:+	YTHDF2	YTH N6-methyladenosine RNA binding protein 2 [Source:HGNC Symbol;Acc:HGNC:31675]
chr1	28736763	28736937	peaks1025	6.15936	ENST00000542507.5,ENST00000373812.8,ENST00000541996.5,ENST00000691740.1	Promoter1k	ENST00000373812.8,ENST00000541996.5	-90	ENSG00000198492.16	chr1:28736621:28769775:33155:+	YTHDF2	YTH N6-methyladenosine RNA binding protein 2 [Source:HGNC Symbol;Acc:HGNC:31675]
chr1	28826054	28826197	peaks1026	12.31809	ENST00000234961.7	Intron	ENST00000234961.7	13956	ENSG00000116329.12	chr1:28812170:28871267:59098:+	OPRD1	opioid receptor delta 1 [Source:HGNC Symbol;Acc:HGNC:8153]
chr1	28828535	28828638	peaks1027	2.74045	ENST00000234961.7	Intron	ENST00000234961.7	16417	ENSG00000116329.12	chr1:28812170:28871267:59098:+	OPRD1	opioid receptor delta 1 [Source:HGNC Symbol;Acc:HGNC:8153]
chr1	28878834	28879039	peaks1028	2.44261	ENST00000418471.1	Promoter1-2k	ENST00000418471.1	-1601	ENSG00000233427.1	chr1:28870483:28877336:6854:-		novel transcript
chr1	28885090	28885212	peaks1029	4.43037	ENST00000647103.1,ENST00000642937.2,ENST00000646189.1,ENST00000644342.1,ENST00000373800.7,ENST00000649717.1,ENST00000347529.7	Promoter1-2k	ENST00000647103.1	-1940	ENSG00000159023.23	chr1:28887091:29120046:232956:+	EPB41	erythrocyte membrane protein band 4.1 [Source:HGNC Symbol;Acc:HGNC:3377]
chr1	28887098	28887267	peaks1030	3.46008	ENST00000647103.1,ENST00000642937.2,ENST00000646189.1,ENST00000644342.1,ENST00000373800.7,ENST00000649717.1,ENST00000347529.7	Promoter1k	ENST00000347529.7	11	ENSG00000159023.23	chr1:28887091:29120046:232956:+	EPB41	erythrocyte membrane protein band 4.1 [Source:HGNC Symbol;Acc:HGNC:3377]
chr1	28914365	28914580	peaks1031	9.11750	ENST00000644600.1,ENST00000643173.1,ENST00000644780.1,ENST00000343067.9,ENST00000650265.1,ENST00000648181.1,ENST00000643604.1,ENST00000373797.2,ENST00000349460.9,ENST00000706361.1,ENST00000645184.1	Promoter1k	ENST00000644600.1	-71	ENSG00000159023.23	chr1:28887091:29120046:232956:+	EPB41	erythrocyte membrane protein band 4.1 [Source:HGNC Symbol;Acc:HGNC:3377]
chr1	29105853	29106084	peaks1032	29.39130	ENST00000642937.2,ENST00000349460.9,ENST00000343067.9,ENST00000647103.1,ENST00000373798.5,ENST00000373800.7,ENST00000649717.1,ENST00000347529.7	Intron	ENST00000420504.2	16532	ENSG00000253304.2	chr1:29119429:29123903:4475:-	TMEM200B	transmembrane protein 200B [Source:HGNC Symbol;Acc:HGNC:33785]
chr1	29121330	29121467	peaks1033	7.41629	ENST00000420504.2	Promoter1-2k	ENST00000420504.2	1102	ENSG00000253304.2	chr1:29119429:29123903:4475:-	TMEM200B	transmembrane protein 200B [Source:HGNC Symbol;Acc:HGNC:33785]
chr1	29122721	29123037	peaks1034	21.72058	ENST00000420504.2,ENST00000521452.2	Promoter1k	ENST00000420504.2	-378	ENSG00000253304.2	chr1:29119429:29123903:4475:-	TMEM200B	transmembrane protein 200B [Source:HGNC Symbol;Acc:HGNC:33785]
chr1	29130056	29130207	peaks1035	2.71262	NA	Intergenic	ENST00000521452.2	-6229	ENSG00000253304.2	chr1:29119429:29123903:4475:-	TMEM200B	transmembrane protein 200B [Source:HGNC Symbol;Acc:HGNC:33785]
chr1	29181868	29182189	peaks1036	15.39249	ENST00000373795.7	Promoter1k	ENST00000373795.7	-129	ENSG00000116350.18	chr1:29147743:29181900:34158:-	SRSF4	serine and arginine rich splicing factor 4 [Source:HGNC Symbol;Acc:HGNC:10786]
chr1	29196104	29196266	peaks1037	11.67091	ENST00000373791.7,ENST00000263702.11	Exon	ENST00000373795.7	-14285	ENSG00000116350.18	chr1:29147743:29181900:34158:-	SRSF4	serine and arginine rich splicing factor 4 [Source:HGNC Symbol;Acc:HGNC:10786]
chr1	29227624	29227760	peaks1038	12.11529	ENST00000263702.11,ENST00000373791.7	Intron	ENST00000373791.7	3232	ENSG00000116353.16	chr1:29192657:29230942:38286:-	MECR	mitochondrial trans-2-enoyl-CoA reductase [Source:HGNC Symbol;Acc:HGNC:19691]
chr1	29230804	29231022	peaks1039	5.42891	ENST00000373791.7,ENST00000263702.11	Promoter1k	ENST00000373791.7	11	ENSG00000116353.16	chr1:29192657:29230942:38286:-	MECR	mitochondrial trans-2-enoyl-CoA reductase [Source:HGNC Symbol;Acc:HGNC:19691]
chr1	29236402	29236521	peaks1040	4.43037	ENST00000345512.7,ENST00000373779.8,ENST00000428026.6,ENST00000460170.2	Promoter1k	ENST00000345512.7	-54	ENSG00000060656.20	chr1:29236516:29326813:90298:+	PTPRU	protein tyrosine phosphatase receptor type U [Source:HGNC Symbol;Acc:HGNC:9683]
chr1	29237428	29237565	peaks1041	2.20772	ENST00000345512.7,ENST00000373779.8,ENST00000428026.6,ENST00000460170.2	Promoter1k	ENST00000460170.2	858	ENSG00000060656.20	chr1:29236516:29326813:90298:+	PTPRU	protein tyrosine phosphatase receptor type U [Source:HGNC Symbol;Acc:HGNC:9683]
chr1	29238381	29238494	peaks1042	2.20772	ENST00000345512.7,ENST00000373779.8,ENST00000428026.6,ENST00000460170.2	Promoter1-2k	ENST00000460170.2	1799	ENSG00000060656.20	chr1:29236516:29326813:90298:+	PTPRU	protein tyrosine phosphatase receptor type U [Source:HGNC Symbol;Acc:HGNC:9683]
chr1	29239327	29239487	peaks1043	4.19869	ENST00000345512.7,ENST00000373779.8,ENST00000428026.6,ENST00000460170.2	Promoter2-3k	ENST00000460170.2	2768	ENSG00000060656.20	chr1:29236516:29326813:90298:+	PTPRU	protein tyrosine phosphatase receptor type U [Source:HGNC Symbol;Acc:HGNC:9683]
chr1	29283084	29283506	peaks1044	24.59658	ENST00000345512.7,ENST00000428026.6,ENST00000373779.8,ENST00000460170.2	Intron	ENST00000460170.2	46656	ENSG00000060656.20	chr1:29236516:29326813:90298:+	PTPRU	protein tyrosine phosphatase receptor type U [Source:HGNC Symbol;Acc:HGNC:9683]
chr1	29318677	29318856	peaks1045	1.63863	ENST00000460170.2,ENST00000428026.6,ENST00000373779.8,ENST00000345512.7	Intron	ENST00000417651.1	31347	ENSG00000230523.1	chr1:29329620:29350114:20495:-	LINC01756	long intergenic non-protein coding RNA 1756 [Source:HGNC Symbol;Acc:HGNC:52545]
chr1	29488198	29488315	peaks1046	3.22317	ENST00000515851.1	Exon	ENST00000515851.1	8636	ENSG00000225011.4	chr1:29488193:29496893:8701:-		protein tyrosine phosphatase, receptor type, U (PTPRU) pseudogene
chr1	29488580	29488687	peaks1047	1.97539	ENST00000515851.1	Intron	ENST00000515851.1	8259	ENSG00000225011.4	chr1:29488193:29496893:8701:-		protein tyrosine phosphatase, receptor type, U (PTPRU) pseudogene
chr1	29513470	29513580	peaks1048	3.32672	NA	Intergenic	ENST00000515851.1	-16632	ENSG00000225011.4	chr1:29488193:29496893:8701:-		protein tyrosine phosphatase, receptor type, U (PTPRU) pseudogene
chr1	29550644	29550810	peaks1049	3.83734	NA	Intergenic	ENST00000515851.1	-53834	ENSG00000225011.4	chr1:29488193:29496893:8701:-		protein tyrosine phosphatase, receptor type, U (PTPRU) pseudogene
chr1	29554127	29554284	peaks1050	3.72561	NA	Intergenic	ENST00000515851.1	-57313	ENSG00000225011.4	chr1:29488193:29496893:8701:-		protein tyrosine phosphatase, receptor type, U (PTPRU) pseudogene
chr1	29554445	29554863	peaks1051	11.97654	NA	Intergenic	ENST00000515851.1	-57761	ENSG00000225011.4	chr1:29488193:29496893:8701:-		protein tyrosine phosphatase, receptor type, U (PTPRU) pseudogene
chr1	29570085	29570298	peaks1052	45.25517	NA	Intergenic	ENST00000515851.1	-73299	ENSG00000225011.4	chr1:29488193:29496893:8701:-		protein tyrosine phosphatase, receptor type, U (PTPRU) pseudogene
chr1	29640095	29640297	peaks1053	13.96204	NA	Intergenic	ENST00000422638.1	69351	ENSG00000228176.1	chr1:29708851:29709547:697:-		novel transcript
chr1	29707069	29707291	peaks1054	26.11000	ENST00000422638.1	Promoter2-3k	ENST00000422638.1	2367	ENSG00000228176.1	chr1:29708851:29709547:697:-		novel transcript
chr1	29709435	29709599	peaks1055	27.38494	ENST00000422638.1	Promoter1k	ENST00000422638.1	30	ENSG00000228176.1	chr1:29708851:29709547:697:-		novel transcript
chr1	29712111	29712299	peaks1056	3.10180	ENST00000422638.1	Promoter2-3k	ENST00000422638.1	-2658	ENSG00000228176.1	chr1:29708851:29709547:697:-		novel transcript
chr1	29719198	29719402	peaks1057	11.17152	NA	Intergenic	ENST00000422638.1	-9753	ENSG00000228176.1	chr1:29708851:29709547:697:-		novel transcript
chr1	29723450	29723704	peaks1058	6.30631	NA	Intergenic	ENST00000422638.1	-14030	ENSG00000228176.1	chr1:29708851:29709547:697:-		novel transcript
chr1	29849412	29849513	peaks1059	1.97539	NA	Intergenic	ENST00000603857.1	55894	ENSG00000270927.1	chr1:29904865:29905357:493:-		N(alpha)-acetyltransferase 20, NatB catalytic subunit (NAA20) pseudogene
chr1	30009944	30010059	peaks1060	1.97539	NA	Intergenic	ENST00000445180.2	27610	ENSG00000233399.2	chr1:30013952:30037612:23661:-	LINC01648	long intergenic non-protein coding RNA 1648 [Source:HGNC Symbol;Acc:HGNC:52435]
chr1	30069157	30069328	peaks1061	9.81006	NA	Intergenic	ENST00000445180.2	-31631	ENSG00000233399.2	chr1:30013952:30037612:23661:-	LINC01648	long intergenic non-protein coding RNA 1648 [Source:HGNC Symbol;Acc:HGNC:52435]
chr1	30191419	30191606	peaks1062	8.84054	NA	Intergenic	ENST00000442774.1	-35010	ENSG00000231251.1	chr1:30226523:30226615:93:+		family with sequence similarity 32, member A (FAM32A) pseudogene
chr1	30618449	30618665	peaks1063	16.93839	NA	Intergenic	ENST00000696552.1	-41732	ENSG00000289710.1	chr1:30576655:30576825:171:-		novel protein, similar to CD24 molecule CD52
chr1	30645974	30646104	peaks1064	9.32415	NA	Intergenic	ENST00000696552.1	-69214	ENSG00000289710.1	chr1:30576655:30576825:171:-		novel protein, similar to CD24 molecule CD52
chr1	30655102	30655731	peaks1065	15.86191	NA	Intergenic	ENST00000414532.6	-63087	ENSG00000186056.11	chr1:30718504:30726827:8324:+	MATN1-AS1	MATN1 antisense RNA 1 [Source:HGNC Symbol;Acc:HGNC:40364]
chr1	30655894	30656026	peaks1066	2.04601	NA	Intergenic	ENST00000414532.6	-62544	ENSG00000186056.11	chr1:30718504:30726827:8324:+	MATN1-AS1	MATN1 antisense RNA 1 [Source:HGNC Symbol;Acc:HGNC:40364]
chr1	30685341	30685628	peaks1067	38.17006	NA	Intergenic	ENST00000414532.6	-33019	ENSG00000186056.11	chr1:30718504:30726827:8324:+	MATN1-AS1	MATN1 antisense RNA 1 [Source:HGNC Symbol;Acc:HGNC:40364]
chr1	30718248	30718864	peaks1068	76.28579	ENST00000414532.6,ENST00000649861.1	Promoter1k	ENST00000414532.6	52	ENSG00000186056.11	chr1:30718504:30726827:8324:+	MATN1-AS1	MATN1 antisense RNA 1 [Source:HGNC Symbol;Acc:HGNC:40364]
chr1	30732626	30733007	peaks1069	36.36816	ENST00000655364.1	Promoter1k	ENST00000655364.1	1124	ENSG00000287510.1	chr1:30731693:30733427:1735:+		novel transcript, antisense to LAPTM5
chr1	30737940	30738181	peaks1070	4.51746	ENST00000583944.1	Promoter1-2k	ENST00000583944.1	1171	ENSG00000264773.1	chr1:30739156:30739232:77:-	MIR4420	microRNA 4420 [Source:HGNC Symbol;Acc:HGNC:41772]
chr1	30756606	30757072	peaks1071	40.67138	ENST00000294507.4	Promoter1k	ENST00000294507.4	935	ENSG00000162511.8	chr1:30732469:30757774:25306:-	LAPTM5	lysosomal protein transmembrane 5 [Source:HGNC Symbol;Acc:HGNC:29612]
chr1	30778445	30778559	peaks1072	3.32672	NA	Intergenic	ENST00000294507.4	-20728	ENSG00000162511.8	chr1:30732469:30757774:25306:-	LAPTM5	lysosomal protein transmembrane 5 [Source:HGNC Symbol;Acc:HGNC:29612]
chr1	30816604	30816881	peaks1073	45.49287	ENST00000440358.1	Promoter1-2k	ENST00000440358.1	-1190	ENSG00000229607.1	chr1:30810378:30815553:5176:-		novel transcript
chr1	30823339	30823515	peaks1074	23.97064	ENST00000635288.2,ENST00000659416.1	Promoter1k	ENST00000635288.2	-812	ENSG00000223382.6	chr1:30824217:30834864:10648:+	LINC01778	long intergenic non-protein coding RNA 1778 [Source:HGNC Symbol;Acc:HGNC:52568]
chr1	30824026	30824654	peaks1075	95.91119	ENST00000635288.2,ENST00000659416.1	Promoter1k	ENST00000659416.1	68	ENSG00000223382.6	chr1:30824217:30834864:10648:+	LINC01778	long intergenic non-protein coding RNA 1778 [Source:HGNC Symbol;Acc:HGNC:52568]
chr1	30869146	30869301	peaks1076	9.32415	NA	Intergenic	ENST00000336798.11	9516	ENSG00000162512.16	chr1:30869466:30908758:39293:-	SDC3	syndecan 3 [Source:HGNC Symbol;Acc:HGNC:10660]
chr1	30874418	30874605	peaks1077	2.08331	ENST00000336798.11,ENST00000339394.7	Exon	ENST00000336798.11	4228	ENSG00000162512.16	chr1:30869466:30908758:39293:-	SDC3	syndecan 3 [Source:HGNC Symbol;Acc:HGNC:10660]
chr1	30881192	30881340	peaks1078	3.85914	ENST00000336798.11	Promoter2-3k	ENST00000336798.11	-2526	ENSG00000162512.16	chr1:30869466:30908758:39293:-	SDC3	syndecan 3 [Source:HGNC Symbol;Acc:HGNC:10660]
chr1	30908626	30908844	peaks1079	10.48441	ENST00000339394.7	Promoter1k	ENST00000339394.7	23	ENSG00000162512.16	chr1:30869466:30908758:39293:-	SDC3	syndecan 3 [Source:HGNC Symbol;Acc:HGNC:10660]
chr1	30923742	30923885	peaks1080	44.31231	NA	Intergenic	ENST00000578099.2	-5079	ENSG00000266210.2	chr1:30918469:30918735:267:-	RN7SL371P	RNA, 7SL, cytoplasmic 371, pseudogene [Source:HGNC Symbol;Acc:HGNC:46387]
chr1	30929384	30929553	peaks1081	3.52111	NA	Intergenic	ENST00000578099.2	-10734	ENSG00000266210.2	chr1:30918469:30918735:267:-	RN7SL371P	RNA, 7SL, cytoplasmic 371, pseudogene [Source:HGNC Symbol;Acc:HGNC:46387]
chr1	31065712	31066117	peaks1082	10.34866	ENST00000440538.6,ENST00000424085.6,ENST00000257075.9,ENST00000373747.7,ENST00000426105.7,ENST00000373742.6,ENST00000373741.8	Promoter1k	ENST00000373741.8	76	ENSG00000134644.16	chr1:30931506:31065991:134486:-	PUM1	pumilio RNA binding family member 1 [Source:HGNC Symbol;Acc:HGNC:14957]
chr1	31154750	31155089	peaks1083	8.89920	NA	Intergenic	ENST00000441274.2	-46297	ENSG00000225142.2	chr1:31108188:31108623:436:-		ribosomal protein L21 (RPL21) pseudogene
chr1	31155455	31155644	peaks1084	11.25026	NA	Intergenic	ENST00000441274.2	-46927	ENSG00000225142.2	chr1:31108188:31108623:436:-		ribosomal protein L21 (RPL21) pseudogene
chr1	31170835	31171135	peaks1085	19.83781	NA	Intergenic	ENST00000441274.2	-62362	ENSG00000225142.2	chr1:31108188:31108623:436:-		ribosomal protein L21 (RPL21) pseudogene
chr1	31181579	31181867	peaks1086	7.72289	ENST00000373736.7	3'UTR	ENST00000373736.7	58164	ENSG00000084628.10	chr1:31179745:31239887:60143:-	NKAIN1	sodium/potassium transporting ATPase interacting 1 [Source:HGNC Symbol;Acc:HGNC:25743]
chr1	31208932	31209029	peaks1087	1.85292	ENST00000373736.7	Intron	ENST00000373736.7	30906	ENSG00000084628.10	chr1:31179745:31239887:60143:-	NKAIN1	sodium/potassium transporting ATPase interacting 1 [Source:HGNC Symbol;Acc:HGNC:25743]
chr1	31239369	31239497	peaks1088	3.86956	ENST00000373736.7	Promoter1k	ENST00000373736.7	454	ENSG00000084628.10	chr1:31179745:31239887:60143:-	NKAIN1	sodium/potassium transporting ATPase interacting 1 [Source:HGNC Symbol;Acc:HGNC:25743]
chr1	31296733	31297255	peaks1089	14.32733	ENST00000263694.9,ENST00000546109.5,ENST00000615916.4,ENST00000616393.4,ENST00000616859.4,ENST00000618216.4,ENST00000373714.5,ENST00000344147.10,ENST00000627541.1	Promoter1k	ENST00000546109.5,ENST00000615916.4,ENST00000616393.4,ENST00000616859.4,ENST00000618216.4	12	ENSG00000121766.16	chr1:31296982:31364953:67972:+	ZCCHC17	zinc finger CCHC-type containing 17 [Source:HGNC Symbol;Acc:HGNC:30246]
chr1	31299547	31299736	peaks1090	2.54564	ENST00000263694.9,ENST00000546109.5,ENST00000615916.4,ENST00000616393.4,ENST00000616859.4,ENST00000618216.4,ENST00000373714.5,ENST00000344147.10,ENST00000627541.1	Promoter2-3k	ENST00000627541.1	2606	ENSG00000121766.16	chr1:31296982:31364953:67972:+	ZCCHC17	zinc finger CCHC-type containing 17 [Source:HGNC Symbol;Acc:HGNC:30246]
chr1	31376533	31376718	peaks1091	5.35186	NA	Intergenic	ENST00000373713.7	-3550	ENSG00000121769.8	chr1:31365253:31376850:11598:-	FABP3	fatty acid binding protein 3 [Source:HGNC Symbol;Acc:HGNC:3557]
chr1	31384990	31385096	peaks1092	5.65579	NA	Intergenic	ENST00000373713.7	-11967	ENSG00000121769.8	chr1:31365253:31376850:11598:-	FABP3	fatty acid binding protein 3 [Source:HGNC Symbol;Acc:HGNC:3557]
chr1	31387037	31387145	peaks1093	9.30572	NA	Intergenic	ENST00000373713.7	-14015	ENSG00000121769.8	chr1:31365253:31376850:11598:-	FABP3	fatty acid binding protein 3 [Source:HGNC Symbol;Acc:HGNC:3557]
chr1	31387645	31387897	peaks1094	7.02008	NA	Intergenic	ENST00000373713.7	-14695	ENSG00000121769.8	chr1:31365253:31376850:11598:-	FABP3	fatty acid binding protein 3 [Source:HGNC Symbol;Acc:HGNC:3557]
chr1	31397109	31397698	peaks1095	59.43177	NA	Intergenic	ENST00000373710.5	-12161	ENSG00000168528.12	chr1:31409565:31434680:25116:+	SERINC2	serine incorporator 2 [Source:HGNC Symbol;Acc:HGNC:23231]
chr1	31422536	31422947	peaks1096	51.77396	ENST00000536859.5,ENST00000373710.5,ENST00000373709.8,ENST00000536384.2	Intron	ENST00000536384.2	8929	ENSG00000168528.12	chr1:31409565:31434680:25116:+	SERINC2	serine incorporator 2 [Source:HGNC Symbol;Acc:HGNC:23231]
chr1	31431748	31432184	peaks1097	29.17921	ENST00000536859.5,ENST00000373710.5,ENST00000373709.8,ENST00000536384.2	Intron	ENST00000536384.2	18153	ENSG00000168528.12	chr1:31409565:31434680:25116:+	SERINC2	serine incorporator 2 [Source:HGNC Symbol;Acc:HGNC:23231]
chr1	31477544	31477646	peaks1098	3.32672	NA	Intergenic	ENST00000401075.3	11335	ENSG00000215899.3	chr1:31487589:31488930:1342:-	EEF1A1P46	eukaryotic translation elongation factor 1 alpha 1 pseudogene 46 [Source:HGNC Symbol;Acc:HGNC:56203]
chr1	31506020	31506247	peaks1099	6.41652	ENST00000639839.1,ENST00000640226.1,ENST00000639741.1,ENST00000640157.1	Promoter1k	ENST00000639839.1	-92	ENSG00000284543.1	chr1:31506226:31583306:77081:+	LINC01226	long intergenic non-protein coding RNA 1226 [Source:HGNC Symbol;Acc:HGNC:49678]
chr1	31549485	31549662	peaks1100	4.16280	ENST00000638644.1,ENST00000640226.1,ENST00000639839.1	Intron	ENST00000639047.1	9193	ENSG00000284543.1	chr1:31506226:31583306:77081:+	LINC01226	long intergenic non-protein coding RNA 1226 [Source:HGNC Symbol;Acc:HGNC:49678]
chr1	31562905	31563254	peaks1101	86.33678	ENST00000639839.1,ENST00000640226.1,ENST00000638644.1	Intron	ENST00000435872.1	12493	ENSG00000229167.2	chr1:31571585:31577898:6314:-		novel transcript
chr1	31575155	31575264	peaks1102	6.02072	ENST00000435872.1	Promoter1k	ENST00000435872.1	363	ENSG00000229167.2	chr1:31571585:31577898:6314:-		novel transcript
chr1	31575577	31576517	peaks1103	87.71254	ENST00000435872.1,ENST00000457433.6,ENST00000271064.12	Promoter1k	ENST00000457433.6	-438	ENSG00000142910.16	chr1:31576485:31587686:11202:+	TINAGL1	tubulointerstitial nephritis antigen like 1 [Source:HGNC Symbol;Acc:HGNC:19168]
chr1	31589406	31589759	peaks1104	3.72561	NA	Intergenic	ENST00000537531.2	11438	ENSG00000142910.16	chr1:31576485:31587686:11202:+	TINAGL1	tubulointerstitial nephritis antigen like 1 [Source:HGNC Symbol;Acc:HGNC:19168]
chr1	31591844	31591979	peaks1105	3.26900	NA	Intergenic	ENST00000537531.2	13767	ENSG00000142910.16	chr1:31576485:31587686:11202:+	TINAGL1	tubulointerstitial nephritis antigen like 1 [Source:HGNC Symbol;Acc:HGNC:19168]
chr1	31627433	31627556	peaks1106	9.85523	ENST00000403528.7	3'UTR	ENST00000373705.1	8302	ENSG00000121764.12	chr1:31617686:31632518:14833:+	HCRTR1	hypocretin receptor 1 [Source:HGNC Symbol;Acc:HGNC:4848]
chr1	31628254	31628367	peaks1107	3.01911	ENST00000373705.1	Intron	ENST00000373705.1	9118	ENSG00000121764.12	chr1:31617686:31632518:14833:+	HCRTR1	hypocretin receptor 1 [Source:HGNC Symbol;Acc:HGNC:4848]
chr1	31644604	31645325	peaks1108	19.78139	ENST00000610043.5,ENST00000623791.3,ENST00000581333.1,ENST00000373703.5,ENST00000585660.5,ENST00000591592.5,ENST00000609033.5	Promoter1k	ENST00000585660.5	-24	ENSG00000235790.7	chr1:31644049:31660162:16114:+	PEF1-AS1	PEF1 and COL16A1 antisense RNA 1 [Source:HGNC Symbol;Acc:HGNC:40154]
chr1	31689881	31690123	peaks1109	7.39620	ENST00000373672.8,ENST00000373668.7	Intron	ENST00000373672.8	14015	ENSG00000084636.18	chr1:31652263:31704319:52057:-	COL16A1	collagen type XVI alpha 1 chain [Source:HGNC Symbol;Acc:HGNC:2193]
chr1	31702065	31702368	peaks1110	5.15550	ENST00000373672.8,ENST00000373668.7	Promoter1-2k	ENST00000373672.8	1800	ENSG00000084636.18	chr1:31652263:31704319:52057:-	COL16A1	collagen type XVI alpha 1 chain [Source:HGNC Symbol;Acc:HGNC:2193]
chr1	31705355	31705481	peaks1111	3.23407	ENST00000373672.8,ENST00000373668.7	Promoter1-2k	ENST00000373668.7	-1099	ENSG00000084636.18	chr1:31652263:31704319:52057:-	COL16A1	collagen type XVI alpha 1 chain [Source:HGNC Symbol;Acc:HGNC:2193]
chr1	31715080	31715525	peaks1112	35.57737	NA	Intergenic	ENST00000373668.7	-10984	ENSG00000084636.18	chr1:31652263:31704319:52057:-	COL16A1	collagen type XVI alpha 1 chain [Source:HGNC Symbol;Acc:HGNC:2193]
chr1	31715743	31715854	peaks1113	10.03928	NA	Intergenic	ENST00000373668.7	-11480	ENSG00000084636.18	chr1:31652263:31704319:52057:-	COL16A1	collagen type XVI alpha 1 chain [Source:HGNC Symbol;Acc:HGNC:2193]
chr1	31915563	31915690	peaks1114	14.31418	ENST00000470404.5,ENST00000602725.5,ENST00000647444.2,ENST00000602683.5,ENST00000649841.1,ENST00000602889.1,ENST00000457805.6	Intron	ENST00000602683.5	3482	ENSG00000184007.22	chr1:31906421:31944856:38436:-	PTP4A2	protein tyrosine phosphatase 4A2 [Source:HGNC Symbol;Acc:HGNC:9635]
chr1	31937579	31937805	peaks1115	3.24744	ENST00000649841.1,ENST00000647444.2	Promoter1k	ENST00000649841.1	83	ENSG00000184007.22	chr1:31906421:31944856:38436:-	PTP4A2	protein tyrosine phosphatase 4A2 [Source:HGNC Symbol;Acc:HGNC:9635]
chr1	31938249	31938811	peaks1116	77.82168	ENST00000649841.1,ENST00000647444.2	Promoter1k	ENST00000647444.2	-162	ENSG00000184007.22	chr1:31906421:31944856:38436:-	PTP4A2	protein tyrosine phosphatase 4A2 [Source:HGNC Symbol;Acc:HGNC:9635]
chr1	31939619	31940085	peaks1117	92.18153	ENST00000649841.1,ENST00000647444.2	Promoter1-2k	ENST00000647444.2	-1484	ENSG00000184007.22	chr1:31906421:31944856:38436:-	PTP4A2	protein tyrosine phosphatase 4A2 [Source:HGNC Symbol;Acc:HGNC:9635]
chr1	31954942	31955114	peaks1118	1.74343	NA	Intergenic	ENST00000647444.2	-16660	ENSG00000184007.22	chr1:31906421:31944856:38436:-	PTP4A2	protein tyrosine phosphatase 4A2 [Source:HGNC Symbol;Acc:HGNC:9635]
chr1	32013489	32013898	peaks1119	24.31956	ENST00000327300.12,ENST00000492989.1	Promoter1k	ENST00000327300.12	-174	ENSG00000121774.18	chr1:32013868:32060850:46983:+	KHDRBS1	KH RNA binding domain containing, signal transduction associated 1 [Source:HGNC Symbol;Acc:HGNC:18116]
chr1	32072776	32073356	peaks1120	32.99523	ENST00000336294.10,ENST00000366152.3	Promoter1k	ENST00000336294.10	127	ENSG00000121775.18	chr1:32072031:32102866:30836:+	TMEM39B	transmembrane protein 39B [Source:HGNC Symbol;Acc:HGNC:25510]
chr1	32132262	32132413	peaks1121	11.11629	ENST00000373625.8	Intron	ENST00000373625.8	24282	ENSG00000025800.14	chr1:32108056:32176563:68508:+	KPNA6	karyopherin subunit alpha 6 [Source:HGNC Symbol;Acc:HGNC:6399]
chr1	32133411	32133667	peaks1122	50.84835	ENST00000373625.8	Intron	ENST00000373625.8	25483	ENSG00000025800.14	chr1:32108056:32176563:68508:+	KPNA6	karyopherin subunit alpha 6 [Source:HGNC Symbol;Acc:HGNC:6399]
chr1	32179533	32180103	peaks1123	12.57819	ENST00000373610.8,ENST00000373609.1	Promoter1k	ENST00000373610.8	143	ENSG00000084652.16	chr1:32179675:32198285:18611:+	TXLNA	taxilin alpha [Source:HGNC Symbol;Acc:HGNC:30685]
chr1	32189679	32189804	peaks1124	4.22621	ENST00000373610.8,ENST00000373609.1	Intron	ENST00000373609.1	9677	ENSG00000084652.16	chr1:32179675:32198285:18611:+	TXLNA	taxilin alpha [Source:HGNC Symbol;Acc:HGNC:30685]
chr1	32197208	32197395	peaks1125	10.25078	ENST00000373610.8,ENST00000373609.1	3'UTR	ENST00000373602.10	-3293	ENSG00000160050.16	chr1:32200595:32205453:4859:+	CCDC28B	coiled-coil domain containing 28B [Source:HGNC Symbol;Acc:HGNC:28163]
chr1	32205473	32205640	peaks1126	24.57070	ENST00000537469.2,ENST00000291358.11,ENST00000373604.4	Promoter1k	ENST00000537469.2,ENST00000291358.11	-114	ENSG00000160051.12	chr1:32205671:32208682:3012:+	IQCC	IQ motif containing C [Source:HGNC Symbol;Acc:HGNC:25545]
chr1	32209083	32209184	peaks1127	7.39620	ENST00000409358.2	Promoter1k	ENST00000409358.2	45	ENSG00000222046.3	chr1:32209089:32216192:7104:+	DCDC2B	doublecortin domain containing 2B [Source:HGNC Symbol;Acc:HGNC:32576]
chr1	32240334	32240665	peaks1128	6.09044	ENST00000702633.1,ENST00000426597.2,ENST00000441044.5	Promoter1k	ENST00000702633.1	-26	ENSG00000290045.1	chr1:32240526:32241904:1379:+		novel transcript, sense intronic to EIF3I
chr1	32291916	32292041	peaks1129	7.57220	ENST00000373548.8	Promoter1k	ENST00000373548.8	-104	ENSG00000116478.12	chr1:32292083:32333635:41553:+	HDAC1	histone deacetylase 1 [Source:HGNC Symbol;Acc:HGNC:4852]
chr1	32338963	32339074	peaks1130	2.60177	ENST00000329421.8	Promoter2-3k	ENST00000329421.8	-2786	ENSG00000175130.7	chr1:32333839:32336233:2395:-	MARCKSL1	MARCKS like 1 [Source:HGNC Symbol;Acc:HGNC:7142]
chr1	32351409	32351855	peaks1131	8.09362	ENST00000448134.1	Promoter1k	ENST00000448134.1	-969	ENSG00000233775.1	chr1:32349194:32350663:1470:-		novel transcript
chr1	32372243	32372375	peaks1132	5.35186	ENST00000419121.6,ENST00000455895.7,ENST00000341071.11,ENST00000526031.5,ENST00000446293.6	Intron	ENST00000373534.4	9770	ENSG00000162526.7	chr1:32351521:32364312:12792:+	TSSK3	testis specific serine kinase 3 [Source:HGNC Symbol;Acc:HGNC:15473]
chr1	32394434	32394817	peaks1133	50.34996	ENST00000341071.11,ENST00000446293.6,ENST00000455895.7,ENST00000526031.5,ENST00000419121.6	Promoter1k	ENST00000455895.7,ENST00000526031.5,ENST00000419121.6	-185	ENSG00000160058.19	chr1:32364633:32394731:30099:-	BSDC1	BSD domain containing 1 [Source:HGNC Symbol;Acc:HGNC:25501]
chr1	32448022	32448248	peaks1134	29.68049	NA	Intergenic	ENST00000579362.2	-9700	ENSG00000263529.2	chr1:32457835:32458135:301:+	RN7SL122P	RNA, 7SL, cytoplasmic 122, pseudogene [Source:HGNC Symbol;Acc:HGNC:46138]
chr1	32448412	32448619	peaks1135	29.64070	NA	Intergenic	ENST00000579362.2	-9319	ENSG00000263529.2	chr1:32457835:32458135:301:+	RN7SL122P	RNA, 7SL, cytoplasmic 122, pseudogene [Source:HGNC Symbol;Acc:HGNC:46138]
chr1	32449588	32449763	peaks1136	9.93323	NA	Intergenic	ENST00000579362.2	-8159	ENSG00000263529.2	chr1:32457835:32458135:301:+	RN7SL122P	RNA, 7SL, cytoplasmic 122, pseudogene [Source:HGNC Symbol;Acc:HGNC:46138]
chr1	32492486	32492672	peaks1137	12.57261	ENST00000609129.2	3'UTR	ENST00000609129.2	27507	ENSG00000273274.2	chr1:32465072:32496686:31615:+	ZBTB8B	zinc finger and BTB domain containing 8B [Source:HGNC Symbol;Acc:HGNC:37057]
chr1	32500652	32500888	peaks1138	4.73655	ENST00000480336.1	Intron	ENST00000609129.2	35698	ENSG00000273274.2	chr1:32465072:32496686:31615:+	ZBTB8B	zinc finger and BTB domain containing 8B [Source:HGNC Symbol;Acc:HGNC:37057]
chr1	32525133	32525359	peaks1139	26.40053	ENST00000480336.1	Intron	ENST00000373510.9	-14181	ENSG00000160062.15	chr1:32539427:32605941:66515:+	ZBTB8A	zinc finger and BTB domain containing 8A [Source:HGNC Symbol;Acc:HGNC:24172]
chr1	32539589	32539708	peaks1140	5.42891	ENST00000373510.9,ENST00000316459.4	Promoter1k	ENST00000316459.4	220	ENSG00000160062.15	chr1:32539427:32605941:66515:+	ZBTB8A	zinc finger and BTB domain containing 8A [Source:HGNC Symbol;Acc:HGNC:24172]
chr1	32612190	32612404	peaks1141	8.78282	ENST00000341885.6	Intron	ENST00000363721.1	-27654	ENSG00000200591.1	chr1:32639951:32640052:102:+	Y_RNA	Y RNA [Source:RFAM;Acc:RF00019]
chr1	32627906	32628190	peaks1142	5.59583	ENST00000373501.6,ENST00000468695.6,ENST00000436661.6,ENST00000492007.6,ENST00000465588.2,ENST00000373506.8,ENST00000341885.6	Intron	ENST00000363721.1	-11903	ENSG00000200591.1	chr1:32639951:32640052:102:+	Y_RNA	Y RNA [Source:RFAM;Acc:RF00019]
chr1	32650946	32651191	peaks1143	16.48609	ENST00000373501.6,ENST00000465588.2,ENST00000492007.6,ENST00000468695.6,ENST00000373506.8,ENST00000436661.6,ENST00000341885.6,ENST00000414241.7,ENST00000373493.10,ENST00000373485.5,ENST00000458695.6	Promoter1k	ENST00000414241.7	-73	ENSG00000162521.19	chr1:32651142:32686211:35070:+	RBBP4	RB binding protein 4, chromatin remodeling factor [Source:HGNC Symbol;Acc:HGNC:9887]
chr1	32703652	32703812	peaks1144	11.75386	ENST00000373484.4,ENST00000409190.8	Promoter1k	ENST00000409190.8	-962	ENSG00000162520.15	chr1:32679906:32703596:23691:-	SYNC	syncoilin, intermediate filament protein [Source:HGNC Symbol;Acc:HGNC:28897]
chr1	32712288	32712533	peaks1145	9.89147	NA	Intergenic	ENST00000409190.8	-9641	ENSG00000162520.15	chr1:32679906:32703596:23691:-	SYNC	syncoilin, intermediate filament protein [Source:HGNC Symbol;Acc:HGNC:28897]
chr1	32715900	32716080	peaks1146	7.37105	NA	Intergenic	ENST00000421619.1	9247	ENSG00000224409.1	chr1:32717734:32725237:7504:-		novel transcript
chr1	32716690	32716900	peaks1147	6.16271	NA	Intergenic	ENST00000421619.1	8442	ENSG00000224409.1	chr1:32717734:32725237:7504:-		novel transcript
chr1	32730044	32730164	peaks1148	5.18300	NA	Intergenic	ENST00000421619.1	-4867	ENSG00000224409.1	chr1:32717734:32725237:7504:-		novel transcript
chr1	32741483	32741589	peaks1149	1.51169	ENST00000401073.7	Promoter1k	ENST00000401073.7	-294	ENSG00000162522.11	chr1:32741830:32774970:33141:+	KIAA1522	KIAA1522 [Source:HGNC Symbol;Acc:HGNC:29301]
chr1	32760152	32760565	peaks1150	99.59680	ENST00000373481.7,ENST00000401073.7	Intron	ENST00000294521.7	-5275	ENSG00000162522.11	chr1:32741830:32774970:33141:+	KIAA1522	KIAA1522 [Source:HGNC Symbol;Acc:HGNC:29301]
chr1	32760851	32761144	peaks1151	4.51451	ENST00000373481.7,ENST00000401073.7	Intron	ENST00000294521.7	-4636	ENSG00000162522.11	chr1:32741830:32774970:33141:+	KIAA1522	KIAA1522 [Source:HGNC Symbol;Acc:HGNC:29301]
chr1	32801249	32801347	peaks1152	6.32436	ENST00000675785.2,ENST00000373477.9	Intron	ENST00000373477.9	16060	ENSG00000134684.13	chr1:32775237:32818031:42795:-	YARS1	tyrosyl-tRNA synthetase 1 [Source:HGNC Symbol;Acc:HGNC:12840]
chr1	32817358	32817606	peaks1153	80.43159	ENST00000373477.9,ENST00000373476.5,ENST00000373475.10,ENST00000675785.2	Promoter1k	ENST00000373476.5	40	ENSG00000116497.18	chr1:32816767:32858875:42109:+	S100PBP	S100P binding protein [Source:HGNC Symbol;Acc:HGNC:25768]
chr1	32963809	32964071	peaks1154	19.57056	ENST00000373456.11,ENST00000356990.9,ENST00000235150.5	Promoter1k	ENST00000373456.11,ENST00000356990.9	745	ENSG00000116514.17	chr1:32936445:32964809:28365:-	RNF19B	ring finger protein 19B [Source:HGNC Symbol;Acc:HGNC:26886]
chr1	32964704	32965045	peaks1155	54.57634	ENST00000373456.11,ENST00000356990.9,ENST00000235150.5	Promoter1k	ENST00000235150.5	-66	ENSG00000116514.17	chr1:32936445:32964809:28365:-	RNF19B	ring finger protein 19B [Source:HGNC Symbol;Acc:HGNC:26886]
chr1	32989287	32989492	peaks1156	6.20219	ENST00000447420.1,ENST00000427524.1	Promoter2-3k	ENST00000427524.1	2315	ENSG00000236065.2	chr1:32987075:33032469:45395:+		novel transcript
chr1	32992493	32992971	peaks1157	53.28696	ENST00000427524.1	Intron	ENST00000427524.1	5657	ENSG00000236065.2	chr1:32987075:33032469:45395:+		novel transcript
chr1	33036862	33037145	peaks1158	40.88343	ENST00000548033.5,ENST00000487289.1,ENST00000673291.1,ENST00000480134.5,ENST00000373449.7,ENST00000672715.1,ENST00000467905.5,ENST00000354858.11	Promoter1k	ENST00000354858.11	0	ENSG00000004455.18	chr1:33007986:33080996:73011:-	AK2	adenylate kinase 2 [Source:HGNC Symbol;Acc:HGNC:362]
chr1	33049456	33049578	peaks1159	8.84730	NA	Intergenic	ENST00000354858.11	-12513	ENSG00000004455.18	chr1:33007986:33080996:73011:-	AK2	adenylate kinase 2 [Source:HGNC Symbol;Acc:HGNC:362]
chr1	33055702	33055965	peaks1160	3.77745	NA	Intergenic	ENST00000354858.11	-18830	ENSG00000004455.18	chr1:33007986:33080996:73011:-	AK2	adenylate kinase 2 [Source:HGNC Symbol;Acc:HGNC:362]
chr1	33060907	33061052	peaks1161	5.23823	NA	Intergenic	ENST00000294517.11	-20173	ENSG00000142920.17	chr1:33081104:33123492:42389:+	AZIN2	antizyme inhibitor 2 [Source:HGNC Symbol;Acc:HGNC:29957]
chr1	33080995	33081208	peaks1162	15.00731	ENST00000294517.11,ENST00000373443.7	Promoter1k	ENST00000294517.11	-51	ENSG00000142920.17	chr1:33081104:33123492:42389:+	AZIN2	antizyme inhibitor 2 [Source:HGNC Symbol;Acc:HGNC:29957]
chr1	33086549	33086746	peaks1163	2.40841	ENST00000294517.11,ENST00000373443.7,ENST00000373441.1	Intron	ENST00000373441.1	4398	ENSG00000142920.17	chr1:33081104:33123492:42389:+	AZIN2	antizyme inhibitor 2 [Source:HGNC Symbol;Acc:HGNC:29957]
chr1	33092204	33092502	peaks1164	6.34811	ENST00000373443.7,ENST00000373441.1,ENST00000294517.11	Exon	ENST00000373441.1	10103	ENSG00000142920.17	chr1:33081104:33123492:42389:+	AZIN2	antizyme inhibitor 2 [Source:HGNC Symbol;Acc:HGNC:29957]
chr1	33099248	33099839	peaks1165	456.61310	ENST00000373441.1,ENST00000294517.11,ENST00000373443.7	Intron	ENST00000373441.1	17294	ENSG00000142920.17	chr1:33081104:33123492:42389:+	AZIN2	antizyme inhibitor 2 [Source:HGNC Symbol;Acc:HGNC:29957]
chr1	33127226	33127595	peaks1166	52.82067	NA	Intergenic	ENST00000622988.1	15819	ENSG00000278997.1	chr1:33141871:33143230:1360:-		TEC
chr1	33180677	33181108	peaks1167	82.18449	ENST00000291416.10	Promoter1k	ENST00000291416.10	1150	ENSG00000116525.14	chr1:33145399:33182059:36661:-	TRIM62	tripartite motif containing 62 [Source:HGNC Symbol;Acc:HGNC:25574]
chr1	33181651	33181756	peaks1168	3.06691	ENST00000291416.10	Promoter1k	ENST00000291416.10	339	ENSG00000116525.14	chr1:33145399:33182059:36661:-	TRIM62	tripartite motif containing 62 [Source:HGNC Symbol;Acc:HGNC:25574]
chr1	33220037	33220168	peaks1169	12.01232	NA	Intergenic	ENST00000641271.1	25315	ENSG00000284721.1	chr1:33194788:33200353:5566:+		novel transcript
chr1	33220537	33221439	peaks1170	60.32093	NA	Intergenic	ENST00000641271.1	26200	ENSG00000284721.1	chr1:33194788:33200353:5566:+		novel transcript
chr1	33255526	33255720	peaks1171	9.42064	ENST00000539719.6	Promoter1k	ENST00000539719.6	-869	ENSG00000160094.15	chr1:33256492:33300719:44228:+	ZNF362	zinc finger protein 362 [Source:HGNC Symbol;Acc:HGNC:18079]
chr1	33327876	33328295	peaks1172	48.58819	ENST00000373418.7,ENST00000257118.5,ENST00000683057.1,ENST00000706360.1,ENST00000373422.8,ENST00000431992.6	Intron	ENST00000583214.3	4406	ENSG00000284154.1	chr1:33332393:33332492:100:-	MIR3605	microRNA 3605 [Source:HGNC Symbol;Acc:HGNC:38922]
chr1	33349497	33349633	peaks1173	5.62695	ENST00000373418.7,ENST00000432703.1	Promoter1k	ENST00000373418.7	320	ENSG00000134686.21	chr1:33323623:33431095:107473:-	PHC2	polyhomeotic homolog 2 [Source:HGNC Symbol;Acc:HGNC:3183]
chr1	33349740	33350445	peaks1174	71.44893	ENST00000373418.7,ENST00000432703.1	Promoter1k	ENST00000373418.7	-208	ENSG00000134686.21	chr1:33323623:33431095:107473:-	PHC2	polyhomeotic homolog 2 [Source:HGNC Symbol;Acc:HGNC:3183]
chr1	33380837	33381045	peaks1175	9.07648	ENST00000683057.1,ENST00000431992.6,ENST00000373422.8	Intron	ENST00000257118.5	-5348	ENSG00000134686.21	chr1:33323623:33431095:107473:-	PHC2	polyhomeotic homolog 2 [Source:HGNC Symbol;Acc:HGNC:3183]
chr1	33430885	33431304	peaks1176	94.28217	ENST00000373422.8,ENST00000431992.6,ENST00000683057.1	Promoter1k	ENST00000683057.1	0	ENSG00000134686.21	chr1:33323623:33431095:107473:-	PHC2	polyhomeotic homolog 2 [Source:HGNC Symbol;Acc:HGNC:3183]
chr1	33470641	33470755	peaks1177	3.49117	ENST00000684572.1,ENST00000361328.7,ENST00000373413.2	Promoter1-2k	ENST00000684572.1,ENST00000361328.7	-1947	ENSG00000121903.15	chr1:33472645:33501643:28999:+	ZSCAN20	zinc finger and SCAN domain containing 20 [Source:HGNC Symbol;Acc:HGNC:13093]
chr1	33472404	33472727	peaks1178	33.21235	ENST00000684572.1,ENST00000361328.7,ENST00000373413.2	Promoter1k	ENST00000684572.1,ENST00000361328.7	-79	ENSG00000121903.15	chr1:33472645:33501643:28999:+	ZSCAN20	zinc finger and SCAN domain containing 20 [Source:HGNC Symbol;Acc:HGNC:13093]
chr1	33624573	33624671	peaks1179	2.74938	ENST00000373381.9,ENST00000373388.7,ENST00000619121.4	Exon	ENST00000424879.2	-111879	ENSG00000235907.2	chr1:33512008:33512743:736:-		proteasome (prosome, macropain) subunit, alpha type, 3 (PSMA3) pseudogene
chr1	33765868	33765966	peaks1180	1.97539	ENST00000619121.4,ENST00000373381.9,ENST00000373388.7	Intron	ENST00000432666.2	-72606	ENSG00000227000.2	chr1:33838523:33840140:1618:+	HSPD1P14	heat shock protein family D (Hsp60) member 1 pseudogene 14 [Source:HGNC Symbol;Acc:HGNC:35143]
chr1	34000251	34000375	peaks1181	3.22317	ENST00000619121.4,ENST00000373388.7,ENST00000373381.9	Intron	ENST00000364278.1	-112636	ENSG00000201148.1	chr1:34112949:34113063:115:+	RNA5SP42	RNA, 5S ribosomal pseudogene 42 [Source:HGNC Symbol;Acc:HGNC:42818]
chr1	34163107	34163330	peaks1182	4.39345	ENST00000373381.9	Promoter1-2k	ENST00000373381.9	2011	ENSG00000121904.19	chr1:33513998:34165842:651845:-	CSMD2	CUB and Sushi multiple domains 2 [Source:HGNC Symbol;Acc:HGNC:19290]
chr1	34189162	34189378	peaks1183	3.96537	ENST00000373374.7,ENST00000488417.2	Intron	ENST00000488417.2	12363	ENSG00000142698.15	chr1:34166883:34219131:52249:+	C1orf94	chromosome 1 open reading frame 94 [Source:HGNC Symbol;Acc:HGNC:28250]
chr1	34200129	34200278	peaks1184	3.60340	ENST00000373374.7,ENST00000488417.2	Intron	ENST00000488417.2	23297	ENSG00000142698.15	chr1:34166883:34219131:52249:+	C1orf94	chromosome 1 open reading frame 94 [Source:HGNC Symbol;Acc:HGNC:28250]
chr1	34316368	34316466	peaks1185	1.97539	NA	Intergenic	ENST00000604298.1	-39125	ENSG00000270241.1	chr1:34276859:34277292:434:-		ferritin, heavy polypeptide 1 (FTH1) pseudogene
chr1	34434871	34434990	peaks1186	1.97539	NA	Intergenic	ENST00000604298.1	-157639	ENSG00000270241.1	chr1:34276859:34277292:434:-		ferritin, heavy polypeptide 1 (FTH1) pseudogene
chr1	34462104	34462218	peaks1187	4.51901	NA	Intergenic	ENST00000604298.1	-184869	ENSG00000270241.1	chr1:34276859:34277292:434:-		ferritin, heavy polypeptide 1 (FTH1) pseudogene
chr1	34852787	34852911	peaks1188	10.42169	ENST00000429293.1	Promoter2-3k	ENST00000429293.1	2155	ENSG00000230163.1	chr1:34850694:34851555:862:+		novel transcript
chr1	34859589	34859900	peaks1189	30.93657	ENST00000417239.1,ENST00000446026.1,ENST00000423898.1,ENST00000521580.3,ENST00000456842.1	Promoter1k	ENST00000521580.3	4	ENSG00000163866.9	chr1:34712737:34859755:147019:-	SMIM12	small integral membrane protein 12 [Source:HGNC Symbol;Acc:HGNC:25154]
chr1	35031633	35032053	peaks1190	39.67061	ENST00000373333.1,ENST00000487874.1,ENST00000317538.9,ENST00000357182.9,ENST00000650449.1	Promoter1k	ENST00000317538.9	62	ENSG00000163867.17	chr1:34986165:35031945:45781:-	ZMYM6	zinc finger MYM-type containing 6 [Source:HGNC Symbol;Acc:HGNC:13050]
chr1	35047407	35047630	peaks1191	14.11514	ENST00000650449.1	Intron	ENST00000428087.1	-5949	ENSG00000233940.1	chr1:35053468:35059271:5804:+	RPL12P45	ribosomal protein L12 pseudogene 45 [Source:HGNC Symbol;Acc:HGNC:51937]
chr1	35079450	35079654	peaks1192	6.32436	ENST00000359858.9,ENST00000373330.1	Promoter1k	ENST00000373330.1	161	ENSG00000197056.11	chr1:35032172:35115859:83688:+	ZMYM1	zinc finger MYM-type containing 1 [Source:HGNC Symbol;Acc:HGNC:26253]
chr1	35192604	35193364	peaks1193	9.91719	ENST00000357214.6,ENST00000696553.1	Promoter1k	ENST00000357214.6	161	ENSG00000116560.12	chr1:35176378:35193446:17069:-	SFPQ	splicing factor proline and glutamine rich [Source:HGNC Symbol;Acc:HGNC:10774]
chr1	35268534	35269156	peaks1194	79.63131	ENST00000314607.11	Promoter1k	ENST00000314607.11	136	ENSG00000146463.12	chr1:35268709:35422058:153350:+	ZMYM4	zinc finger MYM-type containing 4 [Source:HGNC Symbol;Acc:HGNC:13055]
chr1	35485925	35486057	peaks1195	3.32672	ENST00000697009.1,ENST00000697002.1,ENST00000426982.7,ENST00000325722.8,ENST00000469892.6,ENST00000697001.1,ENST00000697011.1,ENST00000697010.1	Intron	ENST00000442276.1	-23751	ENSG00000236274.1	chr1:35509742:35511438:1697:+		zinc finger protein pseudogene
chr1	35506109	35506243	peaks1196	1.97539	ENST00000697009.1,ENST00000697002.1,ENST00000426982.7,ENST00000325722.8,ENST00000469892.6,ENST00000697001.1,ENST00000697011.1,ENST00000697010.1	Intron	ENST00000442276.1	-3566	ENSG00000236274.1	chr1:35509742:35511438:1697:+		zinc finger protein pseudogene
chr1	35557362	35557831	peaks1197	28.01096	ENST00000325722.8,ENST00000697002.1,ENST00000697010.1,ENST00000697009.1,ENST00000469892.6,ENST00000697011.1,ENST00000373253.7,ENST00000697001.1,ENST00000426982.7,ENST00000356090.8,ENST00000373243.7	Promoter1k	ENST00000697001.1	19	ENSG00000142687.19	chr1:35393883:35557950:164068:-	KIAA0319L	KIAA0319 like [Source:HGNC Symbol;Acc:HGNC:30071]
chr1	35573438	35573632	peaks1198	6.67990	ENST00000373235.4	Promoter1k	ENST00000373235.4	221	ENSG00000116819.9	chr1:35573314:35595328:22015:+	TFAP2E	transcription factor AP-2 epsilon [Source:HGNC Symbol;Acc:HGNC:30774]
chr1	35574014	35574124	peaks1199	3.52582	ENST00000373235.4	Promoter1k	ENST00000373235.4	755	ENSG00000116819.9	chr1:35573314:35595328:22015:+	TFAP2E	transcription factor AP-2 epsilon [Source:HGNC Symbol;Acc:HGNC:30774]
chr1	35574236	35574543	peaks1200	5.60985	ENST00000373235.4	Promoter1k	ENST00000373235.4	1076	ENSG00000116819.9	chr1:35573314:35595328:22015:+	TFAP2E	transcription factor AP-2 epsilon [Source:HGNC Symbol;Acc:HGNC:30774]
chr1	35605962	35606201	peaks1201	11.89183	ENST00000373237.4,ENST00000621781.4	Intron	ENST00000621781.4	25455	ENSG00000126067.12	chr1:35599541:35641526:41986:-	PSMB2	proteasome 20S subunit beta 2 [Source:HGNC Symbol;Acc:HGNC:9539]
chr1	35718707	35718908	peaks1202	5.45862	ENST00000270815.5	Promoter1k	ENST00000270815.5	76	ENSG00000142686.8	chr1:35713877:35718894:5018:-	C1orf216	chromosome 1 open reading frame 216 [Source:HGNC Symbol;Acc:HGNC:26800]
chr1	35719064	35719228	peaks1203	8.86458	ENST00000270815.5	Promoter1k	ENST00000270815.5	-262	ENSG00000142686.8	chr1:35713877:35718894:5018:-	C1orf216	chromosome 1 open reading frame 216 [Source:HGNC Symbol;Acc:HGNC:26800]
chr1	35728109	35728300	peaks1204	6.09385	ENST00000251195.9	Intron	ENST00000270815.5	-9321	ENSG00000142686.8	chr1:35713877:35718894:5018:-	C1orf216	chromosome 1 open reading frame 216 [Source:HGNC Symbol;Acc:HGNC:26800]
chr1	35769337	35769581	peaks1205	8.22689	ENST00000520551.1,ENST00000373220.7,ENST00000251195.9,ENST00000318121.8	Promoter1k	ENST00000520551.1,ENST00000373220.7	469	ENSG00000092853.14	chr1:35720218:35769978:49761:-	CLSPN	claspin [Source:HGNC Symbol;Acc:HGNC:19715]
chr1	35769756	35770108	peaks1206	16.62185	ENST00000520551.1,ENST00000373220.7,ENST00000251195.9,ENST00000318121.8	Promoter1k	ENST00000520551.1,ENST00000373220.7	-4	ENSG00000092853.14	chr1:35720218:35769978:49761:-	CLSPN	claspin [Source:HGNC Symbol;Acc:HGNC:19715]
chr1	35842147	35842280	peaks1207	1.97539	ENST00000373210.4	Intron	ENST00000373206.5	-27594	ENSG00000092847.14	chr1:35869808:35930532:60725:+	AGO1	argonaute RISC component 1 [Source:HGNC Symbol;Acc:HGNC:3262]
chr1	35883029	35883154	peaks1208	5.12916	ENST00000674426.1,ENST00000373204.6	Promoter1k	ENST00000674426.1,ENST00000373204.6	-117	ENSG00000092847.14	chr1:35869808:35930532:60725:+	AGO1	argonaute RISC component 1 [Source:HGNC Symbol;Acc:HGNC:3262]
chr1	35930627	35931396	peaks1209	26.06430	ENST00000246314.10,ENST00000606838.1,ENST00000324350.9,ENST00000397828.3,ENST00000373191.9	Promoter1k	ENST00000397828.3	-70	ENSG00000126070.20	chr1:35930718:36072500:141783:+	AGO3	argonaute RISC catalytic component 3 [Source:HGNC Symbol;Acc:HGNC:18421]
chr1	36088822	36089199	peaks1210	8.59369	ENST00000373178.5	Promoter1k	ENST00000373178.5	119	ENSG00000116863.11	chr1:36088892:36093932:5041:+	ADPRS	ADP-ribosylserine hydrolase [Source:HGNC Symbol;Acc:HGNC:21304]
chr1	36109115	36109286	peaks1211	7.17819	ENST00000397799.2	Intron	ENST00000303143.9,ENST00000481785.1	-8952	ENSG00000171812.13	chr1:36095239:36125222:29984:-	COL8A2	collagen type VIII alpha 2 chain [Source:HGNC Symbol;Acc:HGNC:2216]
chr1	36119653	36119762	peaks1212	2.97250	ENST00000397799.2	Intron	ENST00000397799.2	5514	ENSG00000171812.13	chr1:36095239:36125222:29984:-	COL8A2	collagen type VIII alpha 2 chain [Source:HGNC Symbol;Acc:HGNC:2216]
chr1	36126746	36127059	peaks1213	5.60985	ENST00000397799.2	Promoter1-2k	ENST00000397799.2	-1681	ENSG00000171812.13	chr1:36095239:36125222:29984:-	COL8A2	collagen type VIII alpha 2 chain [Source:HGNC Symbol;Acc:HGNC:2216]
chr1	36134996	36135099	peaks1214	1.39591	NA	Intergenic	ENST00000397799.2	-9826	ENSG00000171812.13	chr1:36095239:36125222:29984:-	COL8A2	collagen type VIII alpha 2 chain [Source:HGNC Symbol;Acc:HGNC:2216]
chr1	36149379	36149819	peaks1215	88.52926	ENST00000373163.5,ENST00000373166.8,ENST00000373159.1,ENST00000373162.5,ENST00000616074.4,ENST00000616395.4	Promoter1k	ENST00000616074.4,ENST00000616395.4	-85	ENSG00000054116.12	chr1:36136570:36156053:19484:-	TRAPPC3	trafficking protein particle complex subunit 3 [Source:HGNC Symbol;Acc:HGNC:19942]
chr1	36150799	36151104	peaks1216	60.54626	ENST00000373163.5,ENST00000373166.8,ENST00000373159.1,ENST00000373162.5,ENST00000616074.4,ENST00000616395.4	Promoter1-2k	ENST00000616074.4,ENST00000616395.4	-1438	ENSG00000054116.12	chr1:36136570:36156053:19484:-	TRAPPC3	trafficking protein particle complex subunit 3 [Source:HGNC Symbol;Acc:HGNC:19942]
chr1	36155924	36156251	peaks1217	13.54274	ENST00000316156.8,ENST00000617904.4,ENST00000474796.2,ENST00000373150.8,ENST00000373151.6	Promoter1k	ENST00000617904.4	-35	ENSG00000054116.12	chr1:36136570:36156053:19484:-	TRAPPC3	trafficking protein particle complex subunit 3 [Source:HGNC Symbol;Acc:HGNC:19942]
chr1	36160930	36161082	peaks1218	7.10289	ENST00000316156.8,ENST00000373151.6,ENST00000373150.8,ENST00000474796.2	Intron	ENST00000373151.6	4804	ENSG00000116871.16	chr1:36155579:36180849:25271:+	MAP7D1	MAP7 domain containing 1 [Source:HGNC Symbol;Acc:HGNC:25514]
chr1	36162227	36162351	peaks1219	5.87696	ENST00000316156.8,ENST00000373151.6,ENST00000373150.8,ENST00000474796.2	Intron	ENST00000373151.6	6087	ENSG00000116871.16	chr1:36155579:36180849:25271:+	MAP7D1	MAP7 domain containing 1 [Source:HGNC Symbol;Acc:HGNC:25514]
chr1	36188289	36188489	peaks1220	20.11553	NA	Intergenic	ENST00000579043.2	-3526	ENSG00000264592.2	chr1:36191915:36192170:256:+	RN7SL131P	RNA, 7SL, cytoplasmic 131, pseudogene [Source:HGNC Symbol;Acc:HGNC:46147]
chr1	36224147	36224508	peaks1221	23.82183	ENST00000469141.6,ENST00000648638.1,ENST00000354618.10	Promoter1k	ENST00000469141.6	-104	ENSG00000054118.15	chr1:36224432:36305357:80926:+	THRAP3	thyroid hormone receptor associated protein 3 [Source:HGNC Symbol;Acc:HGNC:22964]
chr1	36300022	36300328	peaks1222	7.63355	ENST00000354618.10,ENST00000648638.1,ENST00000469141.6	Intron	ENST00000453908.8	-6193	ENSG00000214193.11	chr1:36306368:36329340:22973:+	SH3D21	SH3 domain containing 21 [Source:HGNC Symbol;Acc:HGNC:26236]
chr1	36306287	36306508	peaks1223	4.66477	ENST00000453908.8,ENST00000505871.7	Promoter1k	ENST00000453908.8	30	ENSG00000214193.11	chr1:36306368:36329340:22973:+	SH3D21	SH3 domain containing 21 [Source:HGNC Symbol;Acc:HGNC:26236]
chr1	36306915	36307168	peaks1224	23.39953	ENST00000453908.8,ENST00000505871.7	Promoter1k	ENST00000505871.7	-68	ENSG00000214193.11	chr1:36306368:36329340:22973:+	SH3D21	SH3 domain containing 21 [Source:HGNC Symbol;Acc:HGNC:26236]
chr1	36321218	36321375	peaks1225	7.79573	ENST00000490466.2,ENST00000270824.1	Promoter2-3k	ENST00000490466.2	2348	ENSG00000142694.7	chr1:36322030:36324154:2125:-	EVA1B	eva-1 homolog B [Source:HGNC Symbol;Acc:HGNC:25558]
chr1	36322765	36322880	peaks1226	3.04126	ENST00000490466.2	Promoter1k	ENST00000490466.2	822	ENSG00000142694.7	chr1:36322030:36324154:2125:-	EVA1B	eva-1 homolog B [Source:HGNC Symbol;Acc:HGNC:25558]
chr1	36326492	36326765	peaks1227	39.65475	ENST00000657488.1,ENST00000490466.2,ENST00000270824.1	Promoter2-3k	ENST00000270824.1	-2475	ENSG00000142694.7	chr1:36322030:36324154:2125:-	EVA1B	eva-1 homolog B [Source:HGNC Symbol;Acc:HGNC:25558]
chr1	36344211	36344380	peaks1228	5.02961	ENST00000373129.7,ENST00000359297.6,ENST00000373132.4,ENST00000373130.7	Exon	ENST00000657488.1	14666	ENSG00000286379.1	chr1:36329630:36335406:5777:+		novel transcript
chr1	36350805	36351086	peaks1229	5.23187	ENST00000359297.6,ENST00000373132.4,ENST00000373130.7,ENST00000373129.7	Intron	ENST00000359297.6	10394	ENSG00000196182.11	chr1:36339624:36385924:46301:-	STK40	serine/threonine kinase 40 [Source:HGNC Symbol;Acc:HGNC:21373]
chr1	36351430	36351628	peaks1230	15.27707	ENST00000359297.6,ENST00000373132.4,ENST00000373130.7,ENST00000373129.7	Intron	ENST00000359297.6	9811	ENSG00000196182.11	chr1:36339624:36385924:46301:-	STK40	serine/threonine kinase 40 [Source:HGNC Symbol;Acc:HGNC:21373]
chr1	36352943	36353243	peaks1231	26.12687	ENST00000359297.6,ENST00000373132.4,ENST00000373130.7,ENST00000373129.7	Intron	ENST00000359297.6	8247	ENSG00000196182.11	chr1:36339624:36385924:46301:-	STK40	serine/threonine kinase 40 [Source:HGNC Symbol;Acc:HGNC:21373]
chr1	36368992	36369197	peaks1232	17.25171	ENST00000373130.7,ENST00000373132.4,ENST00000373129.7	Intron	ENST00000359297.6	-7755	ENSG00000196182.11	chr1:36339624:36385924:46301:-	STK40	serine/threonine kinase 40 [Source:HGNC Symbol;Acc:HGNC:21373]
chr1	36373905	36374145	peaks1233	14.08307	ENST00000373130.7,ENST00000373132.4,ENST00000373129.7	Intron	ENST00000373129.7	11859	ENSG00000196182.11	chr1:36339624:36385924:46301:-	STK40	serine/threonine kinase 40 [Source:HGNC Symbol;Acc:HGNC:21373]
chr1	36374572	36374901	peaks1234	41.50692	ENST00000373130.7,ENST00000373132.4,ENST00000373129.7	Intron	ENST00000373129.7	11147	ENSG00000196182.11	chr1:36339624:36385924:46301:-	STK40	serine/threonine kinase 40 [Source:HGNC Symbol;Acc:HGNC:21373]
chr1	36385620	36386293	peaks1235	154.86453	ENST00000373129.7,ENST00000373130.7,ENST00000373132.4	Promoter1k	ENST00000373132.4	-33	ENSG00000196182.11	chr1:36339624:36385924:46301:-	STK40	serine/threonine kinase 40 [Source:HGNC Symbol;Acc:HGNC:21373]
chr1	36386628	36386841	peaks1236	4.69665	ENST00000373129.7,ENST00000373130.7,ENST00000373132.4	Promoter1k	ENST00000373132.4	-811	ENSG00000196182.11	chr1:36339624:36385924:46301:-	STK40	serine/threonine kinase 40 [Source:HGNC Symbol;Acc:HGNC:21373]
chr1	36400705	36401700	peaks1237	170.55435	ENST00000410889.1	Promoter1-2k	ENST00000410889.1	1656	ENSG00000222821.1	chr1:36402721:36402859:139:-	RNU4-27P	RNA, U4 small nuclear 27, pseudogene [Source:HGNC Symbol;Acc:HGNC:46963]
chr1	36411987	36412121	peaks1238	7.16376	NA	Intergenic	ENST00000364578.1	6524	ENSG00000201448.1	chr1:36418450:36418578:129:-	SNORA63C	small nucleolar RNA, H/ACA box 63C [Source:HGNC Symbol;Acc:HGNC:52210]
chr1	36436807	36437133	peaks1239	63.26205	ENST00000235532.9,ENST00000354267.3,ENST00000433045.6,ENST00000356637.9	Intron	ENST00000433045.6	4005	ENSG00000116885.18	chr1:36415827:36450451:34625:-	OSCP1	organic solute carrier partner 1 [Source:HGNC Symbol;Acc:HGNC:29971]
chr1	36450399	36450668	peaks1240	27.58229	ENST00000356637.9,ENST00000354267.3,ENST00000235532.9	Promoter1k	ENST00000235532.9	-83	ENSG00000116885.18	chr1:36415827:36450451:34625:-	OSCP1	organic solute carrier partner 1 [Source:HGNC Symbol;Acc:HGNC:29971]
chr1	36464280	36464505	peaks1241	11.15153	ENST00000373116.6	Promoter1k	ENST00000373116.6	-9	ENSG00000116898.12	chr1:36455718:36464384:8667:-	MRPS15	mitochondrial ribosomal protein S15 [Source:HGNC Symbol;Acc:HGNC:14504]
chr1	36472035	36472239	peaks1242	2.51521	ENST00000361632.8,ENST00000373103.5,ENST00000331941.6,ENST00000373104.5,ENST00000373106.6,ENST00000699090.1,ENST00000361632.8,ENST00000373103.5,ENST00000331941.6,ENST00000373104.5,ENST00000373106.6,ENST00000699090.1	Exon	ENST00000331941.6,ENST00000361632.8	7382	ENSG00000119535.19	chr1:36466043:36483278:17236:-	CSF3R	colony stimulating factor 3 receptor [Source:HGNC Symbol;Acc:HGNC:2439]
chr1	36511954	36512328	peaks1243	28.61580	NA	Intergenic	ENST00000373104.5,ENST00000373103.5	-28863	ENSG00000119535.19	chr1:36466043:36483278:17236:-	CSF3R	colony stimulating factor 3 receptor [Source:HGNC Symbol;Acc:HGNC:2439]
chr1	36571063	36571234	peaks1244	4.31352	NA	Intergenic	ENST00000453860.1	-59186	ENSG00000230214.1	chr1:36630335:36630857:523:+	FTLP18	ferritin light chain pseudogene 18 [Source:HGNC Symbol;Acc:HGNC:37968]
chr1	36571335	36571434	peaks1245	4.16280	NA	Intergenic	ENST00000453860.1	-58950	ENSG00000230214.1	chr1:36630335:36630857:523:+	FTLP18	ferritin light chain pseudogene 18 [Source:HGNC Symbol;Acc:HGNC:37968]
chr1	37260682	37260787	peaks1246	1.97539	ENST00000655056.1	Intron	ENST00000516559.1	4051	ENSG00000252368.1	chr1:37264677:37264786:110:-	RNA5SP43	RNA, 5S ribosomal pseudogene 43 [Source:HGNC Symbol;Acc:HGNC:42819]
chr1	37473762	37473877	peaks1247	8.37758	ENST00000691215.1,ENST00000424989.3,ENST00000373087.7	Promoter1k	ENST00000691215.1	584	ENSG00000233621.3	chr1:37350934:37474432:123499:-	ZC3H12A-DT	ZC3H12A divergent transcript [Source:HGNC Symbol;Acc:HGNC:49453]
chr1	37474227	37474595	peaks1248	32.79264	ENST00000691215.1,ENST00000424989.3,ENST00000373087.7	Promoter1k	ENST00000691215.1	-7	ENSG00000233621.3	chr1:37350934:37474432:123499:-	ZC3H12A-DT	ZC3H12A divergent transcript [Source:HGNC Symbol;Acc:HGNC:49453]
chr1	37480038	37480147	peaks1249	1.31243	ENST00000619365.1	Promoter1k	ENST00000619365.1	-137	ENSG00000283724.1	chr1:37480230:37480289:60:+	MIR6732	microRNA 6732 [Source:HGNC Symbol;Acc:HGNC:50066]
chr1	37514519	37514886	peaks1250	15.26359	ENST00000373074.5,ENST00000448519.2,ENST00000373073.8,ENST00000373075.6,ENST00000296214.10	Promoter1k	ENST00000448519.2	43	ENSG00000163875.16	chr1:37489993:37514766:24774:-	MEAF6	MYST/Esa1 associated factor 6 [Source:HGNC Symbol;Acc:HGNC:25674]
chr1	37554272	37554409	peaks1251	7.39263	ENST00000296215.8	Promoter1k	ENST00000296215.8	-48	ENSG00000163877.11	chr1:37534449:37554293:19845:-	SNIP1	Smad nuclear interacting protein 1 [Source:HGNC Symbol;Acc:HGNC:30587]
chr1	37595940	37596210	peaks1252	9.56197	ENST00000373062.8,ENST00000641190.1	Promoter1k	ENST00000641190.1	-51	ENSG00000284748.1	chr1:37596126:37607336:11211:+		novel transcript
chr1	37614144	37614293	peaks1253	6.32060	ENST00000612451.4,ENST00000615459.4,ENST00000401068.1,ENST00000356545.7	Exon	ENST00000641190.1	18093	ENSG00000284748.1	chr1:37596126:37607336:11211:+		novel transcript
chr1	37673856	37674357	peaks1254	222.19453	NA	Intergenic	ENST00000464085.5	16397	ENSG00000116922.15	chr1:37681570:37692249:10680:-	C1orf109	chromosome 1 open reading frame 109 [Source:HGNC Symbol;Acc:HGNC:26039]
chr1	37690499	37690696	peaks1255	24.55491	ENST00000464085.5,ENST00000358011.8,ENST00000486637.2	Promoter1k	ENST00000486637.2	-69	ENSG00000116922.15	chr1:37681570:37692249:10680:-	C1orf109	chromosome 1 open reading frame 109 [Source:HGNC Symbol;Acc:HGNC:26039]
chr1	37692038	37692522	peaks1256	98.86670	ENST00000327331.2,ENST00000373055.6	Promoter1k	ENST00000327331.2	-201	ENSG00000134690.11	chr1:37692481:37709719:17239:+	CDCA8	cell division cycle associated 8 [Source:HGNC Symbol;Acc:HGNC:14629]
chr1	37706487	37706584	peaks1257	2.83519	ENST00000373055.6,ENST00000327331.2	Intron	ENST00000373055.6	14020	ENSG00000134690.11	chr1:37692481:37709719:17239:+	CDCA8	cell division cycle associated 8 [Source:HGNC Symbol;Acc:HGNC:14629]
chr1	37723564	37723712	peaks1258	2.79574	ENST00000373048.9,ENST00000540011.2,ENST00000427468.6	Intron	ENST00000363551.1	14416	ENSG00000200421.1	chr1:37737955:37738054:100:-	Y_RNA	Y RNA [Source:RFAM;Acc:RF00019]
chr1	37753019	37753279	peaks1259	4.16280	ENST00000540011.2	Promoter1k	ENST00000540011.2	-180	ENSG00000183317.17	chr1:37713880:37765133:51254:-	EPHA10	EPH receptor A10 [Source:HGNC Symbol;Acc:HGNC:19987]
chr1	37807735	37808336	peaks1260	7.95667	ENST00000373043.1,ENST00000468084.1,ENST00000373042.5,ENST00000373044.3	Promoter1k	ENST00000373044.3	172	ENSG00000196449.4	chr1:37802945:37808208:5264:-	YRDC	yrdC N6-threonylcarbamoyltransferase domain containing [Source:HGNC Symbol;Acc:HGNC:28905]
chr1	37859592	37859850	peaks1261	11.15153	ENST00000373036.5,ENST00000419993.1	Promoter1k	ENST00000373036.5	-129	ENSG00000188786.10	chr1:37809574:37859592:50019:-	MTF1	metal regulatory transcription factor 1 [Source:HGNC Symbol;Acc:HGNC:7428]
chr1	37931761	37932009	peaks1262	31.13603	ENST00000373027.5	Promoter1k	ENST00000373027.5	-136	ENSG00000204084.13	chr1:37860697:37947057:86361:-	INPP5B	inositol polyphosphate-5-phosphatase B [Source:HGNC Symbol;Acc:HGNC:6077]
chr1	37946930	37947147	peaks1263	7.79220	ENST00000458109.6,ENST00000373024.8,ENST00000373023.6,ENST00000373026.5,ENST00000373021.1	Promoter1k	ENST00000373024.8	14	ENSG00000204084.13	chr1:37860697:37947057:86361:-	INPP5B	inositol polyphosphate-5-phosphatase B [Source:HGNC Symbol;Acc:HGNC:6077]
chr1	37951587	37951808	peaks1264	3.76175	ENST00000616313.1	Promoter1-2k	ENST00000616313.1	-1810	ENSG00000277168.1	chr1:37953508:37953780:273:+	Metazoa_SRP	Metazoan signal recognition particle RNA [Source:RFAM;Acc:RF00017]
chr1	37990017	37990329	peaks1265	47.68133	ENST00000373019.5	Promoter1k	ENST00000373019.5	-151	ENSG00000183431.12	chr1:37956975:37990075:33101:-	SF3A3	splicing factor 3a subunit 3 [Source:HGNC Symbol;Acc:HGNC:10767]
chr1	38000533	38000683	peaks1266	4.17076	ENST00000373016.4	Intron	ENST00000373016.4	4906	ENSG00000183386.10	chr1:37996770:38005606:8837:-	FHL3	four and a half LIM domains 3 [Source:HGNC Symbol;Acc:HGNC:3704]
chr1	38005537	38005741	peaks1267	5.84738	ENST00000373016.4	Promoter1k	ENST00000373016.4	-125	ENSG00000183386.10	chr1:37996770:38005606:8837:-	FHL3	four and a half LIM domains 3 [Source:HGNC Symbol;Acc:HGNC:3704]
chr1	38012429	38012700	peaks1268	37.35771	ENST00000373014.5	Promoter1k	ENST00000373014.5	-169	ENSG00000183520.12	chr1:38009258:38024820:15563:+	UTP11	UTP11 small subunit processome component [Source:HGNC Symbol;Acc:HGNC:24329]
chr1	38030930	38031083	peaks1269	3.46008	NA	Intergenic	ENST00000373012.5	15786	ENSG00000185668.8	chr1:38043829:38046793:2965:-	POU3F1	POU class 3 homeobox 1 [Source:HGNC Symbol;Acc:HGNC:9214]
chr1	38046849	38047166	peaks1270	13.21017	ENST00000373012.5,ENST00000428151.1	Promoter1k	ENST00000373012.5	-215	ENSG00000185668.8	chr1:38043829:38046793:2965:-	POU3F1	POU class 3 homeobox 1 [Source:HGNC Symbol;Acc:HGNC:9214]
chr1	38064421	38064543	peaks1271	2.51521	ENST00000428151.1	Intron	ENST00000424719.2	16429	ENSG00000223589.2	chr1:38080572:38080911:340:-		FK506 binding protein 3, 25kDa (FKBP3) pseudogene
chr1	38123487	38123611	peaks1272	2.88004	NA	Intergenic	ENST00000641212.1	17044	ENSG00000284623.1	chr1:38129464:38140593:11130:-	LINC02786	long intergenic non-protein coding RNA 2786 [Source:HGNC Symbol;Acc:HGNC:54307]
chr1	38138670	38138991	peaks1273	8.69051	ENST00000641212.1	Promoter1-2k	ENST00000641212.1	1762	ENSG00000284623.1	chr1:38129464:38140593:11130:-	LINC02786	long intergenic non-protein coding RNA 2786 [Source:HGNC Symbol;Acc:HGNC:54307]
chr1	38530029	38530326	peaks1274	4.82517	NA	Intergenic	ENST00000671197.1	55286	ENSG00000238063.3	chr1:38474825:38516520:41696:+	LINC01685	long intergenic non-protein coding RNA 1685 [Source:HGNC Symbol;Acc:HGNC:52473]
chr1	38859541	38859987	peaks1275	56.86755	ENST00000373001.4,ENST00000667635.1,ENST00000433671.2	Promoter1k	ENST00000373001.4	8	ENSG00000116954.8	chr1:38838198:38859772:21575:-	RRAGC	Ras related GTP binding C [Source:HGNC Symbol;Acc:HGNC:19902]
chr1	38873181	38873541	peaks1276	27.87397	ENST00000397572.5,ENST00000494695.4,ENST00000622355.1	Promoter1k	ENST00000494695.4	7	ENSG00000214114.9	chr1:38862493:38873368:10876:-	MYCBP	MYC binding protein [Source:HGNC Symbol;Acc:HGNC:7554]
chr1	38959604	38959876	peaks1277	7.90164	ENST00000428233.1	Promoter1k	ENST00000428233.1	-815	ENSG00000235549.1	chr1:38958275:38958925:651:-	EIF1P2	eukaryotic translation initiation factor 1 pseudogene 2 [Source:HGNC Symbol;Acc:HGNC:49615]
chr1	38962212	38962358	peaks1278	11.38889	ENST00000667635.1	Intron	ENST00000428233.1	-3360	ENSG00000235549.1	chr1:38958275:38958925:651:-	EIF1P2	eukaryotic translation initiation factor 1 pseudogene 2 [Source:HGNC Symbol;Acc:HGNC:49615]
chr1	38973277	38973442	peaks1279	4.92280	NA	Intergenic	ENST00000428233.1	-14435	ENSG00000235549.1	chr1:38958275:38958925:651:-	EIF1P2	eukaryotic translation initiation factor 1 pseudogene 2 [Source:HGNC Symbol;Acc:HGNC:49615]
chr1	38991065	38991319	peaks1280	12.45771	ENST00000432648.8,ENST00000446189.6,ENST00000372984.8	Promoter1k	ENST00000432648.8	-84	ENSG00000174574.16	chr1:38991276:39006059:14784:+	AKIRIN1	akirin 1 [Source:HGNC Symbol;Acc:HGNC:25744]
chr1	39025951	39026380	peaks1281	6.45119	ENST00000372967.3,ENST00000372969.8	Promoter1k	ENST00000372967.3	-152	ENSG00000168653.11	chr1:39026318:39034636:8319:+	NDUFS5	NADH:ubiquinone oxidoreductase subunit S5 [Source:HGNC Symbol;Acc:HGNC:7712]
chr1	39064482	39064700	peaks1282	3.32672	NA	Intergenic	ENST00000484793.5	-16725	ENSG00000127603.32	chr1:39081316:39487177:405862:+	MACF1	microtubule actin crosslinking factor 1 [Source:HGNC Symbol;Acc:HGNC:13664]
chr1	39079008	39079209	peaks1283	11.73558	ENST00000484793.5,ENST00000361689.7,ENST00000602421.5	Promoter2-3k	ENST00000484793.5	-2207	ENSG00000127603.32	chr1:39081316:39487177:405862:+	MACF1	microtubule actin crosslinking factor 1 [Source:HGNC Symbol;Acc:HGNC:13664]
chr1	39098630	39098796	peaks1284	3.68926	ENST00000602421.5,ENST00000484793.5,ENST00000372915.8,ENST00000567887.5,ENST00000361689.7	Intron	ENST00000372915.8	14581	ENSG00000127603.32	chr1:39081316:39487177:405862:+	MACF1	microtubule actin crosslinking factor 1 [Source:HGNC Symbol;Acc:HGNC:13664]
chr1	39105271	39105502	peaks1285	6.65938	ENST00000372915.8,ENST00000567887.5,ENST00000361689.7	Intron	ENST00000383927.1	15656	ENSG00000206654.1	chr1:39120940:39121043:104:-	RNU6-608P	RNA, U6 small nuclear 608, pseudogene [Source:HGNC Symbol;Acc:HGNC:47571]
chr1	39117364	39117569	peaks1286	14.22669	ENST00000372915.8,ENST00000567887.5,ENST00000361689.7	Intron	ENST00000383927.1	3576	ENSG00000206654.1	chr1:39120940:39121043:104:-	RNU6-608P	RNA, U6 small nuclear 608, pseudogene [Source:HGNC Symbol;Acc:HGNC:47571]
chr1	39133169	39133329	peaks1287	3.32672	ENST00000372915.8,ENST00000567887.5,ENST00000361689.7	Intron	ENST00000383927.1	-12206	ENSG00000206654.1	chr1:39120940:39121043:104:-	RNU6-608P	RNA, U6 small nuclear 608, pseudogene [Source:HGNC Symbol;Acc:HGNC:47571]
chr1	39178573	39178769	peaks1288	19.57464	ENST00000372915.8,ENST00000567887.5,ENST00000361689.7	Intron	ENST00000410446.1	-24375	ENSG00000222378.1	chr1:39154164:39154296:133:-	RNA5SP44	RNA, 5S ribosomal pseudogene 44 [Source:HGNC Symbol;Acc:HGNC:42820]
chr1	39192223	39192390	peaks1289	8.84730	ENST00000372915.8,ENST00000567887.5,ENST00000361689.7	Intron	ENST00000564288.6	-12388	ENSG00000127603.32	chr1:39081316:39487177:405862:+	MACF1	microtubule actin crosslinking factor 1 [Source:HGNC Symbol;Acc:HGNC:13664]
chr1	39387582	39387697	peaks1290	3.32672	ENST00000567887.5,ENST00000564288.6,ENST00000372915.8,ENST00000361689.7,ENST00000671089.2	Exon	ENST00000406997.2	-82742	ENSG00000217897.2	chr1:39304294:39304898:605:-	HSPE1P8	heat shock protein family E (Hsp10) member 1 pseudogene 8 [Source:HGNC Symbol;Acc:HGNC:49326]
chr1	39395605	39395753	peaks1291	4.33039	ENST00000567887.5,ENST00000671089.2,ENST00000361689.7,ENST00000564288.6,ENST00000372915.8	Intron	ENST00000406997.2	-90781	ENSG00000217897.2	chr1:39304294:39304898:605:-	HSPE1P8	heat shock protein family E (Hsp10) member 1 pseudogene 8 [Source:HGNC Symbol;Acc:HGNC:49326]
chr1	39398626	39398890	peaks1292	16.67785	ENST00000567887.5,ENST00000671089.2,ENST00000361689.7,ENST00000564288.6,ENST00000372915.8	Intron	ENST00000331593.6	-92878	ENSG00000183682.8	chr1:39491636:39529869:38234:+	BMP8A	bone morphogenetic protein 8a [Source:HGNC Symbol;Acc:HGNC:21650]
chr1	39408390	39409022	peaks1293	59.00179	ENST00000567887.5,ENST00000671089.2,ENST00000361689.7,ENST00000564288.6,ENST00000372915.8	Intron	ENST00000331593.6	-82930	ENSG00000183682.8	chr1:39491636:39529869:38234:+	BMP8A	bone morphogenetic protein 8a [Source:HGNC Symbol;Acc:HGNC:21650]
chr1	39491299	39491758	peaks1294	17.38908	ENST00000331593.6	Promoter1k	ENST00000331593.6	-107	ENSG00000183682.8	chr1:39491636:39529869:38234:+	BMP8A	bone morphogenetic protein 8a [Source:HGNC Symbol;Acc:HGNC:21650]
chr1	39508918	39509266	peaks1295	108.67883	ENST00000331593.6	Intron	ENST00000447263.1	-5864	ENSG00000237624.1	chr1:39514956:39516490:1535:+	OXCT2P1	3-oxoacid CoA-transferase 2 pseudogene 1 [Source:HGNC Symbol;Acc:HGNC:21627]
chr1	39559439	39559707	peaks1296	9.18871	ENST00000427240.2,ENST00000643783.1,ENST00000702110.1,ENST00000331856.7,ENST00000688592.1,ENST00000690758.1	Promoter1k	ENST00000702110.1	87	ENSG00000291129.1	chr1:39522280:39559698:37419:-	PPIEL	peptidylprolyl isomerase E like pseudogene [Source:NCBI gene (formerly Entrezgene);Acc:728448]
chr1	39639609	39640034	peaks1297	19.35770	ENST00000372852.4	Promoter1k	ENST00000372852.4	-179	ENSG00000163909.8	chr1:39623435:39639643:16209:-	HEYL	hes related family bHLH transcription factor with YRPW motif like [Source:HGNC Symbol;Acc:HGNC:4882]
chr1	39640940	39641165	peaks1298	14.24812	ENST00000372852.4	Promoter1-2k	ENST00000372852.4	-1410	ENSG00000163909.8	chr1:39623435:39639643:16209:-	HEYL	hes related family bHLH transcription factor with YRPW motif like [Source:HGNC Symbol;Acc:HGNC:4882]
chr1	39691415	39691547	peaks1299	5.42891	ENST00000372844.8,ENST00000617690.2,ENST00000612703.3	Promoter1k	ENST00000617690.2,ENST00000612703.3	4	ENSG00000116983.13	chr1:39678648:39691485:12838:-	HPCAL4	hippocalcin like 4 [Source:HGNC Symbol;Acc:HGNC:18212]
chr1	39738633	39738907	peaks1300	42.93288	ENST00000324379.10,ENST00000356511.6,ENST00000372830.5,ENST00000470213.5	Promoter1k	ENST00000324379.10	-112	ENSG00000084072.17	chr1:39692182:39763914:71733:+	PPIE	peptidylprolyl isomerase E [Source:HGNC Symbol;Acc:HGNC:9258]
chr1	39755984	39756101	peaks1301	3.06828	ENST00000324379.10	3'UTR	ENST00000327582.5	15305	ENSG00000198754.5	chr1:39769523:39771348:1826:-	OXCT2	3-oxoacid CoA-transferase 2 [Source:HGNC Symbol;Acc:HGNC:18606]
chr1	39788580	39789158	peaks1302	75.32472	ENST00000372827.8,ENST00000566366.1	Promoter1k	ENST00000372827.8	-4	ENSG00000116985.12	chr1:39757182:39788865:31684:-	BMP8B	bone morphogenetic protein 8b [Source:HGNC Symbol;Acc:HGNC:1075]
chr1	39799219	39799477	peaks1303	13.60732	ENST00000687309.1,ENST00000641382.1,ENST00000687094.1,ENST00000685822.1	Promoter1k	ENST00000687309.1	-71	ENSG00000284719.3	chr1:39799419:39809450:10032:+		novel transcript
chr1	39902222	39902435	peaks1304	10.63160	ENST00000372816.3,ENST00000372815.1,ENST00000397332.2	Promoter1k	ENST00000397332.2	-316	ENSG00000116990.11	chr1:39895426:39902256:6831:-	MYCL	MYCL proto-oncogene, bHLH transcription factor [Source:HGNC Symbol;Acc:HGNC:7555]
chr1	39955012	39955203	peaks1305	7.05921	ENST00000420632.6,ENST00000372811.10,ENST00000372809.5	Promoter1k	ENST00000420632.6	-4	ENSG00000168389.18	chr1:39955112:39969968:14857:+	MFSD2A	major facilitator superfamily domain containing 2A [Source:HGNC Symbol;Acc:HGNC:25897]
chr1	40039714	40040263	peaks1306	44.64827	ENST00000372797.7,ENST00000372802.5,ENST00000372805.8,ENST00000372792.7,ENST00000372798.5,ENST00000340450.7	Promoter1k	ENST00000372797.7	-244	ENSG00000131236.18	chr1:40040233:40072649:32417:+	CAP1	cyclase associated actin cytoskeleton regulatory protein 1 [Source:HGNC Symbol;Acc:HGNC:20040]
chr1	40040470	40040823	peaks1307	37.99857	ENST00000372797.7,ENST00000372802.5,ENST00000372805.8,ENST00000372792.7,ENST00000372798.5,ENST00000340450.7	Promoter1k	ENST00000372805.8,ENST00000372792.7	-82	ENSG00000131236.18	chr1:40040233:40072649:32417:+	CAP1	cyclase associated actin cytoskeleton regulatory protein 1 [Source:HGNC Symbol;Acc:HGNC:20040]
chr1	40097206	40097435	peaks1308	5.98986	ENST00000641471.1,ENST00000642050.2,ENST00000433473.8,ENST00000439754.6,ENST00000641319.1,ENST00000449045.7	Promoter1k	ENST00000449045.7	-61	ENSG00000131238.18	chr1:40072710:40097260:24551:-	PPT1	palmitoyl-protein thioesterase 1 [Source:HGNC Symbol;Acc:HGNC:9325]
chr1	40161216	40161390	peaks1309	12.95278	ENST00000372771.5	Promoter1k	ENST00000372771.5	-84	ENSG00000117000.9	chr1:40161387:40240921:79535:+	RLF	RLF zinc finger [Source:HGNC Symbol;Acc:HGNC:10025]
chr1	40242225	40242382	peaks1310	6.32060	NA	Intergenic	ENST00000372766.4	-5633	ENSG00000188800.6	chr1:40245947:40251684:5738:+	TMCO2	transmembrane and coiled-coil domains 2 [Source:HGNC Symbol;Acc:HGNC:23312]
chr1	40257757	40258234	peaks1311	15.26359	ENST00000567508.2,ENST00000372759.4	Promoter1k	ENST00000567508.2	-25	ENSG00000259943.2	chr1:40256333:40257971:1639:-	ZMPSTE24-DT	ZMPSTE24 divergent transcript [Source:HGNC Symbol;Acc:HGNC:55402]
chr1	40315406	40315577	peaks1312	6.38846	ENST00000372748.8	Promoter1-2k	ENST00000372748.8	1794	ENSG00000049089.15	chr1:40300489:40317813:17325:-	COL9A2	collagen type IX alpha 2 chain [Source:HGNC Symbol;Acc:HGNC:2218]
chr1	40316577	40316815	peaks1313	6.63041	ENST00000372748.8	Promoter1k	ENST00000372748.8	590	ENSG00000049089.15	chr1:40300489:40317813:17325:-	COL9A2	collagen type IX alpha 2 chain [Source:HGNC Symbol;Acc:HGNC:2218]
chr1	40373541	40373750	peaks1314	18.32460	ENST00000372718.8	Promoter1k	ENST00000372718.8	-81	ENSG00000084070.12	chr1:40344850:40423326:78477:+	SMAP2	small ArfGAP2 [Source:HGNC Symbol;Acc:HGNC:25082]
chr1	40583600	40583707	peaks1315	4.78426	ENST00000666986.1	Promoter1k	ENST00000666986.1	681	ENSG00000286838.1	chr1:40559666:40584335:24670:-		novel transcript
chr1	40594765	40594914	peaks1316	4.78475	ENST00000445825.1	Promoter1k	ENST00000445825.1	-487	ENSG00000233910.1	chr1:40593633:40594353:721:-	GTF2F2P2	general transcription factor IIF subunit 2 pseudogene 2 [Source:HGNC Symbol;Acc:HGNC:39092]
chr1	40626282	40626418	peaks1317	2.06205	ENST00000372684.8,ENST00000372683.1	3'UTR	ENST00000445825.1	-31997	ENSG00000233910.1	chr1:40593633:40594353:721:-	GTF2F2P2	general transcription factor IIF subunit 2 pseudogene 2 [Source:HGNC Symbol;Acc:HGNC:39092]
chr1	40646279	40646521	peaks1318	16.12704	ENST00000372683.1,ENST00000372684.8	Intron	ENST00000658681.1	-13448	ENSG00000287743.1	chr1:40659848:40667480:7633:+		novel transcript, antisense to RIMS3
chr1	40662930	40663124	peaks1319	14.30622	ENST00000372683.1,ENST00000372684.8	Promoter2-3k	ENST00000372683.1	2418	ENSG00000117016.10	chr1:40620680:40665682:45003:-	RIMS3	regulating synaptic membrane exocytosis 3 [Source:HGNC Symbol;Acc:HGNC:21292]
chr1	40691591	40691761	peaks1320	6.63041	ENST00000427410.6,ENST00000447388.8,ENST00000425457.6,ENST00000456393.6,ENST00000372654.5,ENST00000372653.5,ENST00000606277.2	Promoter1k	ENST00000427410.6	-13	ENSG00000066136.21	chr1:40691648:40771603:79956:+	NFYC	nuclear transcription factor Y subunit gamma [Source:HGNC Symbol;Acc:HGNC:7806]
chr1	40691859	40692321	peaks1321	35.02865	ENST00000427410.6,ENST00000447388.8,ENST00000425457.6,ENST00000456393.6,ENST00000372654.5,ENST00000372653.5,ENST00000606277.2	Promoter1k	ENST00000606277.2	-16	ENSG00000272145.2	chr1:40690380:40692074:1695:-	NFYC-AS1	NFYC antisense RNA 1 [Source:HGNC Symbol;Acc:HGNC:49451]
chr1	40703358	40703618	peaks1322	12.24941	ENST00000427410.6,ENST00000372654.5,ENST00000456393.6,ENST00000425457.6,ENST00000447388.8,ENST00000372653.5	Intron	ENST00000372652.5	-5869	ENSG00000066136.21	chr1:40691648:40771603:79956:+	NFYC	nuclear transcription factor Y subunit gamma [Source:HGNC Symbol;Acc:HGNC:7806]
chr1	40718736	40719017	peaks1323	3.32672	ENST00000427410.6,ENST00000456393.6,ENST00000425457.6,ENST00000447388.8,ENST00000372652.5,ENST00000372651.5,ENST00000372653.5,ENST00000372654.5	Intron	ENST00000372651.5	9334	ENSG00000066136.21	chr1:40691648:40771603:79956:+	NFYC	nuclear transcription factor Y subunit gamma [Source:HGNC Symbol;Acc:HGNC:7806]
chr1	40774356	40774461	peaks1324	2.66825	NA	Intergenic	ENST00000347132.10	-9378	ENSG00000117013.17	chr1:40783787:40840452:56666:+	KCNQ4	potassium voltage-gated channel subfamily Q member 4 [Source:HGNC Symbol;Acc:HGNC:6298]
chr1	40783193	40783586	peaks1325	9.51505	ENST00000347132.10,ENST00000509682.6	Promoter1k	ENST00000347132.10	-397	ENSG00000117013.17	chr1:40783787:40840452:56666:+	KCNQ4	potassium voltage-gated channel subfamily Q member 4 [Source:HGNC Symbol;Acc:HGNC:6298]
chr1	40818469	40818579	peaks1326	1.41805	ENST00000347132.10,ENST00000509682.6	Exon	ENST00000477493.3	13678	ENSG00000264582.2	chr1:40804846:40805141:296:+	RN7SL326P	RNA, 7SL, cytoplasmic 326, pseudogene [Source:HGNC Symbol;Acc:HGNC:46342]
chr1	40818743	40818884	peaks1327	5.83004	ENST00000509682.6,ENST00000347132.10	Intron	ENST00000477493.3	13968	ENSG00000264582.2	chr1:40804846:40805141:296:+	RN7SL326P	RNA, 7SL, cytoplasmic 326, pseudogene [Source:HGNC Symbol;Acc:HGNC:46342]
chr1	40826028	40826158	peaks1328	4.06603	ENST00000509682.6,ENST00000347132.10	Intron	ENST00000477493.3	21247	ENSG00000264582.2	chr1:40804846:40805141:296:+	RN7SL326P	RNA, 7SL, cytoplasmic 326, pseudogene [Source:HGNC Symbol;Acc:HGNC:46342]
chr1	40862216	40862638	peaks1329	37.32112	ENST00000372638.4	Promoter1k	ENST00000372638.4	-64	ENSG00000179862.7	chr1:40861054:40862363:1310:-	CITED4	Cbp/p300 interacting transactivator with Glu/Asp rich carboxy-terminal domain 4 [Source:HGNC Symbol;Acc:HGNC:18696]
chr1	40864099	40864297	peaks1330	21.28795	ENST00000414199.1	Promoter1k	ENST00000414199.1	284	ENSG00000229528.1	chr1:40863914:40876670:12757:+		novel transcript
chr1	40866137	40866625	peaks1331	12.93490	ENST00000414199.1	Promoter2-3k	ENST00000414199.1	2467	ENSG00000229528.1	chr1:40863914:40876670:12757:+		novel transcript
chr1	40877782	40877996	peaks1332	15.42494	NA	Intergenic	ENST00000414199.1	13975	ENSG00000229528.1	chr1:40863914:40876670:12757:+		novel transcript
chr1	40879570	40879739	peaks1333	18.01272	NA	Intergenic	ENST00000414199.1	15741	ENSG00000229528.1	chr1:40863914:40876670:12757:+		novel transcript
chr1	40881219	40881366	peaks1334	15.14622	NA	Intergenic	ENST00000414199.1	17379	ENSG00000229528.1	chr1:40863914:40876670:12757:+		novel transcript
chr1	40898695	40898841	peaks1335	6.00012	NA	Intergenic	ENST00000414199.1	34854	ENSG00000229528.1	chr1:40863914:40876670:12757:+		novel transcript
chr1	40899629	40899728	peaks1336	7.92251	NA	Intergenic	ENST00000414199.1	35765	ENSG00000229528.1	chr1:40863914:40876670:12757:+		novel transcript
chr1	40901917	40902177	peaks1337	28.77903	NA	Intergenic	ENST00000653821.1	-37247	ENSG00000286668.1	chr1:40939294:40945524:6231:+		novel transcript
chr1	40919478	40919721	peaks1338	16.89498	NA	Intergenic	ENST00000653821.1	-19694	ENSG00000286668.1	chr1:40939294:40945524:6231:+		novel transcript
chr1	40926739	40926845	peaks1339	4.17076	NA	Intergenic	ENST00000653821.1	-12502	ENSG00000286668.1	chr1:40939294:40945524:6231:+		novel transcript
chr1	40979246	40979915	peaks1340	34.38532	ENST00000650070.2,ENST00000649864.1,ENST00000463285.7,ENST00000649124.2,ENST00000696070.1,ENST00000470271.6	Promoter1k	ENST00000650070.2	-115	ENSG00000171793.17	chr1:40979300:41012565:33266:+	CTPS1	CTP synthase 1 [Source:HGNC Symbol;Acc:HGNC:2519]
chr1	40997760	40998138	peaks1341	17.61145	ENST00000696070.1,ENST00000372616.1,ENST00000649215.1,ENST00000463285.7,ENST00000649864.1,ENST00000650070.2,ENST00000470271.6,ENST00000649124.2	Intron	ENST00000649215.1	9430	ENSG00000171793.17	chr1:40979300:41012565:33266:+	CTPS1	CTP synthase 1 [Source:HGNC Symbol;Acc:HGNC:2519]
chr1	41003740	41004035	peaks1342	19.63665	ENST00000463285.7	Exon	ENST00000626479.1	-10702	ENSG00000281207.1	chr1:41014590:41043890:29301:+	SLFNL1-AS1	SLFNL1 antisense RNA 1 [Source:HGNC Symbol;Acc:HGNC:44126]
chr1	41017105	41017203	peaks1343	3.68926	ENST00000626479.1	Promoter2-3k	ENST00000626479.1	2564	ENSG00000281207.1	chr1:41014590:41043890:29301:+	SLFNL1-AS1	SLFNL1 antisense RNA 1 [Source:HGNC Symbol;Acc:HGNC:44126]
chr1	41110059	41110266	peaks1344	14.41675	ENST00000695336.1,ENST00000372596.5,ENST00000372597.5,ENST00000372595.5,ENST00000695335.1,ENST00000337495.9,ENST00000326197.11,ENST00000456518.3	Intron	ENST00000401064.3	11525	ENSG00000215893.3	chr1:41098638:41099136:499:+	RPL23AP17	ribosomal protein L23a pseudogene 17 [Source:HGNC Symbol;Acc:HGNC:35904]
chr1	41241685	41242169	peaks1345	3.95150	ENST00000657314.1,ENST00000337495.9,ENST00000372596.5,ENST00000372597.5,ENST00000695335.1,ENST00000670398.1,ENST00000445073.1	Promoter1k	ENST00000657314.1	155	ENSG00000287400.1	chr1:41241772:41338644:96873:+		novel transcript, antisense to SCMH1
chr1	41322423	41322570	peaks1346	6.95432	ENST00000657314.1	Intron	ENST00000662236.2	-16349	ENSG00000291157.1	chr1:41302911:41306148:3238:-		novel transcript
chr1	41353790	41354104	peaks1347	41.88550	NA	Intergenic	ENST00000641094.2	-7984	ENSG00000204060.8	chr1:41361922:41383590:21669:+	FOXO6	forkhead box O6 [Source:HGNC Symbol;Acc:HGNC:24814]
chr1	41360984	41361459	peaks1348	41.21406	ENST00000641094.2	Promoter1k	ENST00000641094.2	-709	ENSG00000204060.8	chr1:41361922:41383590:21669:+	FOXO6	forkhead box O6 [Source:HGNC Symbol;Acc:HGNC:24814]
chr1	41381288	41381464	peaks1349	8.81708	ENST00000641094.2,ENST00000686812.1	Intron	ENST00000429109.1	-5707	ENSG00000229901.1	chr1:41375004:41375669:666:-	FOXO6-AS1	FOXO6 antisense RNA 1 [Source:HGNC Symbol;Acc:HGNC:41066]
chr1	41424197	41424874	peaks1350	9.34345	NA	Intergenic	ENST00000516754.1	42492	ENSG00000252563.1	chr1:41466937:41467028:92:-	RNA5SP45	RNA, 5S ribosomal pseudogene 45 [Source:HGNC Symbol;Acc:HGNC:42821]
chr1	41432807	41433276	peaks1351	25.57379	NA	Intergenic	ENST00000516754.1	33986	ENSG00000252563.1	chr1:41466937:41467028:92:-	RNA5SP45	RNA, 5S ribosomal pseudogene 45 [Source:HGNC Symbol;Acc:HGNC:42821]
chr1	41471835	41471999	peaks1352	3.32672	NA	Intergenic	ENST00000516754.1	-4889	ENSG00000252563.1	chr1:41466937:41467028:92:-	RNA5SP45	RNA, 5S ribosomal pseudogene 45 [Source:HGNC Symbol;Acc:HGNC:42821]
chr1	41482431	41482625	peaks1353	8.16347	ENST00000372587.5	Promoter2-3k	ENST00000372587.5	2155	ENSG00000127129.10	chr1:41478775:41484683:5909:-	EDN2	endothelin 2 [Source:HGNC Symbol;Acc:HGNC:3177]
chr1	41484484	41484625	peaks1354	1.77594	ENST00000372587.5	Promoter1k	ENST00000372587.5	128	ENSG00000127129.10	chr1:41478775:41484683:5909:-	EDN2	endothelin 2 [Source:HGNC Symbol;Acc:HGNC:3177]
chr1	41490995	41491288	peaks1355	19.08646	NA	Intergenic	ENST00000372587.5	-6459	ENSG00000127129.10	chr1:41478775:41484683:5909:-	EDN2	endothelin 2 [Source:HGNC Symbol;Acc:HGNC:3177]
chr1	41493172	41493325	peaks1356	19.05934	NA	Intergenic	ENST00000372587.5	-8566	ENSG00000127129.10	chr1:41478775:41484683:5909:-	EDN2	endothelin 2 [Source:HGNC Symbol;Acc:HGNC:3177]
chr1	41496332	41496558	peaks1357	26.75832	NA	Intergenic	ENST00000372587.5	-11762	ENSG00000127129.10	chr1:41478775:41484683:5909:-	EDN2	endothelin 2 [Source:HGNC Symbol;Acc:HGNC:3177]
chr1	41498947	41499118	peaks1358	4.63985	NA	Intergenic	ENST00000372587.5	-14350	ENSG00000127129.10	chr1:41478775:41484683:5909:-	EDN2	endothelin 2 [Source:HGNC Symbol;Acc:HGNC:3177]
chr1	41501738	41501898	peaks1359	10.15687	NA	Intergenic	ENST00000372587.5	-17135	ENSG00000127129.10	chr1:41478775:41484683:5909:-	EDN2	endothelin 2 [Source:HGNC Symbol;Acc:HGNC:3177]
chr1	41504151	41504717	peaks1360	123.27857	NA	Intergenic	ENST00000372587.5	-19751	ENSG00000127129.10	chr1:41478775:41484683:5909:-	EDN2	endothelin 2 [Source:HGNC Symbol;Acc:HGNC:3177]
chr1	41514410	41514621	peaks1361	21.85405	ENST00000372584.5,ENST00000372583.6,ENST00000643665.1	Intron	ENST00000440249.1	-20927	ENSG00000230881.1	chr1:41535443:41535868:426:+		novel transcript
chr1	41544806	41545036	peaks1362	5.61933	ENST00000434240.2	Promoter2-3k	ENST00000434240.2	2852	ENSG00000230638.4	chr1:41542069:41544310:2242:+		novel pseudogene
chr1	41621098	41621235	peaks1363	8.17282	ENST00000643665.1,ENST00000372584.5,ENST00000372583.6,ENST00000646142.1	Intron	ENST00000646142.1	7649	ENSG00000284895.1	chr1:41585306:41628816:43511:-		novel protein
chr1	41627062	41627399	peaks1364	19.99658	ENST00000646142.1	Promoter1-2k	ENST00000646142.1	1585	ENSG00000284895.1	chr1:41585306:41628816:43511:-		novel protein
chr1	41662156	41662441	peaks1365	11.17152	ENST00000643665.1	Promoter1k	ENST00000643665.1	26	ENSG00000127124.16	chr1:41506365:42035925:529561:-	HIVEP3	HIVEP zinc finger 3 [Source:HGNC Symbol;Acc:HGNC:13561]
chr1	41670614	41670819	peaks1366	8.43644	ENST00000372584.5,ENST00000372583.6	Intron	ENST00000643665.1	-8392	ENSG00000127124.16	chr1:41506365:42035925:529561:-	HIVEP3	HIVEP zinc finger 3 [Source:HGNC Symbol;Acc:HGNC:13561]
chr1	41672248	41672485	peaks1367	20.47352	ENST00000372584.5,ENST00000372583.6	Intron	ENST00000643665.1	-10042	ENSG00000127124.16	chr1:41506365:42035925:529561:-	HIVEP3	HIVEP zinc finger 3 [Source:HGNC Symbol;Acc:HGNC:13561]
chr1	41678380	41678790	peaks1368	40.23612	ENST00000372584.5,ENST00000372583.6	Intron	ENST00000643665.1	-16260	ENSG00000127124.16	chr1:41506365:42035925:529561:-	HIVEP3	HIVEP zinc finger 3 [Source:HGNC Symbol;Acc:HGNC:13561]
chr1	41684141	41684493	peaks1369	11.65875	ENST00000372584.5,ENST00000372583.6	Intron	ENST00000643665.1	-21992	ENSG00000127124.16	chr1:41506365:42035925:529561:-	HIVEP3	HIVEP zinc finger 3 [Source:HGNC Symbol;Acc:HGNC:13561]
chr1	41701098	41701293	peaks1370	35.99984	ENST00000372584.5,ENST00000372583.6	Intron	ENST00000643665.1	-38871	ENSG00000127124.16	chr1:41506365:42035925:529561:-	HIVEP3	HIVEP zinc finger 3 [Source:HGNC Symbol;Acc:HGNC:13561]
chr1	41761151	41761290	peaks1371	3.22317	ENST00000372584.5,ENST00000372583.6	Intron	ENST00000643665.1	-98896	ENSG00000127124.16	chr1:41506365:42035925:529561:-	HIVEP3	HIVEP zinc finger 3 [Source:HGNC Symbol;Acc:HGNC:13561]
chr1	41783239	41783572	peaks1372	12.94666	ENST00000372584.5,ENST00000372583.6	Intron	ENST00000643665.1	-121081	ENSG00000127124.16	chr1:41506365:42035925:529561:-	HIVEP3	HIVEP zinc finger 3 [Source:HGNC Symbol;Acc:HGNC:13561]
chr1	41840999	41841190	peaks1373	6.87585	ENST00000372584.5,ENST00000372583.6	Intron	ENST00000372584.5	77612	ENSG00000127124.16	chr1:41506365:42035925:529561:-	HIVEP3	HIVEP zinc finger 3 [Source:HGNC Symbol;Acc:HGNC:13561]
chr1	41850117	41850298	peaks1374	16.90105	ENST00000372584.5,ENST00000372583.6	Intron	ENST00000372584.5	68499	ENSG00000127124.16	chr1:41506365:42035925:529561:-	HIVEP3	HIVEP zinc finger 3 [Source:HGNC Symbol;Acc:HGNC:13561]
chr1	41860301	41860462	peaks1375	2.58973	ENST00000372584.5,ENST00000372583.6	Intron	ENST00000372584.5	58325	ENSG00000127124.16	chr1:41506365:42035925:529561:-	HIVEP3	HIVEP zinc finger 3 [Source:HGNC Symbol;Acc:HGNC:13561]
chr1	41880333	41880506	peaks1376	6.94536	ENST00000372584.5,ENST00000372583.6	Intron	ENST00000372584.5	38287	ENSG00000127124.16	chr1:41506365:42035925:529561:-	HIVEP3	HIVEP zinc finger 3 [Source:HGNC Symbol;Acc:HGNC:13561]
chr1	41888713	41889275	peaks1377	43.71266	ENST00000372584.5,ENST00000372583.6	Intron	ENST00000372584.5	29713	ENSG00000127124.16	chr1:41506365:42035925:529561:-	HIVEP3	HIVEP zinc finger 3 [Source:HGNC Symbol;Acc:HGNC:13561]
chr1	41902237	41902475	peaks1378	28.14758	ENST00000372584.5,ENST00000372583.6	Intron	ENST00000372584.5	16351	ENSG00000127124.16	chr1:41506365:42035925:529561:-	HIVEP3	HIVEP zinc finger 3 [Source:HGNC Symbol;Acc:HGNC:13561]
chr1	41920100	41920389	peaks1379	24.43024	ENST00000372584.5,ENST00000372583.6	Promoter1-2k	ENST00000372583.6	-1323	ENSG00000127124.16	chr1:41506365:42035925:529561:-	HIVEP3	HIVEP zinc finger 3 [Source:HGNC Symbol;Acc:HGNC:13561]
chr1	41946237	41946358	peaks1380	6.32436	NA	Intergenic	ENST00000372583.6	-27376	ENSG00000127124.16	chr1:41506365:42035925:529561:-	HIVEP3	HIVEP zinc finger 3 [Source:HGNC Symbol;Acc:HGNC:13561]
chr1	41954527	41954907	peaks1381	11.02797	NA	Intergenic	ENST00000372583.6	-35795	ENSG00000127124.16	chr1:41506365:42035925:529561:-	HIVEP3	HIVEP zinc finger 3 [Source:HGNC Symbol;Acc:HGNC:13561]
chr1	41955511	41955852	peaks1382	72.66743	NA	Intergenic	ENST00000372583.6	-36760	ENSG00000127124.16	chr1:41506365:42035925:529561:-	HIVEP3	HIVEP zinc finger 3 [Source:HGNC Symbol;Acc:HGNC:13561]
chr1	41981453	41981550	peaks1383	1.97539	NA	Intergenic	ENST00000670076.1	-54641	ENSG00000287587.1	chr1:42036143:42051784:15642:+		novel transcript
chr1	42035697	42036162	peaks1384	25.52637	ENST00000670076.1	Promoter1k	ENST00000670076.1	-213	ENSG00000287587.1	chr1:42036143:42051784:15642:+		novel transcript
chr1	42162088	42162422	peaks1385	12.29183	ENST00000357001.3	Promoter2-3k	ENST00000357001.3	2490	ENSG00000197273.4	chr1:42162690:42164745:2056:-	GUCA2A	guanylate cyclase activator 2A [Source:HGNC Symbol;Acc:HGNC:4682]
chr1	42165866	42165991	peaks1386	3.49117	ENST00000357001.3	Promoter1-2k	ENST00000357001.3	-1184	ENSG00000197273.4	chr1:42162690:42164745:2056:-	GUCA2A	guanylate cyclase activator 2A [Source:HGNC Symbol;Acc:HGNC:4682]
chr1	42175558	42175781	peaks1387	5.26240	NA	Intergenic	ENST00000357001.3	-10925	ENSG00000197273.4	chr1:42162690:42164745:2056:-	GUCA2A	guanylate cyclase activator 2A [Source:HGNC Symbol;Acc:HGNC:4682]
chr1	42210417	42210624	peaks1388	4.74973	ENST00000545068.5,ENST00000372572.5,ENST00000372573.5,ENST00000361346.6,ENST00000361776.5	Intron	ENST00000372571.5	-20712	ENSG00000198815.9	chr1:42176539:42335877:159339:-	FOXJ3	forkhead box J3 [Source:HGNC Symbol;Acc:HGNC:29178]
chr1	42211375	42211569	peaks1389	4.88374	ENST00000545068.5,ENST00000372572.5,ENST00000372573.5,ENST00000361346.6,ENST00000361776.5	Intron	ENST00000372571.5	-21663	ENSG00000198815.9	chr1:42176539:42335877:159339:-	FOXJ3	forkhead box J3 [Source:HGNC Symbol;Acc:HGNC:29178]
chr1	42241498	42241768	peaks1390	19.76293	ENST00000361346.6,ENST00000372573.5,ENST00000545068.5,ENST00000372572.5,ENST00000361776.5	Intron	ENST00000372571.5	-51824	ENSG00000198815.9	chr1:42176539:42335877:159339:-	FOXJ3	forkhead box J3 [Source:HGNC Symbol;Acc:HGNC:29178]
chr1	42334525	42334644	peaks1391	2.94173	ENST00000372572.5,ENST00000361776.5,ENST00000361346.6	Promoter1k	ENST00000372572.5	380	ENSG00000198815.9	chr1:42176539:42335877:159339:-	FOXJ3	forkhead box J3 [Source:HGNC Symbol;Acc:HGNC:29178]
chr1	42334901	42335047	peaks1392	14.47688	ENST00000372572.5,ENST00000361776.5,ENST00000361346.6,ENST00000372573.5	Promoter1k	ENST00000372572.5	-9	ENSG00000198815.9	chr1:42176539:42335877:159339:-	FOXJ3	forkhead box J3 [Source:HGNC Symbol;Acc:HGNC:29178]
chr1	42335223	42335647	peaks1393	15.80426	ENST00000372572.5,ENST00000361776.5,ENST00000361346.6,ENST00000372573.5	Promoter1k	ENST00000361346.6	-200	ENSG00000198815.9	chr1:42176539:42335877:159339:-	FOXJ3	forkhead box J3 [Source:HGNC Symbol;Acc:HGNC:29178]
chr1	42456292	42456869	peaks1394	12.69842	ENST00000372565.8,ENST00000372562.1,ENST00000372560.3,ENST00000372561.4,ENST00000372556.3	Promoter1k	ENST00000372556.3	20	ENSG00000127125.9	chr1:42456117:42473385:17269:+	PPCS	phosphopantothenoylcysteine synthetase [Source:HGNC Symbol;Acc:HGNC:25686]
chr1	42463033	42463346	peaks1395	76.25957	ENST00000654683.1,ENST00000667205.1,ENST00000657597.2,ENST00000655164.1,ENST00000667947.1,ENST00000660083.1,ENST00000668663.1,ENST00000671281.1,ENST00000655845.1,ENST00000664805.1,ENST00000655447.1,ENST00000661864.1,ENST00000665176.1	Promoter1k	ENST00000654683.1	-31	ENSG00000186409.19	chr1:42463221:42657190:193970:+	CCDC30	coiled-coil domain containing 30 [Source:HGNC Symbol;Acc:HGNC:26103]
chr1	42658276	42658528	peaks1396	13.30314	ENST00000677900.1,ENST00000372550.6,ENST00000676675.1,ENST00000304979.8,ENST00000678803.1,ENST00000678333.1,ENST00000440068.6,ENST00000679245.1,ENST00000677356.1,ENST00000678308.1	Promoter1k	ENST00000304979.8	-21	ENSG00000171960.12	chr1:42658335:42676758:18424:+	PPIH	peptidylprolyl isomerase H [Source:HGNC Symbol;Acc:HGNC:14651]
chr1	42682146	42682485	peaks1397	44.03381	ENST00000667389.1,ENST00000649886.1,ENST00000321358.12	Promoter1k	ENST00000321358.12	-102	ENSG00000065978.19	chr1:42682418:42703805:21388:+	YBX1	Y-box binding protein 1 [Source:HGNC Symbol;Acc:HGNC:8014]
chr1	42683005	42683230	peaks1398	4.84831	ENST00000649886.1,ENST00000321358.12	Promoter1k	ENST00000321358.12	700	ENSG00000065978.19	chr1:42682418:42703805:21388:+	YBX1	Y-box binding protein 1 [Source:HGNC Symbol;Acc:HGNC:8014]
chr1	42766811	42767317	peaks1399	23.39953	ENST00000236040.8,ENST00000296388.10,ENST00000397054.7,ENST00000372525.7,ENST00000603943.6	Promoter1k	ENST00000397054.7	20	ENSG00000117385.16	chr1:42746335:42767084:20750:-	P3H1	prolyl 3-hydroxylase 1 [Source:HGNC Symbol;Acc:HGNC:19316]
chr1	42816958	42817496	peaks1400	73.55298	ENST00000372522.5,ENST00000372517.8,ENST00000372521.9	Promoter1k	ENST00000372517.8	105	ENSG00000164010.15	chr1:42817122:42844991:27870:+	ERMAP	erythroblast membrane associated protein (Scianna blood group) [Source:HGNC Symbol;Acc:HGNC:15743]
chr1	42846428	42846621	peaks1401	6.47535	ENST00000659750.1,ENST00000372502.5,ENST00000372508.7,ENST00000651192.1,ENST00000372507.5,ENST00000372506.5,ENST00000372504.5	Promoter1k	ENST00000372502.5	-48	ENSG00000164011.18	chr1:42846573:42852477:5905:+	ZNF691	zinc finger protein 691 [Source:HGNC Symbol;Acc:HGNC:28028]
chr1	42916976	42917101	peaks1402	3.32672	NA	Intergenic	ENST00000691915.1	-7421	ENSG00000288955.1	chr1:42924460:42925849:1390:+		novel transcript, antisense to SLC2A1
chr1	42924179	42924705	peaks1403	26.12439	ENST00000691915.1	Promoter1k	ENST00000691915.1	-18	ENSG00000288955.1	chr1:42924460:42925849:1390:+		novel transcript, antisense to SLC2A1
chr1	42931160	42931294	peaks1404	6.52905	ENST00000674765.1,ENST00000426263.10	Exon	ENST00000691915.1	6767	ENSG00000288955.1	chr1:42924460:42925849:1390:+		novel transcript, antisense to SLC2A1
chr1	42931996	42932439	peaks1405	37.36212	ENST00000426263.10,ENST00000674765.1	Intron	ENST00000691915.1	7758	ENSG00000288955.1	chr1:42924460:42925849:1390:+		novel transcript, antisense to SLC2A1
chr1	42937324	42937516	peaks1406	24.03561	ENST00000426263.10,ENST00000674765.1	Intron	ENST00000691915.1	12960	ENSG00000288955.1	chr1:42924460:42925849:1390:+		novel transcript, antisense to SLC2A1
chr1	42941122	42941350	peaks1407	17.58989	ENST00000426263.10,ENST00000674765.1	Intron	ENST00000639582.1	11405	ENSG00000284138.1	chr1:42952202:42952641:440:-	ATP6V0CP4	ATPase H+ transporting V0 subunit c pseudogene 4 [Source:HGNC Symbol;Acc:HGNC:40002]
chr1	42943245	42943482	peaks1408	21.40992	ENST00000674765.1,ENST00000426263.10	Exon	ENST00000639582.1	9277	ENSG00000284138.1	chr1:42952202:42952641:440:-	ATP6V0CP4	ATPase H+ transporting V0 subunit c pseudogene 4 [Source:HGNC Symbol;Acc:HGNC:40002]
chr1	42952306	42952404	peaks1409	5.84738	ENST00000639582.1	Promoter1k	ENST00000639582.1	286	ENSG00000284138.1	chr1:42952202:42952641:440:-	ATP6V0CP4	ATPase H+ transporting V0 subunit c pseudogene 4 [Source:HGNC Symbol;Acc:HGNC:40002]
chr1	42958751	42959170	peaks1410	110.50172	ENST00000674765.1,ENST00000460369.3,ENST00000426263.10,ENST00000431759.6,ENST00000653200.1,ENST00000664148.1	Promoter1k	ENST00000431759.6	-88	ENSG00000227533.7	chr1:42959049:42996814:37766:+	SLC2A1-DT	SLC2A1 divergent transcript [Source:HGNC Symbol;Acc:HGNC:44187]
chr1	42967173	42967404	peaks1411	21.55738	ENST00000431759.6,ENST00000653200.1,ENST00000664148.1	Intron	ENST00000640492.1	-5425	ENSG00000283973.2	chr1:42959065:42961864:2800:-		novel transcript
chr1	43008551	43008918	peaks1412	21.91399	NA	Intergenic	ENST00000636464.1	14902	ENSG00000283136.1	chr1:43023549:43023637:89:-	U6	U6 spliceosomal RNA [Source:RFAM;Acc:RF00026]
chr1	43057628	43057783	peaks1413	2.44261	NA	Intergenic	ENST00000636464.1	-34069	ENSG00000283136.1	chr1:43023549:43023637:89:-	U6	U6 spliceosomal RNA [Source:RFAM;Acc:RF00026]
chr1	43172535	43172724	peaks1414	11.50071	ENST00000635723.1,ENST00000236051.3,ENST00000528956.5,ENST00000610710.4,ENST00000372492.9,ENST00000431635.6	Promoter1k	ENST00000431635.6	-60	ENSG00000117395.13	chr1:43164175:43270936:106762:-	EBNA1BP2	EBNA1 binding protein 2 [Source:HGNC Symbol;Acc:HGNC:15531]
chr1	43207672	43207818	peaks1415	3.36546	ENST00000372492.9,ENST00000610710.4,ENST00000528956.5	Intron	ENST00000362370.1	11328	ENSG00000199240.1	chr1:43196417:43196536:120:+	RNA5SP46	RNA, 5S ribosomal pseudogene 46 [Source:HGNC Symbol;Acc:HGNC:42822]
chr1	43285614	43285862	peaks1416	17.18865	ENST00000523677.6,ENST00000423420.1	Promoter1k	ENST00000423420.1	-121	ENSG00000253313.6	chr1:43281877:43285617:3741:-	C1orf210	chromosome 1 open reading frame 210 [Source:HGNC Symbol;Acc:HGNC:28755]
chr1	43293376	43293506	peaks1417	3.32672	NA	Intergenic	ENST00000372476.8	-7541	ENSG00000066056.14	chr1:43300982:43323108:22127:+	TIE1	tyrosine kinase with immunoglobulin like and EGF like domains 1 [Source:HGNC Symbol;Acc:HGNC:11809]
chr1	43348822	43349653	peaks1418	130.17885	ENST00000671634.1	Promoter1k	ENST00000671634.1	-394	ENSG00000287113.1	chr1:43348288:43348844:557:-		novel transcript, antisense to MPL
chr1	43358706	43359184	peaks1419	27.69153	ENST00000424948.2,ENST00000310955.11,ENST00000372462.1	Promoter1k	ENST00000310955.11	-36	ENSG00000117399.14	chr1:43358981:43363203:4223:+	CDC20	cell division cycle 20 [Source:HGNC Symbol;Acc:HGNC:1723]
chr1	43360655	43360784	peaks1420	1.71614	ENST00000424948.2,ENST00000310955.11,ENST00000372462.1	Promoter1-2k	ENST00000372462.1	1707	ENSG00000117399.14	chr1:43358981:43363203:4223:+	CDC20	cell division cycle 20 [Source:HGNC Symbol;Acc:HGNC:1723]
chr1	43366935	43367157	peaks1421	7.06849	ENST00000621943.4,ENST00000372458.8,ENST00000413844.3	Promoter1k	ENST00000621943.4	692	ENSG00000066322.15	chr1:43363398:43368074:4677:-	ELOVL1	ELOVL fatty acid elongase 1 [Source:HGNC Symbol;Acc:HGNC:14418]
chr1	43367730	43367911	peaks1422	12.29100	ENST00000621943.4,ENST00000372458.8,ENST00000413844.3,ENST00000686069.2	Promoter1k	ENST00000621943.4	-83	ENSG00000066322.15	chr1:43363398:43368074:4677:-	ELOVL1	ELOVL fatty acid elongase 1 [Source:HGNC Symbol;Acc:HGNC:14418]
chr1	43368102	43368449	peaks1423	9.94117	ENST00000621943.4,ENST00000372458.8,ENST00000413844.3,ENST00000686069.2	Promoter1k	ENST00000686069.2	96	ENSG00000288772.2	chr1:43368180:43368609:430:+		novel transcript
chr1	43389735	43390088	peaks1424	3.06828	ENST00000372455.4,ENST00000372457.9,ENST00000290663.10,ENST00000372450.8,ENST00000562955.2,ENST00000634258.3	Promoter1k	ENST00000634258.3	13	ENSG00000198198.17	chr1:43389882:43454247:64366:+	SZT2	SZT2 subunit of KICSTOR complex [Source:HGNC Symbol;Acc:HGNC:29040]
chr1	43423362	43424027	peaks1425	61.89557	ENST00000562955.2,ENST00000634258.3	Intron	ENST00000615179.1	-24844	ENSG00000274975.1	chr1:43448539:43448611:73:+	MIR6735	microRNA 6735 [Source:HGNC Symbol;Acc:HGNC:50126]
chr1	43453872	43454017	peaks1426	3.06625	ENST00000372434.5,ENST00000486909.1,ENST00000444386.1,ENST00000372430.9,ENST00000372432.5,ENST00000583037.5	Promoter1k	ENST00000372430.9	-14	ENSG00000178922.18	chr1:43450989:43453989:3001:-	HYI	hydroxypyruvate isomerase (putative) [Source:HGNC Symbol;Acc:HGNC:26948]
chr1	43472556	43472681	peaks1427	13.46103	NA	Intergenic	ENST00000583037.5	-18630	ENSG00000178922.18	chr1:43450989:43453989:3001:-	HYI	hydroxypyruvate isomerase (putative) [Source:HGNC Symbol;Acc:HGNC:26948]
chr1	43472907	43473125	peaks1428	76.41508	NA	Intergenic	ENST00000583037.5	-19027	ENSG00000178922.18	chr1:43450989:43453989:3001:-	HYI	hydroxypyruvate isomerase (putative) [Source:HGNC Symbol;Acc:HGNC:26948]
chr1	43475704	43475836	peaks1429	14.50711	NA	Intergenic	ENST00000583037.5	-21781	ENSG00000178922.18	chr1:43450989:43453989:3001:-	HYI	hydroxypyruvate isomerase (putative) [Source:HGNC Symbol;Acc:HGNC:26948]
chr1	43529282	43529424	peaks1430	10.10749	ENST00000617451.4,ENST00000359947.9,ENST00000438120.5	Promoter1-2k	ENST00000617451.4	-1523	ENSG00000142949.17	chr1:43525187:43623666:98480:+	PTPRF	protein tyrosine phosphatase receptor type F [Source:HGNC Symbol;Acc:HGNC:9670]
chr1	43531069	43531172	peaks1431	4.00462	ENST00000617451.4,ENST00000359947.9,ENST00000438120.5	Promoter1k	ENST00000438120.5	231	ENSG00000142949.17	chr1:43525187:43623666:98480:+	PTPRF	protein tyrosine phosphatase receptor type F [Source:HGNC Symbol;Acc:HGNC:9670]
chr1	43550027	43550303	peaks1432	5.28830	ENST00000359947.9,ENST00000617451.4,ENST00000438120.5	Intron	ENST00000438120.5	19275	ENSG00000142949.17	chr1:43525187:43623666:98480:+	PTPRF	protein tyrosine phosphatase receptor type F [Source:HGNC Symbol;Acc:HGNC:9670]
chr1	43582292	43582637	peaks1433	8.38095	ENST00000438120.5,ENST00000359947.9	Intron	ENST00000438120.5	51575	ENSG00000142949.17	chr1:43525187:43623666:98480:+	PTPRF	protein tyrosine phosphatase receptor type F [Source:HGNC Symbol;Acc:HGNC:9670]
chr1	43593144	43593483	peaks1434	2.67951	ENST00000438120.5,ENST00000359947.9	Intron	ENST00000645057.1,ENST00000372396.4	-56835	ENSG00000066135.13,ENSG00000284989.1	chr1:43650149:43705518:55370:+,chr1:43650149:43931014:280866:+	KDM4A,	lysine demethylase 4A [Source:HGNC Symbol;Acc:HGNC:22978],novel transcript
chr1	43600116	43600218	peaks1435	3.38302	ENST00000438120.5,ENST00000359947.9	Intron	ENST00000645057.1,ENST00000372396.4	-49982	ENSG00000066135.13,ENSG00000284989.1	chr1:43650149:43705518:55370:+,chr1:43650149:43931014:280866:+	KDM4A,	lysine demethylase 4A [Source:HGNC Symbol;Acc:HGNC:22978],novel transcript
chr1	43649844	43650574	peaks1436	104.77181	ENST00000645057.1,ENST00000372396.4	Promoter1k	ENST00000645057.1,ENST00000372396.4	60	ENSG00000066135.13,ENSG00000284989.1	chr1:43650149:43705518:55370:+,chr1:43650149:43931014:280866:+	KDM4A,	lysine demethylase 4A [Source:HGNC Symbol;Acc:HGNC:22978],novel transcript
chr1	43707165	43707792	peaks1437	99.65987	ENST00000663424.1,ENST00000659644.2,ENST00000439057.6,ENST00000372372.7,ENST00000361400.9,ENST00000330208.6,ENST00000335430.10,ENST00000545417.5,ENST00000372374.7,ENST00000643252.1,ENST00000647237.1,ENST00000642331.1,ENST00000347631.8,ENST00000361392.9,ENST00000353126.8,ENST00000642934.1,ENST00000351035.8,ENST00000646971.1,ENST00000647148.1,ENST00000262915.8,ENST00000484868.2,ENST00000361746.9,EN…	Promoter1k	ENST00000372372.7	-48	ENSG00000126091.21	chr1:43705824:43931165:225342:+	ST3GAL3	ST3 beta-galactoside alpha-2,3-sialyltransferase 3 [Source:HGNC Symbol;Acc:HGNC:10866]
chr1	43713624	43713807	peaks1438	4.64742	ENST00000637979.1	Promoter2-3k	ENST00000637979.1	-2751	ENSG00000283414.1	chr1:43716467:43716556:90:+	U6	U6 spliceosomal RNA [Source:RFAM;Acc:RF00026]
chr1	43796331	43796607	peaks1439	11.13953	ENST00000361746.9,ENST00000645034.1,ENST00000644195.1,ENST00000372368.7,ENST00000372365.5,ENST00000545417.5,ENST00000372374.7,ENST00000645057.1,ENST00000643252.1,ENST00000647237.1,ENST00000642331.1,ENST00000372362.6,ENST00000347631.8,ENST00000361392.9,ENST00000353126.8,ENST00000361812.9,ENST00000351035.8,ENST00000646971.1,ENST00000372369.5,ENST00000647148.1,ENST00000262915.8,ENST00000531451.5,ENS…	Intron	ENST00000635807.1	-42153	ENSG00000283477.1	chr1:43838622:43838683:62:+	MIR6079	microRNA 6079 [Source:HGNC Symbol;Acc:HGNC:50114]
chr1	43821665	43821803	peaks1440	4.64742	ENST00000372368.7,ENST00000351035.8,ENST00000262915.8,ENST00000647237.1,ENST00000372372.7,ENST00000646686.1,ENST00000372369.5,ENST00000372362.6,ENST00000644195.1,ENST00000372367.5,ENST00000531451.5,ENST00000645057.1,ENST00000372365.5,ENST00000372374.7,ENST00000372366.6,ENST00000361392.9,ENST00000643252.1,ENST00000361812.9,ENST00000347631.8,ENST00000645034.1,ENST00000353126.8,ENST00000642934.1,ENS…	Intron	ENST00000635807.1	-16888	ENSG00000283477.1	chr1:43838622:43838683:62:+	MIR6079	microRNA 6079 [Source:HGNC Symbol;Acc:HGNC:50114]
chr1	43834416	43834819	peaks1441	43.09037	ENST00000646686.1,ENST00000372369.5,ENST00000372362.6,ENST00000644195.1,ENST00000372367.5,ENST00000531451.5,ENST00000645057.1,ENST00000372365.5,ENST00000372374.7,ENST00000372366.6,ENST00000361392.9,ENST00000643252.1,ENST00000361812.9,ENST00000347631.8,ENST00000645034.1,ENST00000353126.8,ENST00000642934.1,ENST00000330208.6,ENST00000531993.6,ENST00000646971.1,ENST00000531816.1,ENST00000361400.9,ENS…	Intron	ENST00000635807.1	-4004	ENSG00000283477.1	chr1:43838622:43838683:62:+	MIR6079	microRNA 6079 [Source:HGNC Symbol;Acc:HGNC:50114]
chr1	43835195	43835392	peaks1442	30.92786	ENST00000646686.1,ENST00000372369.5,ENST00000372362.6,ENST00000644195.1,ENST00000372367.5,ENST00000531451.5,ENST00000645057.1,ENST00000372365.5,ENST00000372374.7,ENST00000372366.6,ENST00000361392.9,ENST00000643252.1,ENST00000361812.9,ENST00000347631.8,ENST00000645034.1,ENST00000353126.8,ENST00000642934.1,ENST00000330208.6,ENST00000531993.6,ENST00000646971.1,ENST00000531816.1,ENST00000361400.9,ENS…	Intron	ENST00000635807.1	-3328	ENSG00000283477.1	chr1:43838622:43838683:62:+	MIR6079	microRNA 6079 [Source:HGNC Symbol;Acc:HGNC:50114]
chr1	43835803	43835948	peaks1443	6.69977	ENST00000635807.1	Promoter2-3k	ENST00000635807.1	-2746	ENSG00000283477.1	chr1:43838622:43838683:62:+	MIR6079	microRNA 6079 [Source:HGNC Symbol;Acc:HGNC:50114]
chr1	43844115	43844374	peaks1444	16.89498	ENST00000372374.7,ENST00000531993.6,ENST00000645057.1,ENST00000335430.10,ENST00000361400.9,ENST00000372366.6,ENST00000361812.9,ENST00000372367.5,ENST00000372372.7,ENST00000528371.5,ENST00000372369.5,ENST00000642331.1,ENST00000642934.1,ENST00000351035.8,ENST00000353126.8,ENST00000646971.1,ENST00000647148.1,ENST00000361392.9,ENST00000262915.8,ENST00000347631.8,ENST00000361746.9,ENST00000645034.1,EN…	Intron	ENST00000635807.1	5623	ENSG00000283477.1	chr1:43838622:43838683:62:+	MIR6079	microRNA 6079 [Source:HGNC Symbol;Acc:HGNC:50114]
chr1	43858551	43858669	peaks1445	4.51746	ENST00000372374.7,ENST00000531993.6,ENST00000645057.1,ENST00000335430.10,ENST00000361400.9,ENST00000372366.6,ENST00000361812.9,ENST00000372367.5,ENST00000372372.7,ENST00000528371.5,ENST00000372369.5,ENST00000642331.1,ENST00000642934.1,ENST00000351035.8,ENST00000353126.8,ENST00000646971.1,ENST00000647148.1,ENST00000361392.9,ENST00000262915.8,ENST00000347631.8,ENST00000361746.9,ENST00000645034.1,EN…	Intron	ENST00000419974.2	-6999	ENSG00000224751.2	chr1:43850300:43851611:1312:-	SHMT1P1	SHMT1 pseudogene 1 [Source:HGNC Symbol;Acc:HGNC:10851]
chr1	43885452	43885592	peaks1446	3.23328	ENST00000372374.7,ENST00000531993.6,ENST00000645057.1,ENST00000335430.10,ENST00000361400.9,ENST00000372366.6,ENST00000361812.9,ENST00000372367.5,ENST00000372372.7,ENST00000528371.5,ENST00000372369.5,ENST00000642331.1,ENST00000642934.1,ENST00000351035.8,ENST00000353126.8,ENST00000646971.1,ENST00000647148.1,ENST00000361392.9,ENST00000262915.8,ENST00000347631.8,ENST00000361746.9,ENST00000645034.1,EN…	Intron	ENST00000419974.2	-33911	ENSG00000224751.2	chr1:43850300:43851611:1312:-	SHMT1P1	SHMT1 pseudogene 1 [Source:HGNC Symbol;Acc:HGNC:10851]
chr1	43901785	43901904	peaks1447	1.89428	ENST00000330208.6,ENST00000531816.1,ENST00000361812.9,ENST00000545417.5,ENST00000372362.6,ENST00000531451.5,ENST00000372367.5,ENST00000528371.5,ENST00000335430.10,ENST00000372365.5,ENST00000372366.6,ENST00000351035.8,ENST00000642934.1,ENST00000646971.1,ENST00000353126.8,ENST00000361392.9,ENST00000347631.8,ENST00000647148.1,ENST00000642331.1,ENST00000647237.1,ENST00000643252.1,ENST00000262915.8,EN…	Intron	ENST00000414809.7	-31475	ENSG00000117407.17	chr1:43933320:43937240:3921:+	ARTN	artemin [Source:HGNC Symbol;Acc:HGNC:727]
chr1	43929698	43929902	peaks1448	9.96849	ENST00000372368.7,ENST00000262915.8,ENST00000372374.7,ENST00000361400.9,ENST00000361746.9,ENST00000372372.7,ENST00000347631.8,ENST00000372369.5,ENST00000646971.1,ENST00000351035.8,ENST00000361392.9,ENST00000645057.1,ENST00000644195.1,ENST00000643252.1,ENST00000646686.1,ENST00000647148.1,ENST00000642331.1,ENST00000330208.6,ENST00000531816.1,ENST00000361812.9,ENST00000545417.5,ENST00000372362.6,ENS…	Intron	ENST00000414809.7	-3520	ENSG00000117407.17	chr1:43933320:43937240:3921:+	ARTN	artemin [Source:HGNC Symbol;Acc:HGNC:727]
chr1	43934163	43934397	peaks1449	4.58573	ENST00000414809.7,ENST00000372359.10,ENST00000498139.6,ENST00000479128.5,ENST00000472435.1,ENST00000372354.3	Promoter1k	ENST00000472435.1	82	ENSG00000117407.17	chr1:43933320:43937240:3921:+	ARTN	artemin [Source:HGNC Symbol;Acc:HGNC:727]
chr1	43946444	43947120	peaks1450	23.12745	ENST00000445226.1,ENST00000446167.3,ENST00000372343.8	Promoter1k	ENST00000446167.3	-158	ENSG00000288573.3	chr1:43944355:43946624:2270:-		novel transcript
chr1	43969800	43969933	peaks1451	10.07961	ENST00000255108.8,ENST00000396758.6	Promoter1k	ENST00000255108.8	-143	ENSG00000132768.14	chr1:43970000:43973369:3370:+	DPH2	diphthamide biosynthesis 2 [Source:HGNC Symbol;Acc:HGNC:3004]
chr1	43974734	43975108	peaks1452	20.09374	ENST00000498664.1,ENST00000647729.1,ENST00000532642.5,ENST00000236067.8,ENST00000471859.6,ENST00000472174.7	Promoter1k	ENST00000532642.5	-23	ENSG00000117410.14	chr1:43974487:43978295:3809:+	ATP6V0B	ATPase H+ transporting V0 subunit b [Source:HGNC Symbol;Acc:HGNC:861]
chr1	43979157	43979328	peaks1453	8.29642	ENST00000434555.7,ENST00000372324.6,ENST00000481924.2,ENST00000356836.10,ENST00000309519.8	Promoter1k	ENST00000481924.2	6	ENSG00000117411.18	chr1:43978943:43991170:12228:+	B4GALT2	beta-1,4-galactosyltransferase 2 [Source:HGNC Symbol;Acc:HGNC:925]
chr1	43991475	43992179	peaks1454	17.73922	ENST00000372318.8	Promoter1k	ENST00000372318.8	228	ENSG00000159214.13	chr1:43991359:43996528:5170:+	CCDC24	coiled-coil domain containing 24 [Source:HGNC Symbol;Acc:HGNC:28688]
chr1	44029693	44029862	peaks1455	11.13430	ENST00000657086.2	Promoter1k	ENST00000657086.2	-653	ENSG00000230615.8	chr1:44030414:44115913:85500:+		novel transcript
chr1	44029975	44030673	peaks1456	14.35495	ENST00000657086.2,ENST00000673836.1,ENST00000372306.7,ENST00000475075.6,ENST00000372310.8	Promoter1k	ENST00000657086.2	-107	ENSG00000230615.8	chr1:44030414:44115913:85500:+		novel transcript
chr1	44031038	44031143	peaks1457	3.68462	ENST00000657086.2,ENST00000673836.1,ENST00000372306.7,ENST00000475075.6,ENST00000372310.8	Promoter1k	ENST00000673836.1	86	ENSG00000196517.13	chr1:43991500:44031467:39968:-	SLC6A9	solute carrier family 6 member 9 [Source:HGNC Symbol;Acc:HGNC:11056]
chr1	44036599	44036809	peaks1458	3.23328	ENST00000657086.2	Intron	ENST00000372310.8	-5242	ENSG00000196517.13	chr1:43991500:44031467:39968:-	SLC6A9	solute carrier family 6 member 9 [Source:HGNC Symbol;Acc:HGNC:11056]
chr1	44043821	44044007	peaks1459	6.35883	ENST00000434244.5,ENST00000626342.1	Promoter1k	ENST00000434244.5	-14	ENSG00000230615.8	chr1:44030414:44115913:85500:+		novel transcript
chr1	44044109	44044411	peaks1460	20.64624	ENST00000434244.5,ENST00000626342.1	Promoter1k	ENST00000434244.5	332	ENSG00000230615.8	chr1:44030414:44115913:85500:+		novel transcript
chr1	44072322	44072462	peaks1461	2.92443	ENST00000437643.1,ENST00000616338.2,ENST00000431800.2,ENST00000434244.5,ENST00000453688.5,ENST00000609027.1	Intron	ENST00000436802.2	16085	ENSG00000227163.2	chr1:44087958:44088477:520:-		pseudogene similar to part of ATP synthase, H+ transporting, mitochondrial F0 complex, subunit c (subunit 9), isoform 1 (ATP5G1)
chr1	44118486	44118659	peaks1462	1.97539	ENST00000372299.4	Promoter1k	ENST00000372299.4	-248	ENSG00000171872.5	chr1:44118821:44135140:16320:+	KLF17	KLF transcription factor 17 [Source:HGNC Symbol;Acc:HGNC:18830]
chr1	44168861	44169017	peaks1463	5.59583	NA	Intergenic	ENST00000442754.1	3780	ENSG00000227994.1	chr1:44172506:44172719:214:-		pseudogene similar to part of novel protein DKFZP434H132
chr1	44238241	44238446	peaks1464	12.19180	ENST00000372257.7,ENST00000372259.9,ENST00000649995.1	Intron	ENST00000414156.1	5929	ENSG00000233602.1	chr1:44243408:44244273:866:-	ERI3-IT1	ERI3 intronic transcript 1 [Source:HGNC Symbol;Acc:HGNC:41431]
chr1	44239288	44239482	peaks1465	7.05343	ENST00000372257.7,ENST00000372259.9,ENST00000649995.1	Intron	ENST00000414156.1	4888	ENSG00000233602.1	chr1:44243408:44244273:866:-	ERI3-IT1	ERI3 intronic transcript 1 [Source:HGNC Symbol;Acc:HGNC:41431]
chr1	44327793	44328157	peaks1466	49.20113	ENST00000372257.7,ENST00000649995.1	Intron	ENST00000372259.9	-4932	ENSG00000117419.16	chr1:44221070:44355260:134191:-	ERI3	ERI1 exoribonuclease family member 3 [Source:HGNC Symbol;Acc:HGNC:17276]
chr1	44355062	44355432	peaks1467	99.96043	ENST00000649995.1,ENST00000372257.7	Promoter1k	ENST00000372257.7	10	ENSG00000117419.16	chr1:44221070:44355260:134191:-	ERI3	ERI1 exoribonuclease family member 3 [Source:HGNC Symbol;Acc:HGNC:17276]
chr1	44515370	44515669	peaks1468	6.32436	ENST00000361799.7,ENST00000355387.6,ENST00000372247.6	Intron	ENST00000581357.1	-29973	ENSG00000263381.1	chr1:44545493:44545552:60:+	MIR5584	microRNA 5584 [Source:HGNC Symbol;Acc:HGNC:43507]
chr1	44532191	44532340	peaks1469	8.64083	ENST00000361799.7,ENST00000355387.6,ENST00000372247.6	Intron	ENST00000581357.1	-13227	ENSG00000263381.1	chr1:44545493:44545552:60:+	MIR5584	microRNA 5584 [Source:HGNC Symbol;Acc:HGNC:43507]
chr1	44553876	44553991	peaks1470	7.76138	ENST00000361799.7,ENST00000355387.6,ENST00000372247.6	Intron	ENST00000581357.1	8441	ENSG00000263381.1	chr1:44545493:44545552:60:+	MIR5584	microRNA 5584 [Source:HGNC Symbol;Acc:HGNC:43507]
chr1	44568198	44568306	peaks1471	5.59583	ENST00000361799.7,ENST00000355387.6,ENST00000372247.6	Intron	ENST00000581357.1	22759	ENSG00000263381.1	chr1:44545493:44545552:60:+	MIR5584	microRNA 5584 [Source:HGNC Symbol;Acc:HGNC:43507]
chr1	44587911	44588132	peaks1472	2.51521	ENST00000372247.6,ENST00000361799.7,ENST00000355387.6	Intron	ENST00000581357.1	42529	ENSG00000263381.1	chr1:44545493:44545552:60:+	MIR5584	microRNA 5584 [Source:HGNC Symbol;Acc:HGNC:43507]
chr1	44644944	44645042	peaks1473	1.45263	ENST00000372247.6,ENST00000361799.7,ENST00000355387.6	Exon	ENST00000372235.7	29450	ENSG00000126106.14	chr1:44635238:44674481:39244:-	TMEM53	transmembrane protein 53 [Source:HGNC Symbol;Acc:HGNC:26186]
chr1	44660080	44660193	peaks1474	3.64589	ENST00000372237.8,ENST00000372242.7,ENST00000372235.7,ENST00000372243.7	Exon	ENST00000372235.7	14306	ENSG00000126106.14	chr1:44635238:44674481:39244:-	TMEM53	transmembrane protein 53 [Source:HGNC Symbol;Acc:HGNC:26186]
chr1	44672349	44672483	peaks1475	3.21747	ENST00000372235.7,ENST00000372242.7,ENST00000372243.7,ENST00000372244.3,ENST00000372237.8	Promoter1-2k	ENST00000372235.7	2027	ENSG00000126106.14	chr1:44635238:44674481:39244:-	TMEM53	transmembrane protein 53 [Source:HGNC Symbol;Acc:HGNC:26186]
chr1	44674119	44674764	peaks1476	78.64355	ENST00000372235.7,ENST00000372242.7,ENST00000372243.7,ENST00000372244.3,ENST00000372237.8,ENST00000458657.6,ENST00000535358.6	Promoter1k	ENST00000372235.7	1	ENSG00000126106.14	chr1:44635238:44674481:39244:-	TMEM53	transmembrane protein 53 [Source:HGNC Symbol;Acc:HGNC:26186]
chr1	44693277	44693430	peaks1477	5.59583	ENST00000458657.6,ENST00000535358.6	Intron	ENST00000535358.6	18640	ENSG00000198520.12	chr1:44674692:44725591:50900:+	ARMH1	armadillo like helical domain containing 1 [Source:HGNC Symbol;Acc:HGNC:34345]
chr1	44713248	44713456	peaks1478	3.68926	ENST00000458657.6,ENST00000535358.6	Intron	ENST00000362507.1	8550	ENSG00000199377.1	chr1:44721786:44721902:117:-	RNU5F-1	RNA, U5F small nuclear 1 [Source:HGNC Symbol;Acc:HGNC:10216]
chr1	44720274	44720411	peaks1479	5.79740	ENST00000362507.1	Promoter1-2k	ENST00000362507.1	1559	ENSG00000199377.1	chr1:44721786:44721902:117:-	RNU5F-1	RNA, U5F small nuclear 1 [Source:HGNC Symbol;Acc:HGNC:10216]
chr1	44721570	44721790	peaks1480	56.01850	ENST00000362507.1	Promoter1k	ENST00000362507.1	222	ENSG00000199377.1	chr1:44721786:44721902:117:-	RNU5F-1	RNA, U5F small nuclear 1 [Source:HGNC Symbol;Acc:HGNC:10216]
chr1	44730515	44731073	peaks1481	105.52383	ENST00000363299.1	Promoter1k	ENST00000363299.1	376	ENSG00000200169.1	chr1:44731055:44731170:116:-	RNU5D-1	RNA, U5D small nuclear 1 [Source:HGNC Symbol;Acc:HGNC:10214]
chr1	44739590	44739840	peaks1482	25.56337	ENST00000372224.9	Promoter1k	ENST00000372224.9	-122	ENSG00000142945.13	chr1:44739818:44767767:27950:+	KIF2C	kinesin family member 2C [Source:HGNC Symbol;Acc:HGNC:6393]
chr1	44752994	44753156	peaks1483	7.39263	ENST00000372217.5,ENST00000372224.9	Exon	ENST00000372217.5	6669	ENSG00000142945.13	chr1:44739818:44767767:27950:+	KIF2C	kinesin family member 2C [Source:HGNC Symbol;Acc:HGNC:6393]
chr1	44775294	44775731	peaks1484	7.75994	ENST00000396651.8,ENST00000372209.3,ENST00000428791.1,ENST00000581525.1,ENST00000364043.1	Promoter1k	ENST00000396651.8	-27	ENSG00000142937.12	chr1:44775251:44778779:3529:+	RPS8	ribosomal protein S8 [Source:HGNC Symbol;Acc:HGNC:10441]
chr1	44786302	44786401	peaks1485	4.55440	ENST00000372207.4	Promoter1-2k	ENST00000372207.4	1818	ENSG00000142959.5	chr1:44783585:44788170:4586:-	BEST4	bestrophin 4 [Source:HGNC Symbol;Acc:HGNC:17106]
chr1	44793742	44794010	peaks1486	38.88333	NA	Intergenic	ENST00000372207.4	-5706	ENSG00000142959.5	chr1:44783585:44788170:4586:-	BEST4	bestrophin 4 [Source:HGNC Symbol;Acc:HGNC:17106]
chr1	44796839	44796950	peaks1487	6.75085	NA	Intergenic	ENST00000372201.5	-3482	ENSG00000173846.13	chr1:44800377:44805990:5614:+	PLK3	polo like kinase 3 [Source:HGNC Symbol;Acc:HGNC:2154]
chr1	44799803	44799981	peaks1488	12.91718	ENST00000372201.5	Promoter1k	ENST00000372201.5	-485	ENSG00000173846.13	chr1:44800377:44805990:5614:+	PLK3	polo like kinase 3 [Source:HGNC Symbol;Acc:HGNC:2154]
chr1	44800095	44800367	peaks1489	14.92606	ENST00000372201.5	Promoter1k	ENST00000372201.5	-146	ENSG00000173846.13	chr1:44800377:44805990:5614:+	PLK3	polo like kinase 3 [Source:HGNC Symbol;Acc:HGNC:2154]
chr1	44807296	44807925	peaks1490	16.30577	ENST00000675259.1,ENST00000339355.3,ENST00000702618.1,ENST00000450269.6,ENST00000409335.6	Promoter1k	ENST00000702618.1	87	ENSG00000290041.1	chr1:44807524:44808090:567:+		novel transcript
chr1	44819303	44819689	peaks1491	13.95067	ENST00000365574.1	Promoter1k	ENST00000365574.1	501	ENSG00000202444.1	chr1:44819883:44819997:115:-	RNU5E-6P	RNA, U5E small nuclear 6, pseudogene [Source:HGNC Symbol;Acc:HGNC:42522]
chr1	44820171	44820285	peaks1492	7.75994	ENST00000365574.1	Promoter1k	ENST00000365574.1	-231	ENSG00000202444.1	chr1:44819883:44819997:115:-	RNU5E-6P	RNA, U5E small nuclear 6, pseudogene [Source:HGNC Symbol;Acc:HGNC:42522]
chr1	44826830	44827022	peaks1493	4.12640	ENST00000372192.4,ENST00000447098.6	Exon	ENST00000365574.1	-6929	ENSG00000202444.1	chr1:44819883:44819997:115:-	RNU5E-6P	RNA, U5E small nuclear 6, pseudogene [Source:HGNC Symbol;Acc:HGNC:42522]
chr1	44869928	44870108	peaks1494	16.25634	ENST00000620860.4,ENST00000360403.7	Intron	ENST00000447970.1	-25936	ENSG00000226499.1	chr1:44843921:44844082:162:-		ribosomal protein S2 (RPS2) pseudogene
chr1	44870330	44870459	peaks1495	5.69625	ENST00000620860.4,ENST00000360403.7	Intron	ENST00000447970.1	-26313	ENSG00000226499.1	chr1:44843921:44844082:162:-		ribosomal protein S2 (RPS2) pseudogene
chr1	44986415	44986779	peaks1496	57.58663	ENST00000372183.7,ENST00000360403.7,ENST00000620860.4	Promoter1k	ENST00000360403.7	-2	ENSG00000070785.17	chr1:44850522:44986722:136201:-	EIF2B3	eukaryotic translation initiation factor 2B subunit gamma [Source:HGNC Symbol;Acc:HGNC:3259]
chr1	45011315	45011458	peaks1497	11.60284	ENST00000652165.1,ENST00000372172.5,ENST00000651476.1,ENST00000636293.1,ENST00000636836.1,ENST00000652287.1,ENST00000491773.6,ENST00000246337.9	Promoter1k	ENST00000372172.5	-63	ENSG00000126107.15	chr1:45002540:45011324:8785:-	HECTD3	HECT domain E3 ubiquitin protein ligase 3 [Source:HGNC Symbol;Acc:HGNC:26117]
chr1	45018796	45019103	peaks1498	5.02424	ENST00000359600.6	Exon	ENST00000246337.9	6696	ENSG00000126088.14	chr1:45010950:45015575:4626:+	UROD	uroporphyrinogen decarboxylase [Source:HGNC Symbol;Acc:HGNC:12591]
chr1	45206312	45206784	peaks1499	11.49162	ENST00000359600.6	Promoter1k	ENST00000359600.6	57	ENSG00000162415.7	chr1:45016399:45306209:289811:-	ZSWIM5	zinc finger SWIM-type containing 5 [Source:HGNC Symbol;Acc:HGNC:29299]
chr1	45303558	45303748	peaks1500	9.89741	ENST00000626198.1	Promoter1k	ENST00000626198.1	-257	ENSG00000281912.1	chr1:45303910:45305619:1710:+	LINC01144	long intergenic non-protein coding RNA 1144 [Source:HGNC Symbol;Acc:HGNC:49460]
chr1	45303970	45304134	peaks1501	10.25078	ENST00000626198.1	Promoter1k	ENST00000626198.1	142	ENSG00000281912.1	chr1:45303910:45305619:1710:+	LINC01144	long intergenic non-protein coding RNA 1144 [Source:HGNC Symbol;Acc:HGNC:49460]
chr1	45338007	45338227	peaks1502	56.64359	ENST00000372104.5,ENST00000448481.5,ENST00000528013.6,ENST00000456914.7,ENST00000488731.6,ENST00000354383.10,ENST00000355498.6,ENST00000531105.5,ENST00000372090.6	Promoter1-2k	ENST00000372104.5,ENST00000448481.5	1818	ENSG00000132781.20	chr1:45329163:45340893:11731:-	MUTYH	mutY DNA glycosylase [Source:HGNC Symbol;Acc:HGNC:7527]
chr1	45339984	45340375	peaks1503	22.18960	ENST00000372104.5,ENST00000448481.5,ENST00000528013.6,ENST00000456914.7,ENST00000488731.6,ENST00000354383.10,ENST00000355498.6,ENST00000531105.5,ENST00000372090.6,ENST00000372098.7,ENST00000372110.7,ENST00000672818.3,ENST00000529984.5,ENST00000372115.7	Promoter1k	ENST00000372090.6	10	ENSG00000132773.12	chr1:45340052:45343973:3922:+	TOE1	target of EGR1, exonuclease [Source:HGNC Symbol;Acc:HGNC:15954]
chr1	45491135	45491611	peaks1504	49.76237	ENST00000671898.1,ENST00000372086.4	Promoter1k	ENST00000372086.4	-210	ENSG00000070759.17	chr1:45343883:45491163:147281:-	TESK2	testis associated actin remodelling kinase 2 [Source:HGNC Symbol;Acc:HGNC:11732]
chr1	45521715	45522318	peaks1505	20.26220	ENST00000372079.1,ENST00000319248.13,ENST00000447184.6,ENST00000262746.5,ENST00000424390.2	Promoter1k	ENST00000447184.6,ENST00000262746.5	-79	ENSG00000117450.15	chr1:45510914:45542732:31819:-	-	-
chr1	45550718	45551032	peaks1506	19.83781	ENST00000372070.7,ENST00000621846.4,ENST00000351829.9,ENST00000471651.1	Promoter1k	ENST00000351829.9	49	ENSG00000117448.14	chr1:45550543:45570049:19507:+	AKR1A1	aldo-keto reductase family 1 member A1 [Source:HGNC Symbol;Acc:HGNC:380]
chr1	45586189	45586342	peaks1507	1.57168	ENST00000685973.1,ENST00000537798.5,ENST00000350030.8,ENST00000372052.8,ENST00000629893.1,ENST00000351223.7	Promoter2-3k	ENST00000629893.1,ENST00000351223.7	2201	ENSG00000132780.17	chr1:45583846:45618904:35059:+	NASP	nuclear autoantigenic sperm protein [Source:HGNC Symbol;Acc:HGNC:7644]
chr1	45686495	45686792	peaks1508	13.76978	ENST00000355105.8,ENST00000290795.7	Promoter1k	ENST00000290795.7	-108	ENSG00000159592.11	chr1:45627304:45688113:60810:-	GPBP1L1	GC-rich promoter binding protein 1 like 1 [Source:HGNC Symbol;Acc:HGNC:28843]
chr1	45687112	45687366	peaks1509	7.50943	ENST00000355105.8,ENST00000290795.7,ENST00000372025.5	Promoter1k	ENST00000290795.7	-703	ENSG00000159592.11	chr1:45627304:45688113:60810:-	GPBP1L1	GC-rich promoter binding protein 1 like 1 [Source:HGNC Symbol;Acc:HGNC:28843]
chr1	45688205	45688341	peaks1510	2.24707	ENST00000372025.5	Promoter1k	ENST00000372025.5	92	ENSG00000159596.7	chr1:45688181:45694436:6256:+	TMEM69	transmembrane protein 69 [Source:HGNC Symbol;Acc:HGNC:28035]
chr1	45750509	45750873	peaks1511	10.43563	ENST00000396478.4	Promoter1k	ENST00000396478.4	-38	ENSG00000197429.11	chr1:45694324:45750653:56330:-	IPP	intracisternal A particle-promoted polypeptide [Source:HGNC Symbol;Acc:HGNC:6108]
chr1	45803369	45803828	peaks1512	12.12349	ENST00000361297.7	Promoter1k	ENST00000361297.7	-13	ENSG00000086015.23	chr1:45786987:46036122:249136:+	MAST2	microtubule associated serine/threonine kinase 2 [Source:HGNC Symbol;Acc:HGNC:19035]
chr1	45872227	45872552	peaks1513	31.72425	ENST00000361297.7	Intron	ENST00000413187.2	-24796	ENSG00000232467.2	chr1:45846994:45847594:601:-	TMA16P2	translation machinery associated 16 homolog pseudogene 2 [Source:HGNC Symbol;Acc:HGNC:43781]
chr1	45929314	45929491	peaks1514	6.32436	ENST00000361297.7,ENST00000674079.1	Intron	ENST00000674079.1	15756	ENSG00000086015.23	chr1:45786987:46036122:249136:+	MAST2	microtubule associated serine/threonine kinase 2 [Source:HGNC Symbol;Acc:HGNC:19035]
chr1	46180272	46180507	peaks1515	9.69662	ENST00000372003.6	Intron	ENST00000540385.2,ENST00000506599.2	-3902	ENSG00000250719.2,ENSG00000278139.1	chr1:46175486:46176488:1003:-,chr1:46043661:46176488:132828:-	P3R3URF,P3R3URF-PIK3R3	PIK3R3 upstream open reading frame [Source:HGNC Symbol;Acc:HGNC:53451],P3R3URF-PIK3R3 readthrough [Source:HGNC Symbol;Acc:HGNC:54999]
chr1	46183199	46183779	peaks1516	32.15859	ENST00000372003.6	Intron	ENST00000540385.2,ENST00000506599.2	-7001	ENSG00000250719.2,ENSG00000278139.1	chr1:46175486:46176488:1003:-,chr1:46043661:46176488:132828:-	P3R3URF,P3R3URF-PIK3R3	PIK3R3 upstream open reading frame [Source:HGNC Symbol;Acc:HGNC:53451],P3R3URF-PIK3R3 readthrough [Source:HGNC Symbol;Acc:HGNC:54999]
chr1	46197878	46197981	peaks1517	4.19310	ENST00000396420.8,ENST00000371984.8,ENST00000686737.1,ENST00000685444.1,ENST00000692369.1,ENST00000687149.1,ENST00000688608.1	Promoter1k	ENST00000396420.8	204	ENSG00000085998.15	chr1:46188683:46220305:31623:-	POMGNT1	protein O-linked mannose N-acetylglucosaminyltransferase 1 (beta 1,2-) [Source:HGNC Symbol;Acc:HGNC:19139]
chr1	46198144	46198803	peaks1518	42.24818	ENST00000396420.8,ENST00000371984.8,ENST00000686737.1,ENST00000685444.1,ENST00000692369.1,ENST00000687149.1,ENST00000688608.1	Promoter1k	ENST00000692369.1,ENST00000687149.1,ENST00000688608.1	-17	ENSG00000085998.15	chr1:46188683:46220305:31623:-	POMGNT1	protein O-linked mannose N-acetylglucosaminyltransferase 1 (beta 1,2-) [Source:HGNC Symbol;Acc:HGNC:19139]
chr1	46223619	46223878	peaks1519	18.58961	NA	Intergenic	ENST00000371992.1	-3444	ENSG00000085998.15	chr1:46188683:46220305:31623:-	POMGNT1	protein O-linked mannose N-acetylglucosaminyltransferase 1 (beta 1,2-) [Source:HGNC Symbol;Acc:HGNC:19139]
chr1	46247304	46247692	peaks1520	31.76249	ENST00000442598.5,ENST00000671528.1,ENST00000371975.9	Promoter1k	ENST00000442598.5	-197	ENSG00000085999.13	chr1:46246461:46278480:32020:+	RAD54L	RAD54 like [Source:HGNC Symbol;Acc:HGNC:9826]
chr1	46303280	46303405	peaks1521	7.68207	ENST00000615587.4,ENST00000343304.10,ENST00000617190.5,ENST00000311672.10	Promoter1k	ENST00000343304.10	23	ENSG00000132128.18	chr1:46261196:46303616:42421:-	LRRC41	leucine rich repeat containing 41 [Source:HGNC Symbol;Acc:HGNC:16917]
chr1	46303576	46303755	peaks1522	14.94158	ENST00000615587.4,ENST00000343304.10,ENST00000617190.5,ENST00000311672.10	Promoter1k	ENST00000311672.10	-32	ENSG00000173660.12	chr1:46303698:46316776:13079:+	UQCRH	ubiquinol-cytochrome c reductase hinge protein [Source:HGNC Symbol;Acc:HGNC:12590]
chr1	46340650	46340810	peaks1523	5.28830	ENST00000474844.6,ENST00000537428.2	Promoter1k	ENST00000474844.6	-77	ENSG00000117481.11	chr1:46340789:46365152:24364:+	NSUN4	NOP2/Sun RNA methyltransferase 4 [Source:HGNC Symbol;Acc:HGNC:31802]
chr1	46342219	46342435	peaks1524	35.17631	ENST00000498008.5	Promoter1k	ENST00000498008.5	491	ENSG00000117481.11	chr1:46340789:46365152:24364:+	NSUN4	NOP2/Sun RNA methyltransferase 4 [Source:HGNC Symbol;Acc:HGNC:31802]
chr1	46394306	46394630	peaks1525	7.92263	ENST00000243167.9	Promoter1k	ENST00000243167.9	151	ENSG00000117480.16	chr1:46394317:46413848:19532:+	FAAH	fatty acid amide hydrolase [Source:HGNC Symbol;Acc:HGNC:3553]
chr1	46402157	46402351	peaks1526	8.80981	ENST00000243167.9	Exon	ENST00000243167.9	7937	ENSG00000117480.16	chr1:46394317:46413848:19532:+	FAAH	fatty acid amide hydrolase [Source:HGNC Symbol;Acc:HGNC:3553]
chr1	46425493	46425624	peaks1527	5.83004	NA	Intergenic	ENST00000446499.1	-6570	ENSG00000232022.10	chr1:46432129:46445321:13193:+	FAAHP1	fatty acid amide hydrolase pseudogene 1 [Source:HGNC Symbol;Acc:HGNC:50679]
chr1	46425806	46426011	peaks1528	3.40491	NA	Intergenic	ENST00000446499.1	-6220	ENSG00000232022.10	chr1:46432129:46445321:13193:+	FAAHP1	fatty acid amide hydrolase pseudogene 1 [Source:HGNC Symbol;Acc:HGNC:50679]
chr1	46488744	46488967	peaks1529	8.93388	ENST00000360032.4	Promoter1k	ENST00000360032.4	-980	ENSG00000197587.11	chr1:46489836:46516216:26381:+	DMBX1	diencephalon/mesencephalon homeobox 1 [Source:HGNC Symbol;Acc:HGNC:19026]
chr1	46517113	46517415	peaks1530	22.64098	NA	Intergenic	ENST00000371956.8	10268	ENSG00000197587.11	chr1:46489836:46516216:26381:+	DMBX1	diencephalon/mesencephalon homeobox 1 [Source:HGNC Symbol;Acc:HGNC:19026]
chr1	46556937	46557091	peaks1531	6.80783	ENST00000602433.1	Intron	ENST00000481882.7	-5367	ENSG00000162456.10	chr1:46545641:46551647:6007:-	KNCN	kinocilin [Source:HGNC Symbol;Acc:HGNC:26488]
chr1	46604221	46604444	peaks1532	5.60441	ENST00000371946.9,ENST00000428112.7,ENST00000371945.10,ENST00000650508.1,ENST00000650026.1,ENST00000649800.1,ENST00000341183.9	Promoter1k	ENST00000650508.1,ENST00000650026.1,ENST00000649800.1,ENST00000341183.9	-39	ENSG00000079277.22	chr1:46557407:46616843:59437:-	MKNK1	MAPK interacting serine/threonine kinase 1 [Source:HGNC Symbol;Acc:HGNC:7110]
chr1	46611842	46612256	peaks1533	8.05855	ENST00000271139.13	Promoter2-3k	ENST00000271139.13	3084	ENSG00000142961.16	chr1:46607719:46616811:9093:-	MOB3C	MOB kinase activator 3C [Source:HGNC Symbol;Acc:HGNC:29800]
chr1	46667983	46668131	peaks1534	4.19869	ENST00000574428.6,ENST00000329231.8,ENST00000576409.5	Promoter1k	ENST00000574428.6	307	ENSG00000123472.13	chr1:46632737:46673867:41131:-	ATPAF1	ATP synthase mitochondrial F1 complex assembly factor 1 [Source:HGNC Symbol;Acc:HGNC:18803]
chr1	46668417	46668622	peaks1535	17.00001	ENST00000574428.6,ENST00000329231.8,ENST00000576409.5	Promoter1k	ENST00000576409.5	-66	ENSG00000123472.13	chr1:46632737:46673867:41131:-	ATPAF1	ATP synthase mitochondrial F1 complex assembly factor 1 [Source:HGNC Symbol;Acc:HGNC:18803]
chr1	46719000	46719337	peaks1536	35.09492	ENST00000371933.8,ENST00000672422.2,ENST00000674263.1,ENST00000674415.1,ENST00000674435.1	Promoter1k	ENST00000674435.1	-33	ENSG00000159658.15	chr1:46674659:46719146:44488:-	EFCAB14	EF-hand calcium binding domain 14 [Source:HGNC Symbol;Acc:HGNC:29051]
chr1	46757343	46757868	peaks1537	17.78761	NA	Intergenic	ENST00000419949.2	15277	ENSG00000236476.2	chr1:46742329:46743133:805:+		novel pseudogene
chr1	47104500	47104695	peaks1538	4.17076	ENST00000444042.2,ENST00000334194.4	Intron	ENST00000445574.2	-28619	ENSG00000225154.2	chr1:47074778:47075979:1202:-	TUBAP9	tubulin alpha pseudogene 9 [Source:HGNC Symbol;Acc:HGNC:54876]
chr1	47104973	47105077	peaks1539	5.47147	ENST00000444042.2,ENST00000334194.4	Intron	ENST00000445574.2	-29046	ENSG00000225154.2	chr1:47074778:47075979:1202:-	TUBAP9	tubulin alpha pseudogene 9 [Source:HGNC Symbol;Acc:HGNC:54876]
chr1	47314048	47314502	peaks1540	91.18515	ENST00000396221.6,ENST00000682977.1,ENST00000360380.7,ENST00000371877.8,ENST00000447475.7,ENST00000337817.10	Promoter1k	ENST00000360380.7,ENST00000371877.8,ENST00000447475.7	-128	ENSG00000123473.17	chr1:47250139:47314892:64754:-	STIL	STIL centriolar assembly protein [Source:HGNC Symbol;Acc:HGNC:10879]
chr1	47333645	47334311	peaks1541	14.25280	ENST00000371873.10,ENST00000699074.1,ENST00000471289.2,ENST00000450808.2,ENST00000699075.1	Promoter1k	ENST00000450808.2,ENST00000699075.1	64	ENSG00000162368.15	chr1:47333790:47394866:61077:+	CMPK1	cytidine/uridine monophosphate kinase 1 [Source:HGNC Symbol;Acc:HGNC:18170]
chr1	47334622	47334783	peaks1542	10.71470	ENST00000371873.10,ENST00000699074.1,ENST00000471289.2,ENST00000450808.2,ENST00000699075.1	Promoter1k	ENST00000450808.2,ENST00000699075.1	789	ENSG00000162368.15	chr1:47333790:47394866:61077:+	CMPK1	cytidine/uridine monophosphate kinase 1 [Source:HGNC Symbol;Acc:HGNC:18170]
chr1	47437488	47438038	peaks1543	88.08622	ENST00000334793.6	Promoter1k	ENST00000334793.6	-281	ENSG00000186564.6	chr1:47438044:47440691:2648:+	FOXD2	forkhead box D2 [Source:HGNC Symbol;Acc:HGNC:3803]
chr1	47466192	47466300	peaks1544	4.78337	NA	Intergenic	ENST00000604764.1	17916	ENSG00000271355.1	chr1:47483698:47484162:465:-		myotubularin related protein 14 (MTMR14) pseudogene
chr1	47637183	47637418	peaks1545	3.06828	NA	Intergenic	ENST00000454285.2	-51162	ENSG00000227947.2	chr1:47688463:47704029:15567:+	LINC01738	long intergenic non-protein coding RNA 1738 [Source:HGNC Symbol;Acc:HGNC:52526]
chr1	47710616	47710714	peaks1546	2.18042	NA	Intergenic	ENST00000454285.2	22202	ENSG00000227947.2	chr1:47688463:47704029:15567:+	LINC01738	long intergenic non-protein coding RNA 1738 [Source:HGNC Symbol;Acc:HGNC:52526]
chr1	47743271	47743391	peaks1547	5.02424	NA	Intergenic	ENST00000438589.1	22216	ENSG00000223814.1	chr1:47761132:47765547:4416:-		novel transcript
chr1	47859235	47859396	peaks1548	20.52963	ENST00000606738.3	Intron	ENST00000445070.1	41250	ENSG00000225028.1	chr1:47818066:47820237:2172:+		novel transcript
chr1	47872027	47872348	peaks1549	10.63160	ENST00000606738.3	Intron	ENST00000445070.1	54122	ENSG00000225028.1	chr1:47818066:47820237:2172:+		novel transcript
chr1	47906060	47906231	peaks1550	12.82465	ENST00000606738.3	Intron	ENST00000445070.1	88080	ENSG00000225028.1	chr1:47818066:47820237:2172:+		novel transcript
chr1	47918842	47918971	peaks1551	2.51521	ENST00000606738.3	Intron	ENST00000606738.3	78478	ENSG00000269113.4	chr1:47760528:47997385:236858:-	TRABD2B	TraB domain containing 2B [Source:HGNC Symbol;Acc:HGNC:44200]
chr1	48093795	48093929	peaks1552	1.51169	NA	Intergenic	ENST00000414953.1	4494	ENSG00000237180.1	chr1:48089368:48089634:267:+	CYP46A4P	cytochrome P450 family 46 subfamily A member 4, pseudogene [Source:HGNC Symbol;Acc:HGNC:42349]
chr1	48190945	48191095	peaks1553	6.32436	ENST00000431986.2	Intron	ENST00000706231.1	-8592	ENSG00000291246.1	chr1:48164710:48182428:17719:-		novel transcript
chr1	48472193	48472383	peaks1554	12.11529	ENST00000371843.7,ENST00000371847.8,ENST00000396199.7	Promoter1k	ENST00000396199.7	-80	ENSG00000132122.12	chr1:48295373:48472208:176836:-	SPATA6	spermatogenesis associated 6 [Source:HGNC Symbol;Acc:HGNC:18309]
chr1	48572792	48572960	peaks1555	1.93266	ENST00000371839.6	Intron	ENST00000671560.1	19885	ENSG00000287661.1	chr1:48552991:48558106:5116:+		novel transcript, antisense to AGBL4
chr1	48634541	48634687	peaks1556	2.58973	ENST00000371838.5,ENST00000371839.6	Exon	ENST00000671560.1	81623	ENSG00000287661.1	chr1:48552991:48558106:5116:+		novel transcript, antisense to AGBL4
chr1	48696551	48696659	peaks1557	3.32672	ENST00000371839.6,ENST00000371838.5	Intron	ENST00000371833.4	80286	ENSG00000162373.13	chr1:48727519:48776969:49451:-	BEND5	BEN domain containing 5 [Source:HGNC Symbol;Acc:HGNC:25668]
chr1	49763886	49764049	peaks1558	3.06828	ENST00000371838.5,ENST00000371839.6,ENST00000371836.1	Intron	ENST00000428836.2	-72445	ENSG00000237478.2	chr1:49691262:49691523:262:-	-	-
chr1	50332865	50333440	peaks1559	5.79072	NA	Intergenic	ENST00000423464.1	7022	ENSG00000234080.3	chr1:50326131:50327007:877:+		ribosomal protein S2 (RPS2) pseudogene
chr1	50620976	50621215	peaks1560	14.84763	ENST00000396153.7	Intron	ENST00000384465.1	38692	ENSG00000207194.1	chr1:50582404:50582511:108:+	RNU6-1026P	RNA, U6 small nuclear 1026, pseudogene [Source:HGNC Symbol;Acc:HGNC:47989]
chr1	50959959	50960537	peaks1561	18.52750	ENST00000396153.7,ENST00000262662.5	Promoter1k	ENST00000396153.7	19	ENSG00000185104.21	chr1:50437028:50960267:523240:-	FAF1	Fas associated factor 1 [Source:HGNC Symbol;Acc:HGNC:3578]
chr1	50968147	50968308	peaks1562	7.72289	ENST00000702980.1,ENST00000396148.2	Promoter1k	ENST00000702980.1	324	ENSG00000290102.1	chr1:50967883:50968552:670:-		novel transcript, antisense to CDKN2C
chr1	50978791	50978896	peaks1563	4.17076	NA	Intergenic	ENST00000371761.4	8599	ENSG00000123080.12	chr1:50960745:50974634:13890:+	CDKN2C	cyclin dependent kinase inhibitor 2C [Source:HGNC Symbol;Acc:HGNC:1789]
chr1	51063216	51063514	peaks1564	25.70719	NA	Intergenic	ENST00000622700.1	3347	ENSG00000275816.1	chr1:51060018:51060103:86:+	MIR6500	microRNA 6500 [Source:HGNC Symbol;Acc:HGNC:49935]
chr1	51201114	51201223	peaks1565	4.28129	ENST00000366181.2	Intron	ENST00000366181.2	33927	ENSG00000203356.2	chr1:51195095:51235096:40002:-	LINC01562	long intergenic non-protein coding RNA 1562 [Source:HGNC Symbol;Acc:HGNC:51335]
chr1	51236239	51236475	peaks1566	10.23674	ENST00000242719.4	Promoter1k	ENST00000242719.4	84	ENSG00000123091.5	chr1:51236273:51273447:37175:+	RNF11	ring finger protein 11 [Source:HGNC Symbol;Acc:HGNC:10056]
chr1	51264612	51264770	peaks1567	8.99520	ENST00000422306.2	Promoter1-2k	ENST00000422306.2	1383	ENSG00000236434.2	chr1:51264916:51266074:1159:-		novel transcript
chr1	51281444	51281613	peaks1568	4.51901	NA	Intergenic	ENST00000422306.2	-15455	ENSG00000236434.2	chr1:51264916:51266074:1159:-		novel transcript
chr1	51313242	51313421	peaks1569	2.74938	ENST00000371747.7,ENST00000680483.1,ENST00000680290.1,ENST00000447632.6,ENST00000262675.11,ENST00000262676.9,ENST00000413473.6,ENST00000371750.9,ENST00000439482.6,ENST00000422925.6	Intron	ENST00000447632.6	8878	ENSG00000085831.16	chr1:51287258:51345116:57859:-	TTC39A	tetratricopeptide repeat domain 39A [Source:HGNC Symbol;Acc:HGNC:18657]
chr1	51330327	51330702	peaks1570	4.56893	ENST00000564479.5,ENST00000568425.1,ENST00000262675.11,ENST00000439482.6,ENST00000680483.1,ENST00000371747.7,ENST00000262676.9	Promoter1k	ENST00000439482.6	35	ENSG00000085831.16	chr1:51287258:51345116:57859:-	TTC39A	tetratricopeptide repeat domain 39A [Source:HGNC Symbol;Acc:HGNC:18657]
chr1	51331323	51331494	peaks1571	5.90618	ENST00000439482.6,ENST00000680483.1,ENST00000371747.7,ENST00000262676.9	Promoter1k	ENST00000262676.9	-63	ENSG00000085831.16	chr1:51287258:51345116:57859:-	TTC39A	tetratricopeptide repeat domain 39A [Source:HGNC Symbol;Acc:HGNC:18657]
chr1	51344805	51345313	peaks1572	11.37554	ENST00000413473.6	Promoter1k	ENST00000413473.6	57	ENSG00000085831.16	chr1:51287258:51345116:57859:-	TTC39A	tetratricopeptide repeat domain 39A [Source:HGNC Symbol;Acc:HGNC:18657]
chr1	51484754	51484950	peaks1573	9.59636	ENST00000706287.1,ENST00000706292.1,ENST00000371730.6,ENST00000371733.8,ENST00000706288.1	Intron	ENST00000424246.1	23131	ENSG00000238140.1	chr1:51461721:51463416:1696:+		novel transcript
chr1	51519021	51519487	peaks1574	52.24784	ENST00000415031.2,ENST00000371730.6,ENST00000706287.1,ENST00000371733.8,ENST00000706288.1,ENST00000706292.1	Promoter1k	ENST00000706287.1	-7	ENSG00000085832.18	chr1:51354263:51519328:165066:-	EPS15	epidermal growth factor receptor pathway substrate 15 [Source:HGNC Symbol;Acc:HGNC:3419]
chr1	51520477	51520652	peaks1575	11.63704	ENST00000371730.6,ENST00000706287.1,ENST00000371733.8,ENST00000706288.1,ENST00000706292.1	Promoter1-2k	ENST00000706292.1	-1237	ENSG00000085832.18	chr1:51354263:51519328:165066:-	EPS15	epidermal growth factor receptor pathway substrate 15 [Source:HGNC Symbol;Acc:HGNC:3419]
chr1	51637137	51637387	peaks1576	4.78426	ENST00000371714.5,ENST00000447887.5,ENST00000428468.6,ENST00000453295.5	Intron	ENST00000453295.5	20153	ENSG00000117859.19	chr1:51577179:51798427:221249:+	OSBPL9	oxysterol binding protein like 9 [Source:HGNC Symbol;Acc:HGNC:16386]
chr1	51729527	51729935	peaks1577	27.96154	ENST00000531828.5,ENST00000361556.9,ENST00000462759.5,ENST00000486942.5	Promoter1k	ENST00000531828.5	-77	ENSG00000117859.19	chr1:51577179:51798427:221249:+	OSBPL9	oxysterol binding protein like 9 [Source:HGNC Symbol;Acc:HGNC:16386]
chr1	51754019	51754151	peaks1578	1.97539	ENST00000531828.5,ENST00000428468.6,ENST00000453295.5,ENST00000486942.5,ENST00000371714.5,ENST00000447887.5,ENST00000462759.5,ENST00000361556.9	Intron	ENST00000486942.5	24051	ENSG00000117859.19	chr1:51577179:51798427:221249:+	OSBPL9	oxysterol binding protein like 9 [Source:HGNC Symbol;Acc:HGNC:16386]
chr1	51878618	51878989	peaks1579	17.70685	ENST00000539524.5,ENST00000352171.12,ENST00000354831.11	Promoter1k	ENST00000354831.11	1	ENSG00000078618.23	chr1:51789191:51878805:89615:-	NRDC	nardilysin convertase [Source:HGNC Symbol;Acc:HGNC:7995]
chr1	51970455	51970768	peaks1580	16.98711	ENST00000363969.1	Promoter2-3k	ENST00000363969.1	-2798	ENSG00000200839.1	chr1:51973410:51973535:126:+	RNA5SP48	RNA, 5S ribosomal pseudogene 48 [Source:HGNC Symbol;Acc:HGNC:42824]
chr1	51971650	51971951	peaks1581	3.98552	ENST00000363969.1	Promoter1-2k	ENST00000363969.1	-1609	ENSG00000200839.1	chr1:51973410:51973535:126:+	RNA5SP48	RNA, 5S ribosomal pseudogene 48 [Source:HGNC Symbol;Acc:HGNC:42824]
chr1	51990582	51990807	peaks1582	10.40681	ENST00000371655.4	Promoter1k	ENST00000371655.4	5	ENSG00000169213.7	chr1:51907956:51990700:82745:-	RAB3B	RAB3B, member RAS oncogene family [Source:HGNC Symbol;Acc:HGNC:9778]
chr1	52033514	52033771	peaks1583	6.80783	ENST00000648686.1,ENST00000425802.1,ENST00000371614.2	Promoter1k	ENST00000371614.2	167	ENSG00000198841.4	chr1:52032103:52033810:1708:-	KTI12	KTI12 chromatin associated homolog [Source:HGNC Symbol;Acc:HGNC:25160]
chr1	52055155	52055490	peaks1584	13.47079	ENST00000610127.2,ENST00000371626.9,ENST00000489308.6,ENST00000313334.13,ENST00000472944.6,ENST00000484036.1	Promoter1k	ENST00000610127.2,ENST00000371626.9	-132	ENSG00000117862.13	chr1:52020131:52055191:35061:-	TXNDC12	thioredoxin domain containing 12 [Source:HGNC Symbol;Acc:HGNC:24626]
chr1	52056117	52056702	peaks1585	20.73736	ENST00000610127.2,ENST00000371626.9,ENST00000489308.6,ENST00000313334.13,ENST00000472944.6,ENST00000484036.1	Promoter1k	ENST00000484036.1	89	ENSG00000134717.18	chr1:52056199:52090716:34518:+	BTF3L4	basic transcription factor 3 like 4 [Source:HGNC Symbol;Acc:HGNC:30547]
chr1	52141836	52142706	peaks1586	26.48452	ENST00000287727.8,ENST00000371591.2,ENST00000357206.6	Promoter1k	ENST00000371591.2	59	ENSG00000157077.16	chr1:52142089:52348671:206583:+	ZFYVE9	zinc finger FYVE-type containing 9 [Source:HGNC Symbol;Acc:HGNC:6775]
chr1	52158233	52158384	peaks1587	4.06603	ENST00000414059.2	Promoter2-3k	ENST00000414059.2	2291	ENSG00000228407.2	chr1:52160261:52160600:340:-		pseudogene similar to part of alcohol dehydrogenase 5 (class III), chi polypeptidem (ADH5)
chr1	52365878	52366530	peaks1588	47.00320	ENST00000661897.1,ENST00000371586.6,ENST00000284376.8	Promoter1k	ENST00000284376.8	1	ENSG00000154222.15	chr1:52345723:52366205:20483:-	CC2D1B	coiled-coil and C2 domain containing 1B [Source:HGNC Symbol;Acc:HGNC:29386]
chr1	52404465	52404605	peaks1589	4.17076	ENST00000371566.1,ENST00000371568.8,ENST00000257181.10	Promoter1k	ENST00000257181.10	-67	ENSG00000134748.13	chr1:52404602:52420836:16235:+	PRPF38A	pre-mRNA processing factor 38A [Source:HGNC Symbol;Acc:HGNC:25930]
chr1	52552991	52553245	peaks1590	6.95470	ENST00000355809.4,ENST00000257177.9,ENST00000371544.7	Promoter1k	ENST00000371544.7	-18	ENSG00000134744.14	chr1:52408282:52553487:145206:-	TUT4	terminal uridylyl transferase 4 [Source:HGNC Symbol;Acc:HGNC:28981]
chr1	52553414	52553702	peaks1591	14.67617	ENST00000355809.4,ENST00000257177.9,ENST00000371544.7	Promoter1k	ENST00000371544.7	-458	ENSG00000134744.14	chr1:52408282:52553487:145206:-	TUT4	terminal uridylyl transferase 4 [Source:HGNC Symbol;Acc:HGNC:28981]
chr1	52698104	52698451	peaks1592	6.05832	ENST00000371538.5	Promoter1k	ENST00000371538.5	69	ENSG00000162377.6	chr1:52684449:52698347:13899:-	COA7	cytochrome c oxidase assembly factor 7 [Source:HGNC Symbol;Acc:HGNC:25716]
chr1	52703143	52703254	peaks1593	2.22962	NA	Intergenic	ENST00000371538.5	-4852	ENSG00000162377.6	chr1:52684449:52698347:13899:-	COA7	cytochrome c oxidase assembly factor 7 [Source:HGNC Symbol;Acc:HGNC:25716]
chr1	52726342	52726832	peaks1594	27.31013	ENST00000294353.7,ENST00000545132.5	Promoter1k	ENST00000545132.5	120	ENSG00000162378.13	chr1:52726453:52827336:100884:+	ZYG11B	zyg-11 family member B, cell cycle regulator [Source:HGNC Symbol;Acc:HGNC:25820]
chr1	52833756	52833917	peaks1595	8.47796	NA	Intergenic	ENST00000612017.4,ENST00000371532.5	-8674	ENSG00000203995.10	chr1:52842511:52894998:52488:+	ZYG11A	zyg-11 family member A, cell cycle regulator [Source:HGNC Symbol;Acc:HGNC:32058]
chr1	52899756	52899856	peaks1596	5.59583	ENST00000536120.5,ENST00000371522.9,ENST00000358358.9	Intron	ENST00000446786.2	-18076	ENSG00000242391.2	chr1:52881216:52881730:515:-		novel transcript, antisense to ZYG11A
chr1	52916878	52917050	peaks1597	2.12038	ENST00000358358.9,ENST00000371522.9,ENST00000536120.5	Intron	ENST00000420575.2	-3458	ENSG00000230953.2	chr1:52920422:52920596:175:+		translational machinery associated 7 homolog (S. cerevisiae) (TMA7) pseudogene
chr1	52927243	52927600	peaks1598	3.01911	ENST00000371514.8,ENST00000528311.5,ENST00000371509.8,ENST00000407246.6,ENST00000371513.9	Promoter1k	ENST00000371513.9	104	ENSG00000116171.19	chr1:52927276:53051698:124423:+	SCP2	sterol carrier protein 2 [Source:HGNC Symbol;Acc:HGNC:10606]
chr1	53084574	53084720	peaks1599	3.03427	ENST00000447867.1	Promoter1k	ENST00000447867.1	855	ENSG00000232993.1	chr1:53069938:53085502:15565:-		novel transcript
chr1	53146265	53146627	peaks1600	27.15301	NA	Intergenic	ENST00000371494.9	-3808	ENSG00000162383.13	chr1:53087179:53142638:55460:-	SLC1A7	solute carrier family 1 member 7 [Source:HGNC Symbol;Acc:HGNC:10945]
chr1	53161074	53161279	peaks1601	6.32436	NA	Intergenic	ENST00000371494.9	-18539	ENSG00000162383.13	chr1:53087179:53142638:55460:-	SLC1A7	solute carrier family 1 member 7 [Source:HGNC Symbol;Acc:HGNC:10945]
chr1	53196730	53196903	peaks1602	24.44614	ENST00000636867.1,ENST00000636891.1,ENST00000637252.1,ENST00000636935.1,ENST00000635862.1,ENST00000371486.4	Promoter1k	ENST00000635862.1	-3	ENSG00000157184.7	chr1:53196792:53214197:17406:+	CPT2	carnitine palmitoyltransferase 2 [Source:HGNC Symbol;Acc:HGNC:2330]
chr1	53220226	53220801	peaks1603	14.93648	ENST00000294360.5,ENST00000569869.1	Promoter1k	ENST00000294360.5	120	ENSG00000162384.14	chr1:53214099:53220634:6536:-	CZIB	CXXC motif containing zinc binding protein [Source:HGNC Symbol;Acc:HGNC:26059]
chr1	53238467	53238690	peaks1604	4.39676	ENST00000371466.4,ENST00000371470.8,ENST00000655937.1	Promoter1k	ENST00000655937.1	-1	ENSG00000226754.3	chr1:53238550:53246482:7933:+	MAGOH-DT	MAGOH divergent transcript [Source:HGNC Symbol;Acc:HGNC:49539]
chr1	53311713	53311855	peaks1605	3.16522	ENST00000347547.7,ENST00000667377.1,ENST00000354412.7,ENST00000659993.1,ENST00000662604.1,ENST00000668448.1,ENST00000657895.1,ENST00000662198.1,ENST00000371454.6,ENST00000306052.12,ENST00000658277.1	Intron	ENST00000446686.1	7248	ENSG00000232762.1	chr1:53304536:53307462:2927:+		novel transcript
chr1	53326112	53326413	peaks1606	54.19515	ENST00000354412.7,ENST00000347547.7,ENST00000659993.1,ENST00000658277.1,ENST00000657895.1,ENST00000662604.1,ENST00000371454.6,ENST00000667377.1,ENST00000306052.12,ENST00000668448.1,ENST00000445039.2	Promoter1-2k	ENST00000354412.7	1649	ENSG00000157193.18	chr1:53242364:53328469:86106:-	LRP8	LDL receptor related protein 8 [Source:HGNC Symbol;Acc:HGNC:6700]
chr1	53339894	53340025	peaks1607	1.51169	NA	Intergenic	ENST00000647620.1	-4071	ENSG00000285954.1	chr1:53344031:53365473:21443:+		novel transcript
chr1	53385273	53385530	peaks1608	8.17282	NA	Intergenic	ENST00000669809.1	-17279	ENSG00000230138.2	chr1:53366656:53368245:1590:-	LINC02812	long intergenic non-protein coding RNA 2812 [Source:HGNC Symbol;Acc:HGNC:54344]
chr1	53438642	53438829	peaks1609	1.93266	ENST00000443844.3	Promoter1k	ENST00000443844.3	565	ENSG00000236253.7	chr1:53413149:53440020:26872:-	SLC25A3P1	solute carrier family 25 member 3 pseudogene 1 [Source:HGNC Symbol;Acc:HGNC:26869]
chr1	53526522	53526753	peaks1610	4.58587	ENST00000628545.2,ENST00000312233.4	Intron	ENST00000371445.3	67239	ENSG00000143006.7	chr1:53459399:53467488:8090:+	DMRTB1	DMRT like family B with proline rich C-terminal 1 [Source:HGNC Symbol;Acc:HGNC:13913]
chr1	53550549	53550777	peaks1611	5.51955	ENST00000312233.4,ENST00000628545.2	Intron	ENST00000371445.3	91264	ENSG00000143006.7	chr1:53459399:53467488:8090:+	DMRTB1	DMRT like family B with proline rich C-terminal 1 [Source:HGNC Symbol;Acc:HGNC:13913]
chr1	53554279	53554446	peaks1612	4.86827	ENST00000312233.4,ENST00000628545.2	Intron	ENST00000371445.3	94964	ENSG00000143006.7	chr1:53459399:53467488:8090:+	DMRTB1	DMRT like family B with proline rich C-terminal 1 [Source:HGNC Symbol;Acc:HGNC:13913]
chr1	53574346	53574446	peaks1613	1.31502	ENST00000312233.4,ENST00000628545.2	Intron	ENST00000459222.1	114416	ENSG00000239007.1	chr1:53688749:53688812:64:-	RNU7-95P	RNA, U7 small nuclear 95 pseudogene [Source:HGNC Symbol;Acc:HGNC:45629]
chr1	53638399	53638505	peaks1614	6.25785	ENST00000312233.4,ENST00000628545.2	Intron	ENST00000459222.1	50360	ENSG00000239007.1	chr1:53688749:53688812:64:-	RNU7-95P	RNA, U7 small nuclear 95 pseudogene [Source:HGNC Symbol;Acc:HGNC:45629]
chr1	53685241	53685441	peaks1615	6.48582	ENST00000312233.4,ENST00000628545.2	Intron	ENST00000459222.1	3471	ENSG00000239007.1	chr1:53688749:53688812:64:-	RNU7-95P	RNA, U7 small nuclear 95 pseudogene [Source:HGNC Symbol;Acc:HGNC:45629]
chr1	53685785	53685914	peaks1616	7.81100	ENST00000459222.1	Promoter2-3k	ENST00000459222.1	2962	ENSG00000239007.1	chr1:53688749:53688812:64:-	RNU7-95P	RNA, U7 small nuclear 95 pseudogene [Source:HGNC Symbol;Acc:HGNC:45629]
chr1	53739108	53739515	peaks1617	67.35986	ENST00000628545.2	Promoter1k	ENST00000628545.2	-148	ENSG00000174332.6	chr1:53506237:53739164:232928:-	GLIS1	GLIS family zinc finger 1 [Source:HGNC Symbol;Acc:HGNC:29525]
chr1	53837028	53837170	peaks1618	6.41320	ENST00000371429.4	Promoter1-2k	ENST00000371429.4	1197	ENSG00000058804.12	chr1:53765478:53838463:72986:-	NDC1	NDC1 transmembrane nucleoporin [Source:HGNC Symbol;Acc:HGNC:25525]
chr1	53838044	53838668	peaks1619	56.29576	ENST00000371429.4	Promoter1k	ENST00000371429.4	-60	ENSG00000058804.12	chr1:53765478:53838463:72986:-	NDC1	NDC1 transmembrane nucleoporin [Source:HGNC Symbol;Acc:HGNC:25525]
chr1	53907535	53907739	peaks1620	9.43935	ENST00000322679.10,ENST00000524406.5,ENST00000361921.8,ENST00000525202.5,ENST00000388876.3,ENST00000532493.5	Intron	ENST00000388876.3,ENST00000524406.5,ENST00000525202.5,ENST00000532493.5	13426	ENSG00000211452.12	chr1:53891239:53911086:19848:+	DIO1	iodothyronine deiodinase 1 [Source:HGNC Symbol;Acc:HGNC:2883]
chr1	53919414	53919579	peaks1621	15.00347	ENST00000371378.6	Intron	ENST00000371376.1	20603	ENSG00000081870.12	chr1:53916574:53945699:29126:-	HSPB11	heat shock protein family B (small) member 11 [Source:HGNC Symbol;Acc:HGNC:25019]
chr1	53919833	53919947	peaks1622	9.46757	ENST00000371378.6	Intron	ENST00000371376.1	20210	ENSG00000081870.12	chr1:53916574:53945699:29126:-	HSPB11	heat shock protein family B (small) member 11 [Source:HGNC Symbol;Acc:HGNC:25019]
chr1	53945447	53946407	peaks1623	230.51939	ENST00000371378.6,ENST00000371377.3,ENST00000194214.10,ENST00000371370.8,ENST00000319223.8	Promoter1k	ENST00000194214.10	-228	ENSG00000081870.12	chr1:53916574:53945699:29126:-	HSPB11	heat shock protein family B (small) member 11 [Source:HGNC Symbol;Acc:HGNC:25019]
chr1	53957280	53957477	peaks1624	2.47947	ENST00000371370.8,ENST00000319223.8	Intron	ENST00000319223.8	11026	ENSG00000116212.15	chr1:53946085:53968168:22084:+	LRRC42	leucine rich repeat containing 42 [Source:HGNC Symbol;Acc:HGNC:28792]
chr1	53992376	53992523	peaks1625	3.32672	NA	Intergenic	ENST00000437410.2	-16419	ENSG00000219102.3	chr1:53974969:53976031:1063:-	HNRNPA3P12	heterogeneous nuclear ribonucleoprotein A3 pseudogene 12 [Source:HGNC Symbol;Acc:HGNC:48758]
chr1	54004265	54004375	peaks1626	1.85292	NA	Intergenic	ENST00000371362.7	13852	ENSG00000203985.11	chr1:54007298:54018186:10889:-	LDLRAD1	low density lipoprotein receptor class A domain containing 1 [Source:HGNC Symbol;Acc:HGNC:32069]
chr1	54016320	54016694	peaks1627	36.12811	ENST00000371362.7,ENST00000371360.2,ENST00000420619.5,ENST00000545928.5	Promoter1-2k	ENST00000371362.7	1665	ENSG00000203985.11	chr1:54007298:54018186:10889:-	LDLRAD1	low density lipoprotein receptor class A domain containing 1 [Source:HGNC Symbol;Acc:HGNC:32069]
chr1	54053262	54053617	peaks1628	30.93657	ENST00000371337.3,ENST00000234831.10,ENST00000371341.5,ENST00000234827.6,ENST00000585250.1,ENST00000371331.1	Promoter1k	ENST00000371341.5	64	ENSG00000116209.12	chr1:54026681:54053504:26824:-	TMEM59	transmembrane protein 59 [Source:HGNC Symbol;Acc:HGNC:1239]
chr1	54119974	54120103	peaks1629	2.58356	NA	Intergenic	ENST00000391366.3	15744	ENSG00000116205.14	chr1:54053584:54112519:58936:+	TCEANC2	transcription elongation factor A N-terminal and central domain containing 2 [Source:HGNC Symbol;Acc:HGNC:26494]
chr1	54120272	54120375	peaks1630	3.53258	NA	Intergenic	ENST00000391366.3	16029	ENSG00000116205.14	chr1:54053584:54112519:58936:+	TCEANC2	transcription elongation factor A N-terminal and central domain containing 2 [Source:HGNC Symbol;Acc:HGNC:26494]
chr1	54158216	54158395	peaks1631	5.12916	ENST00000637610.1	Intron	ENST00000371330.1	-4536	ENSG00000157211.12	chr1:54132687:54153770:21084:-	CDCP2	CUB domain containing protein 2 [Source:HGNC Symbol;Acc:HGNC:27297]
chr1	54200385	54200509	peaks1632	1.97539	ENST00000534324.6,ENST00000336230.10,ENST00000360840.9,ENST00000605337.5	Promoter1k	ENST00000605337.5	251	ENSG00000116221.15	chr1:54184041:54225464:41424:+	MRPL37	mitochondrial ribosomal protein L37 [Source:HGNC Symbol;Acc:HGNC:14034]
chr1	54216279	54216503	peaks1633	3.01911	ENST00000336230.10,ENST00000360840.9,ENST00000605337.5	Exon	ENST00000605337.5	16195	ENSG00000116221.15	chr1:54184041:54225464:41424:+	MRPL37	mitochondrial ribosomal protein L37 [Source:HGNC Symbol;Acc:HGNC:14034]
chr1	54229605	54229832	peaks1634	6.77814	ENST00000357475.9,ENST00000610401.6,ENST00000417664.7,ENST00000371319.8	Intron	ENST00000361350.5	-6721	ENSG00000198711.5	chr1:54236440:54239063:2624:+	SSBP3-AS1	SSBP3 antisense RNA 1 [Source:HGNC Symbol;Acc:HGNC:32328]
chr1	54245674	54245864	peaks1635	23.84448	ENST00000371319.8,ENST00000417664.7,ENST00000357475.9,ENST00000610401.6	Intron	ENST00000361350.5	9329	ENSG00000198711.5	chr1:54236440:54239063:2624:+	SSBP3-AS1	SSBP3 antisense RNA 1 [Source:HGNC Symbol;Acc:HGNC:32328]
chr1	54249927	54250568	peaks1636	46.82882	ENST00000371319.8,ENST00000417664.7,ENST00000357475.9,ENST00000610401.6	Intron	ENST00000361350.5	13808	ENSG00000198711.5	chr1:54236440:54239063:2624:+	SSBP3-AS1	SSBP3 antisense RNA 1 [Source:HGNC Symbol;Acc:HGNC:32328]
chr1	54253598	54253906	peaks1637	16.43246	ENST00000417664.7,ENST00000610401.6,ENST00000371319.8,ENST00000357475.9	Intron	ENST00000361350.5	17312	ENSG00000198711.5	chr1:54236440:54239063:2624:+	SSBP3-AS1	SSBP3 antisense RNA 1 [Source:HGNC Symbol;Acc:HGNC:32328]
chr1	54279161	54279449	peaks1638	19.16231	ENST00000371319.8,ENST00000610401.6,ENST00000417664.7,ENST00000357475.9	Intron	ENST00000426901.2	-6099	ENSG00000225632.2	chr1:54285404:54287371:1968:+		novel transcript
chr1	54280845	54280950	peaks1639	6.41503	ENST00000371319.8,ENST00000610401.6,ENST00000417664.7,ENST00000357475.9	Intron	ENST00000426901.2	-4506	ENSG00000225632.2	chr1:54285404:54287371:1968:+		novel transcript
chr1	54377151	54377430	peaks1640	11.83104	ENST00000610401.6,ENST00000417664.7,ENST00000357475.9,ENST00000371319.8	Intron	ENST00000417664.7	28213	ENSG00000157216.17	chr1:54225432:54413479:188048:-	SSBP3	single stranded DNA binding protein 3 [Source:HGNC Symbol;Acc:HGNC:15674]
chr1	54380611	54380745	peaks1641	2.56445	ENST00000610401.6,ENST00000417664.7,ENST00000357475.9,ENST00000371319.8	Intron	ENST00000417664.7	24826	ENSG00000157216.17	chr1:54225432:54413479:188048:-	SSBP3	single stranded DNA binding protein 3 [Source:HGNC Symbol;Acc:HGNC:15674]
chr1	54406349	54406559	peaks1642	22.65229	ENST00000417664.7,ENST00000371319.8,ENST00000357475.9,ENST00000610401.6	Promoter1k	ENST00000610401.6	-60	ENSG00000157216.17	chr1:54225432:54413479:188048:-	SSBP3	single stranded DNA binding protein 3 [Source:HGNC Symbol;Acc:HGNC:15674]
chr1	54488280	54488503	peaks1643	16.93839	NA	Intergenic	ENST00000664270.1	-26025	ENSG00000287582.1	chr1:54514417:54517383:2967:+		novel transcript
chr1	54542073	54542931	peaks1644	64.55521	NA	Intergenic	ENST00000427917.1	5706	ENSG00000227453.1	chr1:54536796:54537758:963:+	HNRNPA1P63	heterogeneous nuclear ribonucleoprotein A1 pseudogene 63 [Source:HGNC Symbol;Acc:HGNC:48793]
chr1	54564458	54564573	peaks1645	5.72598	ENST00000371316.3,ENST00000343744.7	Intron	ENST00000343744.7,ENST00000371316.3	16288	ENSG00000162390.18	chr1:54542257:54639192:96936:+	ACOT11	acyl-CoA thioesterase 11 [Source:HGNC Symbol;Acc:HGNC:18156]
chr1	54569519	54569622	peaks1646	5.65126	ENST00000371316.3,ENST00000343744.7	Intron	ENST00000343744.7,ENST00000371316.3	21343	ENSG00000162390.18	chr1:54542257:54639192:96936:+	ACOT11	acyl-CoA thioesterase 11 [Source:HGNC Symbol;Acc:HGNC:18156]
chr1	54570195	54570313	peaks1647	8.09712	ENST00000371316.3,ENST00000343744.7	Intron	ENST00000343744.7,ENST00000371316.3	22026	ENSG00000162390.18	chr1:54542257:54639192:96936:+	ACOT11	acyl-CoA thioesterase 11 [Source:HGNC Symbol;Acc:HGNC:18156]
chr1	54672205	54672347	peaks1648	16.16461	ENST00000339553.9,ENST00000395690.6,ENST00000409996.5,ENST00000421030.7,ENST00000414150.6	Intron	ENST00000395690.6	30454	ENSG00000184313.20	chr1:54641754:54710266:68513:+	MROH7	maestro heat like repeat family member 7 [Source:HGNC Symbol;Acc:HGNC:24802]
chr1	54715823	54716068	peaks1649	9.48456	ENST00000371281.4	Promoter1k	ENST00000371281.4	85	ENSG00000243725.7	chr1:54715861:54742657:26797:+	TTC4	tetratricopeptide repeat domain 4 [Source:HGNC Symbol;Acc:HGNC:12394]
chr1	54764389	54764844	peaks1650	41.59622	ENST00000371279.4	Promoter1k	ENST00000371279.4	-94	ENSG00000162396.6	chr1:54756898:54764523:7626:-	PARS2	prolyl-tRNA synthetase 2, mitochondrial [Source:HGNC Symbol;Acc:HGNC:30563]
chr1	54807261	54807616	peaks1651	25.07540	ENST00000358193.7,ENST00000371273.4	Promoter1-2k	ENST00000358193.7,ENST00000371273.4	1376	ENSG00000162398.12	chr1:54806063:54842252:36190:+	LEXM	lymphocyte expansion molecule [Source:HGNC Symbol;Acc:HGNC:26854]
chr1	54850147	54850280	peaks1652	7.44045	ENST00000371269.9,ENST00000535035.6	3'UTR	ENST00000658428.1	-24458	ENSG00000287724.1	chr1:54874672:54883664:8993:+		novel transcript, antisense to DHCR24
chr1	54857824	54858040	peaks1653	12.15287	ENST00000436604.2,ENST00000371269.9,ENST00000535035.6	Intron	ENST00000658428.1	-16740	ENSG00000287724.1	chr1:54874672:54883664:8993:+		novel transcript, antisense to DHCR24
chr1	54858227	54858446	peaks1654	21.98163	ENST00000436604.2,ENST00000371269.9,ENST00000535035.6	Intron	ENST00000658428.1	-16335	ENSG00000287724.1	chr1:54874672:54883664:8993:+		novel transcript, antisense to DHCR24
chr1	54861652	54861785	peaks1655	4.45075	ENST00000436604.2,ENST00000371269.9,ENST00000535035.6	Intron	ENST00000658428.1	-12953	ENSG00000287724.1	chr1:54874672:54883664:8993:+		novel transcript, antisense to DHCR24
chr1	54886461	54886613	peaks1656	6.00012	ENST00000443284.1,ENST00000689429.1,ENST00000535035.6,ENST00000371269.9,ENST00000436604.2	Promoter1k	ENST00000689429.1	-275	ENSG00000242396.2	chr1:54886812:54974458:87647:+		novel transcript
chr1	54887120	54887635	peaks1657	23.58102	ENST00000443284.1,ENST00000455380.5,ENST00000689429.1,ENST00000535035.6,ENST00000371269.9,ENST00000436604.2	Promoter1k	ENST00000371269.9,ENST00000436604.2	-183	ENSG00000116133.13	chr1:54849627:54887195:37569:-	DHCR24	24-dehydrocholesterol reductase [Source:HGNC Symbol;Acc:HGNC:2859]
chr1	54945609	54945830	peaks1658	11.37554	ENST00000689429.1	Intron	ENST00000641973.1	34744	ENSG00000284601.1	chr1:54974900:54980464:5565:-		novel transcript
chr1	54971549	54971752	peaks1659	3.30467	ENST00000689429.1	Intron	ENST00000641973.1	8813	ENSG00000284601.1	chr1:54974900:54980464:5565:-		novel transcript
chr1	54981034	54981158	peaks1660	3.40403	ENST00000641973.1,ENST00000371268.4	Promoter1k	ENST00000371268.4	468	ENSG00000143001.5	chr1:54980628:54992288:11661:+	TMEM61	transmembrane protein 61 [Source:HGNC Symbol;Acc:HGNC:27296]
chr1	55022063	55022240	peaks1661	4.51901	NA	Intergenic	ENST00000302118.5	-17396	ENSG00000169174.11	chr1:55039447:55064852:25406:+	PCSK9	proprotein convertase subtilisin/kexin type 9 [Source:HGNC Symbol;Acc:HGNC:20001]
chr1	55039973	55040100	peaks1662	1.42479	ENST00000302118.5,ENST00000673903.1	Promoter1k	ENST00000673903.1	-258	ENSG00000169174.11	chr1:55039447:55064852:25406:+	PCSK9	proprotein convertase subtilisin/kexin type 9 [Source:HGNC Symbol;Acc:HGNC:20001]
chr1	55067466	55067590	peaks1663	1.51169	ENST00000294383.7	3'UTR	ENST00000673903.1	27233	ENSG00000169174.11	chr1:55039447:55064852:25406:+	PCSK9	proprotein convertase subtilisin/kexin type 9 [Source:HGNC Symbol;Acc:HGNC:20001]
chr1	55215029	55215460	peaks1664	7.65481	ENST00000294383.7,ENST00000484447.6	Promoter1k	ENST00000294383.7	119	ENSG00000162402.15	chr1:55066359:55215378:149020:-	USP24	ubiquitin specific peptidase 24 [Source:HGNC Symbol;Acc:HGNC:12623]
chr1	55277656	55277760	peaks1665	3.32672	ENST00000643232.1	Intron	ENST00000581938.1	52067	ENSG00000265822.1	chr1:55225641:55225723:83:+	MIR4422	microRNA 4422 [Source:HGNC Symbol;Acc:HGNC:41654]
chr1	55287413	55287677	peaks1666	2.44261	ENST00000643232.1	Intron	ENST00000581938.1	61904	ENSG00000265822.1	chr1:55225641:55225723:83:+	MIR4422	microRNA 4422 [Source:HGNC Symbol;Acc:HGNC:41654]
chr1	55429144	55429626	peaks1667	79.24220	ENST00000646341.1	Intron	ENST00000516353.1	30871	ENSG00000252162.1	chr1:55398514:55398620:107:+	RNU6-830P	RNA, U6 small nuclear 830, pseudogene [Source:HGNC Symbol;Acc:HGNC:47793]
chr1	55442889	55443254	peaks1668	26.48452	ENST00000646341.1	Intron	ENST00000606692.1	41900	ENSG00000272051.1	chr1:55484871:55484972:102:-	Y_RNA	Y RNA [Source:RFAM;Acc:RF00019]
chr1	55443535	55443827	peaks1669	7.38934	ENST00000646341.1	Intron	ENST00000606692.1	41291	ENSG00000272051.1	chr1:55484871:55484972:102:-	Y_RNA	Y RNA [Source:RFAM;Acc:RF00019]
chr1	55718932	55719070	peaks1670	4.78475	ENST00000422374.1,ENST00000646341.1	Intron	ENST00000659410.1	-104796	ENSG00000234810.4	chr1:55329288:56070513:741226:+		novel transcript
chr1	55816592	55816718	peaks1671	5.59583	ENST00000646341.1	Intron	ENST00000659410.1	-7142	ENSG00000234810.4	chr1:55329288:56070513:741226:+		novel transcript
chr1	56025365	56025470	peaks1672	1.54406	ENST00000646266.1,ENST00000661225.1	Intron	ENST00000665254.1	-80438	ENSG00000230250.3	chr1:55915603:55944980:29378:-	LINC01753	long intergenic non-protein coding RNA 1753 [Source:HGNC Symbol;Acc:HGNC:52541]
chr1	56206412	56206637	peaks1673	8.32183	ENST00000441455.1	Promoter1-2k	ENST00000441455.1	1931	ENSG00000229871.1	chr1:56207567:56208456:890:-	RPSAP20	ribosomal protein SA pseudogene 20 [Source:HGNC Symbol;Acc:HGNC:35595]
chr1	56340580	56340735	peaks1674	3.32672	ENST00000641942.1,ENST00000641155.1,ENST00000642129.1,ENST00000641611.1,ENST00000641177.1,ENST00000641502.1,ENST00000641594.1	Intron	ENST00000641502.1	34607	ENSG00000260971.4	chr1:56154545:56477687:323143:-		novel transcript
chr1	56376597	56376939	peaks1675	9.33382	ENST00000641502.1,ENST00000641611.1,ENST00000641177.1,ENST00000641942.1,ENST00000641594.1	Promoter1-2k	ENST00000641594.1	-1421	ENSG00000260971.4	chr1:56154545:56477687:323143:-		novel transcript
chr1	56425262	56425479	peaks1676	8.99108	ENST00000642129.1	Intron	ENST00000662108.1	10410	ENSG00000223956.5	chr1:56414918:56417137:2220:+	LINC01767	long intergenic non-protein coding RNA 1767 [Source:HGNC Symbol;Acc:HGNC:52557]
chr1	56463508	56463625	peaks1677	3.32672	ENST00000642129.1	Intron	ENST00000662108.1	48606	ENSG00000223956.5	chr1:56414918:56417137:2220:+	LINC01767	long intergenic non-protein coding RNA 1767 [Source:HGNC Symbol;Acc:HGNC:52557]
chr1	56494411	56494605	peaks1678	6.15936	ENST00000642129.1	Intron	ENST00000642129.1	29987	ENSG00000284686.1	chr1:56173433:56524495:351063:-		novel transcript
chr1	56517001	56517144	peaks1679	5.35186	ENST00000642129.1,ENST00000371250.4	Intron	ENST00000642129.1	7422	ENSG00000284686.1	chr1:56173433:56524495:351063:-		novel transcript
chr1	56645180	56645360	peaks1680	2.74938	ENST00000371244.9	Promoter1k	ENST00000371244.9	-44	ENSG00000162409.12	chr1:56645314:56715335:70022:+	PRKAA2	protein kinase AMP-activated catalytic subunit alpha 2 [Source:HGNC Symbol;Acc:HGNC:9377]
chr1	56645668	56645848	peaks1681	2.74938	ENST00000371244.9	Promoter1k	ENST00000371244.9	444	ENSG00000162409.12	chr1:56645314:56715335:70022:+	PRKAA2	protein kinase AMP-activated catalytic subunit alpha 2 [Source:HGNC Symbol;Acc:HGNC:9377]
chr1	56688597	56688714	peaks1682	4.39676	ENST00000371244.9	Intron	ENST00000371244.9	43342	ENSG00000162409.12	chr1:56645314:56715335:70022:+	PRKAA2	protein kinase AMP-activated catalytic subunit alpha 2 [Source:HGNC Symbol;Acc:HGNC:9377]
chr1	56824643	56824809	peaks1683	2.58973	ENST00000425435.1	Promoter2-3k	ENST00000425435.1	2194	ENSG00000229913.1	chr1:56823679:56826920:3242:-		novel transcript
chr1	57097820	57097921	peaks1684	1.93266	ENST00000371231.5,ENST00000371230.1,ENST00000414851.6,ENST00000371236.7,ENST00000420954.6	Intron	ENST00000696164.1	-123488	ENSG00000021852.14	chr1:56929207:56974383:45177:-	C8B	complement C8 beta chain [Source:HGNC Symbol;Acc:HGNC:1353]
chr1	57307338	57307648	peaks1685	6.94536	ENST00000371230.1,ENST00000371236.7	Intron	ENST00000414851.6	-16325	ENSG00000173406.16	chr1:56994778:58546734:1551957:-	DAB1	DAB adaptor protein 1 [Source:HGNC Symbol;Acc:HGNC:2661]
chr1	57475570	57475685	peaks1686	1.97539	NA	Intergenic	ENST00000371236.7	-51568	ENSG00000173406.16	chr1:56994778:58546734:1551957:-	DAB1	DAB adaptor protein 1 [Source:HGNC Symbol;Acc:HGNC:2661]
chr1	57551986	57552097	peaks1687	1.97539	NA	Intergenic	ENST00000434808.1	54164	ENSG00000236888.1	chr1:57605847:57606206:360:-	RPS20P5	ribosomal protein S20 pseudogene 5 [Source:HGNC Symbol;Acc:HGNC:36367]
chr1	57579911	57580078	peaks1688	1.42479	NA	Intergenic	ENST00000434808.1	26211	ENSG00000236888.1	chr1:57605847:57606206:360:-	RPS20P5	ribosomal protein S20 pseudogene 5 [Source:HGNC Symbol;Acc:HGNC:36367]
chr1	57606876	57606985	peaks1689	1.97539	ENST00000434808.1	Promoter1k	ENST00000434808.1	-725	ENSG00000236888.1	chr1:57605847:57606206:360:-	RPS20P5	ribosomal protein S20 pseudogene 5 [Source:HGNC Symbol;Acc:HGNC:36367]
chr1	58412018	58412222	peaks1690	1.85292	NA	Intergenic	ENST00000654217.1	-134048	ENSG00000286918.1	chr1:58546168:58563897:17730:+		novel transcript, antisense to OMA1
chr1	58546436	58546926	peaks1691	89.84590	ENST00000654217.1,ENST00000371226.8	Promoter1k	ENST00000371226.8	45	ENSG00000162600.12	chr1:58415384:58546802:131419:-	OMA1	OMA1 zinc metallopeptidase [Source:HGNC Symbol;Acc:HGNC:29661]
chr1	58577276	58577480	peaks1692	14.90771	ENST00000371225.4	Promoter1k	ENST00000371225.4	-126	ENSG00000184292.7	chr1:58575433:58577252:1820:-	TACSTD2	tumor associated calcium signal transducer 2 [Source:HGNC Symbol;Acc:HGNC:11530]
chr1	58584140	58584484	peaks1693	23.30088	NA	Intergenic	ENST00000371225.4	-7060	ENSG00000184292.7	chr1:58575433:58577252:1820:-	TACSTD2	tumor associated calcium signal transducer 2 [Source:HGNC Symbol;Acc:HGNC:11530]
[truncated: 36,730 more rows]
