# Supplementary material for: RUNX1 restrains STAT1-GITRL signaling to shape an immunosuppressive CRC microenvironment
Source: Cell Death Discov. 2026 Mar 25;12:151. doi: 10.1038/s41420-026-03053-7 (PMC13040063; doi:10.1038/s41420-026-03053-7)
Supplement: Supplementary file 5 — Original data of Cut-Tag [file 41420_2026_3053_MOESM5_ESM.xls]

seqnames	start	end	peak_name	peak_score	anno_transcript	peak_annotation	transcriptId	distanceToTSS	geneID	geneLocation	geneName	geneDescription
chr1	10003	10467	peaks1	145.21220	ENST00000456328.2,ENST00000450305.2	Promoter1-2k	ENST00000456328.2	-1634	ENSG00000290825.1	chr1:11869:14409:2541:+	DDX11L2	DEAD/H-box helicase 11 like 2 (pseudogene) [Source:NCBI gene (formerly Entrezgene);Acc:84771]
chr1	180742	180997	peaks2	69.35091	ENST00000624431.2	Promoter1-2k	ENST00000624431.2	-1826	ENSG00000279928.2	chr1:182696:184174:1479:+	DDX11L17	DEAD/H-box helicase 11 like 17 (pseudogene) [Source:HGNC Symbol;Acc:HGNC:55080]
chr1	186373	186528	peaks3	1.93274	ENST00000612080.1	Promoter1-2k	ENST00000612080.1	1507	ENSG00000273874.1	chr1:187891:187958:68:-	MIR6859-2	microRNA 6859-2 [Source:HGNC Symbol;Acc:HGNC:49954]
chr1	737563	737684	peaks4	1.97467	ENST00000506640.3,ENST00000634337.2	Intron	ENST00000440782.3	15532	ENSG00000229376.3	chr1:722092:724903:2812:+	CICP3	capicua transcriptional repressor pseudogene 3 [Source:HGNC Symbol;Acc:HGNC:37742]
chr1	778598	778813	peaks5	11.30559	ENST00000506640.3,ENST00000670700.1,ENST00000429505.6,ENST00000434264.6,ENST00000656571.1,ENST00000443772.2	Promoter1k	ENST00000506640.3	-43	ENSG00000291215.1	chr1:725885:778688:52804:-		novel transcript
chr1	876204	876417	peaks6	5.72457	ENST00000446136.1,ENST00000635557.1	Promoter1k	ENST00000446136.1	592	ENSG00000230368.2	chr1:868071:876903:8833:-	FAM41C	family with sequence similarity 41 member C [Source:HGNC Symbol;Acc:HGNC:27635]
chr1	906919	907017	peaks7	7.22073	ENST00000607769.1	Promoter2-3k	ENST00000607769.1	2134	ENSG00000272438.1	chr1:904834:915976:11143:+		novel transcript
chr1	924787	924923	peaks8	2.91606	ENST00000616016.5,ENST00000618323.5,ENST00000342066.8	Promoter1k	ENST00000342066.8	-876	ENSG00000187634.13	chr1:923923:944575:20653:+	SAMD11	sterile alpha motif domain containing 11 [Source:HGNC Symbol;Acc:HGNC:28706]
chr1	938250	938379	peaks9	5.59432	ENST00000618323.5,ENST00000616016.5,ENST00000342066.8	Intron	ENST00000342066.8	12584	ENSG00000187634.13	chr1:923923:944575:20653:+	SAMD11	sterile alpha motif domain containing 11 [Source:HGNC Symbol;Acc:HGNC:28706]
chr1	941903	942027	peaks10	5.30256	ENST00000342066.8,ENST00000618323.5,ENST00000616016.5	Intron	ENST00000342066.8	16234	ENSG00000187634.13	chr1:923923:944575:20653:+	SAMD11	sterile alpha motif domain containing 11 [Source:HGNC Symbol;Acc:HGNC:28706]
chr1	959125	959440	peaks11	123.68649	ENST00000327044.7	Promoter1k	ENST00000327044.7	-27	ENSG00000188976.11	chr1:944203:959309:15107:-	NOC2L	NOC2 like nucleolar associated transcriptional repressor [Source:HGNC Symbol;Acc:HGNC:24517]
chr1	965947	966455	peaks12	8.89430	ENST00000379410.8,ENST00000379409.6,ENST00000379407.7	Promoter1k	ENST00000379410.8	-281	ENSG00000187583.11	chr1:966482:975865:9384:+	PLEKHN1	pleckstrin homology domain containing N1 [Source:HGNC Symbol;Acc:HGNC:25284]
chr1	966948	967091	peaks13	4.32190	ENST00000379410.8,ENST00000379409.6,ENST00000379407.7	Promoter1k	ENST00000379409.6,ENST00000379407.7	518	ENSG00000187583.11	chr1:966482:975865:9384:+	PLEKHN1	pleckstrin homology domain containing N1 [Source:HGNC Symbol;Acc:HGNC:25284]
chr1	975943	976760	peaks14	28.71260	ENST00000433179.4,ENST00000341290.6,ENST00000694917.1	3'UTR	ENST00000341290.6,ENST00000433179.4	5741	ENSG00000187642.10	chr1:975198:982117:6920:-	PERM1	PPARGC1 and ESRR induced regulator, muscle 1 [Source:HGNC Symbol;Acc:HGNC:28208]
chr1	976892	977044	peaks15	63.65929	ENST00000694917.1,ENST00000433179.4,ENST00000341290.6	Intron	ENST00000341290.6,ENST00000433179.4	5125	ENSG00000187642.10	chr1:975198:982117:6920:-	PERM1	PPARGC1 and ESRR induced regulator, muscle 1 [Source:HGNC Symbol;Acc:HGNC:28208]
chr1	1000018	1000528	peaks16	49.48758	ENST00000624697.4,ENST00000484667.2,ENST00000304952.11,ENST00000428771.6	Promoter1k	ENST00000428771.6	-101	ENSG00000188290.11	chr1:998962:1000172:1211:-	HES4	hes family bHLH transcription factor 4 [Source:HGNC Symbol;Acc:HGNC:24149]
chr1	1000659	1000876	peaks17	8.98972	ENST00000624697.4,ENST00000484667.2,ENST00000304952.11,ENST00000428771.6	Promoter1k	ENST00000624697.4	-370	ENSG00000187608.10	chr1:1001138:1014540:13403:+	ISG15	ISG15 ubiquitin like modifier [Source:HGNC Symbol;Acc:HGNC:4053]
chr1	1005118	1005415	peaks18	17.88745	ENST00000423619.2	Promoter2-3k	ENST00000423619.2	2962	ENSG00000231702.2	chr1:1008076:1008229:154:-		ribosomal protein L39 (RPL39) pseudogene
chr1	1006601	1006776	peaks19	7.79145	ENST00000423619.2	Promoter1-2k	ENST00000423619.2	1540	ENSG00000231702.2	chr1:1008076:1008229:154:-		ribosomal protein L39 (RPL39) pseudogene
chr1	1013387	1013565	peaks20	11.28569	ENST00000458555.1,ENST00000649529.1	Promoter1k	ENST00000649529.1	-21	ENSG00000187608.10	chr1:1001138:1014540:13403:+	ISG15	ISG15 ubiquitin like modifier [Source:HGNC Symbol;Acc:HGNC:4053]
chr1	1019394	1019900	peaks21	11.43023	ENST00000379370.7,ENST00000620552.4	Promoter1k	ENST00000379370.7	-473	ENSG00000188157.15	chr1:1020120:1056118:35999:+	AGRN	agrin [Source:HGNC Symbol;Acc:HGNC:329]
chr1	1021321	1022100	peaks22	37.08711	ENST00000379370.7,ENST00000620552.4	Promoter1-2k	ENST00000620552.4	1588	ENSG00000188157.15	chr1:1020120:1056118:35999:+	AGRN	agrin [Source:HGNC Symbol;Acc:HGNC:329]
chr1	1040717	1041082	peaks23	26.25009	ENST00000379370.7,ENST00000620552.4	Exon	ENST00000418300.1	-14133	ENSG00000242590.1	chr1:1055033:1056116:1084:+		novel transcript
chr1	1064172	1064462	peaks24	16.65378	ENST00000442292.2	Promoter1k	ENST00000442292.2	-1029	ENSG00000273443.1	chr1:1062208:1063288:1081:-		novel transcript
chr1	1069030	1069405	peaks25	10.36169	ENST00000412397.2	Exon	ENST00000453464.3	5088	ENSG00000237330.3	chr1:1070967:1074306:3340:-	RNF223	ring finger protein 223 [Source:HGNC Symbol;Acc:HGNC:40020]
chr1	1069733	1070048	peaks26	2.92286	NA	Intergenic	ENST00000453464.3	4415	ENSG00000237330.3	chr1:1070967:1074306:3340:-	RNF223	ring finger protein 223 [Source:HGNC Symbol;Acc:HGNC:40020]
chr1	1073770	1074421	peaks27	60.73147	ENST00000453464.3	Promoter1k	ENST00000453464.3	210	ENSG00000237330.3	chr1:1070967:1074306:3340:-	RNF223	ring finger protein 223 [Source:HGNC Symbol;Acc:HGNC:40020]
chr1	1079499	1080308	peaks28	34.29345	NA	Intergenic	ENST00000453464.3	-5598	ENSG00000237330.3	chr1:1070967:1074306:3340:-	RNF223	ring finger protein 223 [Source:HGNC Symbol;Acc:HGNC:40020]
chr1	1091668	1091891	peaks29	16.99842	ENST00000379320.5	Promoter1k	ENST00000379320.5	394	ENSG00000131591.18	chr1:1081818:1116361:34544:-	C1orf159	chromosome 1 open reading frame 159 [Source:HGNC Symbol;Acc:HGNC:26062]
chr1	1108054	1108582	peaks30	9.52881	ENST00000379319.5	Promoter1-2k	ENST00000379319.5	-2191	ENSG00000131591.18	chr1:1081818:1116361:34544:-	C1orf159	chromosome 1 open reading frame 159 [Source:HGNC Symbol;Acc:HGNC:26062]
chr1	1116118	1116447	peaks31	3.48734	ENST00000379339.5,ENST00000421241.7	Promoter1k	ENST00000421241.7	-194	ENSG00000131591.18	chr1:1081818:1116361:34544:-	C1orf159	chromosome 1 open reading frame 159 [Source:HGNC Symbol;Acc:HGNC:26062]
chr1	1123824	1123926	peaks32	5.01795	NA	Intergenic	ENST00000421241.7	-7786	ENSG00000131591.18	chr1:1081818:1116361:34544:-	C1orf159	chromosome 1 open reading frame 159 [Source:HGNC Symbol;Acc:HGNC:26062]
chr1	1145307	1145462	peaks33	1.65738	NA	Intergenic	ENST00000416774.1	8368	ENSG00000223823.1	chr1:1137017:1144056:7040:+	LINC01342	long intergenic non-protein coding RNA 1342 [Source:HGNC Symbol;Acc:HGNC:50551]
chr1	1157443	1157637	peaks34	8.23923	NA	Intergenic	ENST00000384997.3	-9564	ENSG00000207730.3	chr1:1167104:1167198:95:+	MIR200B	microRNA 200b [Source:HGNC Symbol;Acc:HGNC:31579]
chr1	1162716	1162862	peaks35	5.60568	NA	Intergenic	ENST00000384997.3	-4315	ENSG00000207730.3	chr1:1167104:1167198:95:+	MIR200B	microRNA 200b [Source:HGNC Symbol;Acc:HGNC:31579]
chr1	1163704	1163825	peaks36	11.71804	NA	Intergenic	ENST00000384997.3	-3339	ENSG00000207730.3	chr1:1167104:1167198:95:+	MIR200B	microRNA 200b [Source:HGNC Symbol;Acc:HGNC:31579]
chr1	1164743	1165026	peaks37	4.97102	ENST00000384997.3,ENST00000384875.3	Promoter2-3k	ENST00000384997.3	-2219	ENSG00000207730.3	chr1:1167104:1167198:95:+	MIR200B	microRNA 200b [Source:HGNC Symbol;Acc:HGNC:31579]
chr1	1182584	1182756	peaks38	2.63987	ENST00000379288.3	Promoter2-3k	ENST00000379288.3	2973	ENSG00000162571.14	chr1:1173880:1197936:24057:+	TTLL10	tubulin tyrosine ligase like 10 [Source:HGNC Symbol;Acc:HGNC:26693]
chr1	1206519	1206687	peaks39	6.54608	ENST00000486728.5,ENST00000379265.5,ENST00000328596.10,ENST00000379268.7	Promoter1k	ENST00000379268.7	-11	ENSG00000186891.14	chr1:1203508:1206592:3085:-	TNFRSF18	TNF receptor superfamily member 18 [Source:HGNC Symbol;Acc:HGNC:11914]
chr1	1208096	1208247	peaks40	2.74256	ENST00000379265.5,ENST00000328596.10,ENST00000379268.7	Promoter1-2k	ENST00000379268.7	-1580	ENSG00000186891.14	chr1:1203508:1206592:3085:-	TNFRSF18	TNF receptor superfamily member 18 [Source:HGNC Symbol;Acc:HGNC:11914]
chr1	1213526	1213701	peaks41	3.89815	ENST00000699971.1,ENST00000699969.1,ENST00000379236.4,ENST00000699974.1,ENST00000699975.1,ENST00000699976.1,ENST00000699977.1	Promoter1k	ENST00000699971.1,ENST00000699969.1,ENST00000379236.4,ENST00000699974.1,ENST00000699975.1,ENST00000699976.1,ENST00000699977.1	539	ENSG00000186827.12	chr1:1211326:1214153:2828:-	TNFRSF4	TNF receptor superfamily member 4 [Source:HGNC Symbol;Acc:HGNC:11918]
chr1	1231755	1232364	peaks42	87.60915	ENST00000360001.12,ENST00000263741.12,ENST00000379198.5	Promoter1k	ENST00000263741.12	-29	ENSG00000078808.20	chr1:1216931:1232031:15101:-	SDF4	stromal cell derived factor 4 [Source:HGNC Symbol;Acc:HGNC:24188]
chr1	1265029	1265156	peaks43	9.28261	ENST00000349431.11,ENST00000360466.6,ENST00000400929.6,ENST00000347370.6,ENST00000400930.8	Intron	ENST00000360466.6	8633	ENSG00000160087.21	chr1:1253909:1273864:19956:-	UBE2J2	ubiquitin conjugating enzyme E2 J2 [Source:HGNC Symbol;Acc:HGNC:19268]
chr1	1273775	1274011	peaks44	38.60001	ENST00000360466.6,ENST00000400930.8,ENST00000349431.11,ENST00000347370.6,ENST00000400929.6	Promoter1k	ENST00000400929.6	-38	ENSG00000160087.21	chr1:1253909:1273864:19956:-	UBE2J2	ubiquitin conjugating enzyme E2 J2 [Source:HGNC Symbol;Acc:HGNC:19268]
chr1	1274224	1274361	peaks45	4.43256	ENST00000360466.6,ENST00000400930.8,ENST00000349431.11,ENST00000347370.6,ENST00000400929.6,ENST00000434139.1,ENST00000453732.1	Promoter1k	ENST00000400929.6	-438	ENSG00000160087.21	chr1:1253909:1273864:19956:-	UBE2J2	ubiquitin conjugating enzyme E2 J2 [Source:HGNC Symbol;Acc:HGNC:19268]
chr1	1283021	1283219	peaks46	20.20156	ENST00000325425.12	Promoter1k	ENST00000325425.12	1011	ENSG00000162572.21	chr1:1280436:1292029:11594:+	SCNN1D	sodium channel epithelial 1 subunit delta [Source:HGNC Symbol;Acc:HGNC:10601]
chr1	1293884	1294095	peaks47	10.49115	ENST00000613751.1	Promoter2-3k	ENST00000613751.1	2180	ENSG00000278073.1	chr1:1296110:1296170:61:-	MIR6726	microRNA 6726 [Source:HGNC Symbol;Acc:HGNC:50009]
chr1	1307876	1308642	peaks48	61.28517	ENST00000354700.10,ENST00000379031.10	Promoter1k	ENST00000354700.10	-329	ENSG00000131584.19	chr1:1292390:1309609:17220:-	ACAP3	ArfGAP with coiled-coil, ankyrin repeat and PH domains 3 [Source:HGNC Symbol;Acc:HGNC:16754]
chr1	1324549	1325221	peaks49	53.33533	ENST00000421495.6,ENST00000419704.5,ENST00000435064.6,ENST00000429572.5,ENST00000450926.6,ENST00000411962.5,ENST00000620829.4,ENST00000545578.5,ENST00000540437.5,ENST00000343938.9	Promoter1k	ENST00000343938.9	83	ENSG00000224051.7	chr1:1324756:1328896:4141:+	CPTP	ceramide-1-phosphate transfer protein [Source:HGNC Symbol;Acc:HGNC:28116]
chr1	1337852	1337965	peaks50	11.03459	ENST00000616525.1	Promoter1-2k	ENST00000616525.1	1799	ENSG00000284372.1	chr1:1339650:1339708:59:-	MIR6808	microRNA 6808 [Source:HGNC Symbol;Acc:HGNC:50046]
chr1	1344698	1345308	peaks51	58.57824	ENST00000378891.9,ENST00000378888.10	Intron	ENST00000378891.9	4109	ENSG00000107404.21	chr1:1335276:1349418:14143:-	DVL1	dishevelled segment polarity protein 1 [Source:HGNC Symbol;Acc:HGNC:3084]
chr1	1348088	1348196	peaks52	3.54386	ENST00000378891.9	Promoter1k	ENST00000378891.9	970	ENSG00000107404.21	chr1:1335276:1349418:14143:-	DVL1	dishevelled segment polarity protein 1 [Source:HGNC Symbol;Acc:HGNC:3084]
chr1	1360456	1361011	peaks53	24.34506	ENST00000477278.3	Promoter1k	ENST00000477278.3	1043	ENSG00000162576.17	chr1:1352689:1361777:9089:-	MXRA8	matrix remodeling associated 8 [Source:HGNC Symbol;Acc:HGNC:7542]
chr1	1364395	1364525	peaks54	20.87397	ENST00000477278.3	Promoter2-3k	ENST00000477278.3	-2683	ENSG00000162576.17	chr1:1352689:1361777:9089:-	MXRA8	matrix remodeling associated 8 [Source:HGNC Symbol;Acc:HGNC:7542]
chr1	1371341	1371804	peaks55	19.37421	NA	Intergenic	ENST00000338370.7	3584	ENSG00000175756.14	chr1:1373730:1375207:1478:-	AURKAIP1	aurora kinase A interacting protein 1 [Source:HGNC Symbol;Acc:HGNC:24114]
chr1	1371922	1372282	peaks56	7.02751	ENST00000338370.7,ENST00000321751.9,ENST00000378853.3,ENST00000338338.10	Promoter2-3k	ENST00000338370.7	3055	ENSG00000175756.14	chr1:1373730:1375207:1478:-	AURKAIP1	aurora kinase A interacting protein 1 [Source:HGNC Symbol;Acc:HGNC:24114]
chr1	1375197	1375539	peaks57	62.43839	ENST00000338370.7,ENST00000321751.9,ENST00000378853.3,ENST00000338338.10	Promoter1k	ENST00000338338.10	-161	ENSG00000175756.14	chr1:1373730:1375207:1478:-	AURKAIP1	aurora kinase A interacting protein 1 [Source:HGNC Symbol;Acc:HGNC:24114]
chr1	1399337	1399599	peaks58	33.83018	ENST00000408918.8,ENST00000400809.8,ENST00000702620.1	Promoter1k	ENST00000702620.1	-107	ENSG00000224870.9	chr1:1399515:1402046:2532:+	MRPL20-AS1	MRPL20 antisense RNA 1 [Source:HGNC Symbol;Acc:HGNC:27125]
chr1	1407163	1407493	peaks59	17.38063	ENST00000482352.1,ENST00000344843.12	Promoter1k	ENST00000344843.12	-35	ENSG00000242485.6	chr1:1401909:1407293:5385:-	MRPL20	mitochondrial ribosomal protein L20 [Source:HGNC Symbol;Acc:HGNC:14478]
chr1	1422850	1423008	peaks60	5.01203	ENST00000454272.2,ENST00000442470.1,ENST00000537107.6,ENST00000520296.5,ENST00000427211.3	Promoter1-2k	ENST00000427211.3	-1160	ENSG00000235098.9	chr1:1418420:1421769:3350:-	ANKRD65	ankyrin repeat domain 65 [Source:HGNC Symbol;Acc:HGNC:42950]
chr1	1427371	1427499	peaks61	9.47533	ENST00000378821.4	Promoter1-2k	ENST00000378821.4	1564	ENSG00000205116.4	chr1:1425871:1430255:4385:+	TMEM88B	transmembrane protein 88B [Source:HGNC Symbol;Acc:HGNC:37099]
chr1	1431947	1432084	peaks62	7.99167	ENST00000417917.1,ENST00000430109.1	Promoter2-3k	ENST00000417917.1	2504	ENSG00000225285.1	chr1:1430539:1434573:4035:-	LINC01770	long intergenic non-protein coding RNA 1770 [Source:HGNC Symbol;Acc:HGNC:52560]
chr1	1435598	1435779	peaks63	5.17368	ENST00000338660.5,ENST00000476993.2	Promoter1k	ENST00000476993.2	-1	ENSG00000179403.12	chr1:1434861:1442882:8022:+	VWA1	von Willebrand factor A domain containing 1 [Source:HGNC Symbol;Acc:HGNC:30910]
chr1	1441037	1441388	peaks64	9.08891	ENST00000476993.2	3'UTR	ENST00000476993.2	5523	ENSG00000179403.12	chr1:1434861:1442882:8022:+	VWA1	von Willebrand factor A domain containing 1 [Source:HGNC Symbol;Acc:HGNC:30910]
chr1	1471560	1471805	peaks65	13.97403	ENST00000673477.1,ENST00000308647.8	Promoter1k	ENST00000673477.1	-82	ENSG00000160072.20	chr1:1471765:1497848:26084:+	ATAD3B	ATPase family AAA domain containing 3B [Source:HGNC Symbol;Acc:HGNC:24007]
chr1	1492307	1492445	peaks66	1.39555	ENST00000673477.1,ENST00000308647.8	Intron	ENST00000641974.1	-10874	ENSG00000290916.1	chr1:1503250:1509466:6217:+		novel transcript
chr1	1511078	1511239	peaks67	8.12895	ENST00000378756.8,ENST00000378755.9	Promoter1k	ENST00000378756.8	-1003	ENSG00000197785.14	chr1:1512162:1534685:22524:+	ATAD3A	ATPase family AAA domain containing 3A [Source:HGNC Symbol;Acc:HGNC:25567]
chr1	1511616	1512145	peaks68	9.22249	ENST00000378756.8,ENST00000378755.9,ENST00000536055.6	Promoter1k	ENST00000378756.8	-281	ENSG00000197785.14	chr1:1512162:1534685:22524:+	ATAD3A	ATPase family AAA domain containing 3A [Source:HGNC Symbol;Acc:HGNC:25567]
chr1	1519895	1520006	peaks69	5.02804	ENST00000378756.8,ENST00000378755.9,ENST00000536055.6	Intron	ENST00000536055.6	7421	ENSG00000197785.14	chr1:1512162:1534685:22524:+	ATAD3A	ATPase family AAA domain containing 3A [Source:HGNC Symbol;Acc:HGNC:25567]
chr1	1543472	1543629	peaks70	3.45867	ENST00000378733.9	Promoter2-3k	ENST00000378733.9	-2927	ENSG00000205090.9	chr1:1534778:1540624:5847:-	TMEM240	transmembrane protein 240 [Source:HGNC Symbol;Acc:HGNC:25186]
chr1	1543737	1543973	peaks71	2.33937	ENST00000291386.4	Exon	ENST00000378733.9	-3231	ENSG00000205090.9	chr1:1534778:1540624:5847:-	TMEM240	transmembrane protein 240 [Source:HGNC Symbol;Acc:HGNC:25186]
chr1	1554544	1554872	peaks72	64.21346	ENST00000291386.4	Intron	ENST00000378733.9	-14084	ENSG00000205090.9	chr1:1534778:1540624:5847:-	TMEM240	transmembrane protein 240 [Source:HGNC Symbol;Acc:HGNC:25186]
chr1	1574401	1574952	peaks73	16.01712	ENST00000647566.1,ENST00000359060.5,ENST00000291386.4	Promoter1k	ENST00000359060.5	-93	ENSG00000160075.12	chr1:1541673:1574863:33191:-	SSU72	SSU72 homolog, RNA polymerase II CTD phosphatase [Source:HGNC Symbol;Acc:HGNC:25016]
chr1	1605350	1605462	peaks74	4.38724	NA	Intergenic	ENST00000658591.1	5092	ENSG00000286989.1	chr1:1600314:1602703:2390:+		novel transcript
chr1	1605663	1606197	peaks75	10.51479	NA	Intergenic	ENST00000658591.1	5616	ENSG00000286989.1	chr1:1600314:1602703:2390:+		novel transcript
chr1	1606333	1606637	peaks76	8.71864	NA	Intergenic	ENST00000658591.1	6171	ENSG00000286989.1	chr1:1600314:1602703:2390:+		novel transcript
chr1	1615173	1615452	peaks77	19.79123	ENST00000505820.7,ENST00000518681.6,ENST00000520777.6,ENST00000355826.10,ENST00000607222.1,ENST00000378712.5,ENST00000504599.6	Promoter1k	ENST00000505820.7,ENST00000518681.6,ENST00000520777.6,ENST00000355826.10	-187	ENSG00000197530.13	chr1:1615454:1630605:15152:+	MIB2	MIB E3 ubiquitin protein ligase 2 [Source:HGNC Symbol;Acc:HGNC:30577]
chr1	1615748	1615964	peaks78	4.27077	ENST00000505820.7,ENST00000518681.6,ENST00000520777.6,ENST00000355826.10,ENST00000607222.1,ENST00000378712.5,ENST00000504599.6	Promoter1k	ENST00000378712.5	-49	ENSG00000197530.13	chr1:1615454:1630605:15152:+	MIB2	MIB E3 ubiquitin protein ligase 2 [Source:HGNC Symbol;Acc:HGNC:30577]
chr1	1627992	1628090	peaks79	4.91374	ENST00000520777.6,ENST00000378708.5,ENST00000505820.7,ENST00000504599.6,ENST00000355826.10,ENST00000378712.5,ENST00000518681.6	Exon	ENST00000356026.10	-4132	ENSG00000189409.14	chr1:1632163:1635263:3101:+	MMP23B	matrix metallopeptidase 23B [Source:HGNC Symbol;Acc:HGNC:7171]
chr1	1659071	1659253	peaks80	7.93048	ENST00000341832.11,ENST00000629312.2,ENST00000407249.7,ENST00000340677.9,ENST00000626918.2,ENST00000629289.2,ENST00000607013.1	Promoter1k	ENST00000629312.2,ENST00000407249.7,ENST00000340677.9,ENST00000626918.2,ENST00000629289.2	-150	ENSG00000248333.9	chr1:1635225:1659012:23788:-	CDK11B	cyclin dependent kinase 11B [Source:HGNC Symbol;Acc:HGNC:1729]
chr1	1724256	1724629	peaks81	16.10828	ENST00000357760.6,ENST00000358779.9,ENST00000378633.5,ENST00000404249.8,ENST00000577672.1	Promoter1k	ENST00000577672.1	-69	ENSG00000227775.3	chr1:1724512:1737251:12740:+		ribosomal protein S7 (RPS7) pseudogene
chr1	1758243	1758365	peaks82	4.28253	ENST00000341991.7,ENST00000341426.9,ENST00000378625.5	Intron	ENST00000246421.4	-12312	ENSG00000290854.1	chr1:1724838:1745992:21155:-		novel transcript
chr1	1758797	1759462	peaks83	84.15875	ENST00000378625.5	Exon	ENST00000246421.4	-13138	ENSG00000290854.1	chr1:1724838:1745992:21155:-		novel transcript
chr1	1778563	1779236	peaks84	12.28135	ENST00000341426.9,ENST00000341991.7,ENST00000378625.5	Promoter1k	ENST00000341991.7	-110	ENSG00000008130.15	chr1:1751232:1780457:29226:-	NADK	NAD kinase [Source:HGNC Symbol;Acc:HGNC:29831]
chr1	1795135	1795330	peaks85	6.34312	ENST00000703708.1,ENST00000703700.1,ENST00000703703.1,ENST00000703705.1,ENST00000610897.4,ENST00000703704.1,ENST00000615252.5,ENST00000703699.1,ENST00000703693.1,ENST00000703694.1,ENST00000703710.1,ENST00000703706.1,ENST00000703696.1,ENST00000703692.1,ENST00000703697.1,ENST00000703707.1,ENST00000703709.1,ENST00000703711.1,ENST00000378609.9,ENST00000703701.1,ENST00000703702.1	Intron	ENST00000378625.5	-15164	ENSG00000008130.15	chr1:1751232:1780457:29226:-	NADK	NAD kinase [Source:HGNC Symbol;Acc:HGNC:29831]
chr1	1890936	1891822	peaks86	38.32165	ENST00000703692.1,ENST00000703710.1,ENST00000703711.1,ENST00000703701.1,ENST00000703697.1,ENST00000703693.1,ENST00000703709.1,ENST00000703694.1,ENST00000703699.1,ENST00000703707.1,ENST00000703706.1,ENST00000703702.1,ENST00000703705.1,ENST00000378609.9,ENST00000610897.4,ENST00000702668.1,ENST00000703696.1,ENST00000703700.1,ENST00000703704.1	Promoter1k	ENST00000702668.1	111	ENSG00000231050.3	chr1:1891223:1892726:1504:+	GNB1-DT	GNB1 divergent transcript [Source:HGNC Symbol;Acc:HGNC:55772]
chr1	1906369	1906500	peaks87	3.06262	NA	Intergenic	ENST00000307786.8	-8825	ENSG00000169885.10	chr1:1915108:1917296:2189:+	CALML6	calmodulin like 6 [Source:HGNC Symbol;Acc:HGNC:24193]
chr1	1909074	1909438	peaks88	28.29549	NA	Intergenic	ENST00000307786.8	-6004	ENSG00000169885.10	chr1:1915108:1917296:2189:+	CALML6	calmodulin like 6 [Source:HGNC Symbol;Acc:HGNC:24193]
chr1	1918904	1919834	peaks89	431.68716	ENST00000378602.3,ENST00000310991.8	Promoter1k	ENST00000310991.8	-90	ENSG00000178821.13	chr1:1917590:1919279:1690:-	TMEM52	transmembrane protein 52 [Source:HGNC Symbol;Acc:HGNC:27916]
chr1	1959950	1960239	peaks90	7.72258	ENST00000493964.5,ENST00000682832.2	Exon	ENST00000310991.8	-40816	ENSG00000178821.13	chr1:1917590:1919279:1690:-	TMEM52	transmembrane protein 52 [Source:HGNC Symbol;Acc:HGNC:27916]
chr1	1969124	1969453	peaks91	12.34624	ENST00000493964.5,ENST00000682832.2	Intron	ENST00000682832.2	34497	ENSG00000142609.20	chr1:1921951:2003837:81887:-	-	-
chr1	2003713	2003938	peaks92	12.67503	ENST00000682832.2,ENST00000493964.5	Promoter1k	ENST00000493964.5	11	ENSG00000142609.20	chr1:1921951:2003837:81887:-	-	-
chr1	2046528	2046741	peaks93	51.59968	NA	Intergenic	ENST00000449154.1	3435	ENSG00000226969.1	chr1:2049203:2050070:868:-	PRKCZ-DT	PRKCZ divergent transcript [Source:HGNC Symbol;Acc:HGNC:55824]
chr1	2049551	2049735	peaks94	8.46458	ENST00000449154.1,ENST00000378567.8	Promoter1k	ENST00000449154.1	427	ENSG00000226969.1	chr1:2049203:2050070:868:-	PRKCZ-DT	PRKCZ divergent transcript [Source:HGNC Symbol;Acc:HGNC:55824]
chr1	2050143	2050514	peaks95	106.07658	ENST00000449154.1,ENST00000378567.8	Promoter1k	ENST00000378567.8	-82	ENSG00000067606.17	chr1:2050411:2185395:134985:+	PRKCZ	protein kinase C zeta [Source:HGNC Symbol;Acc:HGNC:9412]
chr1	2061646	2061816	peaks96	3.23229	ENST00000378567.8	Intron	ENST00000378567.8	11320	ENSG00000067606.17	chr1:2050411:2185395:134985:+	PRKCZ	protein kinase C zeta [Source:HGNC Symbol;Acc:HGNC:9412]
chr1	2104613	2104751	peaks97	2.22915	ENST00000378567.8,ENST00000400921.6	Intron	ENST00000400921.6	31220	ENSG00000067606.17	chr1:2050411:2185395:134985:+	PRKCZ	protein kinase C zeta [Source:HGNC Symbol;Acc:HGNC:9412]
chr1	2109512	2109623	peaks98	1.97467	ENST00000378567.8,ENST00000400921.6	Intron	ENST00000606533.1	35711	ENSG00000271806.1	chr1:2141084:2145279:4196:-		novel transcript, antisense PRKCZ
chr1	2121849	2122106	peaks99	20.93940	ENST00000378567.8,ENST00000400921.6	Intron	ENST00000606533.1	23301	ENSG00000271806.1	chr1:2141084:2145279:4196:-		novel transcript, antisense PRKCZ
chr1	2122924	2123169	peaks100	6.59409	ENST00000378567.8,ENST00000400921.6	Intron	ENST00000606533.1	22232	ENSG00000271806.1	chr1:2141084:2145279:4196:-		novel transcript, antisense PRKCZ
chr1	2123576	2123693	peaks101	2.32337	ENST00000378567.8,ENST00000400921.6	Intron	ENST00000606533.1	21644	ENSG00000271806.1	chr1:2141084:2145279:4196:-		novel transcript, antisense PRKCZ
chr1	2124176	2124340	peaks102	6.44860	ENST00000378567.8,ENST00000400921.6	Intron	ENST00000606533.1	21021	ENSG00000271806.1	chr1:2141084:2145279:4196:-		novel transcript, antisense PRKCZ
chr1	2133168	2133663	peaks103	136.01421	ENST00000378567.8,ENST00000400921.6	Intron	ENST00000606533.1	11863	ENSG00000271806.1	chr1:2141084:2145279:4196:-		novel transcript, antisense PRKCZ
chr1	2139858	2140412	peaks104	15.27574	ENST00000378567.8,ENST00000400921.6	Intron	ENST00000606533.1	5144	ENSG00000271806.1	chr1:2141084:2145279:4196:-		novel transcript, antisense PRKCZ
chr1	2175187	2175305	peaks105	1.43620	ENST00000400921.6,ENST00000378567.8	Exon	ENST00000333854.2	8629	ENSG00000182873.5	chr1:2181794:2184389:2596:-	PRKCZ-AS1	PRKCZ antisense RNA 1 [Source:HGNC Symbol;Acc:HGNC:40477]
chr1	2189666	2189801	peaks106	5.43047	ENST00000378546.9	3'UTR	ENST00000378546.9	5038	ENSG00000162585.17	chr1:2184461:2212720:28260:-	FAAP20	FA core complex associated protein 20 [Source:HGNC Symbol;Acc:HGNC:26428]
chr1	2199315	2199531	peaks107	13.05393	NA	Intergenic	ENST00000400919.7	-4648	ENSG00000162585.17	chr1:2184461:2212720:28260:-	FAAP20	FA core complex associated protein 20 [Source:HGNC Symbol;Acc:HGNC:26428]
chr1	2204815	2205373	peaks108	29.23514	NA	Intergenic	ENST00000442483.2	-7429	ENSG00000234396.3	chr1:2212523:2220738:8216:+		novel transcript
chr1	2227501	2228036	peaks109	32.44837	ENST00000378536.5	Promoter1k	ENST00000378536.5	-550	ENSG00000157933.11	chr1:2227388:2310213:82826:+	SKI	SKI proto-oncogene [Source:HGNC Symbol;Acc:HGNC:10896]
chr1	2255882	2256160	peaks110	2.43280	ENST00000378536.5	Intron	ENST00000378536.5	27702	ENSG00000157933.11	chr1:2227388:2310213:82826:+	SKI	SKI proto-oncogene [Source:HGNC Symbol;Acc:HGNC:10896]
chr1	2316696	2316954	peaks111	8.75919	ENST00000659232.1,ENST00000661319.1	Promoter1-2k	ENST00000659232.1,ENST00000661319.1	1785	ENSG00000287356.1	chr1:2315040:2323085:8046:+		novel transcript, antisense to MORN1
chr1	2340676	2340874	peaks112	3.83241	ENST00000378531.8	Intron	ENST00000417061.2	11082	ENSG00000269896.2	chr1:2350414:2352820:2407:-		small nuclear ribonucleoprotein N (SNRPN) pseudogene
chr1	2372862	2372985	peaks113	4.81248	ENST00000378529.7,ENST00000378531.8	Intron	ENST00000607858.1	-9296	ENSG00000272420.1	chr1:2363061:2363628:568:-		novel transcript, sense intronic to MORN1
chr1	2391575	2391838	peaks114	9.28261	ENST00000378531.8,ENST00000378529.7,ENST00000378513.7,ENST00000378518.5,ENST00000605895.6,ENST00000378512.5	Promoter1k	ENST00000378529.7	0	ENSG00000116151.14	chr1:2321253:2391707:70455:-	MORN1	MORN repeat containing 1 [Source:HGNC Symbol;Acc:HGNC:25852]
chr1	2406164	2406265	peaks115	2.18534	ENST00000507596.5,ENST00000288774.8,ENST00000447513.7	Intron	ENST00000507596.5	6325	ENSG00000157911.11	chr1:2403964:2413797:9834:-	PEX10	peroxisomal biogenesis factor 10 [Source:HGNC Symbol;Acc:HGNC:8851]
chr1	2412157	2412754	peaks116	29.69005	ENST00000507596.5,ENST00000447513.7,ENST00000288774.8	Promoter1k	ENST00000507596.5	84	ENSG00000157911.11	chr1:2403964:2413797:9834:-	PEX10	peroxisomal biogenesis factor 10 [Source:HGNC Symbol;Acc:HGNC:8851]
chr1	2413308	2413572	peaks117	5.38481	ENST00000507596.5,ENST00000447513.7,ENST00000288774.8	Promoter1k	ENST00000447513.7,ENST00000288774.8	-876	ENSG00000157911.11	chr1:2403964:2413797:9834:-	PEX10	peroxisomal biogenesis factor 10 [Source:HGNC Symbol;Acc:HGNC:8851]
chr1	2494282	2494527	peaks118	9.77462	ENST00000442305.1	Promoter1k	ENST00000442305.1	74	ENSG00000229393.1	chr1:2493437:2494479:1043:-		novel transcript
chr1	2508951	2509234	peaks119	4.59276	ENST00000378466.9,ENST00000435556.8	Exon	ENST00000442305.1	-14614	ENSG00000229393.1	chr1:2493437:2494479:1043:-		novel transcript
chr1	2526748	2526892	peaks120	4.54335	ENST00000435556.8,ENST00000378466.9	Promoter1k	ENST00000435556.8,ENST00000378466.9	-224	ENSG00000157881.16	chr1:2508537:2526597:18061:-	PANK4	pantothenate kinase 4 (inactive) [Source:HGNC Symbol;Acc:HGNC:19366]
chr1	2546072	2546452	peaks121	39.74580	ENST00000644246.1	Exon	ENST00000449660.5	5844	ENSG00000238164.6	chr1:2549920:2557031:7112:-	TNFRSF14-AS1	TNFRSF14 antisense RNA 1 [Source:HGNC Symbol;Acc:HGNC:26966]
chr1	2546946	2547207	peaks122	12.47513	ENST00000644246.1	Exon	ENST00000449660.5	5029	ENSG00000238164.6	chr1:2549920:2557031:7112:-	TNFRSF14-AS1	TNFRSF14 antisense RNA 1 [Source:HGNC Symbol;Acc:HGNC:26966]
chr1	2578362	2578602	peaks123	17.34209	ENST00000424215.1	Promoter2-3k	ENST00000424215.1	-3078	ENSG00000228037.1	chr1:2581560:2584533:2974:+		novel transcript
chr1	2586289	2586781	peaks124	73.74664	ENST00000686752.2,ENST00000378425.9,ENST00000444521.6,ENST00000419916.8,ENST00000378424.9,ENST00000537325.6,ENST00000378427.6	Promoter1k	ENST00000378425.9,ENST00000444521.6	-215	ENSG00000157870.17	chr1:2586491:2591469:4979:+	PRXL2B	peroxiredoxin like 2B [Source:HGNC Symbol;Acc:HGNC:28390]
chr1	2587045	2587176	peaks125	4.18244	ENST00000378425.9,ENST00000444521.6,ENST00000419916.8,ENST00000378424.9,ENST00000537325.6,ENST00000378427.6	Promoter1k	ENST00000378427.6	313	ENSG00000157870.17	chr1:2586491:2591469:4979:+	PRXL2B	peroxiredoxin like 2B [Source:HGNC Symbol;Acc:HGNC:28390]
chr1	2611209	2611562	peaks126	92.37596	ENST00000502556.5,ENST00000378412.8	Exon	ENST00000502556.5	18108	ENSG00000142606.16	chr1:2590639:2633016:42378:-	MMEL1	membrane metalloendopeptidase like 1 [Source:HGNC Symbol;Acc:HGNC:14668]
chr1	2642793	2642930	peaks127	3.38147	ENST00000401095.9,ENST00000637179.1	Intron	ENST00000378412.8	-9846	ENSG00000142606.16	chr1:2590639:2633016:42378:-	MMEL1	membrane metalloendopeptidase like 1 [Source:HGNC Symbol;Acc:HGNC:14668]
chr1	2652244	2652473	peaks128	8.98703	ENST00000401095.9,ENST00000637179.1	Intron	ENST00000378412.8	-19343	ENSG00000142606.16	chr1:2590639:2633016:42378:-	MMEL1	membrane metalloendopeptidase like 1 [Source:HGNC Symbol;Acc:HGNC:14668]
chr1	2653292	2653448	peaks129	8.07325	ENST00000401095.9,ENST00000637179.1	Intron	ENST00000378412.8	-20354	ENSG00000142606.16	chr1:2590639:2633016:42378:-	MMEL1	membrane metalloendopeptidase like 1 [Source:HGNC Symbol;Acc:HGNC:14668]
chr1	2653649	2654243	peaks130	17.01621	ENST00000401095.9,ENST00000637179.1	Intron	ENST00000378412.8	-20930	ENSG00000142606.16	chr1:2590639:2633016:42378:-	MMEL1	membrane metalloendopeptidase like 1 [Source:HGNC Symbol;Acc:HGNC:14668]
chr1	2671770	2671871	peaks131	4.78300	ENST00000401095.9,ENST00000637179.1	Intron	ENST00000378412.8	-38805	ENSG00000142606.16	chr1:2590639:2633016:42378:-	MMEL1	membrane metalloendopeptidase like 1 [Source:HGNC Symbol;Acc:HGNC:14668]
chr1	2677609	2677719	peaks132	7.93048	ENST00000401095.9,ENST00000637179.1	Intron	ENST00000378412.8	-44648	ENSG00000142606.16	chr1:2590639:2633016:42378:-	MMEL1	membrane metalloendopeptidase like 1 [Source:HGNC Symbol;Acc:HGNC:14668]
chr1	2682915	2683099	peaks133	6.97187	ENST00000401095.9,ENST00000637179.1	Intron	ENST00000378412.8	-49991	ENSG00000142606.16	chr1:2590639:2633016:42378:-	MMEL1	membrane metalloendopeptidase like 1 [Source:HGNC Symbol;Acc:HGNC:14668]
chr1	2684014	2684229	peaks134	12.47744	ENST00000401095.9,ENST00000637179.1	Intron	ENST00000378412.8	-51106	ENSG00000142606.16	chr1:2590639:2633016:42378:-	MMEL1	membrane metalloendopeptidase like 1 [Source:HGNC Symbol;Acc:HGNC:14668]
chr1	2694954	2695053	peaks135	2.51425	ENST00000401095.9,ENST00000637179.1	Intron	ENST00000378412.8	-61988	ENSG00000142606.16	chr1:2590639:2633016:42378:-	MMEL1	membrane metalloendopeptidase like 1 [Source:HGNC Symbol;Acc:HGNC:14668]
chr1	2697424	2697539	peaks136	1.89423	ENST00000401095.9,ENST00000637179.1	Intron	ENST00000378412.8	-64466	ENSG00000142606.16	chr1:2590639:2633016:42378:-	MMEL1	membrane metalloendopeptidase like 1 [Source:HGNC Symbol;Acc:HGNC:14668]
chr1	2759538	2759645	peaks137	4.28018	ENST00000401095.9,ENST00000637179.1	Intron	ENST00000648684.1	-8499	ENSG00000285945.1	chr1:2768091:2784733:16643:+		novel transcript, antisense to TTC34
chr1	2801649	2801878	peaks138	36.12518	ENST00000401095.9	Promoter1k	ENST00000401095.9	-71	ENSG00000215912.13	chr1:2636986:2801693:164708:-	TTC34	tetratricopeptide repeat domain 34 [Source:HGNC Symbol;Acc:HGNC:34297]
chr1	2822100	2822290	peaks139	2.52906	NA	Intergenic	ENST00000429389.1	-7197	ENSG00000231630.1	chr1:2814432:2814998:567:-		novel transcript
chr1	2960552	2961045	peaks140	6.80716	ENST00000641229.1	Promoter2-3k	ENST00000641229.1	2616	ENSG00000284745.1	chr1:2960658:2968707:8050:-		novel transcript
chr1	3094035	3094178	peaks141	3.83241	ENST00000511072.5,ENST00000514189.5,ENST00000378391.6,ENST00000270722.10	Intron	ENST00000514189.5	24896	ENSG00000142611.17	chr1:3069168:3438621:369454:+	PRDM16	PR/SET domain 16 [Source:HGNC Symbol;Acc:HGNC:14000]
chr1	3129420	3129528	peaks142	1.65084	ENST00000635819.1	Promoter1-2k	ENST00000635819.1	1499	ENSG00000283572.1	chr1:3127975:3128035:61:+	MIR4251	microRNA 4251 [Source:HGNC Symbol;Acc:HGNC:38370]
chr1	3146985	3147128	peaks143	3.16006	ENST00000511072.5,ENST00000514189.5,ENST00000378391.6,ENST00000270722.10	Intron	ENST00000440516.1	-13348	ENSG00000226286.1	chr1:3132927:3133709:783:-		novel transcript
chr1	3181138	3181267	peaks144	3.60170	ENST00000511072.5,ENST00000514189.5,ENST00000378391.6,ENST00000270722.10	Intron	ENST00000624175.1	-24785	ENSG00000279839.1	chr1:3205988:3208664:2677:+		TEC
chr1	3181528	3181935	peaks145	4.91900	ENST00000511072.5,ENST00000514189.5,ENST00000378391.6,ENST00000270722.10	Intron	ENST00000624175.1	-24256	ENSG00000279839.1	chr1:3205988:3208664:2677:+		TEC
chr1	3251899	3252079	peaks146	1.97832	ENST00000378391.6,ENST00000514189.5,ENST00000511072.5,ENST00000270722.10	Intron	ENST00000624175.1	46001	ENSG00000279839.1	chr1:3205988:3208664:2677:+		TEC
chr1	3255969	3256111	peaks147	2.88165	ENST00000378391.6,ENST00000514189.5,ENST00000511072.5,ENST00000270722.10	Intron	ENST00000624175.1	50052	ENSG00000279839.1	chr1:3205988:3208664:2677:+		TEC
chr1	3306805	3307065	peaks148	12.75603	ENST00000607061.1	Exon	ENST00000607061.1	3161	ENSG00000272235.1	chr1:3306636:3310096:3461:-		novel transcript
chr1	3313050	3313423	peaks149	56.90402	ENST00000607061.1	Promoter2-3k	ENST00000607061.1	-3141	ENSG00000272235.1	chr1:3306636:3310096:3461:-		novel transcript
chr1	3320851	3321043	peaks150	1.62107	ENST00000669140.1	Promoter2-3k	ENST00000669140.1	2202	ENSG00000287828.1	chr1:3313052:3323149:10098:-		novel transcript, antisense to PRDM16
chr1	3409673	3409900	peaks151	5.74733	ENST00000378391.6,ENST00000270722.10,ENST00000511072.5,ENST00000514189.5	Intron	ENST00000665088.1	-35859	ENSG00000286518.1	chr1:3367815:3373928:6114:-		novel transcript, antisense to PRDM16
chr1	3453208	3453618	peaks152	5.44614	ENST00000378378.9	Promoter1-2k	ENST00000378378.9	-1252	ENSG00000130762.15	chr1:3454665:3481113:26449:+	ARHGEF16	Rho guanine nucleotide exchange factor 16 [Source:HGNC Symbol;Acc:HGNC:15515]
chr1	3454309	3454847	peaks153	21.01127	ENST00000378378.9	Promoter1k	ENST00000378378.9	-87	ENSG00000130762.15	chr1:3454665:3481113:26449:+	ARHGEF16	Rho guanine nucleotide exchange factor 16 [Source:HGNC Symbol;Acc:HGNC:15515]
chr1	3460671	3460982	peaks154	10.17630	ENST00000378378.9	Intron	ENST00000378373.5	-5178	ENSG00000130762.15	chr1:3454665:3481113:26449:+	ARHGEF16	Rho guanine nucleotide exchange factor 16 [Source:HGNC Symbol;Acc:HGNC:15515]
chr1	3470557	3470709	peaks155	4.49967	ENST00000378371.6,ENST00000378373.5,ENST00000378378.9	Intron	ENST00000378371.6	3662	ENSG00000130762.15	chr1:3454665:3481113:26449:+	ARHGEF16	Rho guanine nucleotide exchange factor 16 [Source:HGNC Symbol;Acc:HGNC:15515]
chr1	3504188	3504480	peaks156	29.88305	ENST00000356575.9,ENST00000697102.1,ENST00000294599.8	Intron	ENST00000606489.1	17088	ENSG00000272088.1	chr1:3487246:3487627:382:+		novel transcript
chr1	3510262	3510778	peaks157	43.15451	ENST00000697102.1,ENST00000356575.9,ENST00000294599.8	Intron	ENST00000697102.1	20903	ENSG00000162591.17	chr1:3487951:3611508:123558:-	MEGF6	multiple EGF like domains 6 [Source:HGNC Symbol;Acc:HGNC:3232]
chr1	3515951	3516673	peaks158	32.78814	ENST00000294599.8,ENST00000697102.1,ENST00000356575.9	Intron	ENST00000697102.1	15111	ENSG00000162591.17	chr1:3487951:3611508:123558:-	MEGF6	multiple EGF like domains 6 [Source:HGNC Symbol;Acc:HGNC:3232]
chr1	3531406	3531612	peaks159	11.70340	ENST00000697102.1,ENST00000294599.8	Promoter1k	ENST00000294599.8	-61	ENSG00000162591.17	chr1:3487951:3611508:123558:-	MEGF6	multiple EGF like domains 6 [Source:HGNC Symbol;Acc:HGNC:3232]
chr1	3553571	3553668	peaks160	2.82265	ENST00000356575.9	Intron	ENST00000385042.1	7170	ENSG00000207776.1	chr1:3560695:3560790:96:-	MIR551A	microRNA 551a [Source:HGNC Symbol;Acc:HGNC:32806]
chr1	3568762	3568873	peaks161	5.02804	ENST00000356575.9	Intron	ENST00000385042.1	-8028	ENSG00000207776.1	chr1:3560695:3560790:96:-	MIR551A	microRNA 551a [Source:HGNC Symbol;Acc:HGNC:32806]
chr1	3583239	3583372	peaks162	3.34989	ENST00000356575.9	Intron	ENST00000385042.1	-22516	ENSG00000207776.1	chr1:3560695:3560790:96:-	MIR551A	microRNA 551a [Source:HGNC Symbol;Acc:HGNC:32806]
chr1	3611564	3611736	peaks163	9.17952	ENST00000356575.9	Promoter1k	ENST00000356575.9	-142	ENSG00000162591.17	chr1:3487951:3611508:123558:-	MEGF6	multiple EGF like domains 6 [Source:HGNC Symbol;Acc:HGNC:3232]
chr1	3613931	3614069	peaks164	4.68430	ENST00000356575.9	Promoter2-3k	ENST00000356575.9	-2492	ENSG00000162591.17	chr1:3487951:3611508:123558:-	MEGF6	multiple EGF like domains 6 [Source:HGNC Symbol;Acc:HGNC:3232]
chr1	3624764	3625128	peaks165	51.27554	ENST00000435049.2,ENST00000688510.1,ENST00000378344.7,ENST00000344579.5	Promoter1k	ENST00000378344.7	-69	ENSG00000158109.15	chr1:3625015:3630127:5113:+	TPRG1L	tumor protein p63 regulated 1 like [Source:HGNC Symbol;Acc:HGNC:27007]
chr1	3645301	3645490	peaks166	6.95349	ENST00000270708.12,ENST00000378322.7	Intron	ENST00000378322.7	4662	ENSG00000116213.16	chr1:3630767:3652761:21995:-	WRAP73	WD repeat containing, antisense to TP73 [Source:HGNC Symbol;Acc:HGNC:12759]
chr1	3652196	3652311	peaks167	6.52104	ENST00000378295.9,ENST00000604074.5,ENST00000357733.7,ENST00000346387.8,ENST00000354437.8	Promoter1k	ENST00000378295.9	-262	ENSG00000078900.15	chr1:3652516:3736201:83686:+	TP73	tumor protein p73 [Source:HGNC Symbol;Acc:HGNC:12003]
chr1	3674819	3675067	peaks168	17.07258	ENST00000346387.8,ENST00000378295.9,ENST00000604074.5,ENST00000357733.7,ENST00000354437.8	Intron	ENST00000443034.1	-6171	ENSG00000227589.1	chr1:3658938:3668772:9835:-	TP73-AS3	TP73 antisense RNA 3 [Source:HGNC Symbol;Acc:HGNC:40590]
chr1	3731017	3731155	peaks169	2.24943	ENST00000603362.5,ENST00000354437.8,ENST00000378280.5,ENST00000378295.9,ENST00000378288.8,ENST00000357733.7,ENST00000378290.4,ENST00000378285.5	Exon	ENST00000611447.1	-5857	ENSG00000276189.1	chr1:3736943:3737103:161:+
chr1	3772387	3772901	peaks170	33.88061	ENST00000642557.4,ENST00000561886.2,ENST00000444870.7	Promoter1k	ENST00000642557.4	-105	ENSG00000235169.11	chr1:3772749:3775982:3234:+	SMIM1	small integral membrane protein 1 (Vel blood group) [Source:HGNC Symbol;Acc:HGNC:44204]
chr1	3796531	3796684	peaks171	12.62602	ENST00000378251.3	Promoter1k	ENST00000378251.3	-110	ENSG00000130764.10	chr1:3778559:3796498:17940:-	LRRC47	leucine rich repeat containing 47 [Source:HGNC Symbol;Acc:HGNC:29207]
chr1	3811370	3811625	peaks172	84.76674	NA	Intergenic	ENST00000378251.3	-15000	ENSG00000130764.10	chr1:3778559:3796498:17940:-	LRRC47	leucine rich repeat containing 47 [Source:HGNC Symbol;Acc:HGNC:29207]
chr1	3825085	3825228	peaks173	3.60166	ENST00000461667.2,ENST00000675666.1,ENST00000674623.1,ENST00000674544.1,ENST00000676052.1,ENST00000675375.1,ENST00000378230.8,ENST00000674558.1,ENST00000675677.1,ENST00000428079.6	Intron	ENST00000378251.3	-28659	ENSG00000130764.10	chr1:3778559:3796498:17940:-	LRRC47	leucine rich repeat containing 47 [Source:HGNC Symbol;Acc:HGNC:29207]
chr1	3857003	3857461	peaks174	33.49308	ENST00000674544.1,ENST00000494653.5,ENST00000378230.8,ENST00000674623.1,ENST00000675666.1,ENST00000675677.1,ENST00000676052.1,ENST00000378223.3,ENST00000675375.1,ENST00000428079.6,ENST00000461667.2,ENST00000625756.2,ENST00000338895.7,ENST00000674558.1,ENST00000378209.8	Promoter1k	ENST00000428079.6,ENST00000461667.2	1	ENSG00000116198.14	chr1:3812086:3857396:45311:-	CEP104	centrosomal protein 104 [Source:HGNC Symbol;Acc:HGNC:24866]
chr1	3868521	3868775	peaks175	63.95285	ENST00000338895.7,ENST00000378209.8	Intron	ENST00000378209.8	11172	ENSG00000169598.17	chr1:3857267:3885429:28163:+	DFFB	DNA fragmentation factor subunit beta [Source:HGNC Symbol;Acc:HGNC:2773]
chr1	3900180	3900628	peaks176	23.58055	ENST00000442673.2,ENST00000439488.1,ENST00000693306.1,ENST00000680169.1,ENST00000680535.1,ENST00000361605.4	Promoter1k	ENST00000442673.2	1	ENSG00000236423.8	chr1:3900347:3917225:16879:+	LINC01134	long intergenic non-protein coding RNA 1134 [Source:HGNC Symbol;Acc:HGNC:49449]
chr1	3900835	3900975	peaks177	4.44856	ENST00000442673.2,ENST00000439488.1,ENST00000693306.1,ENST00000680169.1,ENST00000680535.1,ENST00000361605.4	Promoter1k	ENST00000693306.1	468	ENSG00000236423.8	chr1:3900347:3917225:16879:+	LINC01134	long intergenic non-protein coding RNA 1134 [Source:HGNC Symbol;Acc:HGNC:49449]
chr1	3901162	3901492	peaks178	7.98317	ENST00000442673.2,ENST00000439488.1,ENST00000693306.1,ENST00000680169.1,ENST00000680535.1,ENST00000361605.4	Promoter1k	ENST00000693306.1	890	ENSG00000236423.8	chr1:3900347:3917225:16879:+	LINC01134	long intergenic non-protein coding RNA 1134 [Source:HGNC Symbol;Acc:HGNC:49449]
chr1	3929570	3929690	peaks179	3.95004	NA	Intergenic	ENST00000412674.1	-10987	ENSG00000233304.7	chr1:3940486:3955262:14777:+	LINC01346	long intergenic non-protein coding RNA 1346 [Source:HGNC Symbol;Acc:HGNC:50563]
chr1	4320673	4320799	peaks180	3.32500	NA	Intergenic	ENST00000423197.2	-91315	ENSG00000235054.4	chr1:4412027:4424689:12663:+	-	-
chr1	4331694	4331805	peaks181	1.89423	NA	Intergenic	ENST00000423197.2	-80301	ENSG00000235054.4	chr1:4412027:4424689:12663:+	-	-
chr1	4632494	4632672	peaks182	10.44831	NA	Intergenic	ENST00000378191.5	-22026	ENSG00000196581.11	chr1:4654609:4792534:137926:+	AJAP1	adherens junctions associated protein 1 [Source:HGNC Symbol;Acc:HGNC:30801]
chr1	4659666	4659785	peaks183	1.60729	ENST00000378191.5,ENST00000378190.7	Intron	ENST00000378190.7	4994	ENSG00000196581.11	chr1:4654609:4792534:137926:+	AJAP1	adherens junctions associated protein 1 [Source:HGNC Symbol;Acc:HGNC:30801]
chr1	4667058	4667267	peaks184	1.34048	ENST00000378191.5,ENST00000378190.7	Intron	ENST00000378190.7	12431	ENSG00000196581.11	chr1:4654609:4792534:137926:+	AJAP1	adherens junctions associated protein 1 [Source:HGNC Symbol;Acc:HGNC:30801]
chr1	4691224	4691360	peaks185	3.60166	ENST00000378191.5,ENST00000378190.7	Intron	ENST00000378190.7	36560	ENSG00000196581.11	chr1:4654609:4792534:137926:+	AJAP1	adherens junctions associated protein 1 [Source:HGNC Symbol;Acc:HGNC:30801]
chr1	4697023	4697159	peaks186	1.78022	ENST00000378191.5,ENST00000378190.7	Intron	ENST00000658045.1	36654	ENSG00000287586.1	chr1:4730211:4734992:4782:-		novel transcript, antisense to AJAP1
chr1	4965398	4965524	peaks187	1.85258	ENST00000641254.1	Intron	ENST00000641254.1	7837	ENSG00000284739.1	chr1:4963954:4973298:9345:-		novel transcript
chr1	5386840	5387158	peaks188	7.30712	NA	Intergenic	ENST00000641871.1	-79605	ENSG00000284616.1	chr1:5301928:5307394:5467:-		novel transcript
chr1	5404518	5405051	peaks189	40.92758	NA	Intergenic	ENST00000641583.1	77243	ENSG00000284666.1	chr1:5480787:5482028:1242:-		novel transcript
chr1	5485553	5485652	peaks190	2.11976	NA	Intergenic	ENST00000641583.1	-3575	ENSG00000284666.1	chr1:5480787:5482028:1242:-		novel transcript
chr1	5612043	5612235	peaks191	4.39554	ENST00000637702.1,ENST00000413887.1	Intron	ENST00000579887.1	48068	ENSG00000264341.1	chr1:5564071:5564143:73:+
chr1	5707543	5708087	peaks192	10.21381	NA	Intergenic	ENST00000413887.1	-39520	ENSG00000236948.2	chr1:5561709:5668295:106587:-		novel transcript
chr1	5716622	5716808	peaks193	10.25054	NA	Intergenic	ENST00000413887.1	-48420	ENSG00000236948.2	chr1:5561709:5668295:106587:-		novel transcript
chr1	5741390	5741549	peaks194	2.83445	ENST00000701409.1	Intron	ENST00000701409.1	29983	ENSG00000289893.1	chr1:5733358:5771453:38096:-		novel transcript
chr1	5795944	5796484	peaks195	12.71203	NA	Intergenic	ENST00000701409.1	-24761	ENSG00000289893.1	chr1:5733358:5771453:38096:-		novel transcript
chr1	5892020	5892169	peaks196	2.79502	ENST00000378156.9,ENST00000622020.4	Intron	ENST00000582517.1	-29354	ENSG00000264101.1	chr1:5862672:5862741:70:-	MIR4689	microRNA 4689 [Source:HGNC Symbol;Acc:HGNC:41895]
chr1	5968318	5968425	peaks197	1.57383	ENST00000622020.4,ENST00000378156.9	Intron	ENST00000378097.6	-23890	ENSG00000069424.16	chr1:5990927:6101193:110267:+	KCNAB2	potassium voltage-gated channel subfamily A regulatory beta subunit 2 [Source:HGNC Symbol;Acc:HGNC:6229]
chr1	5979979	5980213	peaks198	6.70218	ENST00000622020.4,ENST00000378156.9	Intron	ENST00000378097.6	-12166	ENSG00000069424.16	chr1:5990927:6101193:110267:+	KCNAB2	potassium voltage-gated channel subfamily A regulatory beta subunit 2 [Source:HGNC Symbol;Acc:HGNC:6229]
chr1	5992165	5992600	peaks199	13.33903	ENST00000378097.6,ENST00000378156.9,ENST00000622020.4,ENST00000666163.1,ENST00000671676.1,ENST00000653262.1,ENST00000341524.6,ENST00000462676.3	Promoter1k	ENST00000378156.9	42	ENSG00000131697.18	chr1:5862811:5992473:129663:-	NPHP4	nephrocystin 4 [Source:HGNC Symbol;Acc:HGNC:19104]
chr1	6021876	6022097	peaks200	3.88102	ENST00000341524.6,ENST00000462676.3,ENST00000653262.1,ENST00000666163.1,ENST00000378097.6,ENST00000671676.1	Intron	ENST00000428161.6	-4026	ENSG00000069424.16	chr1:5990927:6101193:110267:+	KCNAB2	potassium voltage-gated channel subfamily A regulatory beta subunit 2 [Source:HGNC Symbol;Acc:HGNC:6229]
chr1	6026181	6026399	peaks201	10.96697	ENST00000428161.6,ENST00000352527.6,ENST00000663169.1,ENST00000656198.1,ENST00000602612.5,ENST00000666299.1,ENST00000652845.1,ENST00000669250.1	Promoter1k	ENST00000656198.1	-4	ENSG00000069424.16	chr1:5990927:6101193:110267:+	KCNAB2	potassium voltage-gated channel subfamily A regulatory beta subunit 2 [Source:HGNC Symbol;Acc:HGNC:6229]
chr1	6027356	6027500	peaks202	15.57775	ENST00000669250.1	Promoter1k	ENST00000669250.1	131	ENSG00000069424.16	chr1:5990927:6101193:110267:+	KCNAB2	potassium voltage-gated channel subfamily A regulatory beta subunit 2 [Source:HGNC Symbol;Acc:HGNC:6229]
chr1	6041388	6041582	peaks203	2.44180	ENST00000378092.6,ENST00000671676.1,ENST00000164247.5,ENST00000668559.1,ENST00000472700.7,ENST00000341524.6,ENST00000378097.6,ENST00000602612.5,ENST00000428161.6,ENST00000656198.1,ENST00000666163.1,ENST00000653262.1,ENST00000669250.1,ENST00000652845.1,ENST00000663169.1,ENST00000462676.3,ENST00000352527.6,ENST00000666299.1	Intron	ENST00000378083.8	-4403	ENSG00000069424.16	chr1:5990927:6101193:110267:+	KCNAB2	potassium voltage-gated channel subfamily A regulatory beta subunit 2 [Source:HGNC Symbol;Acc:HGNC:6229]
chr1	6127790	6128120	peaks204	118.37482	ENST00000262450.8	Exon	ENST00000262450.8	52366	ENSG00000116254.18	chr1:6101787:6180321:78535:-	CHD5	chromodomain helicase DNA binding protein 5 [Source:HGNC Symbol;Acc:HGNC:16816]
chr1	6148639	6148863	peaks205	8.13953	ENST00000262450.8	Exon	ENST00000262450.8	31570	ENSG00000116254.18	chr1:6101787:6180321:78535:-	CHD5	chromodomain helicase DNA binding protein 5 [Source:HGNC Symbol;Acc:HGNC:16816]
chr1	6157272	6157378	peaks206	2.97332	ENST00000262450.8	Intron	ENST00000262450.8	22996	ENSG00000116254.18	chr1:6101787:6180321:78535:-	CHD5	chromodomain helicase DNA binding protein 5 [Source:HGNC Symbol;Acc:HGNC:16816]
chr1	6172675	6172804	peaks207	3.18453	ENST00000262450.8,ENST00000484532.6	Intron	ENST00000262450.8	7581	ENSG00000116254.18	chr1:6101787:6180321:78535:-	CHD5	chromodomain helicase DNA binding protein 5 [Source:HGNC Symbol;Acc:HGNC:16816]
chr1	6199464	6199827	peaks208	126.33013	ENST00000234875.9	Promoter1k	ENST00000234875.9	-51	ENSG00000116251.11	chr1:6185020:6209389:24370:-	RPL22	ribosomal protein L22 [Source:HGNC Symbol;Acc:HGNC:10315]
chr1	6205302	6205419	peaks209	2.91032	ENST00000455744.1,ENST00000377939.5	Promoter1k	ENST00000455744.1	419	ENSG00000226944.1	chr1:6204840:6205780:941:-	RNF207-AS1	RNF207 antisense RNA 1 [Source:HGNC Symbol;Acc:HGNC:41286]
chr1	6205998	6206315	peaks210	3.61544	ENST00000455744.1,ENST00000377939.5	Promoter1k	ENST00000377939.5	38	ENSG00000158286.13	chr1:6205475:6221299:15825:+	RNF207	ring finger protein 207 [Source:HGNC Symbol;Acc:HGNC:32947]
chr1	6219723	6219930	peaks211	4.26200	ENST00000377939.5	3'UTR	ENST00000377939.5	13708	ENSG00000158286.13	chr1:6205475:6221299:15825:+	RNF207	ring finger protein 207 [Source:HGNC Symbol;Acc:HGNC:32947]
chr1	6220308	6220573	peaks212	68.98675	ENST00000377939.5	3'UTR	ENST00000650463.1	-14251	ENSG00000225077.3	chr1:6234692:6239444:4753:+	ICMT-DT	ICMT divergent transcript [Source:HGNC Symbol;Acc:HGNC:28620]
chr1	6235969	6236197	peaks213	10.48564	ENST00000343813.10,ENST00000441724.1	Promoter1k	ENST00000343813.10	-119	ENSG00000116237.16	chr1:6221193:6235972:14780:-	ICMT	isoprenylcysteine carboxyl methyltransferase [Source:HGNC Symbol;Acc:HGNC:5350]
chr1	6294234	6294579	peaks214	36.26051	ENST00000377842.7,ENST00000377855.6,ENST00000377845.7,ENST00000608083.5,ENST00000361521.9	Intron	ENST00000377893.3	-33309	ENSG00000158292.7	chr1:6247353:6261098:13746:-	GPR153	G protein-coupled receptor 153 [Source:HGNC Symbol;Acc:HGNC:23618]
chr1	6299719	6299846	peaks215	3.33678	ENST00000361521.9,ENST00000377842.7,ENST00000377855.6,ENST00000377845.7,ENST00000608083.5	Intron	ENST00000377893.3	-38685	ENSG00000158292.7	chr1:6247353:6261098:13746:-	GPR153	G protein-coupled receptor 153 [Source:HGNC Symbol;Acc:HGNC:23618]
chr1	6301577	6301909	peaks216	12.62967	ENST00000361521.9,ENST00000377842.7,ENST00000377855.6,ENST00000377845.7,ENST00000608083.5	Intron	ENST00000377893.3	-40645	ENSG00000158292.7	chr1:6247353:6261098:13746:-	GPR153	G protein-coupled receptor 153 [Source:HGNC Symbol;Acc:HGNC:23618]
chr1	6348743	6349037	peaks217	5.43047	ENST00000377845.7,ENST00000377855.6,ENST00000608083.5,ENST00000361521.9,ENST00000377842.7	Intron	ENST00000377842.7	10454	ENSG00000097021.21	chr1:6264269:6393767:129499:-	ACOT7	acyl-CoA thioesterase 7 [Source:HGNC Symbol;Acc:HGNC:24157]
chr1	6358091	6358685	peaks218	93.67425	ENST00000377842.7	Promoter1k	ENST00000377842.7	956	ENSG00000097021.21	chr1:6264269:6393767:129499:-	ACOT7	acyl-CoA thioesterase 7 [Source:HGNC Symbol;Acc:HGNC:24157]
chr1	6358797	6358912	peaks219	3.50656	ENST00000377842.7	Promoter1k	ENST00000377842.7	489	ENSG00000097021.21	chr1:6264269:6393767:129499:-	ACOT7	acyl-CoA thioesterase 7 [Source:HGNC Symbol;Acc:HGNC:24157]
chr1	6385870	6386198	peaks220	9.11670	ENST00000377855.6	Promoter1k	ENST00000377855.6	-221	ENSG00000097021.21	chr1:6264269:6393767:129499:-	ACOT7	acyl-CoA thioesterase 7 [Source:HGNC Symbol;Acc:HGNC:24157]
chr1	6393168	6393895	peaks221	27.92278	ENST00000608083.5,ENST00000607670.1,ENST00000361521.9	Promoter1k	ENST00000607670.1	-23	ENSG00000271746.1	chr1:6393555:6394391:837:+		novel transcript, antisense to ACOT7
chr1	6414565	6414772	peaks222	7.22073	ENST00000377837.5,ENST00000377836.8	Intron	ENST00000377836.8	5234	ENSG00000069812.11	chr1:6412418:6424670:12253:-	HES2	hes family bHLH transcription factor 2 [Source:HGNC Symbol;Acc:HGNC:16005]
chr1	6419905	6420306	peaks223	12.10367	ENST00000377836.8,ENST00000487437.5,ENST00000489730.1,ENST00000377834.8	Promoter1k	ENST00000377834.8	-187	ENSG00000069812.11	chr1:6412418:6424670:12253:-	HES2	hes family bHLH transcription factor 2 [Source:HGNC Symbol;Acc:HGNC:16005]
chr1	6423379	6423650	peaks224	30.51555	ENST00000377837.5,ENST00000645284.1,ENST00000636330.1	Promoter1-2k	ENST00000377837.5	1155	ENSG00000069812.11	chr1:6412418:6424670:12253:-	HES2	hes family bHLH transcription factor 2 [Source:HGNC Symbol;Acc:HGNC:16005]
chr1	6424715	6424915	peaks225	12.69559	ENST00000377837.5,ENST00000645284.1,ENST00000636330.1	Promoter1k	ENST00000636330.1	27	ENSG00000187017.18	chr1:6424776:6461367:36592:+	ESPN	espin [Source:HGNC Symbol;Acc:HGNC:13281]
chr1	6440335	6440666	peaks226	49.83429	ENST00000645284.1,ENST00000636330.1,ENST00000645284.1,ENST00000636330.1	Exon	ENST00000419034.1	6505	ENSG00000231868.1	chr1:6443034:6447006:3973:-		novel transcript, antisense to ESPN
chr1	6447142	6447376	peaks227	4.73655	ENST00000419034.1,ENST00000461727.6	Promoter1k	ENST00000419034.1	-253	ENSG00000231868.1	chr1:6443034:6447006:3973:-		novel transcript, antisense to ESPN
chr1	6447854	6448125	peaks228	25.43556	ENST00000419034.1,ENST00000461727.6	Promoter1k	ENST00000461727.6	-53	ENSG00000187017.18	chr1:6424776:6461367:36592:+	ESPN	espin [Source:HGNC Symbol;Acc:HGNC:13281]
chr1	6448865	6449052	peaks229	4.87110	ENST00000461727.6	Promoter1k	ENST00000461727.6	916	ENSG00000187017.18	chr1:6424776:6461367:36592:+	ESPN	espin [Source:HGNC Symbol;Acc:HGNC:13281]
chr1	6470928	6471158	peaks230	4.92265	ENST00000340850.10,ENST00000377748.6,ENST00000400915.8,ENST00000537245.6,ENST00000675694.1,ENST00000675123.1,ENST00000535355.6,ENST00000400913.6,ENST00000377740.5,ENST00000377725.5,ENST00000377732.5,ENST00000673471.2,ENST00000377728.8	Exon	ENST00000377782.7,ENST00000351959.9	-4868	ENSG00000215788.11	chr1:6460786:6466175:5390:-	TNFRSF25	TNF receptor superfamily member 25 [Source:HGNC Symbol;Acc:HGNC:11910]
chr1	6471287	6471902	peaks231	75.52003	ENST00000535355.6,ENST00000340850.10,ENST00000377740.5,ENST00000537245.6,ENST00000377725.5,ENST00000675694.1,ENST00000400915.8,ENST00000377732.5,ENST00000673471.2,ENST00000377728.8,ENST00000675123.1,ENST00000400913.6,ENST00000377748.6,ENST00000377725.5,ENST00000377732.5,ENST00000340850.10,ENST00000673471.2,ENST00000377728.8,ENST00000377740.5,ENST00000675123.1,ENST00000400913.6,ENST00000537245.6,E…	Exon	ENST00000377782.7,ENST00000351959.9	-5420	ENSG00000215788.11	chr1:6460786:6466175:5390:-	TNFRSF25	TNF receptor superfamily member 25 [Source:HGNC Symbol;Acc:HGNC:11910]
chr1	6491630	6491728	peaks232	6.89060	ENST00000377728.8	Promoter1k	ENST00000377728.8	-12	ENSG00000171680.23	chr1:6467122:6520074:52953:-	PLEKHG5	pleckstrin homology and RhoGEF domain containing G5 [Source:HGNC Symbol;Acc:HGNC:29105]
chr1	6497340	6497783	peaks233	17.65196	ENST00000377748.6,ENST00000377732.5,ENST00000537245.6,ENST00000400915.8	Promoter1k	ENST00000400915.8	-138	ENSG00000171680.23	chr1:6467122:6520074:52953:-	PLEKHG5	pleckstrin homology and RhoGEF domain containing G5 [Source:HGNC Symbol;Acc:HGNC:29105]
chr1	6554467	6554566	peaks234	4.06472	ENST00000333172.11,ENST00000351136.7,ENST00000377705.6	Promoter1k	ENST00000377705.6	-4	ENSG00000162408.11	chr1:6521347:6554513:33167:-	NOL9	nucleolar protein 9 [Source:HGNC Symbol;Acc:HGNC:26265]
chr1	6579887	6580102	peaks235	6.52833	ENST00000377674.9	Promoter1k	ENST00000377674.9	1	ENSG00000204859.13	chr1:6579994:6589280:9287:+	ZBTB48	zinc finger and BTB domain containing 48 [Source:HGNC Symbol;Acc:HGNC:4930]
chr1	6601253	6601413	peaks236	9.91008	ENST00000377658.8,ENST00000377663.3	Promoter1-2k	ENST00000377658.8	1536	ENSG00000162413.17	chr1:6590724:6614607:23884:-	KLHL21	kelch like family member 21 [Source:HGNC Symbol;Acc:HGNC:29041]
chr1	6602660	6603149	peaks237	88.83639	ENST00000377658.8,ENST00000377663.3	Promoter1k	ENST00000377658.8	-36	ENSG00000162413.17	chr1:6590724:6614607:23884:-	KLHL21	kelch like family member 21 [Source:HGNC Symbol;Acc:HGNC:29041]
chr1	6612796	6612961	peaks238	3.92313	ENST00000377648.5	Promoter1k	ENST00000377648.5	-852	ENSG00000116273.6	chr1:6613731:6624030:10300:+	PHF13	PHD finger protein 13 [Source:HGNC Symbol;Acc:HGNC:22983]
chr1	6613385	6613797	peaks239	115.97925	ENST00000377648.5,ENST00000467612.5,ENST00000463043.1	Promoter1k	ENST00000377648.5	-140	ENSG00000116273.6	chr1:6613731:6624030:10300:+	PHF13	PHD finger protein 13 [Source:HGNC Symbol;Acc:HGNC:22983]
chr1	6624752	6625420	peaks240	35.20845	ENST00000054650.9,ENST00000307896.10,ENST00000377627.7	Promoter1k	ENST00000307896.10	-95	ENSG00000041988.16	chr1:6624868:6635586:10719:+	THAP3	THAP domain containing 3 [Source:HGNC Symbol;Acc:HGNC:20855]
chr1	6688847	6689013	peaks241	15.83057	ENST00000377577.10,ENST00000294401.11	Intron	ENST00000377577.10	12886	ENSG00000007923.17	chr1:6634168:6701924:67757:-	DNAJC11	DnaJ heat shock protein family (Hsp40) member C11 [Source:HGNC Symbol;Acc:HGNC:25570]
chr1	6701808	6701939	peaks242	5.59432	ENST00000377577.10,ENST00000294401.11	Promoter1k	ENST00000294401.11	50	ENSG00000007923.17	chr1:6634168:6701924:67757:-	DNAJC11	DnaJ heat shock protein family (Hsp40) member C11 [Source:HGNC Symbol;Acc:HGNC:25570]
chr1	6743739	6743843	peaks243	6.90284	NA	Intergenic	ENST00000421469.3	19148	ENSG00000228750.7	chr1:6724637:6730012:5376:+	LINC01672	long intergenic non-protein coding RNA 1672 [Source:HGNC Symbol;Acc:HGNC:52460]
chr1	6784561	6785441	peaks244	34.34812	ENST00000442889.1,ENST00000303635.12,ENST00000473578.5,ENST00000557126.5,ENST00000700415.1,ENST00000700416.1,ENST00000476864.2,ENST00000467404.6,ENST00000700417.1	Promoter1k	ENST00000442889.1	-158	ENSG00000237436.1	chr1:6783892:6784843:952:-	CAMTA1-DT	CAMTA1 divergent transcript [Source:HGNC Symbol;Acc:HGNC:53020]
chr1	6864296	6864458	peaks245	9.37434	ENST00000700416.1,ENST00000473578.5,ENST00000467404.6,ENST00000557126.5,ENST00000700415.1,ENST00000303635.12,ENST00000476864.2,ENST00000700417.1	Intron	ENST00000433407.1	-29759	ENSG00000227950.1	chr1:6834333:6834618:286:-		ribosomal protein L37 (RPL37) pseudogene
chr1	6907648	6907870	peaks246	4.64622	ENST00000700415.1,ENST00000303635.12,ENST00000476864.2,ENST00000700417.1	Intron	ENST00000433407.1	-73141	ENSG00000227950.1	chr1:6834333:6834618:286:-		ribosomal protein L37 (RPL37) pseudogene
chr1	6962442	6963326	peaks247	57.70593	ENST00000700415.1,ENST00000303635.12,ENST00000476864.2,ENST00000700417.1	Intron	ENST00000456701.1	51395	ENSG00000237365.1	chr1:7008376:7014279:5904:-		novel transcript, antisense to CAMTA1
chr1	6969088	6969428	peaks248	8.22667	ENST00000700415.1,ENST00000303635.12,ENST00000476864.2,ENST00000700417.1	Intron	ENST00000456701.1	45021	ENSG00000237365.1	chr1:7008376:7014279:5904:-		novel transcript, antisense to CAMTA1
chr1	6982979	6983130	peaks249	3.32500	ENST00000700415.1,ENST00000303635.12,ENST00000476864.2,ENST00000700417.1	Intron	ENST00000456701.1	31224	ENSG00000237365.1	chr1:7008376:7014279:5904:-		novel transcript, antisense to CAMTA1
chr1	7046505	7046656	peaks250	3.22237	ENST00000700415.1,ENST00000303635.12,ENST00000476864.2,ENST00000700417.1	Intron	ENST00000456701.1	-32302	ENSG00000237365.1	chr1:7008376:7014279:5904:-		novel transcript, antisense to CAMTA1
chr1	7177138	7177717	peaks251	7.35133	ENST00000700415.1,ENST00000303635.12,ENST00000700417.1,ENST00000476864.2	Intron	ENST00000384328.1	-41932	ENSG00000207056.1	chr1:7219360:7219524:165:+	RNU1-8P	RNA, U1 small nuclear 8, pseudogene [Source:HGNC Symbol;Acc:HGNC:48307]
chr1	7265861	7266021	peaks252	3.63199	ENST00000700415.1,ENST00000700417.1,ENST00000476864.2,ENST00000303635.12	Intron	ENST00000384328.1	46581	ENSG00000207056.1	chr1:7219360:7219524:165:+	RNU1-8P	RNA, U1 small nuclear 8, pseudogene [Source:HGNC Symbol;Acc:HGNC:48307]
chr1	7266155	7266299	peaks253	8.69041	ENST00000700415.1,ENST00000700417.1,ENST00000476864.2,ENST00000303635.12	Intron	ENST00000384328.1	46867	ENSG00000207056.1	chr1:7219360:7219524:165:+	RNU1-8P	RNA, U1 small nuclear 8, pseudogene [Source:HGNC Symbol;Acc:HGNC:48307]
chr1	7301043	7301141	peaks254	2.11976	ENST00000700415.1,ENST00000700417.1,ENST00000476864.2,ENST00000303635.12	Intron	ENST00000427317.1	-67850	ENSG00000237402.1	chr1:7368942:7370270:1329:+	CAMTA1-IT1	CAMTA1 intronic transcript 1 [Source:HGNC Symbol;Acc:HGNC:41446]
chr1	7401963	7402162	peaks255	6.20138	ENST00000700415.1,ENST00000700417.1,ENST00000476864.2,ENST00000303635.12	Intron	ENST00000618051.1	-12309	ENSG00000237728.2	chr1:7382487:7389754:7268:-	CAMTA1-AS2	CAMTA1 antisense RNA 2 [Source:HGNC Symbol;Acc:HGNC:40855]
chr1	7419535	7419728	peaks256	8.84726	ENST00000700415.1,ENST00000700417.1,ENST00000476864.2,ENST00000303635.12	Intron	ENST00000440032.1	21922	ENSG00000225126.1	chr1:7441096:7441554:459:-	CAMTA1-AS1	CAMTA1 antisense RNA 1 [Source:HGNC Symbol;Acc:HGNC:40856]
chr1	7469395	7469502	peaks257	3.17378	ENST00000700415.1,ENST00000303635.12,ENST00000476864.2,ENST00000700417.1	Intron	ENST00000440032.1	-27895	ENSG00000225126.1	chr1:7441096:7441554:459:-	CAMTA1-AS1	CAMTA1 antisense RNA 1 [Source:HGNC Symbol;Acc:HGNC:40856]
chr1	7470811	7471130	peaks258	21.55409	ENST00000700415.1,ENST00000303635.12,ENST00000476864.2,ENST00000700417.1	Intron	ENST00000440032.1	-29417	ENSG00000225126.1	chr1:7441096:7441554:459:-	CAMTA1-AS1	CAMTA1 antisense RNA 1 [Source:HGNC Symbol;Acc:HGNC:40856]
chr1	7471399	7471559	peaks259	3.90141	ENST00000700415.1,ENST00000303635.12,ENST00000476864.2,ENST00000700417.1	Intron	ENST00000440032.1	-29925	ENSG00000225126.1	chr1:7441096:7441554:459:-	CAMTA1-AS1	CAMTA1 antisense RNA 1 [Source:HGNC Symbol;Acc:HGNC:40856]
chr1	7549314	7549533	peaks260	32.79896	ENST00000700415.1,ENST00000303635.12,ENST00000476864.2,ENST00000700417.1	Intron	ENST00000440032.1	-107870	ENSG00000225126.1	chr1:7441096:7441554:459:-	CAMTA1-AS1	CAMTA1 antisense RNA 1 [Source:HGNC Symbol;Acc:HGNC:40856]
chr1	7555800	7556273	peaks261	8.83023	ENST00000700415.1,ENST00000303635.12,ENST00000476864.2,ENST00000700417.1	Intron	ENST00000700420.1	-113722	ENSG00000171735.20	chr1:6785454:7769706:984253:+	CAMTA1	calmodulin binding transcription activator 1 [Source:HGNC Symbol;Acc:HGNC:18806]
chr1	7634043	7634163	peaks262	2.40781	ENST00000700415.1,ENST00000303635.12,ENST00000476864.2,ENST00000700417.1	Intron	ENST00000700420.1	-35656	ENSG00000171735.20	chr1:6785454:7769706:984253:+	CAMTA1	calmodulin binding transcription activator 1 [Source:HGNC Symbol;Acc:HGNC:18806]
chr1	7646296	7646411	peaks263	2.29452	ENST00000303635.12,ENST00000700417.1,ENST00000700415.1,ENST00000476864.2	Intron	ENST00000700420.1	-23405	ENSG00000171735.20	chr1:6785454:7769706:984253:+	CAMTA1	calmodulin binding transcription activator 1 [Source:HGNC Symbol;Acc:HGNC:18806]
chr1	7655154	7655353	peaks264	3.03308	ENST00000303635.12,ENST00000700417.1,ENST00000700415.1,ENST00000476864.2	Intron	ENST00000700420.1	-14505	ENSG00000171735.20	chr1:6785454:7769706:984253:+	CAMTA1	calmodulin binding transcription activator 1 [Source:HGNC Symbol;Acc:HGNC:18806]
chr1	7704517	7704977	peaks265	81.97381	ENST00000700423.1,ENST00000700424.1,ENST00000700425.1	Promoter1k	ENST00000700423.1,ENST00000700424.1	-91	ENSG00000171735.20	chr1:6785454:7769706:984253:+	CAMTA1	calmodulin binding transcription activator 1 [Source:HGNC Symbol;Acc:HGNC:18806]
chr1	7771275	7771491	peaks266	7.39709	ENST00000054666.11	Promoter1k	ENST00000054666.11	87	ENSG00000049245.13	chr1:7771296:7781432:10137:+	VAMP3	vesicle associated membrane protein 3 [Source:HGNC Symbol;Acc:HGNC:12644]
chr1	7783844	7784247	peaks267	47.93117	ENST00000377532.8,ENST00000377541.5,ENST00000614998.4,ENST00000613533.4,ENST00000361923.2	Promoter1k	ENST00000377532.8	-245	ENSG00000049246.15	chr1:7784291:7845177:60887:+	PER3	period circadian regulator 3 [Source:HGNC Symbol;Acc:HGNC:8847]
chr1	7885614	7885819	peaks268	13.64855	NA	Intergenic	ENST00000377516.6	-32205	ENSG00000049247.14	chr1:7843083:7853512:10430:-	UTS2	urotensin 2 [Source:HGNC Symbol;Acc:HGNC:12636]
chr1	7949052	7949215	peaks269	5.51331	NA	Intergenic	ENST00000603760.1	6762	ENSG00000270330.1	chr1:7942372:7942726:355:+		small EDRK-rich factor 2 (SERF2) pseudogene
chr1	7953901	7954355	peaks270	37.97796	NA	Intergenic	ENST00000493678.5	-7564	ENSG00000116288.13	chr1:7954291:7985505:31215:+	PARK7	Parkinsonism associated deglycase [Source:HGNC Symbol;Acc:HGNC:16369]
chr1	7961423	7961914	peaks271	69.18752	ENST00000493678.5,ENST00000377493.9,ENST00000338639.10,ENST00000377491.5,ENST00000377488.5	Promoter1k	ENST00000493678.5	-23	ENSG00000116288.13	chr1:7954291:7985505:31215:+	PARK7	Parkinsonism associated deglycase [Source:HGNC Symbol;Acc:HGNC:16369]
chr1	7975388	7975517	peaks272	5.69481	ENST00000377493.9,ENST00000338639.10,ENST00000493678.5,ENST00000377491.5,ENST00000377488.5	Intron	ENST00000363474.1	7530	ENSG00000200344.1	chr1:7982881:7982983:103:-	Y_RNA	Y RNA [Source:RFAM;Acc:RF00019]
chr1	7984383	7984518	peaks273	2.83445	ENST00000363474.1	Promoter1-2k	ENST00000363474.1	-1468	ENSG00000200344.1	chr1:7982881:7982983:103:-	Y_RNA	Y RNA [Source:RFAM;Acc:RF00019]
chr1	7990230	7990466	peaks274	13.34102	ENST00000641354.1	Promoter1k	ENST00000641354.1	-786	ENSG00000284747.1	chr1:7991134:8005312:14179:+		novel transcript, antisense to ERRFI1
chr1	8004756	8004975	peaks275	11.61017	ENST00000641354.1	Exon	ENST00000641100.1	-4932	ENSG00000284716.1	chr1:7998187:7999934:1748:-		novel transcript
chr1	8025797	8025996	peaks276	9.93878	ENST00000474874.5,ENST00000469499.5,ENST00000377482.10,ENST00000445300.1	Promoter1k	ENST00000474874.5	386	ENSG00000116285.13	chr1:8004404:8026309:21906:-	ERRFI1	ERBB receptor feedback inhibitor 1 [Source:HGNC Symbol;Acc:HGNC:18185]
chr1	8026101	8026599	peaks277	21.53350	ENST00000474874.5,ENST00000469499.5,ENST00000377482.10,ENST00000445300.1	Promoter1k	ENST00000377482.10	-41	ENSG00000116285.13	chr1:8004404:8026309:21906:-	ERRFI1	ERBB receptor feedback inhibitor 1 [Source:HGNC Symbol;Acc:HGNC:18185]
chr1	8026835	8027153	peaks278	12.84598	ENST00000474874.5,ENST00000469499.5,ENST00000377482.10,ENST00000445300.1	Promoter1k	ENST00000445300.1	256	ENSG00000238290.1	chr1:8026738:8122702:95965:+	ERRFI1-DT	ERRFI1 divergent transcript [Source:HGNC Symbol;Acc:HGNC:55646]
chr1	8040590	8040823	peaks279	5.79202	ENST00000445300.1	Intron	ENST00000445300.1	13969	ENSG00000238290.1	chr1:8026738:8122702:95965:+	ERRFI1-DT	ERRFI1 divergent transcript [Source:HGNC Symbol;Acc:HGNC:55646]
chr1	8061286	8061387	peaks280	6.85255	ENST00000399343.2	Promoter2-3k	ENST00000399343.2	-2874	ENSG00000232848.1	chr1:8057245:8058463:1219:-	RPL7AP18	ribosomal protein L7a pseudogene 18 [Source:HGNC Symbol;Acc:HGNC:35613]
chr1	8077340	8077546	peaks281	52.96555	ENST00000445300.1	Intron	ENST00000399343.2	-18980	ENSG00000232848.1	chr1:8057245:8058463:1219:-	RPL7AP18	ribosomal protein L7a pseudogene 18 [Source:HGNC Symbol;Acc:HGNC:35613]
chr1	8078257	8078680	peaks282	10.65829	ENST00000445300.1	Intron	ENST00000399343.2	-20006	ENSG00000232848.1	chr1:8057245:8058463:1219:-	RPL7AP18	ribosomal protein L7a pseudogene 18 [Source:HGNC Symbol;Acc:HGNC:35613]
chr1	8097574	8097684	peaks283	5.88720	ENST00000445300.1	Intron	ENST00000399343.2	-39166	ENSG00000232848.1	chr1:8057245:8058463:1219:-	RPL7AP18	ribosomal protein L7a pseudogene 18 [Source:HGNC Symbol;Acc:HGNC:35613]
chr1	8118028	8118166	peaks284	7.60788	ENST00000445300.1	Intron	ENST00000399343.2	-59634	ENSG00000232848.1	chr1:8057245:8058463:1219:-	RPL7AP18	ribosomal protein L7a pseudogene 18 [Source:HGNC Symbol;Acc:HGNC:35613]
chr1	8118351	8118523	peaks285	24.86537	ENST00000445300.1	Intron	ENST00000399343.2	-59974	ENSG00000232848.1	chr1:8057245:8058463:1219:-	RPL7AP18	ribosomal protein L7a pseudogene 18 [Source:HGNC Symbol;Acc:HGNC:35613]
chr1	8121504	8121666	peaks286	3.98517	ENST00000445300.1	Exon	ENST00000399343.2	-63122	ENSG00000232848.1	chr1:8057245:8058463:1219:-	RPL7AP18	ribosomal protein L7a pseudogene 18 [Source:HGNC Symbol;Acc:HGNC:35613]
chr1	8134773	8135069	peaks287	25.08642	NA	Intergenic	ENST00000453364.1	-54903	ENSG00000229305.1	chr1:8189824:8192770:2947:+		52kDa eukaryotic translation initiation factor 2 subunit 3 gamma (EIF2S3) pseudogene
chr1	8137821	8138095	peaks288	8.44032	NA	Intergenic	ENST00000453364.1	-51866	ENSG00000229305.1	chr1:8189824:8192770:2947:+		52kDa eukaryotic translation initiation factor 2 subunit 3 gamma (EIF2S3) pseudogene
chr1	8143041	8143348	peaks289	5.64607	NA	Intergenic	ENST00000453364.1	-46629	ENSG00000229305.1	chr1:8189824:8192770:2947:+		52kDa eukaryotic translation initiation factor 2 subunit 3 gamma (EIF2S3) pseudogene
chr1	8145699	8145863	peaks290	4.66843	NA	Intergenic	ENST00000453364.1	-44043	ENSG00000229305.1	chr1:8189824:8192770:2947:+		52kDa eukaryotic translation initiation factor 2 subunit 3 gamma (EIF2S3) pseudogene
chr1	8154833	8154990	peaks291	5.56351	NA	Intergenic	ENST00000453364.1	-34912	ENSG00000229305.1	chr1:8189824:8192770:2947:+		52kDa eukaryotic translation initiation factor 2 subunit 3 gamma (EIF2S3) pseudogene
chr1	8155643	8155826	peaks292	11.61633	NA	Intergenic	ENST00000453364.1	-34089	ENSG00000229305.1	chr1:8189824:8192770:2947:+		52kDa eukaryotic translation initiation factor 2 subunit 3 gamma (EIF2S3) pseudogene
chr1	8167966	8168288	peaks293	48.11167	NA	Intergenic	ENST00000453364.1	-21697	ENSG00000229305.1	chr1:8189824:8192770:2947:+		52kDa eukaryotic translation initiation factor 2 subunit 3 gamma (EIF2S3) pseudogene
chr1	8182230	8182671	peaks294	12.72718	NA	Intergenic	ENST00000453364.1	-7373	ENSG00000229305.1	chr1:8189824:8192770:2947:+		52kDa eukaryotic translation initiation factor 2 subunit 3 gamma (EIF2S3) pseudogene
chr1	8189888	8190241	peaks295	45.41135	ENST00000453364.1	Promoter1k	ENST00000453364.1	241	ENSG00000229305.1	chr1:8189824:8192770:2947:+		52kDa eukaryotic translation initiation factor 2 subunit 3 gamma (EIF2S3) pseudogene
chr1	8197798	8198222	peaks296	93.06096	NA	Intergenic	ENST00000670361.1	-3508	ENSG00000227634.3	chr1:8201518:8215210:13693:+	LINC01714	long intergenic non-protein coding RNA 1714 [Source:HGNC Symbol;Acc:HGNC:52501]
chr1	8211897	8212360	peaks297	42.96233	ENST00000452982.1,ENST00000670361.1	Intron	ENST00000452982.1	3457	ENSG00000227634.3	chr1:8201518:8215210:13693:+	LINC01714	long intergenic non-protein coding RNA 1714 [Source:HGNC Symbol;Acc:HGNC:52501]
chr1	8232522	8232699	peaks298	14.34614	NA	Intergenic	ENST00000424689.1	-12082	ENSG00000233645.1	chr1:8218190:8220529:2340:-		novel transcript
chr1	8318047	8318227	peaks299	7.62652	ENST00000471889.7	Promoter1k	ENST00000471889.7	23	ENSG00000162426.16	chr1:8318114:8344167:26054:+	SLC45A1	solute carrier family 45 member 1 [Source:HGNC Symbol;Acc:HGNC:17939]
chr1	8343211	8343492	peaks300	7.73210	ENST00000471889.7,ENST00000289877.8	Intron	ENST00000516445.1	15285	ENSG00000252254.1	chr1:8328067:8328179:113:+	Y_RNA	Y RNA [Source:RFAM;Acc:RF00019]
chr1	8373964	8374218	peaks301	3.01798	ENST00000476556.5,ENST00000465125.2,ENST00000377464.5,ENST00000400907.6,ENST00000337907.7,ENST00000400908.7	Intron	ENST00000516445.1	46024	ENSG00000252254.1	chr1:8328067:8328179:113:+	Y_RNA	Y RNA [Source:RFAM;Acc:RF00019]
chr1	8397083	8397276	peaks302	4.64622	ENST00000476556.5,ENST00000465125.2,ENST00000377464.5,ENST00000400907.6,ENST00000337907.7,ENST00000400908.7	Intron	ENST00000476556.5	26486	ENSG00000142599.20	chr1:8352397:8848921:496525:-	RERE	arginine-glutamic acid dipeptide repeats [Source:HGNC Symbol;Acc:HGNC:9965]
chr1	8616971	8617150	peaks303	11.31293	ENST00000400907.6,ENST00000400908.7,ENST00000337907.7,ENST00000659924.1	Intron	ENST00000400907.6	39310	ENSG00000142599.20	chr1:8352397:8848921:496525:-	RERE	arginine-glutamic acid dipeptide repeats [Source:HGNC Symbol;Acc:HGNC:9965]
chr1	8626502	8626765	peaks304	30.93432	ENST00000400907.6,ENST00000659924.1,ENST00000400908.7,ENST00000337907.7	Intron	ENST00000400907.6	29737	ENSG00000142599.20	chr1:8352397:8848921:496525:-	RERE	arginine-glutamic acid dipeptide repeats [Source:HGNC Symbol;Acc:HGNC:9965]
chr1	8703218	8703619	peaks305	36.42315	ENST00000337907.7,ENST00000659924.1,ENST00000400908.7	Intron	ENST00000437586.1	-47011	ENSG00000234619.1	chr1:8750430:8751087:658:+	RPL7P11	ribosomal protein L7 pseudogene 11 [Source:HGNC Symbol;Acc:HGNC:35667]
chr1	8817578	8817812	peaks306	24.53328	ENST00000659924.1,ENST00000337907.7,ENST00000400908.7	Promoter1k	ENST00000400908.7	-55	ENSG00000142599.20	chr1:8352397:8848921:496525:-	RERE	arginine-glutamic acid dipeptide repeats [Source:HGNC Symbol;Acc:HGNC:9965]
chr1	8858209	8858485	peaks307	56.43722	NA	Intergenic	ENST00000618792.1	8243	ENSG00000274258.1	chr1:8866502:8866590:89:-	MIR6728	microRNA 6728 [Source:HGNC Symbol;Acc:HGNC:49961]
chr1	8873616	8873860	peaks308	20.87902	ENST00000234590.10,ENST00000647408.1	Intron	ENST00000234590.10	4948	ENSG00000074800.16	chr1:8861000:8879190:18191:-	ENO1	enolase 1 [Source:HGNC Symbol;Acc:HGNC:3350]
chr1	8878619	8878991	peaks309	22.00732	ENST00000234590.10,ENST00000647408.1,ENST00000442636.1	Promoter1k	ENST00000442636.1	-30	ENSG00000230679.1	chr1:8878835:8879894:1060:+	ENO1-AS1	ENO1 antisense RNA 1 [Source:HGNC Symbol;Acc:HGNC:40214]
chr1	8890063	8890174	peaks310	7.77094	NA	Intergenic	ENST00000425872.1	-3290	ENSG00000238249.2	chr1:8893409:8894151:743:+	HMGN2P17	high mobility group nucleosomal binding domain 2 pseudogene 17 [Source:HGNC Symbol;Acc:HGNC:39381]
chr1	8898765	8898903	peaks311	9.70065	NA	Intergenic	ENST00000425872.1	5425	ENSG00000238249.2	chr1:8893409:8894151:743:+	HMGN2P17	high mobility group nucleosomal binding domain 2 pseudogene 17 [Source:HGNC Symbol;Acc:HGNC:39381]
chr1	8899966	8900197	peaks312	12.66422	NA	Intergenic	ENST00000425872.1	6673	ENSG00000238249.2	chr1:8893409:8894151:743:+	HMGN2P17	high mobility group nucleosomal binding domain 2 pseudogene 17 [Source:HGNC Symbol;Acc:HGNC:39381]
chr1	8900845	8900948	peaks313	7.15044	NA	Intergenic	ENST00000424862.2	6847	ENSG00000232208.2	chr1:8907393:8907744:352:-		zinc finger protein 271 (ZNF) pseudogene
chr1	8983695	8983991	peaks314	65.31573	NA	Intergenic	ENST00000583026.2	-3969	ENSG00000265141.2	chr1:8979576:8979874:299:-	RN7SL451P	RNA, 7SL, cytoplasmic 451, pseudogene [Source:HGNC Symbol;Acc:HGNC:46467]
chr1	9004199	9004329	peaks315	16.89974	ENST00000400906.2	Intron	ENST00000400906.2	22159	ENSG00000197241.4	chr1:9002973:9026423:23451:-	SLC2A7	solute carrier family 2 member 7 [Source:HGNC Symbol;Acc:HGNC:13445]
chr1	9025883	9026021	peaks316	3.32500	ENST00000400906.2	Promoter1k	ENST00000400906.2	471	ENSG00000197241.4	chr1:9002973:9026423:23451:-	SLC2A7	solute carrier family 2 member 7 [Source:HGNC Symbol;Acc:HGNC:13445]
chr1	9060468	9060698	peaks317	3.88245	ENST00000377424.9,ENST00000377414.7	Intron	ENST00000377414.7	9021	ENSG00000142583.18	chr1:9035106:9088478:53373:-	SLC2A5	solute carrier family 2 member 5 [Source:HGNC Symbol;Acc:HGNC:11010]
chr1	9078070	9078396	peaks318	21.40367	NA	Intergenic	ENST00000516595.1	-4463	ENSG00000252404.1	chr1:9082696:9082879:184:+
chr1	9080842	9081040	peaks319	4.30789	ENST00000516595.1	Promoter1-2k	ENST00000516595.1	-1755	ENSG00000252404.1	chr1:9082696:9082879:184:+
chr1	9086631	9086736	peaks320	2.51425	NA	Intergenic	ENST00000516595.1	3988	ENSG00000252404.1	chr1:9082696:9082879:184:+
chr1	9119854	9120052	peaks321	9.11732	ENST00000377411.5	Intron	ENST00000377411.5	9149	ENSG00000180758.12	chr1:9100305:9129102:28798:-	GPR157	G protein-coupled receptor 157 [Source:HGNC Symbol;Acc:HGNC:23687]
chr1	9129151	9129763	peaks322	38.10427	ENST00000377411.5	Promoter1k	ENST00000377411.5	-355	ENSG00000180758.12	chr1:9100305:9129102:28798:-	GPR157	G protein-coupled receptor 157 [Source:HGNC Symbol;Acc:HGNC:23687]
chr1	9143451	9143575	peaks323	9.75950	NA	Intergenic	ENST00000385130.1	8264	ENSG00000284357.1	chr1:9151668:9151777:110:-	MIR34A	microRNA 34a [Source:HGNC Symbol;Acc:HGNC:31635]
chr1	9145332	9145471	peaks324	4.74825	NA	Intergenic	ENST00000385130.1	6375	ENSG00000284357.1	chr1:9151668:9151777:110:-	MIR34A	microRNA 34a [Source:HGNC Symbol;Acc:HGNC:31635]
chr1	9162985	9163125	peaks325	6.50485	ENST00000701624.1	Promoter1k	ENST00000701624.1	-110	ENSG00000289914.1	chr1:9162322:9162945:624:-		novel transcript
chr1	9163714	9163934	peaks326	10.82541	ENST00000701624.1	Promoter1k	ENST00000701624.1	-879	ENSG00000289914.1	chr1:9162322:9162945:624:-		novel transcript
chr1	9164075	9164343	peaks327	14.28521	ENST00000701624.1	Promoter1-2k	ENST00000701624.1	-1264	ENSG00000289914.1	chr1:9162322:9162945:624:-		novel transcript
chr1	9184348	9184485	peaks328	3.83241	ENST00000635687.1	Promoter1-2k	ENST00000635687.1	-2025	ENSG00000228526.8	chr1:9148011:9198906:50896:-	MIR34AHG	MIR34A host gene [Source:HGNC Symbol;Acc:HGNC:51913]
chr1	9185484	9185650	peaks329	11.40844	ENST00000664915.1,ENST00000657715.1,ENST00000635405.2	Intron	ENST00000635687.1	-3175	ENSG00000228526.8	chr1:9148011:9198906:50896:-	MIR34AHG	MIR34A host gene [Source:HGNC Symbol;Acc:HGNC:51913]
chr1	9203686	9203917	peaks330	4.39554	NA	Intergenic	ENST00000635405.2	-5099	ENSG00000228526.8	chr1:9148011:9198906:50896:-	MIR34AHG	MIR34A host gene [Source:HGNC Symbol;Acc:HGNC:51913]
chr1	9234495	9235040	peaks331	79.47300	ENST00000377403.7	Promoter1k	ENST00000377403.7	-6	ENSG00000049239.13	chr1:9234774:9271337:36564:+	H6PD	hexose-6-phosphate dehydrogenase/glucose 1-dehydrogenase [Source:HGNC Symbol;Acc:HGNC:4795]
chr1	9250453	9250654	peaks332	3.73160	ENST00000377403.7,ENST00000602477.1	Intron	ENST00000602477.1	10710	ENSG00000049239.13	chr1:9234774:9271337:36564:+	H6PD	hexose-6-phosphate dehydrogenase/glucose 1-dehydrogenase [Source:HGNC Symbol;Acc:HGNC:4795]
chr1	9275327	9275425	peaks333	8.81698	NA	Intergenic	ENST00000328089.11	-17518	ENSG00000171621.14	chr1:9292894:9369532:76639:+	SPSB1	splA/ryanodine receptor domain and SOCS box containing 1 [Source:HGNC Symbol;Acc:HGNC:30628]
chr1	9275594	9275850	peaks334	21.63437	NA	Intergenic	ENST00000328089.11	-17172	ENSG00000171621.14	chr1:9292894:9369532:76639:+	SPSB1	splA/ryanodine receptor domain and SOCS box containing 1 [Source:HGNC Symbol;Acc:HGNC:30628]
chr1	9280431	9280571	peaks335	14.97898	NA	Intergenic	ENST00000328089.11	-12393	ENSG00000171621.14	chr1:9292894:9369532:76639:+	SPSB1	splA/ryanodine receptor domain and SOCS box containing 1 [Source:HGNC Symbol;Acc:HGNC:30628]
chr1	9280683	9280793	peaks336	2.64771	NA	Intergenic	ENST00000328089.11	-12156	ENSG00000171621.14	chr1:9292894:9369532:76639:+	SPSB1	splA/ryanodine receptor domain and SOCS box containing 1 [Source:HGNC Symbol;Acc:HGNC:30628]
chr1	9300292	9300815	peaks337	10.14404	ENST00000328089.11	Intron	ENST00000328089.11	7660	ENSG00000171621.14	chr1:9292894:9369532:76639:+	SPSB1	splA/ryanodine receptor domain and SOCS box containing 1 [Source:HGNC Symbol;Acc:HGNC:30628]
chr1	9303255	9303378	peaks338	9.17952	ENST00000328089.11	Intron	ENST00000328089.11	10423	ENSG00000171621.14	chr1:9292894:9369532:76639:+	SPSB1	splA/ryanodine receptor domain and SOCS box containing 1 [Source:HGNC Symbol;Acc:HGNC:30628]
chr1	9332845	9333021	peaks339	10.64793	ENST00000328089.11	Intron	ENST00000357898.3	-18498	ENSG00000171621.14	chr1:9292894:9369532:76639:+	SPSB1	splA/ryanodine receptor domain and SOCS box containing 1 [Source:HGNC Symbol;Acc:HGNC:30628]
chr1	9351704	9352163	peaks340	31.86717	ENST00000357898.3	Promoter1k	ENST00000357898.3	503	ENSG00000171621.14	chr1:9292894:9369532:76639:+	SPSB1	splA/ryanodine receptor domain and SOCS box containing 1 [Source:HGNC Symbol;Acc:HGNC:30628]
chr1	9411090	9411306	peaks341	407.68646	NA	Intergenic	ENST00000641006.1	11664	ENSG00000284652.1	chr1:9421098:9422862:1765:-		novel transcript
chr1	9413218	9413653	peaks342	21.59925	NA	Intergenic	ENST00000641006.1	9426	ENSG00000284652.1	chr1:9421098:9422862:1765:-		novel transcript
chr1	9418821	9418987	peaks343	5.10478	NA	Intergenic	ENST00000641006.1	3958	ENSG00000284652.1	chr1:9421098:9422862:1765:-		novel transcript
chr1	9428808	9429098	peaks344	33.91909	ENST00000641507.1,ENST00000641325.1	Promoter1k	ENST00000641507.1	-37	ENSG00000284693.2	chr1:9425094:9440564:15471:-	LINC02606	long intergenic non-protein coding RNA 2606 [Source:HGNC Symbol;Acc:HGNC:54047]
chr1	9491212	9491316	peaks345	4.55289	NA	Intergenic	ENST00000441033.1	12207	ENSG00000235263.1	chr1:9501092:9503471:2380:-		novel transcript
chr1	9495030	9495515	peaks346	7.35133	NA	Intergenic	ENST00000441033.1	8198	ENSG00000235263.1	chr1:9501092:9503471:2380:-		novel transcript
chr1	9539205	9539543	peaks347	56.99463	ENST00000302692.7	Promoter1k	ENST00000302692.7	-91	ENSG00000171612.7	chr1:9539465:9585173:45709:+	SLC25A33	solute carrier family 25 member 33 [Source:HGNC Symbol;Acc:HGNC:29681]
chr1	9539815	9540383	peaks348	12.53833	ENST00000302692.7	Promoter1k	ENST00000302692.7	634	ENSG00000171612.7	chr1:9539465:9585173:45709:+	SLC25A33	solute carrier family 25 member 33 [Source:HGNC Symbol;Acc:HGNC:29681]
chr1	9588550	9589132	peaks349	16.67640	ENST00000340381.11,ENST00000340305.9	Promoter1k	ENST00000340381.11	-70	ENSG00000188807.13	chr1:9588911:9614877:25967:+	TMEM201	transmembrane protein 201 [Source:HGNC Symbol;Acc:HGNC:33719]
chr1	9627137	9627246	peaks350	10.43777	NA	Intergenic	ENST00000377346.9	-24539	ENSG00000171608.18	chr1:9629889:9729114:99226:+	PIK3CD	phosphatidylinositol-4,5-bisphosphate 3-kinase catalytic subunit delta [Source:HGNC Symbol;Acc:HGNC:8977]
chr1	9671389	9671623	peaks351	8.02945	ENST00000698709.1,ENST00000377346.9,ENST00000698710.1,ENST00000698712.1	Intron	ENST00000426570.3	-8880	ENSG00000233268.3	chr1:9660828:9662626:1799:-		ribosomal protein L26 pseudogene (RPL26)
chr1	9689360	9689538	peaks352	5.10449	ENST00000698713.1,ENST00000698714.1,ENST00000698715.1	Promoter1k	ENST00000698713.1	-98	ENSG00000171608.18	chr1:9629889:9729114:99226:+	PIK3CD	phosphatidylinositol-4,5-bisphosphate 3-kinase catalytic subunit delta [Source:HGNC Symbol;Acc:HGNC:8977]
chr1	9700264	9700673	peaks353	7.72258	ENST00000698712.1,ENST00000377346.9,ENST00000698715.1,ENST00000698709.1,ENST00000698713.1,ENST00000698710.1,ENST00000698714.1	Intron	ENST00000361110.6	-9729	ENSG00000171608.18	chr1:9629889:9729114:99226:+	PIK3CD	phosphatidylinositol-4,5-bisphosphate 3-kinase catalytic subunit delta [Source:HGNC Symbol;Acc:HGNC:8977]
chr1	9720948	9721118	peaks354	12.89622	ENST00000361110.6,ENST00000377346.9,ENST00000698716.1,ENST00000698713.1,ENST00000698710.1,ENST00000698712.1,ENST00000698709.1,ENST00000698715.1,ENST00000698714.1	Intron	ENST00000698716.1	10698	ENSG00000171608.18	chr1:9629889:9729114:99226:+	PIK3CD	phosphatidylinositol-4,5-bisphosphate 3-kinase catalytic subunit delta [Source:HGNC Symbol;Acc:HGNC:8977]
chr1	9731698	9731819	peaks355	2.58878	ENST00000377298.9,ENST00000361311.4	Exon	ENST00000698716.1	21424	ENSG00000171608.18	chr1:9629889:9729114:99226:+	PIK3CD	phosphatidylinositol-4,5-bisphosphate 3-kinase catalytic subunit delta [Source:HGNC Symbol;Acc:HGNC:8977]
chr1	9766885	9767063	peaks356	7.86645	ENST00000361311.4,ENST00000377298.9	Intron	ENST00000603781.1	-13848	ENSG00000271264.1	chr1:9780822:9781240:419:+	MZT1P1	mitotic spindle organizing protein 1 pseudogene 1 [Source:HGNC Symbol;Acc:HGNC:50605]
chr1	9768268	9768859	peaks357	28.00909	ENST00000361311.4,ENST00000377298.9	Intron	ENST00000603781.1	-12258	ENSG00000271264.1	chr1:9780822:9781240:419:+	MZT1P1	mitotic spindle organizing protein 1 pseudogene 1 [Source:HGNC Symbol;Acc:HGNC:50605]
chr1	9824028	9824208	peaks358	4.55289	ENST00000377298.9,ENST00000361311.4	Promoter1k	ENST00000361311.4	-134	ENSG00000171603.18	chr1:9728926:9823984:95059:-	CLSTN1	calsyntenin 1 [Source:HGNC Symbol;Acc:HGNC:17447]
chr1	9825289	9825631	peaks359	4.52108	ENST00000377298.9,ENST00000361311.4	Promoter1-2k	ENST00000361311.4	-1476	ENSG00000171603.18	chr1:9728926:9823984:95059:-	CLSTN1	calsyntenin 1 [Source:HGNC Symbol;Acc:HGNC:17447]
chr1	9870638	9870824	peaks360	9.85532	ENST00000377258.5,ENST00000377263.6,ENST00000400904.7,ENST00000377256.1	Intron	ENST00000377256.1	7445	ENSG00000178585.15	chr1:9848276:9910336:62061:-	CTNNBIP1	catenin beta interacting protein 1 [Source:HGNC Symbol;Acc:HGNC:16913]
chr1	9878053	9878318	peaks361	6.01713	ENST00000377256.1	Promoter1k	ENST00000377256.1	-10	ENSG00000178585.15	chr1:9848276:9910336:62061:-	CTNNBIP1	catenin beta interacting protein 1 [Source:HGNC Symbol;Acc:HGNC:16913]
chr1	9881820	9882098	peaks362	44.68155	ENST00000377258.5,ENST00000400904.7,ENST00000377263.6	Intron	ENST00000377256.1	-3783	ENSG00000178585.15	chr1:9848276:9910336:62061:-	CTNNBIP1	catenin beta interacting protein 1 [Source:HGNC Symbol;Acc:HGNC:16913]
chr1	9882458	9882780	peaks363	10.22756	ENST00000377258.5,ENST00000400904.7,ENST00000377263.6	Intron	ENST00000377256.1	-4443	ENSG00000178585.15	chr1:9848276:9910336:62061:-	CTNNBIP1	catenin beta interacting protein 1 [Source:HGNC Symbol;Acc:HGNC:16913]
chr1	9893084	9893455	peaks364	105.69124	ENST00000377258.5	Promoter1k	ENST00000377258.5	-33	ENSG00000178585.15	chr1:9848276:9910336:62061:-	CTNNBIP1	catenin beta interacting protein 1 [Source:HGNC Symbol;Acc:HGNC:16913]
chr1	9894282	9894447	peaks365	4.08691	ENST00000377258.5	Promoter1-2k	ENST00000377258.5	-1128	ENSG00000178585.15	chr1:9848276:9910336:62061:-	CTNNBIP1	catenin beta interacting protein 1 [Source:HGNC Symbol;Acc:HGNC:16913]
chr1	9899116	9899398	peaks366	10.36738	ENST00000648956.1	Promoter1-2k	ENST00000648956.1	-1357	ENSG00000285701.1	chr1:9900614:9908034:7421:+		novel transcript, antisense to CTNNBIP1
chr1	9901430	9901571	peaks367	3.20587	ENST00000648956.1	Promoter1k	ENST00000648956.1	887	ENSG00000285701.1	chr1:9900614:9908034:7421:+		novel transcript, antisense to CTNNBIP1
chr1	9910159	9910777	peaks368	471.23856	ENST00000377263.6,ENST00000400904.7	Promoter1k	ENST00000400904.7	-132	ENSG00000178585.15	chr1:9848276:9910336:62061:-	CTNNBIP1	catenin beta interacting protein 1 [Source:HGNC Symbol;Acc:HGNC:16913]
chr1	9942899	9943453	peaks369	35.30604	ENST00000400903.6,ENST00000445884.1,ENST00000377223.6,ENST00000377213.1,ENST00000403197.5,ENST00000377205.6	Promoter1k	ENST00000377223.6	215	ENSG00000162441.12	chr1:9922113:9943407:21295:-	LZIC	leucine zipper and CTNNBIP1 domain containing [Source:HGNC Symbol;Acc:HGNC:17497]
chr1	9959093	9959199	peaks370	4.68959	ENST00000636827.2	Promoter1-2k	ENST00000636827.2	1641	ENSG00000283611.2	chr1:9950572:9960787:10216:-	TMEM274P	transmembrane protein 274, pseudogene [Source:HGNC Symbol;Acc:HGNC:53732]
chr1	9997078	9997186	peaks371	3.68760	ENST00000294435.8	Promoter1k	ENST00000294435.8	-96	ENSG00000162444.12	chr1:9997206:10016021:18816:+	RBP7	retinol binding protein 7 [Source:HGNC Symbol;Acc:HGNC:30316]
chr1	10032639	10033214	peaks372	122.51130	ENST00000253251.12,ENST00000672724.1,ENST00000343090.11,ENST00000377153.5	Promoter1k	ENST00000343090.11	-31	ENSG00000130939.20	chr1:10032832:10181239:148408:+	UBE4B	ubiquitination factor E4B [Source:HGNC Symbol;Acc:HGNC:12500]
chr1	10074491	10074634	peaks373	27.64109	ENST00000672724.1,ENST00000253251.12,ENST00000343090.11	Intron	ENST00000416729.2	15892	ENSG00000233623.2	chr1:10058671:10059648:978:+	PGAM1P11	phosphoglycerate mutase 1 pseudogene 11 [Source:HGNC Symbol;Acc:HGNC:42464]
chr1	10108208	10108582	peaks374	17.04404	ENST00000253251.12,ENST00000343090.11,ENST00000672724.1	Intron	ENST00000416729.2	49724	ENSG00000233623.2	chr1:10058671:10059648:978:+	PGAM1P11	phosphoglycerate mutase 1 pseudogene 11 [Source:HGNC Symbol;Acc:HGNC:42464]
chr1	10173735	10173976	peaks375	11.89197	ENST00000672724.1,ENST00000253251.12,ENST00000343090.11	Intron	ENST00000364876.1	10588	ENSG00000201746.1	chr1:10163268:10163374:107:+	RNU6-828P	RNA, U6 small nuclear 828, pseudogene [Source:HGNC Symbol;Acc:HGNC:47791]
chr1	10210290	10210794	peaks376	45.36696	ENST00000377093.9,ENST00000676179.1,ENST00000696501.1,ENST00000696504.1,ENST00000263934.10,ENST00000696502.1,ENST00000696503.1,ENST00000377086.5	Promoter1k	ENST00000377093.9,ENST00000676179.1	-28	ENSG00000054523.20	chr1:10210570:10381603:171034:+	KIF1B	kinesin family member 1B [Source:HGNC Symbol;Acc:HGNC:16636]
chr1	10225084	10225248	peaks377	2.83445	ENST00000577266.1	Promoter2-3k	ENST00000577266.1	-2552	ENSG00000264881.1	chr1:10227718:10227803:86:+
chr1	10398612	10399145	peaks378	22.74267	ENST00000270776.13	Promoter1k	ENST00000270776.13	-185	ENSG00000142657.21	chr1:10398592:10420511:21920:+	PGD	phosphogluconate dehydrogenase [Source:HGNC Symbol;Acc:HGNC:8891]
chr1	10399261	10399412	peaks379	3.42089	ENST00000270776.13	Promoter1k	ENST00000270776.13	273	ENSG00000142657.21	chr1:10398592:10420511:21920:+	PGD	phosphogluconate dehydrogenase [Source:HGNC Symbol;Acc:HGNC:8891]
chr1	10430325	10431034	peaks380	24.15669	ENST00000400900.6,ENST00000470413.6,ENST00000309048.8,ENST00000602787.6,ENST00000607572.1,ENST00000602296.6,ENST00000462462.1,ENST00000465026.1	Promoter1k	ENST00000607572.1	-3	ENSG00000271989.1	chr1:10429881:10430677:797:-		novel transcript, antisense to APITD1-CORT
chr1	10472522	10472676	peaks381	6.30279	ENST00000377036.2,ENST00000377038.8	Promoter1k	ENST00000377038.8	-70	ENSG00000160049.12	chr1:10456522:10472529:16008:-	DFFA	DNA fragmentation factor subunit alpha [Source:HGNC Symbol;Acc:HGNC:2772]
chr1	10474844	10474991	peaks382	10.40711	ENST00000356607.9	Promoter1k	ENST00000356607.9	-32	ENSG00000142655.13	chr1:10472288:10630758:158471:+	PEX14	peroxisomal biogenesis factor 14 [Source:HGNC Symbol;Acc:HGNC:8856]
chr1	10484608	10484942	peaks383	10.93738	ENST00000356607.9	Intron	ENST00000356607.9	9825	ENSG00000142655.13	chr1:10472288:10630758:158471:+	PEX14	peroxisomal biogenesis factor 14 [Source:HGNC Symbol;Acc:HGNC:8856]
chr1	10510638	10510809	peaks384	20.85037	ENST00000356607.9	Intron	ENST00000356607.9	35774	ENSG00000142655.13	chr1:10472288:10630758:158471:+	PEX14	peroxisomal biogenesis factor 14 [Source:HGNC Symbol;Acc:HGNC:8856]
chr1	10530450	10530566	peaks385	10.27701	ENST00000356607.9	Intron	ENST00000356607.9	55558	ENSG00000142655.13	chr1:10472288:10630758:158471:+	PEX14	peroxisomal biogenesis factor 14 [Source:HGNC Symbol;Acc:HGNC:8856]
chr1	10686887	10686991	peaks386	3.72352	ENST00000377022.8,ENST00000344008.5	Intron	ENST00000606802.1	47698	ENSG00000272078.1	chr1:10639241:10654333:15093:+		novel transcript, antisense to CASZ1
chr1	10694651	10694818	peaks387	6.95382	ENST00000377022.8,ENST00000344008.5	Intron	ENST00000606802.1	55494	ENSG00000272078.1	chr1:10639241:10654333:15093:+		novel transcript, antisense to CASZ1
chr1	10715982	10716295	peaks388	4.16187	ENST00000377022.8,ENST00000344008.5	Intron	ENST00000606802.1	76898	ENSG00000272078.1	chr1:10639241:10654333:15093:+		novel transcript, antisense to CASZ1
chr1	10731138	10731254	peaks389	3.82138	ENST00000377022.8,ENST00000344008.5	Intron	ENST00000377022.8	65450	ENSG00000130940.15	chr1:10636604:10796650:160047:-	CASZ1	castor zinc finger 1 [Source:HGNC Symbol;Acc:HGNC:26002]
chr1	10779341	10779527	peaks390	13.43165	ENST00000377022.8,ENST00000344008.5	Intron	ENST00000377022.8	17212	ENSG00000130940.15	chr1:10636604:10796650:160047:-	CASZ1	castor zinc finger 1 [Source:HGNC Symbol;Acc:HGNC:26002]
chr1	10804189	10804490	peaks391	7.51099	NA	Intergenic	ENST00000344008.5	-7690	ENSG00000130940.15	chr1:10636604:10796650:160047:-	CASZ1	castor zinc finger 1 [Source:HGNC Symbol;Acc:HGNC:26002]
chr1	10836060	10836180	peaks392	2.83445	NA	Intergenic	ENST00000344008.5	-39470	ENSG00000130940.15	chr1:10636604:10796650:160047:-	CASZ1	castor zinc finger 1 [Source:HGNC Symbol;Acc:HGNC:26002]
chr1	10874421	10874531	peaks393	1.70693	NA	Intergenic	ENST00000450782.2	-21285	ENSG00000225158.2	chr1:10895761:10895998:238:+	HSPE1P24	heat shock protein family E (Hsp10) member 1 pseudogene 24 [Source:HGNC Symbol;Acc:HGNC:49343]
chr1	10950430	10950554	peaks394	6.80716	ENST00000377004.9	Intron	ENST00000377004.9	31584	ENSG00000175262.15	chr1:10946471:10982076:35606:-	C1orf127	chromosome 1 open reading frame 127 [Source:HGNC Symbol;Acc:HGNC:26730]
chr1	10979564	10979837	peaks395	5.72457	ENST00000377004.9	Promoter2-3k	ENST00000377004.9	2375	ENSG00000175262.15	chr1:10946471:10982076:35606:-	C1orf127	chromosome 1 open reading frame 127 [Source:HGNC Symbol;Acc:HGNC:26730]
chr1	11012273	11012404	peaks396	5.18168	ENST00000639083.1,ENST00000629725.2,ENST00000240185.8	Promoter1k	ENST00000639083.1	-85	ENSG00000120948.19	chr1:11012344:11030528:18185:+	TARDBP	TAR DNA binding protein [Source:HGNC Symbol;Acc:HGNC:11571]
chr1	11059847	11060323	peaks397	31.60037	ENST00000376957.7	Promoter1k	ENST00000376957.7	-67	ENSG00000116649.10	chr1:11054584:11060020:5437:-	SRM	spermidine synthase [Source:HGNC Symbol;Acc:HGNC:11296]
chr1	11063063	11063426	peaks398	20.87209	NA	Intergenic	ENST00000376957.7	-3227	ENSG00000116649.10	chr1:11054584:11060020:5437:-	SRM	spermidine synthase [Source:HGNC Symbol;Acc:HGNC:11296]
chr1	11176556	11176667	peaks399	6.31344	ENST00000361445.9,ENST00000703140.1	Intron	ENST00000376819.4	-12743	ENSG00000171819.5	chr1:11189355:11195981:6627:+	ANGPTL7	angiopoietin like 7 [Source:HGNC Symbol;Acc:HGNC:24078]
chr1	11262515	11262770	peaks400	10.18091	ENST00000703140.1,ENST00000361445.9	Promoter1k	ENST00000361445.9	-92	ENSG00000198793.14	chr1:11106535:11262556:156022:-	MTOR	mechanistic target of rapamycin kinase [Source:HGNC Symbol;Acc:HGNC:3942]
chr1	11272913	11273452	peaks401	149.08147	ENST00000376810.6,ENST00000376804.2	Promoter1k	ENST00000376810.6	-15	ENSG00000120942.14	chr1:11273198:11296049:22852:+	UBIAD1	UbiA prenyltransferase domain containing 1 [Source:HGNC Symbol;Acc:HGNC:30791]
chr1	11373965	11374487	peaks402	18.44883	NA	Intergenic	ENST00000435243.2	51595	ENSG00000224338.2	chr1:11425257:11425821:565:-	MTCYBP45	MT-CYB pseudogene 45 [Source:HGNC Symbol;Acc:HGNC:52313]
chr1	11397177	11397315	peaks403	3.32500	NA	Intergenic	ENST00000435243.2	28575	ENSG00000224338.2	chr1:11425257:11425821:565:-	MTCYBP45	MT-CYB pseudogene 45 [Source:HGNC Symbol;Acc:HGNC:52313]
chr1	11478832	11479172	peaks404	6.93271	ENST00000294484.7	Promoter1k	ENST00000294484.7	-153	ENSG00000204624.8	chr1:11479155:11537551:58397:+	DISP3	dispatched RND transporter family member 3 [Source:HGNC Symbol;Acc:HGNC:29251]
chr1	11480247	11480420	peaks405	3.43158	ENST00000294484.7	Promoter1-2k	ENST00000294484.7	1179	ENSG00000204624.8	chr1:11479155:11537551:58397:+	DISP3	dispatched RND transporter family member 3 [Source:HGNC Symbol;Acc:HGNC:29251]
chr1	11528627	11528875	peaks406	29.88223	ENST00000294484.7	Intron	ENST00000304391.6	-4925	ENSG00000204624.8	chr1:11479155:11537551:58397:+	DISP3	dispatched RND transporter family member 3 [Source:HGNC Symbol;Acc:HGNC:29251]
chr1	11536269	11536368	peaks407	3.06569	ENST00000304391.6	Promoter2-3k	ENST00000304391.6	2643	ENSG00000204624.8	chr1:11479155:11537551:58397:+	DISP3	dispatched RND transporter family member 3 [Source:HGNC Symbol;Acc:HGNC:29251]
chr1	11654246	11654470	peaks408	5.96737	ENST00000251546.8,ENST00000354287.5,ENST00000376770.5,ENST00000251547.10,ENST00000376768.5,ENST00000376762.8,ENST00000376760.5	Promoter1k	ENST00000251546.8	-17	ENSG00000132879.14	chr1:11654375:11663327:8953:+	FBXO44	F-box protein 44 [Source:HGNC Symbol;Acc:HGNC:24847]
chr1	11654697	11654852	peaks409	6.18460	ENST00000251546.8,ENST00000354287.5,ENST00000376770.5,ENST00000251547.10,ENST00000376768.5,ENST00000376762.8,ENST00000376760.5	Promoter1k	ENST00000376770.5	-82	ENSG00000132879.14	chr1:11654375:11663327:8953:+	FBXO44	F-box protein 44 [Source:HGNC Symbol;Acc:HGNC:24847]
chr1	11663866	11664406	peaks410	17.54960	ENST00000376753.9	Promoter1k	ENST00000376753.9	-64	ENSG00000116663.11	chr1:11664200:11674354:10155:+	FBXO6	F-box protein 6 [Source:HGNC Symbol;Acc:HGNC:13585]
chr1	11680398	11680495	peaks411	4.77315	ENST00000376669.9,ENST00000456915.2,ENST00000376692.9	Promoter1k	ENST00000376669.9	671	ENSG00000116670.16	chr1:11658918:11691811:32894:-	MAD2L2	mitotic arrest deficient 2 like 2 [Source:HGNC Symbol;Acc:HGNC:6764]
chr1	11735957	11736159	peaks412	7.63345	ENST00000376637.7,ENST00000400895.6,ENST00000314340.10,ENST00000376629.8,ENST00000376627.6,ENST00000452018.6,ENST00000510878.1	Promoter1k	ENST00000376637.7	-26	ENSG00000177674.16	chr1:11736084:11754802:18719:+	AGTRAP	angiotensin II receptor associated protein [Source:HGNC Symbol;Acc:HGNC:13539]
chr1	11749294	11749425	peaks413	4.25409	ENST00000376629.8,ENST00000452018.6,ENST00000376637.7,ENST00000376627.6,ENST00000510878.1,ENST00000314340.10,ENST00000400895.6	Intron	ENST00000433342.6	-12427	ENSG00000215910.8	chr1:11761787:11789585:27799:+	C1orf167	chromosome 1 open reading frame 167 [Source:HGNC Symbol;Acc:HGNC:25262]
chr1	11784498	11784625	peaks414	12.63816	ENST00000433342.6,ENST00000688073.1	Exon	ENST00000376620.3	-4943	ENSG00000177553.6	chr1:11777077:11779619:2543:-	C1orf167-AS1	C1orf167 antisense RNA 1 [Source:HGNC Symbol;Acc:HGNC:41091]
chr1	11785245	11785371	peaks415	5.94115	ENST00000688073.1,ENST00000433342.6	Exon	ENST00000376620.3	-5689	ENSG00000177553.6	chr1:11777077:11779619:2543:-	C1orf167-AS1	C1orf167 antisense RNA 1 [Source:HGNC Symbol;Acc:HGNC:41091]
chr1	11800790	11801036	peaks416	59.19474	ENST00000641407.1,ENST00000376583.7,ENST00000423400.7	Promoter2-3k	ENST00000641407.1	2470	ENSG00000177000.13	chr1:11785723:11806455:20733:-	MTHFR	methylenetetrahydrofolate reductase [Source:HGNC Symbol;Acc:HGNC:7436]
chr1	11805554	11806239	peaks417	293.38556	ENST00000376592.6,ENST00000376585.6,ENST00000376590.9,ENST00000312413.10,ENST00000346436.11,ENST00000376496.4	Promoter1k	ENST00000376590.9	67	ENSG00000177000.13	chr1:11785723:11806455:20733:-	MTHFR	methylenetetrahydrofolate reductase [Source:HGNC Symbol;Acc:HGNC:7436]
chr1	11894021	11894157	peaks418	3.23229	NA	Intergenic	ENST00000661075.1	-13851	ENSG00000285646.2	chr1:11907940:11914298:6359:+		novel transcript
chr1	11908321	11909274	peaks419	116.42632	ENST00000661075.1,ENST00000649268.2,ENST00000362477.1,ENST00000660618.1,ENST00000364931.1	Promoter1k	ENST00000362477.1,ENST00000660618.1	646	ENSG00000199347.1,ENSG00000285646.2	chr1:11908152:11908271:120:+,chr1:11907940:11914298:6359:+	RNU5E-1,	RNA, U5E small nuclear 1 [Source:HGNC Symbol;Acc:HGNC:10215],novel transcript
chr1	11926326	11926574	peaks420	12.23818	ENST00000616327.1,ENST00000376572.8,ENST00000376576.3	Promoter1k	ENST00000376576.3	-22	ENSG00000116685.16	chr1:11919591:11926428:6838:-	KIAA2013	KIAA2013 [Source:HGNC Symbol;Acc:HGNC:28513]
chr1	11934521	11934657	peaks421	2.58066	ENST00000196061.5	Promoter1k	ENST00000196061.5	-128	ENSG00000083444.17	chr1:11934205:11975538:41334:+	PLOD1	procollagen-lysine,2-oxoglutarate 5-dioxygenase 1 [Source:HGNC Symbol;Acc:HGNC:9081]
chr1	11943486	11943622	peaks422	1.39555	ENST00000196061.5	Intron	ENST00000196061.5	8837	ENSG00000083444.17	chr1:11934205:11975538:41334:+	PLOD1	procollagen-lysine,2-oxoglutarate 5-dioxygenase 1 [Source:HGNC Symbol;Acc:HGNC:9081]
chr1	11970864	11971034	peaks423	6.70570	ENST00000196061.5	Intron	ENST00000660216.1	9178	ENSG00000287384.1	chr1:11979533:11980127:595:-		novel transcript
chr1	11980073	11980415	peaks424	11.22085	ENST00000660216.1,ENST00000444836.5,ENST00000674817.1,ENST00000675053.1,ENST00000675817.1,ENST00000675298.1,ENST00000674548.1,ENST00000674658.1,ENST00000674910.1,ENST00000675231.1,ENST00000676293.1,ENST00000675919.1,ENST00000235329.10,ENST00000675113.1	Promoter1k	ENST00000674548.1	28	ENSG00000116688.18	chr1:11980181:12015211:35031:+	MFN2	mitofusin 2 [Source:HGNC Symbol;Acc:HGNC:16877]
chr1	12019335	12019565	peaks425	14.71303	ENST00000235332.6	Promoter1k	ENST00000235332.6	-48	ENSG00000116691.11	chr1:12019466:12032045:12580:+	MIIP	migration and invasion inhibitory protein [Source:HGNC Symbol;Acc:HGNC:25715]
chr1	12041756	12041869	peaks426	2.55195	NA	Intergenic	ENST00000496974.3	-4799	ENSG00000243539.3	chr1:12036740:12037014:275:-	RN7SL649P	RNA, 7SL, cytoplasmic 649, pseudogene [Source:HGNC Symbol;Acc:HGNC:46665]
chr1	12052098	12052283	peaks427	7.33475	NA	Intergenic	ENST00000263932.7	-11112	ENSG00000120949.15	chr1:12063303:12144207:80905:+	TNFRSF8	TNF receptor superfamily member 8 [Source:HGNC Symbol;Acc:HGNC:11923]
chr1	12087444	12087714	peaks428	6.13736	ENST00000417814.3,ENST00000263932.7	Intron	ENST00000647616.1	4685	ENSG00000285604.1	chr1:12088441:12092264:3824:-		novel transcript, antisense to TNFRSF8
chr1	12144954	12145078	peaks429	6.63038	NA	Intergenic	ENST00000413146.6	19117	ENSG00000120949.15	chr1:12063303:12144207:80905:+	TNFRSF8	TNF receptor superfamily member 8 [Source:HGNC Symbol;Acc:HGNC:11923]
chr1	12146508	12146923	peaks430	11.10774	NA	Intergenic	ENST00000622420.1	-20227	ENSG00000283789.1	chr1:12166943:12167038:96:+	MIR7846	microRNA 7846 [Source:HGNC Symbol;Acc:HGNC:50029]
chr1	12148259	12148538	peaks431	15.49788	NA	Intergenic	ENST00000622420.1	-18544	ENSG00000283789.1	chr1:12166943:12167038:96:+	MIR7846	microRNA 7846 [Source:HGNC Symbol;Acc:HGNC:50029]
chr1	12153502	12153750	peaks432	16.99853	NA	Intergenic	ENST00000622420.1	-13317	ENSG00000283789.1	chr1:12166943:12167038:96:+	MIR7846	microRNA 7846 [Source:HGNC Symbol;Acc:HGNC:50029]
chr1	12161920	12162244	peaks433	14.03770	NA	Intergenic	ENST00000622420.1	-4861	ENSG00000283789.1	chr1:12166943:12167038:96:+	MIR7846	microRNA 7846 [Source:HGNC Symbol;Acc:HGNC:50029]
chr1	12178027	12178132	peaks434	6.85362	ENST00000536782.2,ENST00000376259.7	Intron	ENST00000536782.2	11077	ENSG00000028137.19	chr1:12166991:12209228:42238:+	TNFRSF1B	TNF receptor superfamily member 1B [Source:HGNC Symbol;Acc:HGNC:11917]
chr1	12179190	12179326	peaks435	11.04320	ENST00000536782.2,ENST00000376259.7	Intron	ENST00000536782.2	12255	ENSG00000028137.19	chr1:12166991:12209228:42238:+	TNFRSF1B	TNF receptor superfamily member 1B [Source:HGNC Symbol;Acc:HGNC:11917]
chr1	12375646	12375776	peaks436	1.97467	ENST00000620676.6,ENST00000613099.4	Intron	ENST00000543766.2	-89229	ENSG00000048707.15	chr1:12230030:12512047:282018:+	VPS13D	vacuolar protein sorting 13 homolog D [Source:HGNC Symbol;Acc:HGNC:23595]
chr1	12434302	12434493	peaks437	34.07763	ENST00000620676.6,ENST00000613099.4	Intron	ENST00000543766.2	-30542	ENSG00000048707.15	chr1:12230030:12512047:282018:+	VPS13D	vacuolar protein sorting 13 homolog D [Source:HGNC Symbol;Acc:HGNC:23595]
chr1	12464711	12464876	peaks438	4.78300	ENST00000543766.2	Promoter1k	ENST00000543766.2	-146	ENSG00000048707.15	chr1:12230030:12512047:282018:+	VPS13D	vacuolar protein sorting 13 homolog D [Source:HGNC Symbol;Acc:HGNC:23595]
chr1	12469967	12470373	peaks439	12.57827	ENST00000620676.6,ENST00000613099.4,ENST00000543766.2	Intron	ENST00000543766.2	5230	ENSG00000048707.15	chr1:12230030:12512047:282018:+	VPS13D	vacuolar protein sorting 13 homolog D [Source:HGNC Symbol;Acc:HGNC:23595]
chr1	12476020	12476123	peaks440	12.51123	ENST00000620676.6,ENST00000613099.4,ENST00000543766.2	Intron	ENST00000543766.2	11132	ENSG00000048707.15	chr1:12230030:12512047:282018:+	VPS13D	vacuolar protein sorting 13 homolog D [Source:HGNC Symbol;Acc:HGNC:23595]
chr1	12478153	12478897	peaks441	55.74808	ENST00000620676.6,ENST00000613099.4,ENST00000543766.2	Intron	ENST00000543766.2	13585	ENSG00000048707.15	chr1:12230030:12512047:282018:+	VPS13D	vacuolar protein sorting 13 homolog D [Source:HGNC Symbol;Acc:HGNC:23595]
chr1	12486471	12486891	peaks442	21.69284	ENST00000620676.6,ENST00000613099.4,ENST00000543766.2	Intron	ENST00000459326.1	-20565	ENSG00000239149.1	chr1:12507246:12507397:152:+	SNORA59A	small nucleolar RNA, H/ACA box 59A [Source:HGNC Symbol;Acc:HGNC:32653]
chr1	12527674	12527884	peaks443	2.99442	ENST00000688646.2	Promoter1-2k	ENST00000688646.2	2041	ENSG00000229484.3	chr1:12525716:12530691:4976:+	LINC02766	long intergenic non-protein coding RNA 2766 [Source:HGNC Symbol;Acc:HGNC:54286]
chr1	12528628	12528849	peaks444	7.15788	ENST00000688646.2	Promoter2-3k	ENST00000688646.2	3001	ENSG00000229484.3	chr1:12525716:12530691:4976:+	LINC02766	long intergenic non-protein coding RNA 2766 [Source:HGNC Symbol;Acc:HGNC:54286]
chr1	12539944	12540645	peaks445	19.56841	NA	Intergenic	ENST00000688646.2	14557	ENSG00000229484.3	chr1:12525716:12530691:4976:+	LINC02766	long intergenic non-protein coding RNA 2766 [Source:HGNC Symbol;Acc:HGNC:54286]
chr1	12549527	12549645	peaks446	9.36685	NA	Intergenic	ENST00000408413.1	20486	ENSG00000221340.1	chr1:12569972:12570072:101:-	RNU6ATAC18P	RNA, U6atac small nuclear 18, pseudogene [Source:HGNC Symbol;Acc:HGNC:46917]
chr1	12549903	12550141	peaks447	35.64877	NA	Intergenic	ENST00000408413.1	20050	ENSG00000221340.1	chr1:12569972:12570072:101:-	RNU6ATAC18P	RNA, U6atac small nuclear 18, pseudogene [Source:HGNC Symbol;Acc:HGNC:46917]
chr1	12556505	12556655	peaks448	6.93860	NA	Intergenic	ENST00000408413.1	13492	ENSG00000221340.1	chr1:12569972:12570072:101:-	RNU6ATAC18P	RNA, U6atac small nuclear 18, pseudogene [Source:HGNC Symbol;Acc:HGNC:46917]
chr1	12573907	12574105	peaks449	10.17630	ENST00000616661.5	Intron	ENST00000408413.1	-3934	ENSG00000221340.1	chr1:12569972:12570072:101:-	RNU6ATAC18P	RNA, U6atac small nuclear 18, pseudogene [Source:HGNC Symbol;Acc:HGNC:46917]
chr1	12574413	12574571	peaks450	14.13552	ENST00000616661.5	Intron	ENST00000408413.1	-4420	ENSG00000221340.1	chr1:12569972:12570072:101:-	RNU6ATAC18P	RNA, U6atac small nuclear 18, pseudogene [Source:HGNC Symbol;Acc:HGNC:46917]
chr1	12580220	12580603	peaks451	30.73772	ENST00000622213.1	Promoter1-2k	ENST00000622213.1	-1389	ENSG00000276830.1	chr1:12578957:12579023:67:-	MIR6730	microRNA 6730 [Source:HGNC Symbol;Acc:HGNC:50222]
chr1	12595714	12596818	peaks452	46.01233	ENST00000616661.5	Intron	ENST00000622213.1	-17243	ENSG00000276830.1	chr1:12578957:12579023:67:-	MIR6730	microRNA 6730 [Source:HGNC Symbol;Acc:HGNC:50222]
chr1	12601950	12602500	peaks453	94.06006	ENST00000616661.5	Intron	ENST00000616661.5	15985	ENSG00000162496.9	chr1:12567910:12618210:50301:-	DHRS3	dehydrogenase/reductase 3 [Source:HGNC Symbol;Acc:HGNC:17693]
chr1	12604521	12604634	peaks454	12.73733	ENST00000616661.5	Intron	ENST00000616661.5	13632	ENSG00000162496.9	chr1:12567910:12618210:50301:-	DHRS3	dehydrogenase/reductase 3 [Source:HGNC Symbol;Acc:HGNC:17693]
chr1	12608258	12608432	peaks455	25.36321	ENST00000616661.5	Intron	ENST00000616661.5	9865	ENSG00000162496.9	chr1:12567910:12618210:50301:-	DHRS3	dehydrogenase/reductase 3 [Source:HGNC Symbol;Acc:HGNC:17693]
chr1	12609305	12609428	peaks456	2.98839	ENST00000616661.5	Intron	ENST00000616661.5	8843	ENSG00000162496.9	chr1:12567910:12618210:50301:-	DHRS3	dehydrogenase/reductase 3 [Source:HGNC Symbol;Acc:HGNC:17693]
chr1	12619007	12619125	peaks457	4.27232	ENST00000616661.5,ENST00000693657.2,ENST00000688638.2,ENST00000606790.2	Promoter1k	ENST00000688638.2	667	ENSG00000288927.2	chr1:12618389:12618987:599:+		novel transcript
chr1	12851886	12852068	peaks458	4.78300	NA	Intergenic	ENST00000317869.7	-3257	ENSG00000179172.10	chr1:12847377:12848720:1344:-	HNRNPCL1	heterogeneous nuclear ribonucleoprotein C like 1 [Source:HGNC Symbol;Acc:HGNC:29295]
chr1	13468369	13468542	peaks459	1.34048	NA	Intergenic	ENST00000563570.1	-44764	ENSG00000259961.1	chr1:13513220:13516270:3051:+		novel transcript
chr1	13487488	13487596	peaks460	4.73523	ENST00000376085.4	Intron	ENST00000563570.1	-25678	ENSG00000259961.1	chr1:13513220:13516270:3051:+		novel transcript
chr1	13506813	13506991	peaks461	5.75557	ENST00000376085.4	Intron	ENST00000563570.1	-6318	ENSG00000259961.1	chr1:13513220:13516270:3051:+		novel transcript
chr1	13507135	13507255	peaks462	2.38450	ENST00000376085.4	Intron	ENST00000563570.1	-6025	ENSG00000259961.1	chr1:13513220:13516270:3051:+		novel transcript
chr1	13560454	13560574	peaks463	3.32500	NA	Intergenic	ENST00000401091.2	5513	ENSG00000215909.3	chr1:13555001:13555694:694:+	BRWD1P1	bromodomain and WD repeat domain containing 1 pseudogene 1 [Source:HGNC Symbol;Acc:HGNC:51528]
chr1	13606273	13606381	peaks464	3.32500	ENST00000294489.10,ENST00000376057.8,ENST00000621990.5,ENST00000510906.5,ENST00000509009.5,ENST00000376061.8,ENST00000475043.5,ENST00000487038.5,ENST00000513143.5	Intron	ENST00000411020.1	16957	ENSG00000222952.1	chr1:13623184:13623284:101:-	RNA5SP41	RNA, 5S ribosomal pseudogene 41 [Source:HGNC Symbol;Acc:HGNC:42817]
chr1	13749272	13749413	peaks465	3.73160	ENST00000413440.5,ENST00000343137.8,ENST00000503842.5,ENST00000505823.5	Promoter1k	ENST00000413440.5	-60	ENSG00000116731.23	chr1:13700188:13825079:124892:+	PRDM2	PR/SET domain 2 [Source:HGNC Symbol;Acc:HGNC:9347]
chr1	13749561	13749710	peaks466	3.68760	ENST00000413440.5,ENST00000343137.8,ENST00000503842.5,ENST00000505823.5	Promoter1k	ENST00000505823.5	200	ENSG00000116731.23	chr1:13700188:13825079:124892:+	PRDM2	PR/SET domain 2 [Source:HGNC Symbol;Acc:HGNC:9347]
chr1	13829446	13829546	peaks467	1.97467	NA	Intergenic	ENST00000636203.1,ENST00000636564.1	-63296	ENSG00000189337.17	chr1:13892792:15118043:1225252:+	KAZN	kazrin, periplakin interacting protein [Source:HGNC Symbol;Acc:HGNC:29173]
chr1	14071651	14071923	peaks468	4.22525	ENST00000636203.1,ENST00000636564.1	Intron	ENST00000516342.1	52548	ENSG00000252151.1	chr1:14124233:14124335:103:-	RNU6-1265P	RNA, U6 small nuclear 1265, pseudogene [Source:HGNC Symbol;Acc:HGNC:48228]
chr1	14492560	14492855	peaks469	7.53199	ENST00000636203.1	Intron	ENST00000666654.1	-72735	ENSG00000234593.3	chr1:14338825:14419973:81149:-	KAZN-AS1	KAZN antisense RNA 1 [Source:HGNC Symbol;Acc:HGNC:53610]
chr1	14724347	14724512	peaks470	9.88870	ENST00000636203.1,ENST00000376030.7,ENST00000503743.5	Intron	ENST00000416175.1	-31817	ENSG00000235829.1	chr1:14692129:14692613:485:-	TBCAP2	tubulin folding cofactor A pseudogene 2 [Source:HGNC Symbol;Acc:HGNC:42631]
chr1	14731987	14732114	peaks471	9.11732	ENST00000636203.1,ENST00000376030.7,ENST00000503743.5	Intron	ENST00000416175.1	-39438	ENSG00000235829.1	chr1:14692129:14692613:485:-	TBCAP2	tubulin folding cofactor A pseudogene 2 [Source:HGNC Symbol;Acc:HGNC:42631]
chr1	14924059	14924182	peaks472	5.69481	ENST00000361144.9	Promoter1k	ENST00000361144.9	-9	ENSG00000189337.17	chr1:13892792:15118043:1225252:+	KAZN	kazrin, periplakin interacting protein [Source:HGNC Symbol;Acc:HGNC:29173]
chr1	14976328	14976486	peaks473	7.31339	ENST00000636203.1,ENST00000400797.3,ENST00000400798.6,ENST00000503743.5,ENST00000361144.9,ENST00000376030.7	Intron	ENST00000400797.3	30488	ENSG00000189337.17	chr1:13892792:15118043:1225252:+	KAZN	kazrin, periplakin interacting protein [Source:HGNC Symbol;Acc:HGNC:29173]
chr1	14977185	14977749	peaks474	59.96624	ENST00000636203.1,ENST00000400797.3,ENST00000400798.6,ENST00000503743.5,ENST00000361144.9,ENST00000376030.7	Intron	ENST00000400797.3	31548	ENSG00000189337.17	chr1:13892792:15118043:1225252:+	KAZN	kazrin, periplakin interacting protein [Source:HGNC Symbol;Acc:HGNC:29173]
chr1	14996317	14996923	peaks475	7.95638	ENST00000636203.1,ENST00000400797.3,ENST00000400798.6,ENST00000503743.5,ENST00000361144.9,ENST00000376030.7	Intron	ENST00000400797.3	50701	ENSG00000189337.17	chr1:13892792:15118043:1225252:+	KAZN	kazrin, periplakin interacting protein [Source:HGNC Symbol;Acc:HGNC:29173]
chr1	15016519	15016705	peaks476	9.48908	ENST00000636203.1,ENST00000400797.3,ENST00000400798.6,ENST00000503743.5,ENST00000361144.9,ENST00000376030.7	Intron	ENST00000400797.3	70693	ENSG00000189337.17	chr1:13892792:15118043:1225252:+	KAZN	kazrin, periplakin interacting protein [Source:HGNC Symbol;Acc:HGNC:29173]
chr1	15019910	15020147	peaks477	6.76614	ENST00000636203.1,ENST00000400797.3,ENST00000400798.6,ENST00000503743.5,ENST00000361144.9,ENST00000376030.7	Intron	ENST00000400797.3	74110	ENSG00000189337.17	chr1:13892792:15118043:1225252:+	KAZN	kazrin, periplakin interacting protein [Source:HGNC Symbol;Acc:HGNC:29173]
chr1	15028126	15028394	peaks478	39.38137	ENST00000636203.1,ENST00000400797.3,ENST00000400798.6,ENST00000503743.5,ENST00000361144.9,ENST00000376030.7	Intron	ENST00000400797.3	82341	ENSG00000189337.17	chr1:13892792:15118043:1225252:+	KAZN	kazrin, periplakin interacting protein [Source:HGNC Symbol;Acc:HGNC:29173]
chr1	15031554	15031871	peaks479	35.84791	ENST00000636203.1,ENST00000400797.3,ENST00000400798.6,ENST00000503743.5,ENST00000361144.9,ENST00000376030.7	Intron	ENST00000400797.3	85794	ENSG00000189337.17	chr1:13892792:15118043:1225252:+	KAZN	kazrin, periplakin interacting protein [Source:HGNC Symbol;Acc:HGNC:29173]
chr1	15064665	15064828	peaks480	3.01798	ENST00000503743.5,ENST00000361144.9,ENST00000376030.7,ENST00000400798.6,ENST00000400797.3,ENST00000636203.1	Intron	ENST00000404665.4	87711	ENSG00000175147.13	chr1:15111815:15153618:41804:-	TMEM51-AS1	TMEM51 antisense RNA 1 [Source:HGNC Symbol;Acc:HGNC:26301]
chr1	15066336	15066439	peaks481	1.70693	ENST00000361144.9,ENST00000400798.6	3'UTR	ENST00000404665.4	86070	ENSG00000175147.13	chr1:15111815:15153618:41804:-	TMEM51-AS1	TMEM51 antisense RNA 1 [Source:HGNC Symbol;Acc:HGNC:26301]
chr1	15110640	15110750	peaks482	4.23610	ENST00000636203.1,ENST00000376030.7	Intron	ENST00000404665.4	41763	ENSG00000175147.13	chr1:15111815:15153618:41804:-	TMEM51-AS1	TMEM51 antisense RNA 1 [Source:HGNC Symbol;Acc:HGNC:26301]
chr1	15139736	15139981	peaks483	14.23011	ENST00000669314.1,ENST00000404665.4,ENST00000660005.1,ENST00000310916.6	Intron	ENST00000404665.4	12599	ENSG00000175147.13	chr1:15111815:15153618:41804:-	TMEM51-AS1	TMEM51 antisense RNA 1 [Source:HGNC Symbol;Acc:HGNC:26301]
chr1	15153531	15153779	peaks484	3.13876	ENST00000376014.7,ENST00000660005.1,ENST00000669314.1,ENST00000400796.7,ENST00000376008.3,ENST00000434578.6	Promoter1k	ENST00000669314.1	-37	ENSG00000175147.13	chr1:15111815:15153618:41804:-	TMEM51-AS1	TMEM51 antisense RNA 1 [Source:HGNC Symbol;Acc:HGNC:26301]
chr1	15153882	15154198	peaks485	5.15398	ENST00000660005.1,ENST00000669314.1,ENST00000400796.7,ENST00000376008.3,ENST00000434578.6	Promoter1k	ENST00000434578.6	272	ENSG00000171729.14	chr1:15152532:15220478:67947:+	TMEM51	transmembrane protein 51 [Source:HGNC Symbol;Acc:HGNC:25488]
chr1	15166426	15166552	peaks486	6.61218	ENST00000424792.5,ENST00000428417.5,ENST00000376014.7,ENST00000400796.7,ENST00000376008.3,ENST00000434578.6	Intron	ENST00000424792.5,ENST00000625027.2	4828	ENSG00000204464.7	chr1:15164344:15171317:6974:-	TMEM51-AS2	TMEM51 antisense RNA 2 [Source:HGNC Symbol;Acc:HGNC:32332]
chr1	15178082	15178198	peaks487	4.84704	ENST00000428417.5,ENST00000376014.7,ENST00000400796.7,ENST00000376008.3,ENST00000434578.6	Intron	ENST00000424792.5,ENST00000625027.2	-6823	ENSG00000204464.7	chr1:15164344:15171317:6974:-	TMEM51-AS2	TMEM51 antisense RNA 2 [Source:HGNC Symbol;Acc:HGNC:32332]
chr1	15189790	15189891	peaks488	2.33937	ENST00000400795.3	Promoter2-3k	ENST00000400795.3	3004	ENSG00000215720.4	chr1:15191828:15192845:1018:-	MFFP1	MFF pseudogene 1 [Source:HGNC Symbol;Acc:HGNC:54537]
chr1	15200500	15201004	peaks489	5.82859	ENST00000428417.5,ENST00000376014.7,ENST00000400796.7,ENST00000376008.3,ENST00000434578.6	Intron	ENST00000400795.3	-7907	ENSG00000215720.4	chr1:15191828:15192845:1018:-	MFFP1	MFF pseudogene 1 [Source:HGNC Symbol;Acc:HGNC:54537]
chr1	15218588	15218745	peaks490	9.81018	ENST00000428417.5,ENST00000376014.7,ENST00000400796.7,ENST00000376008.3,ENST00000434578.6	Intron	ENST00000612442.1	-7706	ENSG00000278480.1	chr1:15226373:15227549:1177:+	ZBTB2P1	ZBTB2 pseudogene 1 [Source:HGNC Symbol;Acc:HGNC:54544]
chr1	15218908	15219078	peaks491	9.56298	ENST00000428417.5,ENST00000376014.7,ENST00000400796.7,ENST00000376008.3,ENST00000434578.6	Intron	ENST00000612442.1	-7380	ENSG00000278480.1	chr1:15226373:15227549:1177:+	ZBTB2P1	ZBTB2 pseudogene 1 [Source:HGNC Symbol;Acc:HGNC:54544]
chr1	15261383	15261486	peaks492	3.36395	ENST00000375998.8,ENST00000358897.8,ENST00000688493.1,ENST00000683790.1	Intron	ENST00000375998.8	9650	ENSG00000142621.21	chr1:15236521:15400283:163763:+	FHAD1	forkhead associated phosphopeptide binding domain 1 [Source:HGNC Symbol;Acc:HGNC:29408]
chr1	15289250	15289711	peaks493	15.44570	ENST00000683790.1,ENST00000688493.1,ENST00000358897.8,ENST00000375998.8	Exon	ENST00000375997.8	-16281	ENSG00000142621.21	chr1:15236521:15400283:163763:+	FHAD1	forkhead associated phosphopeptide binding domain 1 [Source:HGNC Symbol;Acc:HGNC:29408]
chr1	15312081	15312180	peaks494	3.45867	ENST00000375997.8,ENST00000375998.8,ENST00000375995.3,ENST00000358897.8,ENST00000688493.1,ENST00000683790.1	Intron	ENST00000375995.3	6351	ENSG00000142621.21	chr1:15236521:15400283:163763:+	FHAD1	forkhead associated phosphopeptide binding domain 1 [Source:HGNC Symbol;Acc:HGNC:29408]
chr1	15314752	15314879	peaks495	1.58929	ENST00000358897.8,ENST00000688493.1,ENST00000375998.8,ENST00000683790.1,ENST00000375997.8,ENST00000375995.3	Intron	ENST00000375995.3	9036	ENSG00000142621.21	chr1:15236521:15400283:163763:+	FHAD1	forkhead associated phosphopeptide binding domain 1 [Source:HGNC Symbol;Acc:HGNC:29408]
chr1	15337796	15338141	peaks496	28.61166	ENST00000439788.1	Promoter2-3k	ENST00000439788.1	-2505	ENSG00000236045.1	chr1:15334166:15335464:1299:-		novel transcript
chr1	15340395	15340497	peaks497	5.28724	ENST00000683790.1,ENST00000688493.1,ENST00000375998.8,ENST00000358897.8,ENST00000428747.1	Intron	ENST00000428747.1	3430	ENSG00000233485.1	chr1:15326680:15343876:17197:-	FHAD1-AS1	FHAD1 antisense RNA 1 [Source:HGNC Symbol;Acc:HGNC:41241]
chr1	15352477	15352848	peaks498	37.39703	ENST00000375998.8,ENST00000683790.1,ENST00000358897.8,ENST00000688493.1	Intron	ENST00000428747.1	-8787	ENSG00000233485.1	chr1:15326680:15343876:17197:-	FHAD1-AS1	FHAD1 antisense RNA 1 [Source:HGNC Symbol;Acc:HGNC:41241]
chr1	15356259	15356684	peaks499	46.78881	ENST00000688493.1,ENST00000683790.1,ENST00000358897.8,ENST00000375998.8	Intron	ENST00000428747.1	-12596	ENSG00000233485.1	chr1:15326680:15343876:17197:-	FHAD1-AS1	FHAD1 antisense RNA 1 [Source:HGNC Symbol;Acc:HGNC:41241]
chr1	15368619	15368757	peaks500	5.42747	ENST00000375998.8,ENST00000358897.8,ENST00000688493.1,ENST00000683790.1	Intron	ENST00000428747.1	-24812	ENSG00000233485.1	chr1:15326680:15343876:17197:-	FHAD1-AS1	FHAD1 antisense RNA 1 [Source:HGNC Symbol;Acc:HGNC:41241]
chr1	15410060	15410174	peaks501	3.23539	ENST00000427824.1,ENST00000375980.9	Promoter1k	ENST00000375980.9	229	ENSG00000142634.13	chr1:15409888:15430339:20452:+	EFHD2	EF-hand domain family member D2 [Source:HGNC Symbol;Acc:HGNC:28670]
chr1	15421072	15421507	peaks502	33.05587	ENST00000375980.9	Intron	ENST00000375980.9	11402	ENSG00000142634.13	chr1:15409888:15430339:20452:+	EFHD2	EF-hand domain family member D2 [Source:HGNC Symbol;Acc:HGNC:28670]
chr1	15429846	15429945	peaks503	6.25123	ENST00000375980.9	3'UTR	ENST00000375943.6	-8546	ENSG00000162438.12	chr1:15438442:15449242:10801:+	CTRC	chymotrypsin C [Source:HGNC Symbol;Acc:HGNC:2523]
chr1	15512001	15512115	peaks504	2.87923	ENST00000348549.9,ENST00000375890.8,ENST00000333868.10,ENST00000546424.5	Intron	ENST00000333868.10	12157	ENSG00000132906.18	chr1:15490832:15526534:35703:-	CASP9	caspase 9 [Source:HGNC Symbol;Acc:HGNC:1511]
chr1	15524229	15525185	peaks505	220.82910	ENST00000333868.10,ENST00000348549.9,ENST00000546424.5,ENST00000375890.8	Promoter1k	ENST00000375890.8	19	ENSG00000132906.18	chr1:15490832:15526534:35703:-	CASP9	caspase 9 [Source:HGNC Symbol;Acc:HGNC:1511]
chr1	15526677	15526867	peaks506	12.52435	ENST00000375838.5,ENST00000616884.4,ENST00000375849.5,ENST00000375847.8	Promoter1k	ENST00000375838.5,ENST00000616884.4,ENST00000375849.5	-41	ENSG00000116138.13	chr1:15526813:15592379:65567:+	DNAJC16	DnaJ heat shock protein family (Hsp40) member C16 [Source:HGNC Symbol;Acc:HGNC:29157]
chr1	15617172	15617544	peaks507	28.82025	ENST00000480945.6	Promoter1k	ENST00000480945.6	-100	ENSG00000197312.12	chr1:15617458:15669044:51587:+	DDI2	DNA damage inducible 1 homolog 2 [Source:HGNC Symbol;Acc:HGNC:24578]
chr1	15617994	15618152	peaks508	3.36130	ENST00000480945.6	Promoter1k	ENST00000480945.6	615	ENSG00000197312.12	chr1:15617458:15669044:51587:+	DDI2	DNA damage inducible 1 homolog 2 [Source:HGNC Symbol;Acc:HGNC:24578]
chr1	15655422	15655537	peaks509	9.26047	ENST00000480945.6	Intron	ENST00000345034.2	-4233	ENSG00000215695.2	chr1:15659713:15662033:2321:+	RSC1A1	regulator of solute carriers 1 [Source:HGNC Symbol;Acc:HGNC:10458]
chr1	15799080	15799315	peaks510	36.64111	NA	Intergenic	ENST00000431782.1	6402	ENSG00000224321.1	chr1:15792796:15793285:490:+	RPL12P14	ribosomal protein L12 pseudogene 14 [Source:HGNC Symbol;Acc:HGNC:36495]
chr1	15800146	15800671	peaks511	42.17451	NA	Intergenic	ENST00000696689.1	7240	ENSG00000233954.7	chr1:15807169:15809348:2180:-	UQCRHL	ubiquinol-cytochrome c reductase hinge protein like [Source:HGNC Symbol;Acc:HGNC:51714]
chr1	15800967	15801338	peaks512	19.46624	NA	Intergenic	ENST00000696689.1	6496	ENSG00000233954.7	chr1:15807169:15809348:2180:-	UQCRHL	ubiquinol-cytochrome c reductase hinge protein like [Source:HGNC Symbol;Acc:HGNC:51714]
chr1	15834543	15835191	peaks513	65.15184	ENST00000317122.2	Exon	ENST00000321418.6	6635	ENSG00000178715.8	chr1:15828232:15828669:438:+		ribosomal protein S16 (RPS16) pseudogene
chr1	15835842	15836094	peaks514	11.83161	ENST00000317122.2	Exon	ENST00000321418.6	7736	ENSG00000178715.8	chr1:15828232:15828669:438:+		ribosomal protein S16 (RPS16) pseudogene
chr1	15847546	15847909	peaks515	21.01202	ENST00000375759.8,ENST00000317122.2	Promoter1k	ENST00000375759.8	21	ENSG00000065526.13	chr1:15836095:15940456:104362:+	SPEN	spen family transcriptional repressor [Source:HGNC Symbol;Acc:HGNC:17575]
chr1	15852936	15853043	peaks516	1.45329	ENST00000375759.8	Intron	ENST00000317122.2	-4843	ENSG00000179743.4	chr1:15834474:15848147:13674:-	SPEN-AS1	SPEN antisense RNA 1 [Source:HGNC Symbol;Acc:HGNC:55937]
chr1	15919424	15919572	peaks517	13.76603	ENST00000604816.1	Promoter1-2k	ENST00000604816.1	-1590	ENSG00000270620.1	chr1:15917698:15917908:211:-		cytochrome c oxidase subunit VIc (COX6C) pseudogene
chr1	15935228	15935368	peaks518	1.34048	ENST00000375759.8	Exon	ENST00000604816.1	-17390	ENSG00000270620.1	chr1:15917698:15917908:211:-		cytochrome c oxidase subunit VIc (COX6C) pseudogene
chr1	15976048	15976166	peaks519	3.60166	ENST00000537142.5,ENST00000375743.9,ENST00000375733.6	Promoter1k	ENST00000375743.9	-6	ENSG00000116809.12	chr1:15941869:15976132:34264:-	ZBTB17	zinc finger and BTB domain containing 17 [Source:HGNC Symbol;Acc:HGNC:12936]
chr1	15986885	15987044	peaks520	11.61017	ENST00000424379.1	Promoter1-2k	ENST00000424379.1	-1217	ENSG00000231353.1	chr1:15988182:15988441:260:+		pseudogene similar to part of carboxypeptidase D (CPD)
chr1	16013006	16013144	peaks521	4.87654	NA	Intergenic	ENST00000406363.2	4930	ENSG00000173641.18	chr1:16014028:16019594:5567:-	HSPB7	heat shock protein family B (small) member 7 [Source:HGNC Symbol;Acc:HGNC:5249]
chr1	16056200	16056359	peaks522	8.64171	ENST00000682338.1,ENST00000684545.1,ENST00000684324.1,ENST00000683578.1,ENST00000375667.7,ENST00000375679.9,ENST00000682793.1	Intron	ENST00000375667.7	7491	ENSG00000184908.20	chr1:16040252:16057311:17060:+	CLCNKB	chloride voltage-gated channel Kb [Source:HGNC Symbol;Acc:HGNC:2027]
chr1	16073588	16073770	peaks523	6.27492	ENST00000375662.5	Promoter1k	ENST00000375662.5	-28	ENSG00000185519.9	chr1:16057769:16073651:15883:-	FAM131C	family with sequence similarity 131 member C [Source:HGNC Symbol;Acc:HGNC:26717]
chr1	16094648	16094792	peaks524	5.55827	NA	Intergenic	ENST00000375662.5	-21069	ENSG00000185519.9	chr1:16057769:16073651:15883:-	FAM131C	family with sequence similarity 131 member C [Source:HGNC Symbol;Acc:HGNC:26717]
chr1	16111875	16112074	peaks525	2.38450	NA	Intergenic	ENST00000375662.5	-38324	ENSG00000185519.9	chr1:16057769:16073651:15883:-	FAM131C	family with sequence similarity 131 member C [Source:HGNC Symbol;Acc:HGNC:26717]
chr1	16122467	16122762	peaks526	11.37664	NA	Intergenic	ENST00000424774.2	-32561	ENSG00000227959.2	chr1:16155176:16158148:2973:+	EPHA2-AS1	EPHA2 antisense RNA 1 [Source:HGNC Symbol;Acc:HGNC:40216]
chr1	16123003	16123333	peaks527	29.78365	NA	Intergenic	ENST00000424774.2	-32008	ENSG00000227959.2	chr1:16155176:16158148:2973:+	EPHA2-AS1	EPHA2 antisense RNA 1 [Source:HGNC Symbol;Acc:HGNC:40216]
chr1	16139655	16139857	peaks528	6.88869	ENST00000358432.8	Intron	ENST00000424774.2	-15420	ENSG00000227959.2	chr1:16155176:16158148:2973:+	EPHA2-AS1	EPHA2 antisense RNA 1 [Source:HGNC Symbol;Acc:HGNC:40216]
chr1	16143483	16144188	peaks529	129.52583	ENST00000358432.8	Intron	ENST00000424774.2	-11340	ENSG00000227959.2	chr1:16155176:16158148:2973:+	EPHA2-AS1	EPHA2 antisense RNA 1 [Source:HGNC Symbol;Acc:HGNC:40216]
chr1	16145123	16145525	peaks530	87.31841	ENST00000358432.8	Intron	ENST00000424774.2	-9852	ENSG00000227959.2	chr1:16155176:16158148:2973:+	EPHA2-AS1	EPHA2 antisense RNA 1 [Source:HGNC Symbol;Acc:HGNC:40216]
chr1	16145630	16145856	peaks531	6.23297	ENST00000358432.8	Intron	ENST00000424774.2	-9433	ENSG00000227959.2	chr1:16155176:16158148:2973:+	EPHA2-AS1	EPHA2 antisense RNA 1 [Source:HGNC Symbol;Acc:HGNC:40216]
chr1	16151497	16151645	peaks532	10.41390	ENST00000358432.8	Intron	ENST00000424774.2	-3605	ENSG00000227959.2	chr1:16155176:16158148:2973:+	EPHA2-AS1	EPHA2 antisense RNA 1 [Source:HGNC Symbol;Acc:HGNC:40216]
chr1	16155079	16155204	peaks533	7.87548	ENST00000358432.8,ENST00000424774.2	Promoter1k	ENST00000424774.2	-34	ENSG00000227959.2	chr1:16155176:16158148:2973:+	EPHA2-AS1	EPHA2 antisense RNA 1 [Source:HGNC Symbol;Acc:HGNC:40216]
chr1	16156091	16156210	peaks534	5.60291	ENST00000358432.8,ENST00000424774.2	Promoter1k	ENST00000358432.8	-82	ENSG00000142627.13	chr1:16124337:16156069:31733:-	EPHA2	EPH receptor A2 [Source:HGNC Symbol;Acc:HGNC:3386]
chr1	16158982	16159237	peaks535	15.35220	ENST00000426353.1	Promoter1k	ENST00000426353.1	-156	ENSG00000224621.1	chr1:16159266:16161883:2618:+		novel transcript
chr1	16162468	16162795	peaks536	34.93317	NA	Intergenic	ENST00000426353.1	3366	ENSG00000224621.1	chr1:16159266:16161883:2618:+		novel transcript
chr1	16164292	16164468	peaks537	6.32446	NA	Intergenic	ENST00000426353.1	5114	ENSG00000224621.1	chr1:16159266:16161883:2618:+		novel transcript
chr1	16173048	16173900	peaks538	178.12044	NA	Intergenic	ENST00000426353.1	14208	ENSG00000224621.1	chr1:16159266:16161883:2618:+		novel transcript
chr1	16175839	16176101	peaks539	10.13833	NA	Intergenic	ENST00000426353.1	16704	ENSG00000224621.1	chr1:16159266:16161883:2618:+		novel transcript
chr1	16181817	16182150	peaks540	28.92652	NA	Intergenic	ENST00000457809.1	-15870	ENSG00000234166.1	chr1:16197854:16198357:504:+	ARHGEF19-AS1	ARHGEF19 antisense RNA 1 [Source:HGNC Symbol;Acc:HGNC:39996]
chr1	16187727	16187953	peaks541	17.21218	NA	Intergenic	ENST00000457809.1	-10014	ENSG00000234166.1	chr1:16197854:16198357:504:+	ARHGEF19-AS1	ARHGEF19 antisense RNA 1 [Source:HGNC Symbol;Acc:HGNC:39996]
chr1	16195265	16195476	peaks542	6.17779	ENST00000457809.1	Promoter2-3k	ENST00000457809.1	-2483	ENSG00000234166.1	chr1:16197854:16198357:504:+	ARHGEF19-AS1	ARHGEF19 antisense RNA 1 [Source:HGNC Symbol;Acc:HGNC:39996]
chr1	16206541	16207201	peaks543	45.85381	ENST00000270747.8	Exon	ENST00000270747.8	5781	ENSG00000142632.17	chr1:16197854:16212652:14799:-	ARHGEF19	Rho guanine nucleotide exchange factor 19 [Source:HGNC Symbol;Acc:HGNC:26604]
chr1	16217385	16217644	peaks544	41.83193	ENST00000442385.5,ENST00000475369.3	Promoter1k	ENST00000475369.3	-90	ENSG00000291077.1	chr1:16215907:16217425:1519:-		novel transcript
chr1	16243120	16243258	peaks545	3.44062	ENST00000421314.1	Promoter1-2k	ENST00000421314.1	-1791	ENSG00000233929.1	chr1:16241213:16241398:186:-	MT1XP1	metallothionein 1X pseudogene 1 [Source:HGNC Symbol;Acc:HGNC:7442]
chr1	16250690	16250904	peaks546	11.15842	ENST00000375592.8	Exon	ENST00000421314.1	-9399	ENSG00000233929.1	chr1:16241213:16241398:186:-	MT1XP1	metallothionein 1X pseudogene 1 [Source:HGNC Symbol;Acc:HGNC:7442]
chr1	16352423	16352817	peaks547	68.77013	ENST00000375592.8	Promoter1k	ENST00000375592.8	-140	ENSG00000037637.11	chr1:16246840:16352480:105641:-	FBXO42	F-box protein 42 [Source:HGNC Symbol;Acc:HGNC:29249]
chr1	16367036	16367455	peaks548	8.35665	ENST00000471507.5,ENST00000401089.3,ENST00000401088.9,ENST00000492354.1	Promoter1k	ENST00000401088.9	4	ENSG00000055070.17	chr1:16352575:16398145:45571:+	SZRD1	SUZ RNA binding domain containing 1 [Source:HGNC Symbol;Acc:HGNC:30232]
chr1	16396676	16396854	peaks549	11.49162	ENST00000492354.1,ENST00000401088.9,ENST00000401089.3	3'UTR	ENST00000445689.1	-27235	ENSG00000226457.1	chr1:16369150:16369530:381:-	RPL22P3	ribosomal protein L22 pseudogene 3 [Source:HGNC Symbol;Acc:HGNC:36804]
chr1	16440640	16440854	peaks550	3.86822	ENST00000504551.6,ENST00000457722.6,ENST00000337132.10,ENST00000443980.6	Promoter1k	ENST00000443980.6	11	ENSG00000157191.20	chr1:16440721:16460078:19358:+	NECAP2	NECAP endocytosis associated 2 [Source:HGNC Symbol;Acc:HGNC:25528]
chr1	16499100	16499558	peaks551	13.91111	ENST00000590118.5	Promoter1k	ENST00000590118.5	-72	ENSG00000290842.1	chr1:16467436:16499257:31822:-	CROCCP3	CROCC pseudogene 3 [Source:NCBI gene (formerly Entrezgene);Acc:114819]
chr1	16513987	16514305	peaks552	39.12133	ENST00000383925.1,ENST00000562878.1,ENST00000648419.1	Promoter1k	ENST00000383925.1	139	ENSG00000206652.1	chr1:16514122:16514285:164:-	RNU1-1	RNA, U1 small nuclear 1 [Source:HGNC Symbol;Acc:HGNC:10120]
chr1	16531553	16531775	peaks553	32.21134	ENST00000516290.1	Promoter2-3k	ENST00000516290.1	2560	ENSG00000277344.1	chr1:16534081:16534224:144:-	RNU1-6P	RNA, U1 small nuclear 6, pseudogene [Source:HGNC Symbol;Acc:HGNC:48305]
chr1	16535012	16535181	peaks554	35.32779	ENST00000516290.1,ENST00000415386.2	Promoter1k	ENST00000415386.2	552	ENSG00000233421.5	chr1:16533886:16535649:1764:-	LINC01783	long intergenic non-protein coding RNA 1783 [Source:HGNC Symbol;Acc:HGNC:52573]
chr1	16613216	16613924	peaks555	27.19275	ENST00000430580.6	Promoter1k	ENST00000430580.6	-83	ENSG00000219481.11	chr1:16562319:16613562:51244:-	NBPF1	NBPF member 1 [Source:HGNC Symbol;Acc:HGNC:26088]
chr1	16644458	16644679	peaks556	3.77603	ENST00000362058.2,ENST00000639456.1,ENST00000457982.3	Promoter1k	ENST00000362058.2	114	ENSG00000291072.1	chr1:16618253:16644686:26434:-	CROCCP2	CROCC pseudogene 2 [Source:NCBI gene (formerly Entrezgene);Acc:84809]
chr1	16645312	16645476	peaks557	8.17294	ENST00000362058.2,ENST00000639456.1,ENST00000457982.3	Promoter1k	ENST00000457982.3	-228	ENSG00000186301.8	chr1:16645622:16650289:4668:+	MST1P2	macrophage stimulating 1 pseudogene 2 [Source:HGNC Symbol;Acc:HGNC:7383]
chr1	16678067	16678292	peaks558	37.49910	NA	Intergenic	ENST00000419267.1	7875	ENSG00000236698.1	chr1:16685621:16686055:435:-	EIF1AXP1	EIF1AX pseudogene 1 [Source:HGNC Symbol;Acc:HGNC:19900]
chr1	16700513	16700822	peaks559	26.41902	ENST00000624517.1	Promoter1k	ENST00000624517.1	-878	ENSG00000279151.1	chr1:16701546:16705594:4049:+		novel transcript
chr1	16701218	16701746	peaks560	106.19970	ENST00000624517.1	Promoter1k	ENST00000624517.1	-64	ENSG00000279151.1	chr1:16701546:16705594:4049:+		novel transcript
chr1	16701928	16702098	peaks561	9.51106	ENST00000624517.1	Promoter1k	ENST00000624517.1	467	ENSG00000279151.1	chr1:16701546:16705594:4049:+		novel transcript
chr1	16707685	16707980	peaks562	45.13695	ENST00000270691.9,ENST00000270691.9	Exon	ENST00000624517.1	6287	ENSG00000279151.1	chr1:16701546:16705594:4049:+		novel transcript
chr1	16709881	16709986	peaks563	11.13410	ENST00000270691.9	Intron	ENST00000624517.1	8388	ENSG00000279151.1	chr1:16701546:16705594:4049:+		novel transcript
chr1	16716937	16717074	peaks564	1.43620	ENST00000270691.9	Intron	ENST00000270691.9	3151	ENSG00000268869.7	chr1:16692280:16720157:27878:-	ESPNP	espin pseudogene [Source:HGNC Symbol;Acc:HGNC:23285]
chr1	16717881	16717979	peaks565	2.38450	ENST00000270691.9	Promoter2-3k	ENST00000270691.9	2227	ENSG00000268869.7	chr1:16692280:16720157:27878:-	ESPNP	espin pseudogene [Source:HGNC Symbol;Acc:HGNC:23285]
chr1	16727276	16727899	peaks566	114.36088	NA	Intergenic	ENST00000270691.9	-7431	ENSG00000268869.7	chr1:16692280:16720157:27878:-	ESPNP	espin pseudogene [Source:HGNC Symbol;Acc:HGNC:23285]
chr1	16872733	16872920	peaks567	48.25991	ENST00000362684.1	Promoter1k	ENST00000362684.1	-881	ENSG00000277234.1	chr1:16873708:16873851:144:+	RNU1-5P	RNA, U1 small nuclear 5, pseudogene [Source:HGNC Symbol;Acc:HGNC:48304]
chr1	16896170	16896299	peaks568	18.02886	ENST00000384278.1	Promoter1k	ENST00000384278.1	255	ENSG00000207005.1	chr1:16895980:16896143:164:+	RNU1-2	RNA, U1 small nuclear 2 [Source:HGNC Symbol;Acc:HGNC:10123]
chr1	16897057	16897168	peaks569	6.02673	ENST00000384278.1	Promoter1-2k	ENST00000384278.1	1133	ENSG00000207005.1	chr1:16895980:16896143:164:+	RNU1-2	RNA, U1 small nuclear 2 [Source:HGNC Symbol;Acc:HGNC:10123]
chr1	16904840	16905255	peaks570	49.36234	ENST00000606899.1,ENST00000703056.1	Promoter1k	ENST00000703056.1	-151	ENSG00000290122.1	chr1:16905199:16905396:198:+
chr1	16913940	16914104	peaks571	16.22264	NA	Intergenic	ENST00000375541.10	-7909	ENSG00000058453.17	chr1:16740273:16972964:232692:+	CROCC	ciliary rootlet coiled-coil, rootletin [Source:HGNC Symbol;Acc:HGNC:21299]
chr1	16927760	16927893	peaks572	8.27080	ENST00000375541.10	Intron	ENST00000375541.10	5896	ENSG00000058453.17	chr1:16740273:16972964:232692:+	CROCC	ciliary rootlet coiled-coil, rootletin [Source:HGNC Symbol;Acc:HGNC:21299]
chr1	16960881	16961160	peaks573	13.09545	ENST00000375541.10	Exon	ENST00000654887.1	-15281	ENSG00000286898.1	chr1:16976302:16977792:1491:+		novel transcript, antisense to MFAP2
chr1	17003815	17004013	peaks574	7.73210	ENST00000326735.13,ENST00000341676.9,ENST00000452699.5,ENST00000446261.1	Intron	ENST00000617114.5	7843	ENSG00000288636.1	chr1:17005068:17011757:6690:-	-	-
chr1	17011804	17012122	peaks575	32.13847	ENST00000617114.5,ENST00000341676.9,ENST00000452699.5,ENST00000326735.13	Promoter1k	ENST00000452699.5,ENST00000326735.13	-35	ENSG00000159363.19	chr1:16985958:17011928:25971:-	ATP13A2	ATPase cation transporting 13A2 [Source:HGNC Symbol;Acc:HGNC:30213]
chr1	17053934	17054334	peaks576	46.28219	ENST00000375499.8	Promoter1k	ENST00000375499.8	-102	ENSG00000117118.10	chr1:17018722:17054032:35311:-	SDHB	succinate dehydrogenase complex iron sulfur subunit B [Source:HGNC Symbol;Acc:HGNC:10681]
chr1	17059696	17059898	peaks577	20.77330	NA	Intergenic	ENST00000375499.8	-5765	ENSG00000117118.10	chr1:17018722:17054032:35311:-	SDHB	succinate dehydrogenase complex iron sulfur subunit B [Source:HGNC Symbol;Acc:HGNC:10681]
chr1	17089643	17089854	peaks578	5.10449	ENST00000375481.1,ENST00000375486.9	Intron	ENST00000375481.1	29686	ENSG00000117115.13	chr1:17066761:17119451:52691:-	PADI2	peptidyl arginine deiminase 2 [Source:HGNC Symbol;Acc:HGNC:18341]
chr1	17134738	17134915	peaks579	2.51425	NA	Intergenic	ENST00000375486.9	-15376	ENSG00000117115.13	chr1:17066761:17119451:52691:-	PADI2	peptidyl arginine deiminase 2 [Source:HGNC Symbol;Acc:HGNC:18341]
chr1	17190045	17190246	peaks580	54.08519	ENST00000412427.1,ENST00000634972.1	Promoter1k	ENST00000634972.1	357	ENSG00000204362.6	chr1:17189783:17197617:7835:+	LINC02783	long intergenic non-protein coding RNA 2783 [Source:HGNC Symbol;Acc:HGNC:54303]
chr1	17190583	17190716	peaks581	6.07449	ENST00000412427.1,ENST00000634972.1	Promoter1k	ENST00000634972.1	861	ENSG00000204362.6	chr1:17189783:17197617:7835:+	LINC02783	long intergenic non-protein coding RNA 2783 [Source:HGNC Symbol;Acc:HGNC:54303]
chr1	17201752	17201933	peaks582	26.34563	ENST00000635428.1	Promoter1k	ENST00000635428.1	-110	ENSG00000282843.1	chr1:17193232:17201733:8502:-		novel transcript
chr1	17208332	17208488	peaks583	2.24943	ENST00000375471.5	Intron	ENST00000375471.5	3282	ENSG00000142623.11	chr1:17205128:17246007:40880:+	PADI1	peptidyl arginine deiminase 1 [Source:HGNC Symbol;Acc:HGNC:18367]
chr1	17208638	17208783	peaks584	2.22915	ENST00000375471.5	Intron	ENST00000375471.5	3583	ENSG00000142623.11	chr1:17205128:17246007:40880:+	PADI1	peptidyl arginine deiminase 1 [Source:HGNC Symbol;Acc:HGNC:18367]
chr1	17233734	17234044	peaks585	73.81557	ENST00000375471.5	Intron	ENST00000375460.3	-15209	ENSG00000142619.4	chr1:17249098:17284233:35136:+	PADI3	peptidyl arginine deiminase 3 [Source:HGNC Symbol;Acc:HGNC:18337]
chr1	17237292	17237520	peaks586	5.93750	ENST00000375471.5	Exon	ENST00000375460.3	-11692	ENSG00000142619.4	chr1:17249098:17284233:35136:+	PADI3	peptidyl arginine deiminase 3 [Source:HGNC Symbol;Acc:HGNC:18337]
chr1	17239547	17239645	peaks587	4.42942	ENST00000375471.5	Intron	ENST00000375460.3	-9502	ENSG00000142619.4	chr1:17249098:17284233:35136:+	PADI3	peptidyl arginine deiminase 3 [Source:HGNC Symbol;Acc:HGNC:18337]
chr1	17249049	17249154	peaks588	4.43223	ENST00000375460.3	Promoter1k	ENST00000375460.3	4	ENSG00000142619.4	chr1:17249098:17284233:35136:+	PADI3	peptidyl arginine deiminase 3 [Source:HGNC Symbol;Acc:HGNC:18337]
chr1	17259270	17259662	peaks589	11.60297	ENST00000375460.3	Exon	ENST00000375460.3	10368	ENSG00000142619.4	chr1:17249098:17284233:35136:+	PADI3	peptidyl arginine deiminase 3 [Source:HGNC Symbol;Acc:HGNC:18337]
chr1	17271426	17271541	peaks590	1.54374	ENST00000375460.3	Intron	ENST00000582732.1	-6405	ENSG00000266634.1	chr1:17277889:17277975:87:+	MIR3972	microRNA 3972 [Source:HGNC Symbol;Acc:HGNC:41876]
chr1	17287566	17287730	peaks591	16.73697	NA	Intergenic	ENST00000582732.1	9759	ENSG00000266634.1	chr1:17277889:17277975:87:+	MIR3972	microRNA 3972 [Source:HGNC Symbol;Acc:HGNC:41876]
chr1	17314859	17314993	peaks592	5.59432	ENST00000375453.5,ENST00000375448.4	Intron	ENST00000375448.4	6729	ENSG00000159339.13	chr1:17308195:17364004:55810:+	PADI4	peptidyl arginine deiminase 4 [Source:HGNC Symbol;Acc:HGNC:18368]
chr1	17340476	17340618	peaks593	3.86822	ENST00000375448.4	Intron	ENST00000619609.1	-31649	ENSG00000276747.1	chr1:17372196:17401699:29504:+	PADI6	peptidyl arginine deiminase 6 [Source:HGNC Symbol;Acc:HGNC:20449]
chr1	17375261	17375367	peaks594	2.51425	ENST00000619609.1	Intron	ENST00000619609.1	3118	ENSG00000276747.1	chr1:17372196:17401699:29504:+	PADI6	peptidyl arginine deiminase 6 [Source:HGNC Symbol;Acc:HGNC:20449]
chr1	17386366	17386486	peaks595	2.97164	ENST00000619609.1	Intron	ENST00000619609.1	14230	ENSG00000276747.1	chr1:17372196:17401699:29504:+	PADI6	peptidyl arginine deiminase 6 [Source:HGNC Symbol;Acc:HGNC:20449]
chr1	17406287	17406384	peaks596	4.87284	ENST00000439577.1	Promoter1k	ENST00000439577.1	-424	ENSG00000227751.1	chr1:17406760:17407382:623:+	RCC2-AS1	RCC2 antisense RNA 1 [Source:HGNC Symbol;Acc:HGNC:41262]
chr1	17437671	17438037	peaks597	12.49837	ENST00000375433.3	Promoter1k	ENST00000375433.3	707	ENSG00000179051.14	chr1:17406760:17439677:32918:-	RCC2	regulator of chromosome condensation 2 [Source:HGNC Symbol;Acc:HGNC:30297]
chr1	17439834	17439958	peaks598	2.23084	ENST00000702957.1,ENST00000375436.9	Promoter1k	ENST00000375436.9	-219	ENSG00000179051.14	chr1:17406760:17439677:32918:-	RCC2	regulator of chromosome condensation 2 [Source:HGNC Symbol;Acc:HGNC:30297]
chr1	17487924	17488093	peaks599	3.86822	NA	Intergenic	ENST00000375436.9	-48332	ENSG00000179051.14	chr1:17406760:17439677:32918:-	RCC2	regulator of chromosome condensation 2 [Source:HGNC Symbol;Acc:HGNC:30297]
chr1	17494288	17494501	peaks600	6.36940	NA	Intergenic	ENST00000361221.8	-45303	ENSG00000074964.17	chr1:17539698:17697874:158177:+	ARHGEF10L	Rho guanine nucleotide exchange factor 10 like [Source:HGNC Symbol;Acc:HGNC:25540]
chr1	17502435	17502545	peaks601	2.83445	NA	Intergenic	ENST00000361221.8	-37208	ENSG00000074964.17	chr1:17539698:17697874:158177:+	ARHGEF10L	Rho guanine nucleotide exchange factor 10 like [Source:HGNC Symbol;Acc:HGNC:25540]
chr1	17520129	17520303	peaks602	3.80855	NA	Intergenic	ENST00000361221.8	-19482	ENSG00000074964.17	chr1:17539698:17697874:158177:+	ARHGEF10L	Rho guanine nucleotide exchange factor 10 like [Source:HGNC Symbol;Acc:HGNC:25540]
chr1	17529516	17529641	peaks603	7.09158	NA	Intergenic	ENST00000361221.8	-10119	ENSG00000074964.17	chr1:17539698:17697874:158177:+	ARHGEF10L	Rho guanine nucleotide exchange factor 10 like [Source:HGNC Symbol;Acc:HGNC:25540]
chr1	17530042	17530266	peaks604	36.59005	NA	Intergenic	ENST00000361221.8	-9544	ENSG00000074964.17	chr1:17539698:17697874:158177:+	ARHGEF10L	Rho guanine nucleotide exchange factor 10 like [Source:HGNC Symbol;Acc:HGNC:25540]
chr1	17530456	17530662	peaks605	10.85827	NA	Intergenic	ENST00000361221.8	-9139	ENSG00000074964.17	chr1:17539698:17697874:158177:+	ARHGEF10L	Rho guanine nucleotide exchange factor 10 like [Source:HGNC Symbol;Acc:HGNC:25540]
chr1	17531870	17531979	peaks606	3.42370	NA	Intergenic	ENST00000361221.8	-7773	ENSG00000074964.17	chr1:17539698:17697874:158177:+	ARHGEF10L	Rho guanine nucleotide exchange factor 10 like [Source:HGNC Symbol;Acc:HGNC:25540]
chr1	17539641	17539872	peaks607	4.19770	ENST00000361221.8	Promoter1k	ENST00000361221.8	59	ENSG00000074964.17	chr1:17539698:17697874:158177:+	ARHGEF10L	Rho guanine nucleotide exchange factor 10 like [Source:HGNC Symbol;Acc:HGNC:25540]
chr1	17551191	17551321	peaks608	3.32500	ENST00000361221.8	Intron	ENST00000361221.8	11558	ENSG00000074964.17	chr1:17539698:17697874:158177:+	ARHGEF10L	Rho guanine nucleotide exchange factor 10 like [Source:HGNC Symbol;Acc:HGNC:25540]
chr1	17551812	17551924	peaks609	6.81549	ENST00000361221.8	Intron	ENST00000361221.8	12170	ENSG00000074964.17	chr1:17539698:17697874:158177:+	ARHGEF10L	Rho guanine nucleotide exchange factor 10 like [Source:HGNC Symbol;Acc:HGNC:25540]
chr1	17569258	17569377	peaks610	4.68235	ENST00000361221.8	Intron	ENST00000375415.5	-11235	ENSG00000074964.17	chr1:17539698:17697874:158177:+	ARHGEF10L	Rho guanine nucleotide exchange factor 10 like [Source:HGNC Symbol;Acc:HGNC:25540]
chr1	17569638	17570191	peaks611	26.62595	ENST00000361221.8	Intron	ENST00000375415.5	-10638	ENSG00000074964.17	chr1:17539698:17697874:158177:+	ARHGEF10L	Rho guanine nucleotide exchange factor 10 like [Source:HGNC Symbol;Acc:HGNC:25540]
chr1	17586294	17586392	peaks612	9.12836	ENST00000375415.5,ENST00000361221.8	Intron	ENST00000375415.5	5790	ENSG00000074964.17	chr1:17539698:17697874:158177:+	ARHGEF10L	Rho guanine nucleotide exchange factor 10 like [Source:HGNC Symbol;Acc:HGNC:25540]
chr1	17588260	17588841	peaks613	25.40330	ENST00000375415.5,ENST00000361221.8	Exon	ENST00000375415.5	7998	ENSG00000074964.17	chr1:17539698:17697874:158177:+	ARHGEF10L	Rho guanine nucleotide exchange factor 10 like [Source:HGNC Symbol;Acc:HGNC:25540]
chr1	17633686	17633825	peaks614	11.78653	ENST00000375408.7,ENST00000375415.5,ENST00000361221.8	Intron	ENST00000375408.7	15440	ENSG00000074964.17	chr1:17539698:17697874:158177:+	ARHGEF10L	Rho guanine nucleotide exchange factor 10 like [Source:HGNC Symbol;Acc:HGNC:25540]
chr1	17639928	17640087	peaks615	3.59857	ENST00000375415.5,ENST00000361221.8,ENST00000375408.7	Intron	ENST00000375408.7	21692	ENSG00000074964.17	chr1:17539698:17697874:158177:+	ARHGEF10L	Rho guanine nucleotide exchange factor 10 like [Source:HGNC Symbol;Acc:HGNC:25540]
chr1	17675777	17676008	peaks616	6.58595	ENST00000375408.7,ENST00000375415.5,ENST00000361221.8	Intron	ENST00000670395.1	-41738	ENSG00000236648.2	chr1:17717625:17749978:32354:+	LINC02810	long intergenic non-protein coding RNA 2810 [Source:HGNC Symbol;Acc:HGNC:54342]
chr1	17725300	17725500	peaks617	3.01798	NA	Intergenic	ENST00000653706.1	7723	ENSG00000236648.2	chr1:17717625:17749978:32354:+	LINC02810	long intergenic non-protein coding RNA 2810 [Source:HGNC Symbol;Acc:HGNC:54342]
chr1	17741001	17741108	peaks618	1.77772	NA	Intergenic	ENST00000375406.2	-14278	ENSG00000117148.8	chr1:17755333:17827063:71731:+	ACTL8	actin like 8 [Source:HGNC Symbol;Acc:HGNC:24018]
chr1	17943898	17944001	peaks619	2.70841	NA	Intergenic	ENST00000641892.1	-71762	ENSG00000284653.1	chr1:18015712:18045612:29901:+		novel transcript
chr1	18129467	18129571	peaks620	1.48269	ENST00000251296.4	Intron	ENST00000624418.1	20130	ENSG00000280222.1	chr1:18109389:18115861:6473:+		TEC
chr1	18283523	18283645	peaks621	3.01798	ENST00000251296.4	Intron	ENST00000420211.1	-102245	ENSG00000225387.1	chr1:18385829:18388514:2686:+		novel transcript
chr1	18406836	18406974	peaks622	1.97467	NA	Intergenic	ENST00000420211.1	21076	ENSG00000225387.1	chr1:18385829:18388514:2686:+		novel transcript
chr1	18480764	18481005	peaks623	3.36395	ENST00000400664.3	Promoter1k	ENST00000400664.3	-45	ENSG00000179023.9	chr1:18480930:18485974:5045:+	KLHDC7A	kelch domain containing 7A [Source:HGNC Symbol;Acc:HGNC:26791]
chr1	18681497	18681594	peaks624	1.93274	ENST00000375375.7,ENST00000420770.7,ENST00000400661.3	Intron	ENST00000400661.3	50022	ENSG00000009709.12	chr1:18630846:18748866:118021:+	PAX7	paired box 7 [Source:HGNC Symbol;Acc:HGNC:8621]
chr1	18711792	18711897	peaks625	1.81621	ENST00000420770.7,ENST00000400661.3,ENST00000375375.7	Intron	ENST00000400661.3	80321	ENSG00000009709.12	chr1:18630846:18748866:118021:+	PAX7	paired box 7 [Source:HGNC Symbol;Acc:HGNC:8621]
chr1	18861965	18862078	peaks626	4.31219	ENST00000375371.4	Promoter2-3k	ENST00000375371.4	-2362	ENSG00000179002.6	chr1:18839599:18859660:20062:-	TAS1R2	taste 1 receptor member 2 [Source:HGNC Symbol;Acc:HGNC:14905]
chr1	18886183	18886394	peaks627	2.40871	ENST00000577305.1	Promoter2-3k	ENST00000577305.1	-3014	ENSG00000265606.1	chr1:18883202:18883275:74:-	MIR4695	microRNA 4695 [Source:HGNC Symbol;Acc:HGNC:41573]
chr1	18902832	18902993	peaks628	16.12617	ENST00000538839.5,ENST00000290597.9,ENST00000375341.8	Promoter1k	ENST00000375341.8	-358	ENSG00000159423.17	chr1:18871430:18902724:31295:-	ALDH4A1	aldehyde dehydrogenase 4 family member A1 [Source:HGNC Symbol;Acc:HGNC:406]
chr1	18913211	18913379	peaks629	9.67964	ENST00000455833.7	Intron	ENST00000375341.8	-10740	ENSG00000159423.17	chr1:18871430:18902724:31295:-	ALDH4A1	aldehyde dehydrogenase 4 family member A1 [Source:HGNC Symbol;Acc:HGNC:406]
chr1	18926411	18926832	peaks630	194.34415	ENST00000455833.7	Intron	ENST00000375341.8	-24067	ENSG00000159423.17	chr1:18871430:18902724:31295:-	ALDH4A1	aldehyde dehydrogenase 4 family member A1 [Source:HGNC Symbol;Acc:HGNC:406]
chr1	18948476	18948759	peaks631	8.34339	ENST00000455833.7	Intron	ENST00000455833.7	8058	ENSG00000169991.11	chr1:18904280:18956676:52397:-	IFFO2	intermediate filament family orphan 2 [Source:HGNC Symbol;Acc:HGNC:27006]
chr1	18952220	18952329	peaks632	6.94819	ENST00000455833.7	Intron	ENST00000455833.7	4401	ENSG00000169991.11	chr1:18904280:18956676:52397:-	IFFO2	intermediate filament family orphan 2 [Source:HGNC Symbol;Acc:HGNC:27006]
chr1	18956558	18956991	peaks633	255.39034	ENST00000455833.7	Promoter1k	ENST00000455833.7	-99	ENSG00000169991.11	chr1:18904280:18956676:52397:-	IFFO2	intermediate filament family orphan 2 [Source:HGNC Symbol;Acc:HGNC:27006]
chr1	19006108	19006316	peaks634	51.08762	NA	Intergenic	ENST00000455833.7	-49536	ENSG00000169991.11	chr1:18904280:18956676:52397:-	IFFO2	intermediate filament family orphan 2 [Source:HGNC Symbol;Acc:HGNC:27006]
chr1	19009829	19010243	peaks635	95.60835	NA	Intergenic	ENST00000455833.7	-53360	ENSG00000169991.11	chr1:18904280:18956676:52397:-	IFFO2	intermediate filament family orphan 2 [Source:HGNC Symbol;Acc:HGNC:27006]
chr1	19011095	19011390	peaks636	21.01259	NA	Intergenic	ENST00000455833.7	-54567	ENSG00000169991.11	chr1:18904280:18956676:52397:-	IFFO2	intermediate filament family orphan 2 [Source:HGNC Symbol;Acc:HGNC:27006]
chr1	19045200	19045504	peaks637	23.61382	NA	Intergenic	ENST00000606379.1	30159	ENSG00000272084.1	chr1:19072110:19075511:3402:-		novel transcript
chr1	19052563	19052818	peaks638	7.22073	NA	Intergenic	ENST00000606379.1	22820	ENSG00000272084.1	chr1:19072110:19075511:3402:-		novel transcript
chr1	19060868	19060966	peaks639	2.83941	NA	Intergenic	ENST00000606379.1	14594	ENSG00000272084.1	chr1:19072110:19075511:3402:-		novel transcript
chr1	19067267	19067657	peaks640	39.02306	NA	Intergenic	ENST00000606379.1	8049	ENSG00000272084.1	chr1:19072110:19075511:3402:-		novel transcript
chr1	19210314	19210541	peaks641	5.59432	ENST00000375254.8,ENST00000437898.3	Promoter1k	ENST00000437898.3	80	ENSG00000230424.3	chr1:19210348:19240709:30362:+	EMC1-AS1	EMC1 antisense RNA 1 [Source:HGNC Symbol;Acc:HGNC:54050]
chr1	19241417	19241521	peaks642	2.83445	ENST00000690823.1,ENST00000477853.6,ENST00000690732.1,ENST00000688219.1,ENST00000375208.7,ENST00000486405.2,ENST00000375199.7	Intron	ENST00000486405.2,ENST00000375199.7	10040	ENSG00000127463.16	chr1:19215660:19251552:35893:-	-	-
chr1	19251453	19251809	peaks643	32.03202	ENST00000486405.2,ENST00000375199.7,ENST00000375208.7,ENST00000690823.1,ENST00000690732.1,ENST00000688219.1,ENST00000477853.6,ENST00000330263.5	Promoter1k	ENST00000690732.1,ENST00000688219.1,ENST00000477853.6	-107	ENSG00000127463.16	chr1:19215660:19251552:35893:-	-	-
chr1	19288887	19289058	peaks644	3.32500	ENST00000361640.5	Promoter1k	ENST00000361640.5	-203	ENSG00000162482.5	chr1:19282573:19288770:6198:-	AKR7A3	aldo-keto reductase family 7 member A3 [Source:HGNC Symbol;Acc:HGNC:390]
chr1	19311841	19312568	peaks645	54.41969	ENST00000235835.8,ENST00000375155.7,ENST00000375153.8,ENST00000400548.6	Promoter1k	ENST00000235835.8	-61	ENSG00000053371.13	chr1:19303965:19312144:8180:-	AKR7A2	aldo-keto reductase family 7 member A2 [Source:HGNC Symbol;Acc:HGNC:389]
chr1	19312708	19312857	peaks646	7.67166	ENST00000235835.8,ENST00000375155.7,ENST00000375153.8,ENST00000400548.6	Promoter1k	ENST00000400548.6	442	ENSG00000040487.13	chr1:19312326:19329300:16975:+	SLC66A1	solute carrier family 66 member 1 [Source:HGNC Symbol;Acc:HGNC:26001]
chr1	19333719	19333867	peaks647	8.32004	NA	Intergenic	ENST00000400548.6	21452	ENSG00000040487.13	chr1:19312326:19329300:16975:+	SLC66A1	solute carrier family 66 member 1 [Source:HGNC Symbol;Acc:HGNC:26001]
chr1	19334025	19334317	peaks648	17.55198	NA	Intergenic	ENST00000400548.6	21830	ENSG00000040487.13	chr1:19312326:19329300:16975:+	SLC66A1	solute carrier family 66 member 1 [Source:HGNC Symbol;Acc:HGNC:26001]
chr1	19336720	19336840	peaks649	9.29737	NA	Intergenic	ENST00000400548.6	24439	ENSG00000040487.13	chr1:19312326:19329300:16975:+	SLC66A1	solute carrier family 66 member 1 [Source:HGNC Symbol;Acc:HGNC:26001]
chr1	19343116	19343219	peaks650	2.88165	ENST00000375144.6	3'UTR	ENST00000400548.6	30827	ENSG00000040487.13	chr1:19312326:19329300:16975:+	SLC66A1	solute carrier family 66 member 1 [Source:HGNC Symbol;Acc:HGNC:26001]
chr1	19375006	19375303	peaks651	3.69167	ENST00000375144.6,ENST00000264202.8,ENST00000674432.1,ENST00000264203.7,ENST00000433834.5,ENST00000375142.6	Intron	ENST00000481521.3	-49229	ENSG00000240490.3	chr1:19424384:19424671:288:+	RN7SL277P	RNA, 7SL, cytoplasmic 277, pseudogene [Source:HGNC Symbol;Acc:HGNC:46293]
chr1	19389141	19389273	peaks652	22.09870	ENST00000264202.8,ENST00000674432.1,ENST00000433834.5,ENST00000375142.6,ENST00000375144.6,ENST00000264203.7	Intron	ENST00000481521.3	-35177	ENSG00000240490.3	chr1:19424384:19424671:288:+	RN7SL277P	RNA, 7SL, cytoplasmic 277, pseudogene [Source:HGNC Symbol;Acc:HGNC:46293]
chr1	19398270	19398571	peaks653	11.31378	ENST00000264202.8,ENST00000674432.1,ENST00000433834.5,ENST00000375142.6,ENST00000375144.6,ENST00000264203.7	Intron	ENST00000481521.3	-25963	ENSG00000240490.3	chr1:19424384:19424671:288:+	RN7SL277P	RNA, 7SL, cytoplasmic 277, pseudogene [Source:HGNC Symbol;Acc:HGNC:46293]
chr1	19440513	19440695	peaks654	15.47489	ENST00000375142.6,ENST00000264203.7,ENST00000375144.6,ENST00000674432.1,ENST00000433834.5,ENST00000264202.8	Intron	ENST00000481521.3	16220	ENSG00000240490.3	chr1:19424384:19424671:288:+	RN7SL277P	RNA, 7SL, cytoplasmic 277, pseudogene [Source:HGNC Symbol;Acc:HGNC:46293]
chr1	19450938	19451145	peaks655	7.89321	ENST00000375142.6,ENST00000375144.6,ENST00000674432.1,ENST00000433834.5,ENST00000264202.8,ENST00000264203.7	Intron	ENST00000481521.3	26658	ENSG00000240490.3	chr1:19424384:19424671:288:+	RN7SL277P	RNA, 7SL, cytoplasmic 277, pseudogene [Source:HGNC Symbol;Acc:HGNC:46293]
chr1	19485478	19486053	peaks656	46.73975	ENST00000433834.5,ENST00000264203.7,ENST00000674432.1,ENST00000375144.6,ENST00000264202.8,ENST00000375142.6	Promoter1k	ENST00000264202.8,ENST00000375142.6	-227	ENSG00000077549.19	chr1:19338775:19485539:146765:-	CAPZB	capping actin protein of muscle Z-line subunit beta [Source:HGNC Symbol;Acc:HGNC:1491]
chr1	19508982	19509240	peaks657	24.44332	ENST00000364739.1	Promoter1-2k	ENST00000364739.1	-1482	ENSG00000201609.1	chr1:19510593:19510733:141:+	RNU4-28P	RNA, U4 small nuclear 28, pseudogene [Source:HGNC Symbol;Acc:HGNC:46964]
chr1	19596754	19597151	peaks658	13.91111	ENST00000416470.1,ENST00000617872.4,ENST00000602662.1,ENST00000322753.7,ENST00000602384.5	Promoter1k	ENST00000617872.4	-24	ENSG00000173436.15	chr1:19484403:19629821:145419:+	MICOS10	mitochondrial contact site and cristae organizing system subunit 10 [Source:HGNC Symbol;Acc:HGNC:32068]
chr1	19659870	19660008	peaks659	1.51145	NA	Intergenic	ENST00000289753.2	-4936	ENSG00000158748.4	chr1:19664875:19680966:16092:+	HTR6	5-hydroxytryptamine receptor 6 [Source:HGNC Symbol;Acc:HGNC:5301]
chr1	19666222	19666321	peaks660	2.58878	ENST00000289753.2	Promoter1-2k	ENST00000289753.2	1397	ENSG00000158748.4	chr1:19664875:19680966:16092:+	HTR6	5-hydroxytryptamine receptor 6 [Source:HGNC Symbol;Acc:HGNC:5301]
chr1	19690463	19690572	peaks661	3.51978	ENST00000375127.5,ENST00000294543.11	Intron	ENST00000289753.2	25643	ENSG00000158748.4	chr1:19664875:19680966:16092:+	HTR6	5-hydroxytryptamine receptor 6 [Source:HGNC Symbol;Acc:HGNC:5301]
chr1	19715765	19715966	peaks662	7.39709	ENST00000375127.5,ENST00000294543.11	Intron	ENST00000289753.2	50991	ENSG00000158748.4	chr1:19664875:19680966:16092:+	HTR6	5-hydroxytryptamine receptor 6 [Source:HGNC Symbol;Acc:HGNC:5301]
chr1	19734664	19734902	peaks663	4.33738	ENST00000375127.5,ENST00000294543.11	Intron	ENST00000375127.5	64561	ENSG00000162542.14	chr1:19682240:19799945:117706:-	TMCO4	transmembrane and coiled-coil domains 4 [Source:HGNC Symbol;Acc:HGNC:27393]
chr1	19750668	19750794	peaks664	1.97467	ENST00000375127.5,ENST00000294543.11	Intron	ENST00000375127.5	48613	ENSG00000162542.14	chr1:19682240:19799945:117706:-	TMCO4	transmembrane and coiled-coil domains 4 [Source:HGNC Symbol;Acc:HGNC:27393]
chr1	19758455	19758835	peaks665	31.82282	ENST00000375127.5,ENST00000294543.11	Intron	ENST00000375127.5	40699	ENSG00000162542.14	chr1:19682240:19799945:117706:-	TMCO4	transmembrane and coiled-coil domains 4 [Source:HGNC Symbol;Acc:HGNC:27393]
chr1	19759160	19759338	peaks666	11.06440	ENST00000375127.5,ENST00000294543.11	Intron	ENST00000375127.5	40095	ENSG00000162542.14	chr1:19682240:19799945:117706:-	TMCO4	transmembrane and coiled-coil domains 4 [Source:HGNC Symbol;Acc:HGNC:27393]
chr1	19759706	19759995	peaks667	35.99026	ENST00000375127.5,ENST00000294543.11	Intron	ENST00000375127.5	39493	ENSG00000162542.14	chr1:19682240:19799945:117706:-	TMCO4	transmembrane and coiled-coil domains 4 [Source:HGNC Symbol;Acc:HGNC:27393]
chr1	19764921	19765075	peaks668	17.92519	ENST00000375127.5,ENST00000294543.11	Intron	ENST00000375127.5	34346	ENSG00000162542.14	chr1:19682240:19799945:117706:-	TMCO4	transmembrane and coiled-coil domains 4 [Source:HGNC Symbol;Acc:HGNC:27393]
chr1	19765444	19765614	peaks669	13.18190	ENST00000375127.5,ENST00000294543.11	Intron	ENST00000375127.5	33815	ENSG00000162542.14	chr1:19682240:19799945:117706:-	TMCO4	transmembrane and coiled-coil domains 4 [Source:HGNC Symbol;Acc:HGNC:27393]
chr1	19800041	19800285	peaks670	6.21701	ENST00000375127.5,ENST00000294543.11	Promoter1k	ENST00000294543.11	-247	ENSG00000162542.14	chr1:19682240:19799945:117706:-	TMCO4	transmembrane and coiled-coil domains 4 [Source:HGNC Symbol;Acc:HGNC:27393]
chr1	19801106	19801225	peaks671	3.20948	ENST00000375127.5,ENST00000294543.11	Promoter1-2k	ENST00000294543.11	-1250	ENSG00000162542.14	chr1:19682240:19799945:117706:-	TMCO4	transmembrane and coiled-coil domains 4 [Source:HGNC Symbol;Acc:HGNC:27393]
chr1	19882209	19882307	peaks672	4.16969	ENST00000375120.4	Promoter1k	ENST00000375120.4	-137	ENSG00000169914.6	chr1:19882395:19912945:30551:+	OTUD3	OTU deubiquitinase 3 [Source:HGNC Symbol;Acc:HGNC:29038]
chr1	19893612	19893727	peaks673	5.72457	ENST00000375120.4	Intron	ENST00000375120.4	11275	ENSG00000169914.6	chr1:19882395:19912945:30551:+	OTUD3	OTU deubiquitinase 3 [Source:HGNC Symbol;Acc:HGNC:29038]
chr1	19903725	19903917	peaks674	12.75910	ENST00000375120.4	Intron	ENST00000375116.3	19796	ENSG00000188784.4	chr1:19920009:19923617:3609:-	PLA2G2E	phospholipase A2 group IIE [Source:HGNC Symbol;Acc:HGNC:13414]
chr1	19925357	19925644	peaks675	38.10465	ENST00000375116.3	Promoter1-2k	ENST00000375116.3	-1884	ENSG00000188784.4	chr1:19920009:19923617:3609:-	PLA2G2E	phospholipase A2 group IIE [Source:HGNC Symbol;Acc:HGNC:13414]
chr1	20124597	20124740	peaks676	3.11691	NA	Intergenic	ENST00000617227.1	-5103	ENSG00000117215.15	chr1:20111939:20119566:7628:-	PLA2G2D	phospholipase A2 group IID [Source:HGNC Symbol;Acc:HGNC:9033]
chr1	20154419	20154521	peaks677	1.89423	NA	Intergenic	ENST00000431027.1	-3222	ENSG00000227066.2	chr1:20154171:20160568:6398:+		novel transcript
chr1	20332948	20333192	peaks678	8.17294	ENST00000375079.6,ENST00000289815.13	Exon	ENST00000444923.1	-9883	ENSG00000226664.1	chr1:20294211:20323187:28977:-		novel transcript
chr1	20343715	20343840	peaks679	7.51099	ENST00000289815.13,ENST00000375079.6	Intron	ENST00000444923.1	-20591	ENSG00000226664.1	chr1:20294211:20323187:28977:-		novel transcript
chr1	20411286	20411409	peaks680	3.32500	ENST00000421114.1	Promoter1-2k	ENST00000421114.1	1905	ENSG00000226487.1	chr1:20412304:20413253:950:-		novel transcript
chr1	20485579	20485748	peaks681	5.58108	ENST00000375078.4	Promoter1k	ENST00000375078.4	546	ENSG00000162545.6	chr1:20482391:20486210:3820:-	CAMK2N1	calcium/calmodulin dependent protein kinase II inhibitor 1 [Source:HGNC Symbol;Acc:HGNC:24190]
chr1	20494991	20495188	peaks682	7.40001	NA	Intergenic	ENST00000690199.1	-7716	ENSG00000289402.2	chr1:20486358:20487405:1048:-		novel transcript
chr1	20496132	20496569	peaks683	90.88108	NA	Intergenic	ENST00000690199.1	-8977	ENSG00000289402.2	chr1:20486358:20487405:1048:-		novel transcript
chr1	20507855	20508218	peaks684	30.45538	ENST00000264198.5	Promoter1k	ENST00000264198.5	114	ENSG00000090432.7	chr1:20499448:20508151:8704:-	MUL1	mitochondrial E3 ubiquitin protein ligase 1 [Source:HGNC Symbol;Acc:HGNC:25762]
chr1	20576412	20576591	peaks685	9.81706	NA	Intergenic	ENST00000375071.4	-12595	ENSG00000158825.6	chr1:20589086:20618903:29818:+	CDA	cytidine deaminase [Source:HGNC Symbol;Acc:HGNC:1712]
chr1	20578879	20579277	peaks686	38.40784	NA	Intergenic	ENST00000375071.4	-10019	ENSG00000158825.6	chr1:20589086:20618903:29818:+	CDA	cytidine deaminase [Source:HGNC Symbol;Acc:HGNC:1712]
chr1	20588785	20589042	peaks687	45.21209	ENST00000375071.4	Promoter1k	ENST00000375071.4	-183	ENSG00000158825.6	chr1:20589086:20618903:29818:+	CDA	cytidine deaminase [Source:HGNC Symbol;Acc:HGNC:1712]
chr1	20602857	20603130	peaks688	23.04600	ENST00000375071.4	Intron	ENST00000375071.4	13897	ENSG00000158825.6	chr1:20589086:20618903:29818:+	CDA	cytidine deaminase [Source:HGNC Symbol;Acc:HGNC:1712]
chr1	20604256	20604410	peaks689	14.99620	ENST00000375071.4	Intron	ENST00000375071.4	15236	ENSG00000158825.6	chr1:20589086:20618903:29818:+	CDA	cytidine deaminase [Source:HGNC Symbol;Acc:HGNC:1712]
chr1	20612259	20612702	peaks690	48.02139	ENST00000375071.4	Intron	ENST00000321556.5	-20977	ENSG00000158828.8	chr1:20633458:20651511:18054:+	PINK1	PTEN induced kinase 1 [Source:HGNC Symbol;Acc:HGNC:14581]
chr1	20613948	20614162	peaks691	4.10153	ENST00000375071.4	Intron	ENST00000321556.5	-19403	ENSG00000158828.8	chr1:20633458:20651511:18054:+	PINK1	PTEN induced kinase 1 [Source:HGNC Symbol;Acc:HGNC:14581]
chr1	20633861	20634040	peaks692	9.73867	ENST00000321556.5,ENST00000622012.1	Promoter1k	ENST00000622012.1	272	ENSG00000284005.1	chr1:20633679:20633788:110:+	MIR6084	microRNA 6084 [Source:HGNC Symbol;Acc:HGNC:50235]
chr1	20634628	20634997	peaks693	19.88634	ENST00000622012.1	Promoter1k	ENST00000622012.1	1134	ENSG00000284005.1	chr1:20633679:20633788:110:+	MIR6084	microRNA 6084 [Source:HGNC Symbol;Acc:HGNC:50235]
chr1	20661336	20661685	peaks694	18.94326	ENST00000602624.7,ENST00000415136.6	Promoter1k	ENST00000415136.6	33	ENSG00000244038.11	chr1:20651767:20661544:9778:-	DDOST	dolichyl-diphosphooligosaccharide--protein glycosyltransferase non-catalytic subunit [Source:HGNC Symbol;Acc:HGNC:2728]
chr1	20696830	20697081	peaks695	6.05723	ENST00000440621.1	Promoter2-3k	ENST00000440621.1	-2943	ENSG00000235432.1	chr1:20692734:20694013:1280:-		nucleolar protein 5A 56kDa with KKE/D repeat (NOL5A) pseudogene
chr1	20717998	20718127	peaks696	3.69167	ENST00000375044.5,ENST00000400463.8,ENST00000247986.2	Promoter1k	ENST00000247986.2	-46	ENSG00000117245.13	chr1:20664014:20718017:54004:-	KIF17	kinesin family member 17 [Source:HGNC Symbol;Acc:HGNC:19167]
chr1	20725747	20725885	peaks697	6.25123	ENST00000444387.7,ENST00000375031.5	Intron	ENST00000375031.5	6824	ENSG00000189410.12	chr1:20719731:20732837:13107:-	SH2D5	SH2 domain containing 5 [Source:HGNC Symbol;Acc:HGNC:28819]
chr1	20732175	20732315	peaks698	9.14811	ENST00000375031.5,ENST00000444387.7,ENST00000436642.1	Promoter1k	ENST00000375031.5	395	ENSG00000189410.12	chr1:20719731:20732837:13107:-	SH2D5	SH2 domain containing 5 [Source:HGNC Symbol;Acc:HGNC:28819]
chr1	20733136	20733306	peaks699	4.10745	ENST00000375031.5,ENST00000444387.7,ENST00000436642.1	Promoter1k	ENST00000436642.1	341	ENSG00000233069.1	chr1:20732880:20733952:1073:+		novel transcript
chr1	20786365	20787041	peaks700	89.79802	ENST00000375000.5,ENST00000312239.10,ENST00000438032.6	Promoter1k	ENST00000312239.10	-51	ENSG00000127483.19	chr1:20740266:20787323:47058:-	HP1BP3	heterochromatin protein 1 binding protein 3 [Source:HGNC Symbol;Acc:HGNC:24973]
chr1	21022345	21022594	peaks701	25.06649	ENST00000356916.7,ENST00000684485.1,ENST00000374935.7,ENST00000685872.1,ENST00000602326.6,ENST00000686579.1,ENST00000693470.1,ENST00000634879.2,ENST00000264211.13,ENST00000682284.1,ENST00000400422.6	Intron	ENST00000420703.1	-18536	ENSG00000233072.1	chr1:21003550:21003934:385:-	RPS15AP6	ribosomal protein S15a pseudogene 6 [Source:HGNC Symbol;Acc:HGNC:35657]
chr1	21035316	21035424	peaks702	3.32500	ENST00000356916.7,ENST00000684485.1,ENST00000374935.7,ENST00000685872.1,ENST00000602326.6,ENST00000686579.1,ENST00000693470.1,ENST00000634879.2,ENST00000264211.13,ENST00000682284.1,ENST00000400422.6	Intron	ENST00000264211.13	15624	ENSG00000075151.24	chr1:20806292:21177285:370994:-	EIF4G3	eukaryotic translation initiation factor 4 gamma 3 [Source:HGNC Symbol;Acc:HGNC:3298]
chr1	21077258	21077374	peaks703	1.97467	ENST00000686579.1,ENST00000400422.6,ENST00000634879.2,ENST00000602326.6,ENST00000685872.1,ENST00000684485.1,ENST00000682284.1,ENST00000356916.7,ENST00000374935.7,ENST00000693470.1	Intron	ENST00000431514.2	-3563	ENSG00000236073.2	chr1:21073639:21073753:115:-		ribosomal protein L34 (RPL34) pseudogene
chr1	21149887	21150218	peaks704	34.45082	ENST00000356916.7,ENST00000682284.1,ENST00000602326.6,ENST00000400422.6,ENST00000634879.2,ENST00000374935.7,ENST00000693470.1,ENST00000685872.1,ENST00000686579.1	Intron	ENST00000430808.1	-11422	ENSG00000235112.1	chr1:21161475:21162081:607:+	HSPE1P27	heat shock protein family E (Hsp10) member 1 pseudogene 27 [Source:HGNC Symbol;Acc:HGNC:49346]
chr1	21150909	21151046	peaks705	5.30256	ENST00000356916.7,ENST00000682284.1,ENST00000602326.6,ENST00000400422.6,ENST00000634879.2,ENST00000374935.7,ENST00000693470.1,ENST00000685872.1,ENST00000686579.1	Intron	ENST00000430808.1	-10497	ENSG00000235112.1	chr1:21161475:21162081:607:+	HSPE1P27	heat shock protein family E (Hsp10) member 1 pseudogene 27 [Source:HGNC Symbol;Acc:HGNC:49346]
chr1	21176048	21176207	peaks706	2.63188	ENST00000685872.1,ENST00000634879.2,ENST00000693470.1,ENST00000400422.6,ENST00000374935.7,ENST00000602326.6,ENST00000669329.1	Promoter1k	ENST00000685872.1,ENST00000634879.2,ENST00000693470.1	708	ENSG00000075151.24	chr1:20806292:21177285:370994:-	EIF4G3	eukaryotic translation initiation factor 4 gamma 3 [Source:HGNC Symbol;Acc:HGNC:3298]
chr1	21176889	21177042	peaks707	2.58066	ENST00000685872.1,ENST00000634879.2,ENST00000693470.1,ENST00000400422.6,ENST00000374935.7,ENST00000602326.6,ENST00000669329.1,ENST00000686579.1	Promoter1k	ENST00000602326.6	-69	ENSG00000075151.24	chr1:20806292:21177285:370994:-	EIF4G3	eukaryotic translation initiation factor 4 gamma 3 [Source:HGNC Symbol;Acc:HGNC:3298]
chr1	21212262	21212368	peaks708	10.06316	NA	Intergenic	ENST00000686579.1	-35030	ENSG00000075151.24	chr1:20806292:21177285:370994:-	EIF4G3	eukaryotic translation initiation factor 4 gamma 3 [Source:HGNC Symbol;Acc:HGNC:3298]
chr1	21217068	21217190	peaks709	1.39555	NA	Intergenic	ENST00000686579.1	-39844	ENSG00000075151.24	chr1:20806292:21177285:370994:-	EIF4G3	eukaryotic translation initiation factor 4 gamma 3 [Source:HGNC Symbol;Acc:HGNC:3298]
chr1	21239252	21239534	peaks710	22.78815	ENST00000264205.10,ENST00000374893.11,ENST00000415912.6,ENST00000357071.8,ENST00000649812.1,ENST00000436918.6	Intron	ENST00000416959.1	-26689	ENSG00000236936.1	chr1:21266082:21267251:1170:+		novel transcript
chr1	21262896	21263022	peaks711	10.25054	ENST00000264205.10,ENST00000649812.1,ENST00000436918.6,ENST00000415912.6,ENST00000357071.8,ENST00000374893.11	Intron	ENST00000416959.1	-3123	ENSG00000236936.1	chr1:21266082:21267251:1170:+		novel transcript
chr1	21294464	21294893	peaks712	32.25525	ENST00000449034.1	Promoter1-2k	ENST00000449034.1	1389	ENSG00000231105.2	chr1:21293290:21299874:6585:+	ECE1-AS1	ECE1 antisense RNA 1 [Source:HGNC Symbol;Acc:HGNC:40203]
chr1	21295078	21295215	peaks713	11.32803	ENST00000449034.1	Promoter1-2k	ENST00000449034.1	1857	ENSG00000231105.2	chr1:21293290:21299874:6585:+	ECE1-AS1	ECE1 antisense RNA 1 [Source:HGNC Symbol;Acc:HGNC:40203]
chr1	21303166	21303295	peaks714	7.89069	ENST00000415912.6,ENST00000649812.1	Intron	ENST00000449034.1	9941	ENSG00000231105.2	chr1:21293290:21299874:6585:+	ECE1-AS1	ECE1 antisense RNA 1 [Source:HGNC Symbol;Acc:HGNC:40203]
chr1	21324067	21324843	peaks715	54.82640	ENST00000415912.6,ENST00000649812.1	Intron	ENST00000415912.6	21049	ENSG00000117298.16	chr1:21217247:21345572:128326:-	ECE1	endothelin converting enzyme 1 [Source:HGNC Symbol;Acc:HGNC:3146]
chr1	21334211	21334915	peaks716	68.14609	ENST00000415912.6,ENST00000649812.1	Intron	ENST00000415912.6	10941	ENSG00000117298.16	chr1:21217247:21345572:128326:-	ECE1	endothelin converting enzyme 1 [Source:HGNC Symbol;Acc:HGNC:3146]
chr1	21345457	21345691	peaks717	15.31858	ENST00000415912.6,ENST00000649812.1	Promoter1k	ENST00000649812.1	-2	ENSG00000117298.16	chr1:21217247:21345572:128326:-	ECE1	endothelin converting enzyme 1 [Source:HGNC Symbol;Acc:HGNC:3146]
chr1	21368492	21368718	peaks718	9.11732	NA	Intergenic	ENST00000649812.1	-23033	ENSG00000117298.16	chr1:21217247:21345572:128326:-	ECE1	endothelin converting enzyme 1 [Source:HGNC Symbol;Acc:HGNC:3146]
chr1	21440001	21440356	peaks719	10.13696	ENST00000454000.6,ENST00000318249.10,ENST00000342104.9	Promoter1k	ENST00000342104.9	15	ENSG00000142794.19	chr1:21440128:21485005:44878:+	NBPF3	NBPF member 3 [Source:HGNC Symbol;Acc:HGNC:25076]
chr1	21539983	21540151	peaks720	6.61218	ENST00000539907.5,ENST00000540617.5,ENST00000374840.8	Intron	ENST00000696766.1	-7337	ENSG00000289715.1	chr1:21547404:21554002:6599:+		novel protein
chr1	21574694	21575020	peaks721	21.44522	ENST00000540617.5,ENST00000374832.5,ENST00000539907.5,ENST00000374840.8	Intron	ENST00000457706.1	-11615	ENSG00000233431.1	chr1:21586472:21591187:4716:+	LINC02596	long intergenic non-protein coding RNA 2596 [Source:HGNC Symbol;Acc:HGNC:53948]
chr1	21587034	21587491	peaks722	50.67259	ENST00000457706.1	Promoter1k	ENST00000457706.1	791	ENSG00000233431.1	chr1:21586472:21591187:4716:+	LINC02596	long intergenic non-protein coding RNA 2596 [Source:HGNC Symbol;Acc:HGNC:53948]
chr1	21607742	21608145	peaks723	103.48110	ENST00000374763.6,ENST00000542643.6,ENST00000374761.6,ENST00000495204.5,ENST00000374765.9	Intron	ENST00000374763.6	12097	ENSG00000076864.21	chr1:21596221:21669357:73137:-	RAP1GAP	RAP1 GTPase activating protein [Source:HGNC Symbol;Acc:HGNC:9858]
chr1	21782754	21783313	peaks724	65.55143	ENST00000529637.5,ENST00000308271.14,ENST00000400301.5,ENST00000421625.6	Promoter1k	ENST00000529637.5	-43	ENSG00000090686.16	chr1:21678298:21783606:105309:-	USP48	ubiquitin specific peptidase 48 [Source:HGNC Symbol;Acc:HGNC:18533]
chr1	21783623	21783731	peaks725	12.41773	ENST00000529637.5,ENST00000308271.14,ENST00000400301.5,ENST00000421625.6	Promoter1k	ENST00000421625.6	-71	ENSG00000090686.16	chr1:21678298:21783606:105309:-	USP48	ubiquitin specific peptidase 48 [Source:HGNC Symbol;Acc:HGNC:18533]
chr1	21815798	21816015	peaks726	10.11522	ENST00000543870.1,ENST00000344642.7	Exon	ENST00000543870.1	3544	ENSG00000187942.12	chr1:21812265:21825225:12961:+	LDLRAD2	low density lipoprotein receptor class A domain containing 2 [Source:HGNC Symbol;Acc:HGNC:32071]
chr1	21816992	21817204	peaks727	5.28724	ENST00000543870.1,ENST00000344642.7	Intron	ENST00000543870.1	4735	ENSG00000187942.12	chr1:21812265:21825225:12961:+	LDLRAD2	low density lipoprotein receptor class A domain containing 2 [Source:HGNC Symbol;Acc:HGNC:32071]
chr1	21880750	21880855	peaks728	2.43280	ENST00000374695.8	Exon	ENST00000423231.1	-27295	ENSG00000232037.3	chr1:21908098:21908580:483:+		ribosomal protein L21 (RPL21) pseudogene
chr1	21904752	21905227	peaks729	75.00877	ENST00000423231.1	Promoter2-3k	ENST00000423231.1	-3108	ENSG00000232037.3	chr1:21908098:21908580:483:+		ribosomal protein L21 (RPL21) pseudogene
chr1	21931042	21931430	peaks730	65.86752	ENST00000374695.8	Intron	ENST00000374695.8	6074	ENSG00000142798.20	chr1:21822244:21937310:115067:-	HSPG2	heparan sulfate proteoglycan 2 [Source:HGNC Symbol;Acc:HGNC:5273]
chr1	21935529	21935656	peaks731	4.47948	ENST00000374695.8	Promoter1-2k	ENST00000374695.8	1717	ENSG00000142798.20	chr1:21822244:21937310:115067:-	HSPG2	heparan sulfate proteoglycan 2 [Source:HGNC Symbol;Acc:HGNC:5273]
chr1	21937272	21937524	peaks732	25.32335	ENST00000374695.8	Promoter1k	ENST00000374695.8	-88	ENSG00000142798.20	chr1:21822244:21937310:115067:-	HSPG2	heparan sulfate proteoglycan 2 [Source:HGNC Symbol;Acc:HGNC:5273]
chr1	21983021	21983144	peaks733	3.32500	ENST00000650360.1	Promoter1k	ENST00000650360.1	-523	ENSG00000285959.1	chr1:21983606:22030617:47012:+		novel transcript
chr1	22025012	22025554	peaks734	41.09938	ENST00000635675.2,ENST00000695855.1,ENST00000655655.1,ENST00000635097.2,ENST00000655353.1,ENST00000634712.2,ENST00000695856.1,ENST00000634451.2,ENST00000452322.2	Promoter1k	ENST00000695855.1	141	ENSG00000289694.1	chr1:22025142:22092943:67802:+		novel protein
chr1	22025705	22026088	peaks735	34.73148	ENST00000695855.1,ENST00000655655.1,ENST00000635097.2,ENST00000655353.1,ENST00000634712.2,ENST00000695856.1,ENST00000634451.2,ENST00000452322.2	Promoter1k	ENST00000452322.2	344	ENSG00000218510.9	chr1:22024558:22031223:6666:+	LINC00339	long intergenic non-protein coding RNA 339 [Source:HGNC Symbol;Acc:HGNC:25011]
chr1	22052507	22052894	peaks736	71.47867	ENST00000344548.8,ENST00000400259.5,ENST00000667384.2,ENST00000411827.2,ENST00000695857.1,ENST00000695858.1,ENST00000695859.1,ENST00000315554.15,ENST00000656825.1,ENST00000695860.1,ENST00000695796.1,ENST00000649486.1,ENST00000695797.1,ENST00000662562.2	Promoter1k	ENST00000315554.15,ENST00000656825.1	-8	ENSG00000070831.18	chr1:22052627:22101360:48734:+	CDC42	cell division cycle 42 [Source:HGNC Symbol;Acc:HGNC:1736]
chr1	22053186	22053364	peaks737	13.87917	ENST00000344548.8,ENST00000400259.5,ENST00000667384.2,ENST00000411827.2,ENST00000695857.1,ENST00000695858.1,ENST00000695859.1,ENST00000315554.15,ENST00000656825.1,ENST00000695860.1,ENST00000695796.1,ENST00000649486.1,ENST00000695797.1,ENST00000662562.2	Promoter1k	ENST00000662562.2	-211	ENSG00000070831.18	chr1:22052627:22101360:48734:+	CDC42	cell division cycle 42 [Source:HGNC Symbol;Acc:HGNC:1736]
chr1	22107280	22107428	peaks738	8.64101	NA	Intergenic	ENST00000695802.1	31020	ENSG00000070831.18	chr1:22052627:22101360:48734:+	CDC42	cell division cycle 42 [Source:HGNC Symbol;Acc:HGNC:1736]
chr1	22142615	22142782	peaks739	2.27973	ENST00000648968.1,ENST00000290167.11	Promoter1k	ENST00000648968.1	-151	ENSG00000285873.1	chr1:22142850:22157401:14552:+		novel transcript
chr1	22143202	22143512	peaks740	8.83023	ENST00000648968.1,ENST00000290167.11	Promoter1k	ENST00000290167.11	-260	ENSG00000162552.15	chr1:22117313:22143969:26657:-	WNT4	Wnt family member 4 [Source:HGNC Symbol;Acc:HGNC:12783]
chr1	22217868	22218062	peaks741	10.20635	NA	Intergenic	ENST00000581169.1	-48274	ENSG00000266564.1	chr1:22266239:22266300:62:+	MIR4418	microRNA 4418 [Source:HGNC Symbol;Acc:HGNC:41789]
chr1	22275892	22276191	peaks742	2.83445	NA	Intergenic	ENST00000581169.1	9803	ENSG00000266564.1	chr1:22266239:22266300:62:+	MIR4418	microRNA 4418 [Source:HGNC Symbol;Acc:HGNC:41789]
chr1	22408475	22408772	peaks743	5.02268	NA	Intergenic	ENST00000624125.1	-42142	ENSG00000279625.1	chr1:22364630:22366482:1853:-		TEC
chr1	22451717	22451854	peaks744	12.10588	ENST00000375647.5,ENST00000374651.8,ENST00000404138.5	Promoter1k	ENST00000375647.5,ENST00000374651.8,ENST00000404138.5	-65	ENSG00000184677.18	chr1:22428838:22531157:102320:+	ZBTB40	zinc finger and BTB domain containing 40 [Source:HGNC Symbol;Acc:HGNC:29045]
chr1	22678716	22678911	peaks745	4.37043	NA	Intergenic	ENST00000695763.1	19415	ENSG00000173369.18	chr1:22652762:22661637:8876:+	C1QB	complement C1q B chain [Source:HGNC Symbol;Acc:HGNC:1242]
chr1	22697403	22697562	peaks746	3.27741	NA	Intergenic	ENST00000544305.5,ENST00000374630.8	-13356	ENSG00000133216.17	chr1:22710839:22921500:210662:+	EPHB2	EPH receptor B2 [Source:HGNC Symbol;Acc:HGNC:3393]
chr1	22739754	22739870	peaks747	5.53657	ENST00000400191.7,ENST00000374630.8,ENST00000544305.5,ENST00000374632.7	Intron	ENST00000581646.1	20295	ENSG00000265422.1	chr1:22719517:22719598:82:+	MIR4684	microRNA 4684 [Source:HGNC Symbol;Acc:HGNC:41695]
chr1	22740413	22740644	peaks748	9.25977	ENST00000400191.7,ENST00000374630.8,ENST00000544305.5,ENST00000374632.7	Intron	ENST00000581646.1	21012	ENSG00000265422.1	chr1:22719517:22719598:82:+	MIR4684	microRNA 4684 [Source:HGNC Symbol;Acc:HGNC:41695]
chr1	22747518	22747646	peaks749	9.89733	ENST00000400191.7,ENST00000374630.8,ENST00000544305.5,ENST00000374632.7	Intron	ENST00000374627.1	-27596	ENSG00000133216.17	chr1:22710839:22921500:210662:+	EPHB2	EPH receptor B2 [Source:HGNC Symbol;Acc:HGNC:3393]
chr1	22766870	22766969	peaks750	3.16402	ENST00000400191.7,ENST00000374630.8,ENST00000544305.5,ENST00000374632.7	Intron	ENST00000374627.1	-8258	ENSG00000133216.17	chr1:22710839:22921500:210662:+	EPHB2	EPH receptor B2 [Source:HGNC Symbol;Acc:HGNC:3393]
chr1	22787813	22787943	peaks751	6.09658	ENST00000374632.7,ENST00000374627.1,ENST00000400191.7,ENST00000544305.5,ENST00000374630.8	Intron	ENST00000374627.1	12700	ENSG00000133216.17	chr1:22710839:22921500:210662:+	EPHB2	EPH receptor B2 [Source:HGNC Symbol;Acc:HGNC:3393]
chr1	22789379	22789561	peaks752	7.35133	ENST00000374632.7,ENST00000374627.1,ENST00000400191.7,ENST00000544305.5,ENST00000374630.8	Intron	ENST00000374627.1	14292	ENSG00000133216.17	chr1:22710839:22921500:210662:+	EPHB2	EPH receptor B2 [Source:HGNC Symbol;Acc:HGNC:3393]
chr1	22803961	22804163	peaks753	9.68039	ENST00000374632.7,ENST00000374627.1,ENST00000400191.7,ENST00000544305.5,ENST00000374630.8	Intron	ENST00000374627.1	28884	ENSG00000133216.17	chr1:22710839:22921500:210662:+	EPHB2	EPH receptor B2 [Source:HGNC Symbol;Acc:HGNC:3393]
chr1	22808350	22808564	peaks754	33.61338	ENST00000374632.7,ENST00000374627.1,ENST00000400191.7,ENST00000544305.5,ENST00000374630.8	Intron	ENST00000419644.1	28392	ENSG00000225952.1	chr1:22835713:22836849:1137:-		novel transcript
chr1	22814625	22814842	peaks755	15.34979	ENST00000374632.7,ENST00000374627.1,ENST00000400191.7,ENST00000544305.5,ENST00000374630.8	Intron	ENST00000419644.1	22115	ENSG00000225952.1	chr1:22835713:22836849:1137:-		novel transcript
chr1	22832099	22832387	peaks756	73.32097	ENST00000374632.7,ENST00000374627.1,ENST00000400191.7,ENST00000544305.5,ENST00000374630.8	Intron	ENST00000419644.1	4606	ENSG00000225952.1	chr1:22835713:22836849:1137:-		novel transcript
chr1	22832511	22832716	peaks757	37.81595	ENST00000374632.7,ENST00000374627.1,ENST00000400191.7,ENST00000544305.5,ENST00000374630.8	Intron	ENST00000419644.1	4235	ENSG00000225952.1	chr1:22835713:22836849:1137:-		novel transcript
chr1	22882675	22882785	peaks758	1.45247	ENST00000400191.7,ENST00000374632.7,ENST00000374627.1,ENST00000544305.5,ENST00000374630.8	Intron	ENST00000581187.1	-19504	ENSG00000264014.1	chr1:22863159:22863226:68:-	MIR4253	microRNA 4253 [Source:HGNC Symbol;Acc:HGNC:38231]
chr1	22910580	22910709	peaks759	1.85258	ENST00000374630.8,ENST00000374632.7,ENST00000374627.1,ENST00000400191.7	Intron	ENST00000581187.1	-47419	ENSG00000264014.1	chr1:22863159:22863226:68:-	MIR4253	microRNA 4253 [Source:HGNC Symbol;Acc:HGNC:38231]
chr1	22976532	22976746	peaks760	4.64622	NA	Intergenic	ENST00000426928.7	-3773	ENSG00000215906.9	chr1:22953043:22972866:19824:-	LACTBL1	lactamase beta like 1 [Source:HGNC Symbol;Acc:HGNC:35445]
chr1	23019257	23019554	peaks761	84.16499	ENST00000440767.3,ENST00000686270.1,ENST00000685102.1,ENST00000465864.2,ENST00000693156.1,ENST00000692853.1,ENST00000692209.1,ENST00000692056.1,ENST00000690627.1,ENST00000686339.1,ENST00000686771.1,ENST00000692975.1,ENST00000691682.1,ENST00000691404.1,ENST00000691694.1,ENST00000688680.1,ENST00000356634.7,ENST00000400181.9	Promoter1k	ENST00000686270.1,ENST00000685102.1,ENST00000465864.2,ENST00000693156.1,ENST00000692853.1,ENST00000692209.1,ENST00000692056.1,ENST00000690627.1,ENST00000686339.1,ENST00000686771.1,ENST00000692975.1,ENST00000691682.1,ENST00000691404.1,ENST00000691694.1,ENST00000688680.1	-37	ENSG00000004487.18	chr1:23019443:23083689:64247:+	KDM1A	lysine demethylase 1A [Source:HGNC Symbol;Acc:HGNC:29079]
chr1	23100374	23100539	peaks762	13.93701	ENST00000314174.5,ENST00000302291.9	Intron	ENST00000427154.1	-12399	ENSG00000240553.1	chr1:23020147:23088058:67912:-		novel transcript
chr1	23110922	23111154	peaks763	4.78300	ENST00000314174.5,ENST00000302291.9	Intron	ENST00000427154.1	-22980	ENSG00000240553.1	chr1:23020147:23088058:67912:-		novel transcript
chr1	23167527	23168307	peaks764	36.07415	ENST00000314174.5,ENST00000302291.9,ENST00000691668.1	Promoter1k	ENST00000691668.1	-28	ENSG00000289014.1	chr1:23167098:23167889:792:-		novel transcript, sense intronic to LUZP1
chr1	23168771	23168928	peaks765	7.91572	ENST00000314174.5,ENST00000302291.9,ENST00000691668.1	Promoter1k	ENST00000302291.9	6	ENSG00000169641.15	chr1:23084030:23177808:93779:-	LUZP1	leucine zipper protein 1 [Source:HGNC Symbol;Acc:HGNC:14985]
chr1	23177675	23177818	peaks766	2.00516	NA	Intergenic	ENST00000302291.9	-8891	ENSG00000169641.15	chr1:23084030:23177808:93779:-	LUZP1	leucine zipper protein 1 [Source:HGNC Symbol;Acc:HGNC:14985]
chr1	23189020	23189135	peaks767	3.90696	NA	Intergenic	ENST00000302291.9	-20222	ENSG00000169641.15	chr1:23084030:23177808:93779:-	LUZP1	leucine zipper protein 1 [Source:HGNC Symbol;Acc:HGNC:14985]
chr1	23193997	23194321	peaks768	33.60693	ENST00000374619.2	5'UTR	ENST00000374619.2	23343	ENSG00000179546.5	chr1:23191895:23217502:25608:-	HTR1D	5-hydroxytryptamine receptor 1D [Source:HGNC Symbol;Acc:HGNC:5289]
chr1	23197005	23197198	peaks769	24.93126	ENST00000374619.2	Intron	ENST00000374619.2	20400	ENSG00000179546.5	chr1:23191895:23217502:25608:-	HTR1D	5-hydroxytryptamine receptor 1D [Source:HGNC Symbol;Acc:HGNC:5289]
chr1	23231585	23231730	peaks770	3.32500	NA	Intergenic	ENST00000442089.1	-13107	ENSG00000215381.3	chr1:23244765:23245224:460:+		ribosomal protein L29 (RPL29) pseudogene
chr1	23246286	23246561	peaks771	10.20635	ENST00000442089.1	Promoter1-2k	ENST00000442089.1	1659	ENSG00000215381.3	chr1:23244765:23245224:460:+		ribosomal protein L29 (RPL29) pseudogene
chr1	23344361	23344785	peaks772	35.69521	ENST00000302271.11,ENST00000606561.5,ENST00000374616.7,ENST00000374612.5,ENST00000675048.1,ENST00000478691.5	Promoter1k	ENST00000478691.5	-237	ENSG00000125944.21	chr1:23303771:23344336:40566:-	HNRNPR	heterogeneous nuclear ribonucleoprotein R [Source:HGNC Symbol;Acc:HGNC:5047]
chr1	23368234	23368526	peaks773	44.05825	ENST00000374608.3,ENST00000437367.5,ENST00000703051.1,ENST00000454117.2,ENST00000689840.1,ENST00000671509.2,ENST00000458053.4,ENST00000518600.3,ENST00000335648.3,ENST00000518821.1	Promoter1k	ENST00000374608.3	6	ENSG00000125945.15	chr1:23359448:23369836:10389:-	ZNF436	zinc finger protein 436 [Source:HGNC Symbol;Acc:HGNC:20814]
chr1	23368844	23369210	peaks774	26.93578	ENST00000374608.3,ENST00000437367.5,ENST00000703051.1,ENST00000454117.2,ENST00000689840.1,ENST00000671509.2,ENST00000458053.4,ENST00000518600.3,ENST00000335648.3,ENST00000518821.1,ENST00000314011.9	Promoter1k	ENST00000458053.4	30	ENSG00000249087.9	chr1:23368939:23371839:2901:+	ZNF436-AS1	ZNF436 antisense RNA 1 [Source:HGNC Symbol;Acc:HGNC:25122]
chr1	23377411	23377581	peaks775	7.44024	ENST00000605350.1	Promoter1-2k	ENST00000605350.1	1533	ENSG00000271420.1	chr1:23378380:23379029:650:-		novel transcript
chr1	23378020	23378157	peaks776	3.63199	ENST00000605350.1	Promoter1k	ENST00000605350.1	940	ENSG00000271420.1	chr1:23378380:23379029:650:-		novel transcript
chr1	23392475	23392694	peaks777	5.22203	ENST00000450454.7	Intron	ENST00000605350.1	-13556	ENSG00000271420.1	chr1:23378380:23379029:650:-		novel transcript
chr1	23403841	23404122	peaks778	7.87178	ENST00000374601.7,ENST00000461794.1	3'UTR	ENST00000445848.2	-6850	ENSG00000232482.2	chr1:23410832:23412146:1315:+		single-stranded DNA binding protein (SSBP1) pseudogene
chr1	23452035	23452233	peaks779	21.27875	ENST00000336689.8,ENST00000437606.6	Intron	ENST00000495646.5	-15457	ENSG00000088280.20	chr1:23428563:23484568:56006:-	ASAP3	ArfGAP with SH3 domain, ankyrin repeat and PH domain 3 [Source:HGNC Symbol;Acc:HGNC:14987]
chr1	23472958	23473441	peaks780	75.17120	ENST00000437606.6,ENST00000336689.8	Intron	ENST00000336689.8,ENST00000437606.6	10979	ENSG00000088280.20	chr1:23428563:23484568:56006:-	ASAP3	ArfGAP with SH3 domain, ankyrin repeat and PH domain 3 [Source:HGNC Symbol;Acc:HGNC:14987]
chr1	23477488	23477588	peaks781	2.51398	ENST00000437606.6,ENST00000336689.8	Intron	ENST00000336689.8,ENST00000437606.6	6641	ENSG00000088280.20	chr1:23428563:23484568:56006:-	ASAP3	ArfGAP with SH3 domain, ankyrin repeat and PH domain 3 [Source:HGNC Symbol;Acc:HGNC:14987]
chr1	23484174	23484765	peaks782	18.81673	ENST00000336689.8,ENST00000437606.6	Promoter1k	ENST00000336689.8,ENST00000437606.6	-291	ENSG00000088280.20	chr1:23428563:23484568:56006:-	ASAP3	ArfGAP with SH3 domain, ankyrin repeat and PH domain 3 [Source:HGNC Symbol;Acc:HGNC:14987]
chr1	23497243	23497443	peaks783	6.31976	NA	Intergenic	ENST00000336689.8,ENST00000437606.6	-13164	ENSG00000088280.20	chr1:23428563:23484568:56006:-	ASAP3	ArfGAP with SH3 domain, ankyrin repeat and PH domain 3 [Source:HGNC Symbol;Acc:HGNC:14987]
chr1	23528221	23528502	peaks784	23.41159	ENST00000361729.3	Promoter2-3k	ENST00000361729.3	2871	ENSG00000007968.7	chr1:23506438:23531233:24796:-	E2F2	E2F transcription factor 2 [Source:HGNC Symbol;Acc:HGNC:3114]
chr1	23530682	23530945	peaks785	4.65328	ENST00000361729.3	Promoter1k	ENST00000361729.3	419	ENSG00000007968.7	chr1:23506438:23531233:24796:-	E2F2	E2F transcription factor 2 [Source:HGNC Symbol;Acc:HGNC:3114]
chr1	23554967	23555219	peaks786	30.11799	NA	Intergenic	ENST00000451217.1	-4178	ENSG00000235052.1	chr1:23549139:23550915:1777:-		novel transcript
chr1	23556084	23556257	peaks787	3.47389	NA	Intergenic	ENST00000374561.6	3330	ENSG00000117318.9	chr1:23557926:23559501:1576:-	ID3	inhibitor of DNA binding 3 [Source:HGNC Symbol;Acc:HGNC:5362]
chr1	23556948	23557096	peaks788	8.18368	ENST00000374561.6	Promoter2-3k	ENST00000374561.6	2479	ENSG00000117318.9	chr1:23557926:23559501:1576:-	ID3	inhibitor of DNA binding 3 [Source:HGNC Symbol;Acc:HGNC:5362]
chr1	23559399	23559680	peaks789	11.24640	ENST00000374561.6	Promoter1k	ENST00000374561.6	-39	ENSG00000117318.9	chr1:23557926:23559501:1576:-	ID3	inhibitor of DNA binding 3 [Source:HGNC Symbol;Acc:HGNC:5362]
chr1	23562420	23562566	peaks790	11.53576	ENST00000374561.6	Promoter2-3k	ENST00000374561.6	-2992	ENSG00000117318.9	chr1:23557926:23559501:1576:-	ID3	inhibitor of DNA binding 3 [Source:HGNC Symbol;Acc:HGNC:5362]
chr1	23574444	23574558	peaks791	3.11691	NA	Intergenic	ENST00000477916.5	-6994	ENSG00000197880.10	chr1:23581495:23640568:59074:+	MDS2	myelodysplastic syndrome 2 translocation associated [Source:HGNC Symbol;Acc:HGNC:29633]
chr1	23619686	23619796	peaks792	4.87284	ENST00000477916.5	Intron	ENST00000648225.1	-26120	ENSG00000285802.1	chr1:23576436:23593621:17186:-		novel transcript
chr1	23657714	23657917	peaks793	3.48036	NA	Intergenic	ENST00000451300.2	-12478	ENSG00000229239.2	chr1:23670294:23680259:9966:+	EEF1A1P48	eukaryotic translation elongation factor 1 alpha 1 pseudogene 48 [Source:HGNC Symbol;Acc:HGNC:56205]
chr1	23691648	23691835	peaks794	33.70317	ENST00000458455.2,ENST00000374550.8,ENST00000643754.2	Promoter1k	ENST00000374550.8	0	ENSG00000142676.14	chr1:23691742:23696835:5094:+	RPL11	ribosomal protein L11 [Source:HGNC Symbol;Acc:HGNC:10301]
chr1	23699867	23700016	peaks795	11.98422	NA	Intergenic	ENST00000458455.2	7636	ENSG00000142676.14	chr1:23691742:23696835:5094:+	RPL11	ribosomal protein L11 [Source:HGNC Symbol;Acc:HGNC:10301]
chr1	23703173	23703328	peaks796	2.73978	NA	Intergenic	ENST00000458455.2	10945	ENSG00000142676.14	chr1:23691742:23696835:5094:+	RPL11	ribosomal protein L11 [Source:HGNC Symbol;Acc:HGNC:10301]
chr1	23778292	23778509	peaks797	4.64622	ENST00000655402.1,ENST00000692026.1,ENST00000703077.1,ENST00000427796.6,ENST00000246151.9	Promoter1k	ENST00000246151.9	-17	ENSG00000057757.10	chr1:23778418:23788232:9815:+	PITHD1	PITH domain containing 1 [Source:HGNC Symbol;Acc:HGNC:25022]
chr1	23790918	23791034	peaks798	1.77563	ENST00000374514.8,ENST00000374505.6,ENST00000374503.7,ENST00000374502.7	Promoter1k	ENST00000374514.8	-169	ENSG00000011009.11	chr1:23791145:23795539:4395:+	LYPLA2	lysophospholipase 2 [Source:HGNC Symbol;Acc:HGNC:6738]
chr1	23799537	23799908	peaks799	40.87022	ENST00000374497.7,ENST00000617979.5	Promoter1k	ENST00000374497.7	679	ENSG00000117308.15	chr1:23795599:23800781:5183:-	GALE	UDP-galactose-4-epimerase [Source:HGNC Symbol;Acc:HGNC:4116]
chr1	23800756	23800951	peaks800	17.39079	ENST00000374497.7,ENST00000617979.5	Promoter1k	ENST00000617979.5	-100	ENSG00000117308.15	chr1:23795599:23800781:5183:-	GALE	UDP-galactose-4-epimerase [Source:HGNC Symbol;Acc:HGNC:4116]
chr1	23838537	23838728	peaks801	19.89640	NA	Intergenic	ENST00000374490.8	-13204	ENSG00000117305.15	chr1:23801885:23838620:36736:-	HMGCL	3-hydroxy-3-methylglutaryl-CoA lyase [Source:HGNC Symbol;Acc:HGNC:5005]
chr1	23865535	23865850	peaks802	56.39108	ENST00000374479.4	Promoter2-3k	ENST00000374479.4	2597	ENSG00000179163.12	chr1:23845077:23868290:23214:-	FUCA1	alpha-L-fucosidase 1 [Source:HGNC Symbol;Acc:HGNC:4006]
chr1	23868293	23868441	peaks803	13.12498	ENST00000374479.4	Promoter1k	ENST00000374479.4	-77	ENSG00000179163.12	chr1:23845077:23868290:23214:-	FUCA1	alpha-L-fucosidase 1 [Source:HGNC Symbol;Acc:HGNC:4006]
chr1	23904844	23904982	peaks804	9.11732	ENST00000412176.1,ENST00000411815.3	Promoter2-3k	ENST00000412176.1	-2176	ENSG00000229106.1	chr1:23901471:23902737:1267:-	BTBD6P1	BTB domain containing 6 pseudogene 1 [Source:HGNC Symbol;Acc:HGNC:51542]
chr1	23916910	23917077	peaks805	12.32763	NA	Intergenic	ENST00000374472.5	-3632	ENSG00000188822.8	chr1:23870515:23913362:42848:-	CNR2	cannabinoid receptor 2 [Source:HGNC Symbol;Acc:HGNC:2160]
chr1	23959087	23959357	peaks806	14.22179	ENST00000334351.8,ENST00000374468.1	Promoter1k	ENST00000334351.8,ENST00000374468.1	-606	ENSG00000189266.13	chr1:23956839:23963462:6624:+	PNRC2	proline rich nuclear receptor coactivator 2 [Source:HGNC Symbol;Acc:HGNC:23158]
chr1	23959524	23959806	peaks807	8.07212	ENST00000334351.8,ENST00000374468.1	Promoter1k	ENST00000334351.8,ENST00000374468.1	-163	ENSG00000189266.13	chr1:23956839:23963462:6624:+	PNRC2	proline rich nuclear receptor coactivator 2 [Source:HGNC Symbol;Acc:HGNC:23158]
chr1	23980249	23980601	peaks808	35.24067	ENST00000374453.7,ENST00000453840.7,ENST00000374452.9,ENST00000343255.9,ENST00000492112.3,ENST00000344989.10,ENST00000484146.6	Promoter1k	ENST00000484146.6	-69	ENSG00000188529.15	chr1:23964347:23980927:16581:-	SRSF10	serine and arginine rich splicing factor 10 [Source:HGNC Symbol;Acc:HGNC:16713]
chr1	23980837	23981044	peaks809	33.88003	ENST00000374453.7,ENST00000453840.7,ENST00000374452.9,ENST00000343255.9,ENST00000492112.3,ENST00000344989.10,ENST00000484146.6	Promoter1k	ENST00000484146.6	-585	ENSG00000188529.15	chr1:23964347:23980927:16581:-	SRSF10	serine and arginine rich splicing factor 10 [Source:HGNC Symbol;Acc:HGNC:16713]
chr1	24003509	24003627	peaks810	7.39709	NA	Intergenic	ENST00000442164.2	4951	ENSG00000215905.4	chr1:24007881:24008519:639:-	RPL36P5	ribosomal protein L36 pseudogene 5 [Source:HGNC Symbol;Acc:HGNC:35567]
chr1	24018829	24019094	peaks811	10.82352	NA	Intergenic	ENST00000442164.2	-10443	ENSG00000215905.4	chr1:24007881:24008519:639:-	RPL36P5	ribosomal protein L36 pseudogene 5 [Source:HGNC Symbol;Acc:HGNC:35567]
chr1	24022847	24023090	peaks812	21.25277	NA	Intergenic	ENST00000442164.2	-14450	ENSG00000215905.4	chr1:24007881:24008519:639:-	RPL36P5	ribosomal protein L36 pseudogene 5 [Source:HGNC Symbol;Acc:HGNC:35567]
chr1	24070940	24071039	peaks813	1.85258	ENST00000374434.4,ENST00000439239.2,ENST00000429191.1	Intron	ENST00000429191.1	4216	ENSG00000230703.1	chr1:24066774:24083565:16792:+	MYOM3-AS1	MYOM3 antisense RNA 1 [Source:HGNC Symbol;Acc:HGNC:41158]
chr1	24143114	24143345	peaks814	5.74168	ENST00000270800.2	Promoter1k	ENST00000270800.2	-90	ENSG00000142677.4	chr1:24119771:24143140:23370:-	IL22RA1	interleukin 22 receptor subunit alpha 1 [Source:HGNC Symbol;Acc:HGNC:13700]
chr1	24203590	24203727	peaks815	19.27099	ENST00000439059.2,ENST00000690803.1	Intron	ENST00000439059.2	3419	ENSG00000230023.2	chr1:24200240:24211693:11454:+	LINC02800	long intergenic non-protein coding RNA 2800 [Source:HGNC Symbol;Acc:HGNC:27642]
chr1	24212207	24212428	peaks816	2.44180	ENST00000690803.1	Intron	ENST00000439059.2	12078	ENSG00000230023.2	chr1:24200240:24211693:11454:+	LINC02800	long intergenic non-protein coding RNA 2800 [Source:HGNC Symbol;Acc:HGNC:27642]
chr1	24266397	24266925	peaks817	193.02812	ENST00000690803.1	Intron	ENST00000692334.1	-52103	ENSG00000158055.17	chr1:24199558:24364482:164925:+	GRHL3	grainyhead like transcription factor 3 [Source:HGNC Symbol;Acc:HGNC:25839]
chr1	24283433	24283603	peaks818	3.95004	ENST00000690803.1	Intron	ENST00000692334.1	-35246	ENSG00000158055.17	chr1:24199558:24364482:164925:+	GRHL3	grainyhead like transcription factor 3 [Source:HGNC Symbol;Acc:HGNC:25839]
chr1	24321640	24322496	peaks819	154.03224	ENST00000437965.1,ENST00000528064.6,ENST00000236255.4	Promoter1k	ENST00000437965.1	-167	ENSG00000232298.2	chr1:24307556:24321901:14346:-	GRHL3-AS1	GRHL3 antisense RNA 1 [Source:HGNC Symbol;Acc:HGNC:41119]
chr1	24354136	24354300	peaks820	4.06472	ENST00000361548.9,ENST00000689444.1,ENST00000356046.6,ENST00000528064.6,ENST00000692334.1,ENST00000236255.4,ENST00000690803.1,ENST00000524724.6,ENST00000350501.9	Intron	ENST00000528064.6,ENST00000236255.4	31178	ENSG00000158055.17	chr1:24199558:24364482:164925:+	GRHL3	grainyhead like transcription factor 3 [Source:HGNC Symbol;Acc:HGNC:25839]
chr1	24365317	24365560	peaks821	12.52693	ENST00000374409.5,ENST00000337248.9,ENST00000003583.12	Intron	ENST00000528064.6,ENST00000236255.4	42399	ENSG00000158055.17	chr1:24199558:24364482:164925:+	GRHL3	grainyhead like transcription factor 3 [Source:HGNC Symbol;Acc:HGNC:25839]
chr1	24415513	24415734	peaks822	18.88184	ENST00000374409.5,ENST00000374399.9,ENST00000003912.7,ENST00000358028.8,ENST00000339255.2	Promoter1k	ENST00000374399.9	-178	ENSG00000001461.17	chr1:24415802:24472976:57175:+	NIPAL3	NIPA like domain containing 3 [Source:HGNC Symbol;Acc:HGNC:25233]
chr1	24416947	24417288	peaks823	64.99952	ENST00000374409.5,ENST00000374399.9,ENST00000003912.7,ENST00000358028.8,ENST00000339255.2	Promoter1-2k	ENST00000339255.2	1304	ENSG00000001461.17	chr1:24415802:24472976:57175:+	NIPAL3	NIPA like domain containing 3 [Source:HGNC Symbol;Acc:HGNC:25233]
chr1	24459930	24460171	peaks824	11.02469	ENST00000003912.7,ENST00000374399.9,ENST00000339255.2	Intron	ENST00000685637.1	-16311	ENSG00000288982.1	chr1:24476362:24476739:378:+		novel transcript
chr1	24502242	24502399	peaks825	8.99501	ENST00000538532.6,ENST00000618490.4,ENST00000374395.9,ENST00000436717.6,ENST00000616511.4	Promoter1k	ENST00000538532.6,ENST00000618490.4	-30	ENSG00000117602.13	chr1:24502351:24541040:38690:+	RCAN3	RCAN family member 3 [Source:HGNC Symbol;Acc:HGNC:3042]
chr1	24502841	24503097	peaks826	7.72258	ENST00000538532.6,ENST00000618490.4,ENST00000374395.9,ENST00000436717.6,ENST00000616511.4	Promoter1k	ENST00000436717.6,ENST00000616511.4	72	ENSG00000117602.13	chr1:24502351:24541040:38690:+	RCAN3	RCAN family member 3 [Source:HGNC Symbol;Acc:HGNC:3042]
chr1	24515876	24516116	peaks827	3.32500	ENST00000412742.5,ENST00000630217.1,ENST00000374393.4	Promoter1-2k	ENST00000374393.4	1623	ENSG00000117602.13	chr1:24502351:24541040:38690:+	RCAN3	RCAN family member 3 [Source:HGNC Symbol;Acc:HGNC:3042]
chr1	24536591	24536805	peaks828	6.74106	ENST00000651630.1	Promoter1-2k	ENST00000651630.1	-1298	ENSG00000286061.1	chr1:24496254:24535400:39147:-	RCAN3AS	RCAN3 antisense RNA [Source:HGNC Symbol;Acc:HGNC:39009]
chr1	24572382	24572489	peaks829	3.32500	ENST00000374392.3	Intron	ENST00000443086.2	8809	ENSG00000227312.2	chr1:24563627:24563974:348:+		ribosomal protein L26 (RPL26) pseudogene
chr1	24591402	24591584	peaks830	17.49579	ENST00000374392.3	Intron	ENST00000443086.2	27866	ENSG00000227312.2	chr1:24563627:24563974:348:+		ribosomal protein L26 (RPL26) pseudogene
chr1	24642852	24643266	peaks831	56.59544	ENST00000705662.1,ENST00000705663.1,ENST00000705682.1,ENST00000705681.1,ENST00000374389.8,ENST00000323848.14	Promoter1k	ENST00000705662.1,ENST00000705663.1	-141	ENSG00000133226.19	chr1:24631716:24673281:41566:+	SRRM1	serine and arginine repetitive matrix 1 [Source:HGNC Symbol;Acc:HGNC:16638]
chr1	24678570	24678811	peaks832	24.52876	NA	Intergenic	ENST00000641176.1	-26203	ENSG00000284699.1	chr1:24704894:24717596:12703:+		novel transcript
chr1	24683726	24683906	peaks833	8.81173	NA	Intergenic	ENST00000641176.1	-21078	ENSG00000284699.1	chr1:24704894:24717596:12703:+		novel transcript
chr1	24699843	24699940	peaks834	7.96127	NA	Intergenic	ENST00000641176.1	-5002	ENSG00000284699.1	chr1:24704894:24717596:12703:+		novel transcript
chr1	24702572	24702856	peaks835	11.97726	ENST00000641176.1	Promoter2-3k	ENST00000641176.1	-2180	ENSG00000284699.1	chr1:24704894:24717596:12703:+		novel transcript
chr1	24705429	24705680	peaks836	31.78173	ENST00000641176.1	Promoter1k	ENST00000641176.1	661	ENSG00000284699.1	chr1:24704894:24717596:12703:+		novel transcript
chr1	24707870	24707968	peaks837	6.61095	ENST00000641176.1	Promoter2-3k	ENST00000641176.1	3025	ENSG00000284699.1	chr1:24704894:24717596:12703:+		novel transcript
chr1	24715028	24715433	peaks838	19.83774	ENST00000641176.1	Intron	ENST00000641176.1	10337	ENSG00000284699.1	chr1:24704894:24717596:12703:+		novel transcript
chr1	24724615	24724968	peaks839	20.45410	NA	Intergenic	ENST00000641176.1	19898	ENSG00000284699.1	chr1:24704894:24717596:12703:+		novel transcript
chr1	24744911	24745424	peaks840	198.63730	ENST00000374379.9	Promoter1k	ENST00000374379.9	-279	ENSG00000169504.15	chr1:24745382:24844321:98940:+	CLIC4	chloride intracellular channel 4 [Source:HGNC Symbol;Acc:HGNC:13518]
chr1	24820138	24820405	peaks841	11.50084	ENST00000374379.9	Intron	ENST00000459588.1	-42293	ENSG00000238482.1	chr1:24777873:24777979:107:-	RNU6-1208P	RNA, U6 small nuclear 1208, pseudogene [Source:HGNC Symbol;Acc:HGNC:48171]
chr1	24848064	24848591	peaks842	3.68760	NA	Intergenic	ENST00000459588.1	-70349	ENSG00000238482.1	chr1:24777873:24777979:107:-	RNU6-1208P	RNA, U6 small nuclear 1208, pseudogene [Source:HGNC Symbol;Acc:HGNC:48171]
chr1	24915797	24915988	peaks843	4.52108	ENST00000308873.11,ENST00000338888.4,ENST00000399916.5	Intron	ENST00000614863.1	3523	ENSG00000278034.1	chr1:24919345:24919416:72:-	MIR6731	microRNA 6731 [Source:HGNC Symbol;Acc:HGNC:50036]
chr1	24923123	24923232	peaks844	3.01798	ENST00000308873.11,ENST00000338888.4,ENST00000399916.5	Intron	ENST00000614863.1	-3762	ENSG00000278034.1	chr1:24919345:24919416:72:-	MIR6731	microRNA 6731 [Source:HGNC Symbol;Acc:HGNC:50036]
chr1	24929812	24930028	peaks845	3.34054	ENST00000308873.11	Promoter1k	ENST00000308873.11	356	ENSG00000020633.19	chr1:24899511:24965121:65611:-	RUNX3	RUNX family transcription factor 3 [Source:HGNC Symbol;Acc:HGNC:10473]
chr1	24930297	24930488	peaks846	7.85731	ENST00000308873.11	Promoter1k	ENST00000308873.11	-117	ENSG00000020633.19	chr1:24899511:24965121:65611:-	RUNX3	RUNX family transcription factor 3 [Source:HGNC Symbol;Acc:HGNC:10473]
chr1	24955138	24955295	peaks847	9.55875	ENST00000399916.5,ENST00000338888.4	Intron	ENST00000456316.1	-6128	ENSG00000229162.1	chr1:24961345:24963097:1753:+	RUNX3-AS1	RUNX3 antisense RNA 1 [Source:HGNC Symbol;Acc:HGNC:40513]
chr1	24964358	24964544	peaks848	5.10426	ENST00000399916.5,ENST00000338888.4	Promoter1k	ENST00000399916.5,ENST00000338888.4	559	ENSG00000020633.19	chr1:24899511:24965121:65611:-	RUNX3	RUNX family transcription factor 3 [Source:HGNC Symbol;Acc:HGNC:10473]
chr1	24964891	24965243	peaks849	51.53295	ENST00000399916.5,ENST00000338888.4	Promoter1k	ENST00000399916.5,ENST00000338888.4	-57	ENSG00000020633.19	chr1:24899511:24965121:65611:-	RUNX3	RUNX family transcription factor 3 [Source:HGNC Symbol;Acc:HGNC:10473]
chr1	25017498	25017688	peaks850	7.30712	NA	Intergenic	ENST00000580572.1	-5910	ENSG00000264371.1	chr1:25023503:25023586:84:+	MIR4425	microRNA 4425 [Source:HGNC Symbol;Acc:HGNC:41891]
chr1	25030835	25031077	peaks851	17.99415	NA	Intergenic	ENST00000580572.1	7453	ENSG00000264371.1	chr1:25023503:25023586:84:+	MIR4425	microRNA 4425 [Source:HGNC Symbol;Acc:HGNC:41891]
chr1	25036496	25036612	peaks852	1.36387	NA	Intergenic	ENST00000648363.1	-4582	ENSG00000285823.1	chr1:25041136:25047404:6269:+	LINC02793	long intergenic non-protein coding RNA 2793 [Source:HGNC Symbol;Acc:HGNC:54317]
chr1	25103492	25103600	peaks853	2.11976	ENST00000424084.1	Intron	ENST00000424084.1	9573	ENSG00000233755.1	chr1:25043707:25113120:69414:-		novel transcript
chr1	25167298	25167960	peaks854	83.47062	NA	Intergenic	ENST00000455902.2	-40510	ENSG00000231953.2	chr1:25208139:25209437:1299:+		novel transcript
chr1	25182700	25182975	peaks855	16.57367	NA	Intergenic	ENST00000455902.2	-25301	ENSG00000231953.2	chr1:25208139:25209437:1299:+		novel transcript
chr1	25233199	25233371	peaks856	26.45681	ENST00000354361.3,ENST00000236273.9,ENST00000641729.1	Promoter1k	ENST00000641729.1	699	ENSG00000284602.1	chr1:25232586:25234775:2190:+		novel transcript
chr1	25239694	25240195	peaks857	44.22533	ENST00000641059.1	Promoter1k	ENST00000641059.1	451	ENSG00000284657.1	chr1:25239494:25240253:760:+		novel transcript
chr1	25247424	25247909	peaks858	30.29807	ENST00000431849.3,ENST00000243189.12,ENST00000607698.1	Promoter1k	ENST00000607698.1	-170	ENSG00000272432.1	chr1:25247837:25248321:485:+		novel transcript
chr1	25338287	25338711	peaks859	38.03245	ENST00000570165.1,ENST00000374358.5	Promoter1k	ENST00000374358.5	165	ENSG00000183726.11	chr1:25338317:25362361:24045:+	TMEM50A	transmembrane protein 50A [Source:HGNC Symbol;Acc:HGNC:30590]
chr1	25343711	25344224	peaks860	38.39643	ENST00000374358.5	Intron	ENST00000374358.5	5634	ENSG00000183726.11	chr1:25338317:25362361:24045:+	TMEM50A	transmembrane protein 50A [Source:HGNC Symbol;Acc:HGNC:30590]
chr1	25430084	25430494	peaks861	36.26814	ENST00000349320.7,ENST00000399766.7,ENST00000374343.5	Promoter1k	ENST00000349320.7	-97	ENSG00000188672.19	chr1:25362249:25430192:67944:-	RHCE	Rh blood group CcEe antigens [Source:HGNC Symbol;Acc:HGNC:10008]
chr1	25430707	25430947	peaks862	12.60496	ENST00000349320.7,ENST00000399766.7,ENST00000374343.5	Promoter1k	ENST00000399766.7	-31	ENSG00000204178.11	chr1:25430858:25500209:69352:+	MACO1	macoilin 1 [Source:HGNC Symbol;Acc:HGNC:25572]
chr1	25538536	25538742	peaks863	6.45052	NA	Intergenic	ENST00000374338.5	-4967	ENSG00000157978.12	chr1:25543606:25568886:25281:+	LDLRAP1	low density lipoprotein receptor adaptor protein 1 [Source:HGNC Symbol;Acc:HGNC:18640]
chr1	25543502	25543888	peaks864	12.97098	ENST00000374338.5	Promoter1k	ENST00000374338.5	89	ENSG00000157978.12	chr1:25543606:25568886:25281:+	LDLRAP1	low density lipoprotein receptor adaptor protein 1 [Source:HGNC Symbol;Acc:HGNC:18640]
chr1	25549637	25550103	peaks865	109.45036	ENST00000374338.5	Intron	ENST00000374338.5	6264	ENSG00000157978.12	chr1:25543606:25568886:25281:+	LDLRAP1	low density lipoprotein receptor adaptor protein 1 [Source:HGNC Symbol;Acc:HGNC:18640]
chr1	25568541	25568701	peaks866	3.80855	ENST00000374338.5	3'UTR	ENST00000412797.1	-12857	ENSG00000225643.1	chr1:25581478:25590356:8879:+		novel transcript
chr1	25569014	25569205	peaks867	4.00983	NA	Intergenic	ENST00000412797.1	-12368	ENSG00000225643.1	chr1:25581478:25590356:8879:+		novel transcript
chr1	25590883	25591067	peaks868	1.97467	NA	Intergenic	ENST00000412797.1	9497	ENSG00000225643.1	chr1:25581478:25590356:8879:+		novel transcript
chr1	25616067	25616236	peaks869	3.17883	ENST00000374332.9	Promoter1k	ENST00000374332.9	-639	ENSG00000117643.15	chr1:25616791:25786206:169416:+	MAN1C1	mannosidase alpha class 1C member 1 [Source:HGNC Symbol;Acc:HGNC:19080]
chr1	25616340	25616876	peaks870	103.19347	ENST00000374332.9,ENST00000611903.4,ENST00000263979.7	Promoter1k	ENST00000374332.9	-183	ENSG00000117643.15	chr1:25616791:25786206:169416:+	MAN1C1	mannosidase alpha class 1C member 1 [Source:HGNC Symbol;Acc:HGNC:19080]
chr1	25672759	25672955	peaks871	4.64622	ENST00000374332.9,ENST00000611903.4,ENST00000263979.7	Intron	ENST00000436991.1	-13746	ENSG00000233478.1	chr1:25644544:25659111:14568:-		novel transcript
chr1	25692747	25692884	peaks872	4.78300	ENST00000611903.4,ENST00000374332.9,ENST00000263979.7	Intron	ENST00000374329.1	-16786	ENSG00000117643.15	chr1:25616791:25786206:169416:+	MAN1C1	mannosidase alpha class 1C member 1 [Source:HGNC Symbol;Acc:HGNC:19080]
chr1	25708386	25708558	peaks873	8.17294	ENST00000374329.1	Promoter1-2k	ENST00000374329.1	-1130	ENSG00000117643.15	chr1:25616791:25786206:169416:+	MAN1C1	mannosidase alpha class 1C member 1 [Source:HGNC Symbol;Acc:HGNC:19080]
chr1	25730824	25731043	peaks874	18.28490	ENST00000374329.1,ENST00000611903.4,ENST00000374332.9,ENST00000263979.7	Intron	ENST00000374329.1	21332	ENSG00000117643.15	chr1:25616791:25786206:169416:+	MAN1C1	mannosidase alpha class 1C member 1 [Source:HGNC Symbol;Acc:HGNC:19080]
chr1	25767206	25767351	peaks875	6.52104	ENST00000611903.4,ENST00000374332.9,ENST00000374329.1,ENST00000263979.7	Intron	ENST00000361547.7,ENST00000374315.1	-32914	ENSG00000162430.18	chr1:25800193:25818221:18029:+	SELENON	selenoprotein N [Source:HGNC Symbol;Acc:HGNC:15999]
chr1	25780751	25780881	peaks876	3.77603	ENST00000374329.1,ENST00000611903.4,ENST00000263979.7,ENST00000374332.9	Intron	ENST00000361547.7,ENST00000374315.1	-19377	ENSG00000162430.18	chr1:25800193:25818221:18029:+	SELENON	selenoprotein N [Source:HGNC Symbol;Acc:HGNC:15999]
chr1	25794395	25794597	peaks877	4.08846	NA	Intergenic	ENST00000361547.7,ENST00000374315.1	-5697	ENSG00000162430.18	chr1:25800193:25818221:18029:+	SELENON	selenoprotein N [Source:HGNC Symbol;Acc:HGNC:15999]
chr1	25798129	25798226	peaks878	4.96025	ENST00000361547.7,ENST00000374315.1	Promoter1-2k	ENST00000361547.7,ENST00000374315.1	-2015	ENSG00000162430.18	chr1:25800193:25818221:18029:+	SELENON	selenoprotein N [Source:HGNC Symbol;Acc:HGNC:15999]
chr1	25800174	25800271	peaks879	7.05341	ENST00000361547.7,ENST00000374315.1,ENST00000354177.9	Promoter1k	ENST00000354177.9	-8	ENSG00000162430.18	chr1:25800193:25818221:18029:+	SELENON	selenoprotein N [Source:HGNC Symbol;Acc:HGNC:15999]
chr1	25819810	25820101	peaks880	63.11265	ENST00000453649.1,ENST00000442055.5,ENST00000474295.5,ENST00000374303.7,ENST00000526894.5,ENST00000524618.5,ENST00000374307.9,ENST00000374301.7,ENST00000536896.2,ENST00000374300.7	Promoter1k	ENST00000374303.7	2	ENSG00000117640.18	chr1:25818640:25832942:14303:+	MTFR1L	mitochondrial fission regulator 1 like [Source:HGNC Symbol;Acc:HGNC:28836]
chr1	25859322	25859606	peaks881	8.94302	ENST00000374298.4,ENST00000538789.5,ENST00000690263.1,ENST00000455431.1	Promoter1k	ENST00000538789.5	-6	ENSG00000127423.11	chr1:25831913:25859458:27546:-	AUNIP	aurora kinase A and ninein interacting protein [Source:HGNC Symbol;Acc:HGNC:28363]
chr1	25890631	25890783	peaks882	12.93648	ENST00000453780.1	Promoter1-2k	ENST00000453780.1	1737	ENSG00000223624.1	chr1:25888970:25889109:140:+		ribosomal protein L39 (RPL39) pseudogene
chr1	25892538	25892762	peaks883	19.33187	ENST00000426559.6	Intron	ENST00000453780.1	3680	ENSG00000223624.1	chr1:25888970:25889109:140:+		ribosomal protein L39 (RPL39) pseudogene
chr1	25898313	25898519	peaks884	21.66178	ENST00000426559.6	Intron	ENST00000374291.5	6712	ENSG00000117632.23	chr1:25884181:25906991:22811:-	STMN1	stathmin 1 [Source:HGNC Symbol;Acc:HGNC:6510]
chr1	25905515	25906637	peaks885	36.34072	ENST00000374291.5,ENST00000399728.5,ENST00000455785.7,ENST00000580971.1,ENST00000426559.6,ENST00000357865.6	Promoter1k	ENST00000399728.5	77	ENSG00000117632.23	chr1:25884181:25906991:22811:-	STMN1	stathmin 1 [Source:HGNC Symbol;Acc:HGNC:6510]
chr1	25958453	25958636	peaks886	3.32500	NA	Intergenic	ENST00000384508.1	-5652	ENSG00000207237.1	chr1:25964197:25964300:104:+	RNU6-110P	RNA, U6 small nuclear 110, pseudogene [Source:HGNC Symbol;Acc:HGNC:47073]
chr1	25998090	25998417	peaks887	78.96189	ENST00000374284.5,ENST00000374282.8	Promoter1k	ENST00000374282.8	-191	ENSG00000158006.14	chr1:25959767:25998117:38351:-	PAFAH2	platelet activating factor acetylhydrolase 2 [Source:HGNC Symbol;Acc:HGNC:8579]
chr1	26035387	26035517	peaks888	6.85362	ENST00000374280.4	3'UTR	ENST00000374278.7	10661	ENSG00000158014.15	chr1:26037252:26046118:8867:-	SLC30A2	solute carrier family 30 member 2 [Source:HGNC Symbol;Acc:HGNC:11013]
chr1	26036011	26036177	peaks889	8.13953	ENST00000374280.4	3'UTR	ENST00000374278.7	10019	ENSG00000158014.15	chr1:26037252:26046118:8867:-	SLC30A2	solute carrier family 30 member 2 [Source:HGNC Symbol;Acc:HGNC:11013]
chr1	26081613	26081900	peaks890	3.68760	NA	Intergenic	ENST00000374272.4	-14127	ENSG00000158022.7	chr1:26051301:26068436:17136:-	TRIM63	tripartite motif containing 63 [Source:HGNC Symbol;Acc:HGNC:16007]
chr1	26110819	26111806	peaks891	45.24881	ENST00000619836.4,ENST00000374269.2,ENST00000374271.8	Promoter1k	ENST00000619836.4	148	ENSG00000175087.10	chr1:26111165:26125555:14391:+	PDIK1L	PDLIM1 interacting kinase 1 like [Source:HGNC Symbol;Acc:HGNC:18981]
chr1	26145182	26145294	peaks892	2.62868	NA	Intergenic	ENST00000374268.5	-13841	ENSG00000197245.6	chr1:26159079:26163962:4884:+	FAM110D	family with sequence similarity 110 member D [Source:HGNC Symbol;Acc:HGNC:25860]
chr1	26155486	26155583	peaks893	2.11976	NA	Intergenic	ENST00000374268.5	-3544	ENSG00000197245.6	chr1:26159079:26163962:4884:+	FAM110D	family with sequence similarity 110 member D [Source:HGNC Symbol;Acc:HGNC:25860]
chr1	26161798	26162124	peaks894	7.01912	ENST00000374268.5	Promoter2-3k	ENST00000374268.5	2882	ENSG00000197245.6	chr1:26159079:26163962:4884:+	FAM110D	family with sequence similarity 110 member D [Source:HGNC Symbol;Acc:HGNC:25860]
chr1	26169842	26170117	peaks895	8.73986	ENST00000634842.2,ENST00000374266.7,ENST00000270812.6	Promoter1k	ENST00000270812.6	38	ENSG00000142684.9	chr1:26169908:26170873:966:+	ZNF593	zinc finger protein 593 [Source:HGNC Symbol;Acc:HGNC:30943]
chr1	26177334	26177479	peaks896	17.43195	ENST00000361530.11,ENST00000374253.9	Promoter1k	ENST00000361530.11	-84	ENSG00000142675.18	chr1:26177484:26189884:12401:+	CNKSR1	connector enhancer of kinase suppressor of Ras 1 [Source:HGNC Symbol;Acc:HGNC:19700]
chr1	26181646	26181863	peaks897	16.62771	ENST00000531191.5	Promoter1-2k	ENST00000531191.5	1587	ENSG00000142675.18	chr1:26177484:26189884:12401:+	CNKSR1	connector enhancer of kinase suppressor of Ras 1 [Source:HGNC Symbol;Acc:HGNC:19700]
chr1	26233756	26234478	peaks898	92.58653	ENST00000451429.8,ENST00000640292.2,ENST00000252992.8	Promoter1k	ENST00000451429.8,ENST00000640292.2	-83	ENSG00000130695.16	chr1:26234200:26278808:44609:+	CEP85	centrosomal protein 85 [Source:HGNC Symbol;Acc:HGNC:25309]
chr1	26279739	26280103	peaks899	15.44242	ENST00000270792.10,ENST00000319041.6	Promoter1k	ENST00000270792.10	-165	ENSG00000142669.15	chr1:26280086:26281522:1437:+	SH3BGRL3	SH3 domain binding glutamate rich protein like 3 [Source:HGNC Symbol;Acc:HGNC:15568]
chr1	26280424	26280604	peaks900	22.42072	ENST00000270792.10,ENST00000319041.6	Promoter1k	ENST00000319041.6	392	ENSG00000142669.15	chr1:26280086:26281522:1437:+	SH3BGRL3	SH3 domain binding glutamate rich protein like 3 [Source:HGNC Symbol;Acc:HGNC:15568]
chr1	26284806	26285034	peaks901	18.32066	ENST00000374222.6,ENST00000374217.7,ENST00000357089.8,ENST00000314675.11,ENST00000374221.7,ENST00000374223.5	Intron	ENST00000319041.6	4798	ENSG00000142669.15	chr1:26280086:26281522:1437:+	SH3BGRL3	SH3 domain binding glutamate rich protein like 3 [Source:HGNC Symbol;Acc:HGNC:15568]
chr1	26306430	26306864	peaks902	25.99662	ENST00000374223.5,ENST00000357089.8,ENST00000314675.11,ENST00000374222.6,ENST00000374221.7	Promoter1k	ENST00000374221.7	-2	ENSG00000158062.21	chr1:26281328:26318363:37036:-	UBXN11	UBX domain protein 11 [Source:HGNC Symbol;Acc:HGNC:30600]
chr1	26308667	26308817	peaks903	6.73009	ENST00000374223.5,ENST00000357089.8,ENST00000314675.11,ENST00000374222.6,ENST00000374221.7	Promoter2-3k	ENST00000374221.7	-2097	ENSG00000158062.21	chr1:26281328:26318363:37036:-	UBXN11	UBX domain protein 11 [Source:HGNC Symbol;Acc:HGNC:30600]
chr1	26336368	26336547	peaks904	4.01859	ENST00000308182.10,ENST00000475866.3	Exon	ENST00000434718.2	9770	ENSG00000225854.2	chr1:26326688:26327033:346:+		ribosomal protein L34 (RPL34) pseudogene
chr1	26336684	26336893	peaks905	4.01859	ENST00000308182.10,ENST00000475866.3,ENST00000308182.10,ENST00000475866.3	Exon	ENST00000434718.2	10101	ENSG00000225854.2	chr1:26326688:26327033:346:+		ribosomal protein L34 (RPL34) pseudogene
chr1	26350933	26351104	peaks906	14.70524	ENST00000475866.3,ENST00000308182.10	Intron	ENST00000308182.10	3111	ENSG00000176092.17	chr1:26321698:26360080:38383:-	CRYBG2	crystallin beta-gamma domain containing 2 [Source:HGNC Symbol;Acc:HGNC:17295]
chr1	26351636	26352206	peaks907	26.12931	ENST00000308182.10	Promoter1-2k	ENST00000308182.10	2209	ENSG00000176092.17	chr1:26321698:26360080:38383:-	CRYBG2	crystallin beta-gamma domain containing 2 [Source:HGNC Symbol;Acc:HGNC:17295]
chr1	26354131	26354295	peaks908	11.79452	ENST00000308182.10	Promoter1k	ENST00000308182.10	-83	ENSG00000176092.17	chr1:26321698:26360080:38383:-	CRYBG2	crystallin beta-gamma domain containing 2 [Source:HGNC Symbol;Acc:HGNC:17295]
chr1	26358946	26359076	peaks909	4.64363	ENST00000475866.3	Promoter1-2k	ENST00000475866.3	1069	ENSG00000176092.17	chr1:26321698:26360080:38383:-	CRYBG2	crystallin beta-gamma domain containing 2 [Source:HGNC Symbol;Acc:HGNC:17295]
chr1	26364003	26364103	peaks910	9.56298	ENST00000403843.5,ENST00000436292.5,ENST00000349618.8	Intron	ENST00000475866.3	-3973	ENSG00000176092.17	chr1:26321698:26360080:38383:-	CRYBG2	crystallin beta-gamma domain containing 2 [Source:HGNC Symbol;Acc:HGNC:17295]
chr1	26378408	26378584	peaks911	10.96957	NA	Intergenic	ENST00000436292.5	-5721	ENSG00000176083.18	chr1:26361634:26374522:12889:-	ZNF683	zinc finger protein 683 [Source:HGNC Symbol;Acc:HGNC:28495]
chr1	26387457	26387657	peaks912	13.43165	NA	Intergenic	ENST00000436292.5	-14782	ENSG00000176083.18	chr1:26361634:26374522:12889:-	ZNF683	zinc finger protein 683 [Source:HGNC Symbol;Acc:HGNC:28495]
chr1	26391554	26391669	peaks913	4.55289	NA	Intergenic	ENST00000436292.5	-18837	ENSG00000176083.18	chr1:26361634:26374522:12889:-	ZNF683	zinc finger protein 683 [Source:HGNC Symbol;Acc:HGNC:28495]
chr1	26410065	26410248	peaks914	3.32500	ENST00000326279.11,ENST00000254231.4	Promoter1k	ENST00000326279.11,ENST00000254231.4	-660	ENSG00000131914.11	chr1:26410817:26429728:18912:+	LIN28A	lin-28 homolog A [Source:HGNC Symbol;Acc:HGNC:15986]
chr1	26432083	26432402	peaks915	8.98025	ENST00000427245.6,ENST00000236342.12,ENST00000703262.1,ENST00000525682.6,ENST00000526219.5,ENST00000703198.1,ENST00000374185.7,ENST00000360009.6,ENST00000703199.1,ENST00000703202.1,ENST00000528557.6	Promoter1k	ENST00000427245.6	-73	ENSG00000117682.18	chr1:26432282:26471306:39025:+	DHDDS	dehydrodolichyl diphosphate synthase subunit [Source:HGNC Symbol;Acc:HGNC:20603]
chr1	26440784	26440957	peaks916	1.97467	ENST00000703198.1,ENST00000374185.7,ENST00000427245.6,ENST00000236342.12,ENST00000703199.1,ENST00000526219.5,ENST00000528557.6,ENST00000360009.6,ENST00000525682.6,ENST00000703262.1,ENST00000703202.1	Intron	ENST00000528557.6	8489	ENSG00000117682.18	chr1:26432282:26471306:39025:+	DHDDS	dehydrodolichyl diphosphate synthase subunit [Source:HGNC Symbol;Acc:HGNC:20603]
chr1	26472764	26473223	peaks917	39.81210	ENST00000361427.6,ENST00000619352.4	Promoter1k	ENST00000619352.4	479	ENSG00000198830.11	chr1:26472440:26476642:4203:+	HMGN2	high mobility group nucleosomal binding domain 2 [Source:HGNC Symbol;Acc:HGNC:4986]
chr1	26500370	26500805	peaks918	5.28724	NA	Intergenic	ENST00000418220.1	19662	ENSG00000224129.1	chr1:26519354:26520250:897:-	DPPA2P2	developmental pluripotency associated 2 pseudogene 2 [Source:HGNC Symbol;Acc:HGNC:44627]
chr1	26501099	26501225	peaks919	5.35044	NA	Intergenic	ENST00000418220.1	19088	ENSG00000224129.1	chr1:26519354:26520250:897:-	DPPA2P2	developmental pluripotency associated 2 pseudogene 2 [Source:HGNC Symbol;Acc:HGNC:44627]
chr1	26531257	26531387	peaks920	14.17802	ENST00000526792.5	Promoter1k	ENST00000526792.5	104	ENSG00000117676.14	chr1:26529761:26575030:45270:+	RPS6KA1	ribosomal protein S6 kinase A1 [Source:HGNC Symbol;Acc:HGNC:10430]
chr1	26540457	26540777	peaks921	30.05909	ENST00000530003.5	Promoter2-3k	ENST00000530003.5	-2495	ENSG00000117676.14	chr1:26529761:26575030:45270:+	RPS6KA1	ribosomal protein S6 kinase A1 [Source:HGNC Symbol;Acc:HGNC:10430]
chr1	26545736	26545859	peaks922	3.60170	ENST00000531382.5	Promoter1k	ENST00000531382.5	-54	ENSG00000117676.14	chr1:26529761:26575030:45270:+	RPS6KA1	ribosomal protein S6 kinase A1 [Source:HGNC Symbol;Acc:HGNC:10430]
chr1	26555719	26555843	peaks923	5.54081	ENST00000459548.1	Promoter1-2k	ENST00000459548.1	1239	ENSG00000238705.1	chr1:26554542:26554593:52:+	MIR1976	microRNA 1976 [Source:HGNC Symbol;Acc:HGNC:37064]
chr1	26620574	26620725	peaks924	3.42370	ENST00000690093.1	Promoter1k	ENST00000690093.1	260	ENSG00000289452.1	chr1:26620707:26620910:204:-		novel transcript
chr1	26620851	26621443	peaks925	11.65890	ENST00000690093.1	Promoter1k	ENST00000690093.1	-237	ENSG00000289452.1	chr1:26620707:26620910:204:-		novel transcript
chr1	26693109	26693244	peaks926	4.68896	ENST00000702444.1,ENST00000430799.7,ENST00000569378.1	Promoter1k	ENST00000430799.7	-59	ENSG00000117713.21	chr1:26693236:26782104:88869:+	ARID1A	AT-rich interaction domain 1A [Source:HGNC Symbol;Acc:HGNC:11110]
chr1	26695470	26695843	peaks927	13.27988	ENST00000324856.13,ENST00000457599.6	Promoter1k	ENST00000324856.13	-358	ENSG00000117713.21	chr1:26693236:26782104:88869:+	ARID1A	AT-rich interaction domain 1A [Source:HGNC Symbol;Acc:HGNC:11110]
chr1	26697481	26697619	peaks928	2.89590	ENST00000324856.13,ENST00000457599.6	Promoter1-2k	ENST00000457599.6	1146	ENSG00000117713.21	chr1:26693236:26782104:88869:+	ARID1A	AT-rich interaction domain 1A [Source:HGNC Symbol;Acc:HGNC:11110]
chr1	26725880	26726141	peaks929	4.06472	ENST00000374152.7	Promoter2-3k	ENST00000374152.7	-2901	ENSG00000117713.21	chr1:26693236:26782104:88869:+	ARID1A	AT-rich interaction domain 1A [Source:HGNC Symbol;Acc:HGNC:11110]
chr1	26744116	26744248	peaks930	4.51766	ENST00000430799.7,ENST00000457599.6,ENST00000324856.13,ENST00000374152.7	Intron	ENST00000374152.7	15270	ENSG00000117713.21	chr1:26693236:26782104:88869:+	ARID1A	AT-rich interaction domain 1A [Source:HGNC Symbol;Acc:HGNC:11110]
chr1	26771625	26771950	peaks931	13.94984	ENST00000457599.6,ENST00000374152.7,ENST00000430799.7,ENST00000324856.13	Intron	ENST00000455364.2	-15266	ENSG00000060642.12	chr1:26787054:26800659:13606:+	PIGV	phosphatidylinositol glycan anchor biosynthesis class V [Source:HGNC Symbol;Acc:HGNC:26031]
chr1	26786962	26787090	peaks932	7.57904	ENST00000455364.2,ENST00000686194.1,ENST00000674335.1,ENST00000693629.1,ENST00000686655.1,ENST00000688730.1,ENST00000688522.1,ENST00000674202.1,ENST00000691454.1,ENST00000689130.1,ENST00000686325.1,ENST00000687468.1,ENST00000674222.1,ENST00000691135.1	Promoter1k	ENST00000455364.2	-28	ENSG00000060642.12	chr1:26787054:26800659:13606:+	PIGV	phosphatidylinositol glycan anchor biosynthesis class V [Source:HGNC Symbol;Acc:HGNC:26031]
chr1	26826567	26826708	peaks933	8.71861	ENST00000374142.9	Promoter1k	ENST00000374142.9	-50	ENSG00000204160.12	chr1:26826688:26857604:30917:+	ZDHHC18	zinc finger DHHC-type palmitoyltransferase 18 [Source:HGNC Symbol;Acc:HGNC:20712]
chr1	26831856	26832069	peaks934	10.52433	ENST00000374142.9	Intron	ENST00000374142.9	5275	ENSG00000204160.12	chr1:26826688:26857604:30917:+	ZDHHC18	zinc finger DHHC-type palmitoyltransferase 18 [Source:HGNC Symbol;Acc:HGNC:20712]
chr1	26849338	26849711	peaks935	19.24207	ENST00000374142.9	Intron	ENST00000339276.6	-13624	ENSG00000175793.12	chr1:26863149:26864456:1308:+	SFN	stratifin [Source:HGNC Symbol;Acc:HGNC:10773]
chr1	26862879	26863228	peaks936	19.00772	ENST00000339276.6	Promoter1k	ENST00000339276.6	-95	ENSG00000175793.12	chr1:26863149:26864456:1308:+	SFN	stratifin [Source:HGNC Symbol;Acc:HGNC:10773]
chr1	26865053	26865464	peaks937	28.87141	ENST00000339276.6	Promoter1-2k	ENST00000339276.6	2110	ENSG00000175793.12	chr1:26863149:26864456:1308:+	SFN	stratifin [Source:HGNC Symbol;Acc:HGNC:10773]
chr1	26894372	26894679	peaks938	22.53377	ENST00000361720.10	Exon	ENST00000374135.9	-4243	ENSG00000142751.15	chr1:26876132:26890283:14152:-	GPN2	GPN-loop GTPase 2 [Source:HGNC Symbol;Acc:HGNC:25513]
chr1	26907678	26907905	peaks939	26.09904	NA	Intergenic	ENST00000254227.4	6183	ENSG00000131910.5	chr1:26911489:26913975:2487:-	NR0B2	nuclear receptor subfamily 0 group B member 2 [Source:HGNC Symbol;Acc:HGNC:7961]
chr1	26921553	26921985	peaks940	60.08502	ENST00000321265.10	Promoter1k	ENST00000321265.10	26	ENSG00000090273.14	chr1:26900238:26946871:46634:+	NUDC	nuclear distribution C, dynein complex regulator [Source:HGNC Symbol;Acc:HGNC:8045]
chr1	26960300	26960501	peaks941	2.91124	ENST00000320567.6	Promoter1k	ENST00000320567.6	67	ENSG00000175707.10	chr1:26949562:26960468:10907:-	KDF1	keratinocyte differentiation factor 1 [Source:HGNC Symbol;Acc:HGNC:26624]
chr1	26990748	26990857	peaks942	4.69478	ENST00000522111.3	Promoter2-3k	ENST00000522111.3	-2889	ENSG00000253368.4	chr1:26993692:27000886:7195:+	TRNP1	TMF1 regulated nuclear protein 1 [Source:HGNC Symbol;Acc:HGNC:34348]
chr1	26993369	26993944	peaks943	64.66679	ENST00000522111.3	Promoter1k	ENST00000522111.3	-35	ENSG00000253368.4	chr1:26993692:27000886:7195:+	TRNP1	TMF1 regulated nuclear protein 1 [Source:HGNC Symbol;Acc:HGNC:34348]
chr1	26997820	26997972	peaks944	4.03807	ENST00000522111.3	Intron	ENST00000522111.3	4204	ENSG00000253368.4	chr1:26993692:27000886:7195:+	TRNP1	TMF1 regulated nuclear protein 1 [Source:HGNC Symbol;Acc:HGNC:34348]
chr1	26999529	26999721	peaks945	17.94591	ENST00000522111.3	Intron	ENST00000522111.3	5933	ENSG00000253368.4	chr1:26993692:27000886:7195:+	TRNP1	TMF1 regulated nuclear protein 1 [Source:HGNC Symbol;Acc:HGNC:34348]
chr1	27001744	27002196	peaks946	14.35543	NA	Intergenic	ENST00000522111.3	8278	ENSG00000253368.4	chr1:26993692:27000886:7195:+	TRNP1	TMF1 regulated nuclear protein 1 [Source:HGNC Symbol;Acc:HGNC:34348]
chr1	27011167	27011304	peaks947	3.14722	ENST00000289166.6	Promoter1-2k	ENST00000289166.6	1614	ENSG00000158246.8	chr1:27005020:27012850:7831:-	TENT5B	terminal nucleotidyltransferase 5B [Source:HGNC Symbol;Acc:HGNC:28273]
chr1	27012731	27013170	peaks948	42.59535	ENST00000289166.6	Promoter1k	ENST00000289166.6	-101	ENSG00000158246.8	chr1:27005020:27012850:7831:-	TENT5B	terminal nucleotidyltransferase 5B [Source:HGNC Symbol;Acc:HGNC:28273]
chr1	27027155	27027268	peaks949	11.60297	NA	Intergenic	ENST00000289166.6	-14362	ENSG00000158246.8	chr1:27005020:27012850:7831:-	TENT5B	terminal nucleotidyltransferase 5B [Source:HGNC Symbol;Acc:HGNC:28273]
chr1	27031396	27031606	peaks950	3.83241	NA	Intergenic	ENST00000289166.6	-18651	ENSG00000158246.8	chr1:27005020:27012850:7831:-	TENT5B	terminal nucleotidyltransferase 5B [Source:HGNC Symbol;Acc:HGNC:28273]
chr1	27067370	27067518	peaks951	2.30616	NA	Intergenic	ENST00000289166.6	-54594	ENSG00000158246.8	chr1:27005020:27012850:7831:-	TENT5B	terminal nucleotidyltransferase 5B [Source:HGNC Symbol;Acc:HGNC:28273]
chr1	27086495	27087062	peaks952	20.47780	NA	Intergenic	ENST00000374086.3	67819	ENSG00000090020.11	chr1:27098809:27166981:68173:-	SLC9A1	solute carrier family 9 member A1 [Source:HGNC Symbol;Acc:HGNC:11071]
chr1	27099639	27099893	peaks953	15.57378	ENST00000263980.8	3'UTR	ENST00000374086.3	54832	ENSG00000090020.11	chr1:27098809:27166981:68173:-	SLC9A1	solute carrier family 9 member A1 [Source:HGNC Symbol;Acc:HGNC:11071]
chr1	27107434	27107637	peaks954	3.25207	ENST00000263980.8,ENST00000374086.3	Intron	ENST00000374086.3	47062	ENSG00000090020.11	chr1:27098809:27166981:68173:-	SLC9A1	solute carrier family 9 member A1 [Source:HGNC Symbol;Acc:HGNC:11071]
chr1	27112117	27112410	peaks955	10.27531	ENST00000374086.3,ENST00000263980.8	Intron	ENST00000374086.3	42334	ENSG00000090020.11	chr1:27098809:27166981:68173:-	SLC9A1	solute carrier family 9 member A1 [Source:HGNC Symbol;Acc:HGNC:11071]
chr1	27126383	27126564	peaks956	5.90289	ENST00000263980.8,ENST00000374086.3	Intron	ENST00000374086.3	28124	ENSG00000090020.11	chr1:27098809:27166981:68173:-	SLC9A1	solute carrier family 9 member A1 [Source:HGNC Symbol;Acc:HGNC:11071]
chr1	27141823	27141930	peaks957	3.09856	ENST00000263980.8,ENST00000374086.3	Intron	ENST00000374086.3	12721	ENSG00000090020.11	chr1:27098809:27166981:68173:-	SLC9A1	solute carrier family 9 member A1 [Source:HGNC Symbol;Acc:HGNC:11071]
chr1	27192122	27192262	peaks958	1.85258	NA	Intergenic	ENST00000446783.1	9281	ENSG00000214973.3	chr1:27200834:27201473:640:-	CHCHD3P3	coiled-coil-helix-coiled-coil-helix domain containing 3 pseudogene 3 [Source:HGNC Symbol;Acc:HGNC:44699]
chr1	27234264	27234748	peaks959	62.10093	ENST00000425205.1,ENST00000319394.8,ENST00000361771.7	Promoter1k	ENST00000319394.8	-126	ENSG00000142784.16	chr1:27234632:27308636:74005:+	WDTC1	WD and tetratricopeptide repeats 1 [Source:HGNC Symbol;Acc:HGNC:29175]
chr1	27283281	27283378	peaks960	7.63345	ENST00000361771.7,ENST00000319394.8	Exon	ENST00000516289.1	-27763	ENSG00000252098.1	chr1:27255464:27255567:104:-	Y_RNA	Y RNA [Source:RFAM;Acc:RF00019]
chr1	27292269	27292400	peaks961	7.27720	ENST00000361771.7,ENST00000319394.8	Exon	ENST00000428741.2	-18905	ENSG00000243659.1	chr1:27311240:27311838:599:+		SMT3 suppressor of mif two 3 homolog 2 (yeast) (SMT3H2) pseudogene
chr1	27300932	27301248	peaks962	11.37571	ENST00000319394.8,ENST00000361771.7	Exon	ENST00000428741.2	-10150	ENSG00000243659.1	chr1:27311240:27311838:599:+		SMT3 suppressor of mif two 3 homolog 2 (yeast) (SMT3H2) pseudogene
chr1	27306944	27307165	peaks963	13.91111	ENST00000361771.7,ENST00000319394.8	3'UTR	ENST00000428741.2	-4185	ENSG00000243659.1	chr1:27311240:27311838:599:+		SMT3 suppressor of mif two 3 homolog 2 (yeast) (SMT3H2) pseudogene
chr1	27322059	27322222	peaks964	7.05844	ENST00000611517.4,ENST00000374076.9,ENST00000608611.5,ENST00000466759.5,ENST00000464813.5	Promoter1k	ENST00000611517.4	-4	ENSG00000186501.15	chr1:27322145:27336400:14256:+	TMEM222	transmembrane protein 222 [Source:HGNC Symbol;Acc:HGNC:25363]
chr1	27342946	27343528	peaks965	16.72979	ENST00000618673.4,ENST00000318074.9,ENST00000616558.5	Promoter1k	ENST00000318074.9,ENST00000616558.5	1215	ENSG00000142765.18	chr1:27342020:27353937:11918:+	SYTL1	synaptotagmin like 1 [Source:HGNC Symbol;Acc:HGNC:15584]
chr1	27360436	27360637	peaks966	6.08945	ENST00000374040.7,ENST00000357582.3	Intron	ENST00000374040.7	6321	ENSG00000142733.18	chr1:27355184:27366961:11778:-	MAP3K6	mitogen-activated protein kinase kinase kinase 6 [Source:HGNC Symbol;Acc:HGNC:6858]
chr1	27365848	27365954	peaks967	14.35173	ENST00000374040.7	Promoter1k	ENST00000374040.7	957	ENSG00000142733.18	chr1:27355184:27366961:11778:-	MAP3K6	mitogen-activated protein kinase kinase kinase 6 [Source:HGNC Symbol;Acc:HGNC:6858]
chr1	27369257	27369404	peaks968	10.48455	ENST00000374040.7,ENST00000357582.3	Promoter2-3k	ENST00000357582.3	-2370	ENSG00000142733.18	chr1:27355184:27366961:11778:-	MAP3K6	mitogen-activated protein kinase kinase kinase 6 [Source:HGNC Symbol;Acc:HGNC:6858]
chr1	27405021	27405420	peaks969	10.01862	ENST00000618852.5	3'UTR	ENST00000374024.4	12599	ENSG00000181773.7	chr1:27392622:27395814:3193:+	GPR3	G protein-coupled receptor 3 [Source:HGNC Symbol;Acc:HGNC:4484]
chr1	27463846	27464286	peaks970	21.82519	ENST00000618852.5,ENST00000536657.1	Intron	ENST00000492975.1	6868	ENSG00000241169.1	chr1:27457198:27459582:2385:+		novel transcript
chr1	27490076	27490312	peaks971	13.96132	ENST00000536657.1,ENST00000618852.5	Promoter1k	ENST00000618852.5	-27	ENSG00000158195.11	chr1:27404230:27490167:85938:-	WASF2	WASP family member 2 [Source:HGNC Symbol;Acc:HGNC:12733]
chr1	27518574	27518672	peaks972	3.51573	NA	Intergenic	ENST00000443579.1	-7182	ENSG00000237429.1	chr1:27525805:27530561:4757:+		novel transcript
chr1	27536934	27537044	peaks973	6.07449	ENST00000644989.1,ENST00000642416.1,ENST00000673934.1,ENST00000374011.6,ENST00000642245.1,ENST00000247087.10	Intron	ENST00000443579.1	11184	ENSG00000237429.1	chr1:27525805:27530561:4757:+		novel transcript
chr1	27542402	27542759	peaks974	18.13842	ENST00000644989.1,ENST00000642416.1,ENST00000673934.1,ENST00000374011.6,ENST00000642245.1,ENST00000247087.10	Intron	ENST00000443579.1	16776	ENSG00000237429.1	chr1:27525805:27530561:4757:+		novel transcript
chr1	27556993	27557628	peaks975	6.16175	ENST00000673934.1,ENST00000247087.10,ENST00000642245.1,ENST00000374011.6,ENST00000642416.1,ENST00000644989.1	Intron	ENST00000443579.1	31506	ENSG00000237429.1	chr1:27525805:27530561:4757:+		novel transcript
chr1	27557890	27558128	peaks976	1.62376	ENST00000673934.1,ENST00000247087.10,ENST00000642245.1,ENST00000374011.6,ENST00000642416.1,ENST00000644989.1	Intron	ENST00000443579.1	32204	ENSG00000237429.1	chr1:27525805:27530561:4757:+		novel transcript
chr1	27563627	27563821	peaks977	14.56290	ENST00000247087.10,ENST00000673934.1,ENST00000642245.1,ENST00000644989.1,ENST00000374011.6,ENST00000642416.1	Intron	ENST00000443579.1	37919	ENSG00000237429.1	chr1:27525805:27530561:4757:+		novel transcript
chr1	27594410	27594570	peaks978	3.19621	ENST00000247087.10,ENST00000673934.1,ENST00000642245.1,ENST00000644989.1,ENST00000374011.6,ENST00000642416.1	Intron	ENST00000644989.1	8989	ENSG00000126705.15	chr1:27534035:27604431:70397:-	AHDC1	AT-hook DNA binding motif containing 1 [Source:HGNC Symbol;Acc:HGNC:25230]
chr1	27594731	27594940	peaks979	2.27973	ENST00000247087.10,ENST00000673934.1,ENST00000642245.1,ENST00000644989.1,ENST00000374011.6,ENST00000642416.1	Intron	ENST00000644989.1	8643	ENSG00000126705.15	chr1:27534035:27604431:70397:-	AHDC1	AT-hook DNA binding motif containing 1 [Source:HGNC Symbol;Acc:HGNC:25230]
chr1	27595278	27595460	peaks980	4.28322	ENST00000247087.10,ENST00000673934.1,ENST00000642245.1,ENST00000644989.1,ENST00000374011.6,ENST00000642416.1	Intron	ENST00000644989.1	8110	ENSG00000126705.15	chr1:27534035:27604431:70397:-	AHDC1	AT-hook DNA binding motif containing 1 [Source:HGNC Symbol;Acc:HGNC:25230]
chr1	27607460	27607578	peaks981	2.00516	NA	Intergenic	ENST00000642416.1	-3342	ENSG00000126705.15	chr1:27534035:27604431:70397:-	AHDC1	AT-hook DNA binding motif containing 1 [Source:HGNC Symbol;Acc:HGNC:25230]
chr1	27632434	27632661	peaks982	8.23475	ENST00000374005.8	Promoter2-3k	ENST00000374005.8	2637	ENSG00000000938.13	chr1:27612064:27635185:23122:-	FGR	FGR proto-oncogene, Src family tyrosine kinase [Source:HGNC Symbol;Acc:HGNC:3697]
chr1	27632872	27633035	peaks983	12.19174	ENST00000374005.8	Promoter2-3k	ENST00000374005.8	2231	ENSG00000000938.13	chr1:27612064:27635185:23122:-	FGR	FGR proto-oncogene, Src family tyrosine kinase [Source:HGNC Symbol;Acc:HGNC:3697]
chr1	27650875	27651047	peaks984	2.66746	ENST00000433132.1	Promoter1-2k	ENST00000433132.1	1542	ENSG00000235912.1	chr1:27649419:27649610:192:+		novel pseudogene
chr1	27658760	27659165	peaks985	65.56955	NA	Intergenic	ENST00000681370.1	7316	ENSG00000233975.2	chr1:27660328:27666279:5952:-	LINC02574	long intergenic non-protein coding RNA 2574 [Source:HGNC Symbol;Acc:HGNC:53746]
chr1	27659725	27660127	peaks986	20.17587	NA	Intergenic	ENST00000681370.1	6353	ENSG00000233975.2	chr1:27660328:27666279:5952:-	LINC02574	long intergenic non-protein coding RNA 2574 [Source:HGNC Symbol;Acc:HGNC:53746]
chr1	27725668	27725990	peaks987	68.33436	ENST00000662905.1,ENST00000373954.11,ENST00000419687.6,ENST00000373949.5,ENST00000234549.11,ENST00000530324.5,ENST00000010299.10	Promoter1k	ENST00000662905.1	-73	ENSG00000287244.1	chr1:27724822:27725756:935:-		novel transcript
chr1	27773012	27773284	peaks988	17.90025	ENST00000373943.9,ENST00000602607.1	Promoter1k	ENST00000373943.9	-71	ENSG00000117758.14	chr1:27773219:27824443:51225:+	STX12	syntaxin 12 [Source:HGNC Symbol;Acc:HGNC:11430]
chr1	27914482	27914886	peaks989	25.68815	ENST00000313433.11,ENST00000373912.8,ENST00000373909.7	Promoter1k	ENST00000373909.7	62	ENSG00000117748.10	chr1:27891524:27914746:23223:-	RPA2	replication protein A2 [Source:HGNC Symbol;Acc:HGNC:10290]
chr1	27959461	27959630	peaks990	3.42288	ENST00000675759.1,ENST00000675575.1,ENST00000373884.6,ENST00000448015.1	Promoter1k	ENST00000675759.1	-105	ENSG00000158156.9	chr1:27959588:27968093:8506:+	XKR8	XK related 8 [Source:HGNC Symbol;Acc:HGNC:25508]
chr1	27959824	27960267	peaks991	34.45594	ENST00000675759.1,ENST00000675575.1,ENST00000373884.6,ENST00000448015.1	Promoter1k	ENST00000373884.6	73	ENSG00000158156.9	chr1:27959588:27968093:8506:+	XKR8	XK related 8 [Source:HGNC Symbol;Acc:HGNC:25508]
chr1	27966691	27967252	peaks992	85.59093	ENST00000675575.1,ENST00000675759.1,ENST00000373884.6	3'UTR	ENST00000448015.1	-6779	ENSG00000227050.1	chr1:27938875:27960193:21319:-		novel transcript
chr1	27968816	27968981	peaks993	16.96308	NA	Intergenic	ENST00000448015.1	-8706	ENSG00000227050.1	chr1:27938875:27960193:21319:-		novel transcript
chr1	28088349	28088832	peaks994	47.02370	ENST00000373863.3,ENST00000373871.8,ENST00000436342.6,ENST00000540618.5	Promoter1k	ENST00000373871.8	19	ENSG00000158161.16	chr1:27970344:28088637:118294:-	-	-
chr1	28112794	28113013	peaks995	3.11691	NA	Intergenic	ENST00000443484.1	3165	ENSG00000228943.1	chr1:28109739:28110298:560:+		NADH dehydrogenase (ubiquinone) 1 alpha subcomplex, 4, 9kDa (NDUFA4) pseudogene
chr1	28129242	28129373	peaks996	5.53122	ENST00000687303.1	Promoter2-3k	ENST00000687303.1	-2375	ENSG00000289576.2	chr1:28116812:28126939:10128:-		novel transcript
chr1	28169484	28169725	peaks997	6.38632	ENST00000539896.1,ENST00000373857.8,ENST00000305392.3	Intron	ENST00000373857.8	7085	ENSG00000169403.12	chr1:28147166:28193936:46771:-	PTAFR	platelet activating factor receptor [Source:HGNC Symbol;Acc:HGNC:9582]
chr1	28193937	28194109	peaks998	14.76381	ENST00000305392.3,ENST00000539896.1	Promoter1k	ENST00000539896.1	-87	ENSG00000169403.12	chr1:28147166:28193936:46771:-	PTAFR	platelet activating factor receptor [Source:HGNC Symbol;Acc:HGNC:9582]
chr1	28197060	28197536	peaks999	7.72313	NA	Intergenic	ENST00000539896.1	-3362	ENSG00000169403.12	chr1:28147166:28193936:46771:-	PTAFR	platelet activating factor receptor [Source:HGNC Symbol;Acc:HGNC:9582]
chr1	28235997	28236155	peaks1000	3.36395	ENST00000497986.5,ENST00000335514.10,ENST00000468425.2,ENST00000465645.1,ENST00000703063.1	Promoter1k	ENST00000497986.5	-33	ENSG00000130770.18	chr1:28236109:28246906:10798:+	ATP5IF1	ATP synthase inhibitory factor subunit 1 [Source:HGNC Symbol;Acc:HGNC:871]
chr1	28247199	28247447	peaks1001	48.42952	ENST00000605846.1	Promoter1k	ENST00000605846.1	179	ENSG00000271398.1	chr1:28247144:28247568:425:+		novel transcript
chr1	28259311	28259575	peaks1002	16.93856	ENST00000253063.4	Promoter1k	ENST00000253063.4	-75	ENSG00000130766.5	chr1:28259518:28282491:22974:+	SESN2	sestrin 2 [Source:HGNC Symbol;Acc:HGNC:20746]
chr1	28260100	28260254	peaks1003	2.41721	ENST00000253063.4	Promoter1k	ENST00000253063.4	659	ENSG00000130766.5	chr1:28259518:28282491:22974:+	SESN2	sestrin 2 [Source:HGNC Symbol;Acc:HGNC:20746]
chr1	28314130	28314255	peaks1004	12.88224	NA	Intergenic	ENST00000373842.9	-14847	ENSG00000130772.14	chr1:28329002:28335965:6964:+	MED18	mediator complex subunit 18 [Source:HGNC Symbol;Acc:HGNC:25944]
chr1	28314588	28314727	peaks1005	5.22545	NA	Intergenic	ENST00000373842.9	-14382	ENSG00000130772.14	chr1:28329002:28335965:6964:+	MED18	mediator complex subunit 18 [Source:HGNC Symbol;Acc:HGNC:25944]
chr1	28328887	28329052	peaks1006	9.61854	ENST00000373842.9,ENST00000398997.2	Promoter1k	ENST00000373842.9	-70	ENSG00000130772.14	chr1:28329002:28335965:6964:+	MED18	mediator complex subunit 18 [Source:HGNC Symbol;Acc:HGNC:25944]
chr1	28329557	28329710	peaks1007	5.55827	ENST00000373842.9,ENST00000398997.2	Promoter1k	ENST00000398997.2	579	ENSG00000130772.14	chr1:28329002:28335965:6964:+	MED18	mediator complex subunit 18 [Source:HGNC Symbol;Acc:HGNC:25944]
chr1	28341669	28341885	peaks1008	27.35675	NA	Intergenic	ENST00000398997.2	12722	ENSG00000130772.14	chr1:28329002:28335965:6964:+	MED18	mediator complex subunit 18 [Source:HGNC Symbol;Acc:HGNC:25944]
chr1	28351298	28351418	peaks1009	2.37300	NA	Intergenic	ENST00000373839.8	-18382	ENSG00000204138.13	chr1:28369582:28500364:130783:+	PHACTR4	phosphatase and actin regulator 4 [Source:HGNC Symbol;Acc:HGNC:25793]
chr1	28369569	28369750	peaks1010	22.51774	ENST00000373839.8	Promoter1k	ENST00000373839.8	-80	ENSG00000204138.13	chr1:28369582:28500364:130783:+	PHACTR4	phosphatase and actin regulator 4 [Source:HGNC Symbol;Acc:HGNC:25793]
chr1	28412863	28413033	peaks1011	7.39709	ENST00000373839.8	Intron	ENST00000384052.1	9707	ENSG00000206779.1	chr1:28422555:28422655:101:-	Y_RNA	Y RNA [Source:RFAM;Acc:RF00019]
chr1	28424875	28425029	peaks1012	3.06707	ENST00000384052.1	Promoter2-3k	ENST00000384052.1	-2297	ENSG00000206779.1	chr1:28422555:28422655:101:-	Y_RNA	Y RNA [Source:RFAM;Acc:RF00019]
chr1	28425814	28425961	peaks1013	1.77772	ENST00000373839.8	Intron	ENST00000384052.1	-3233	ENSG00000206779.1	chr1:28422555:28422655:101:-	Y_RNA	Y RNA [Source:RFAM;Acc:RF00019]
chr1	28437968	28438209	peaks1014	38.53094	ENST00000373836.4	Promoter1k	ENST00000373836.4	-82	ENSG00000204138.13	chr1:28369582:28500364:130783:+	PHACTR4	phosphatase and actin regulator 4 [Source:HGNC Symbol;Acc:HGNC:25793]
chr1	28505798	28505993	peaks1015	6.99193	ENST00000398958.6,ENST00000413987.1,ENST00000649185.1,ENST00000683442.1,ENST00000373833.10	Promoter1k	ENST00000398958.6	-47	ENSG00000180198.17	chr1:28505943:28539300:33358:+	RCC1	regulator of chromosome condensation 1 [Source:HGNC Symbol;Acc:HGNC:1913]
chr1	28518215	28518440	peaks1016	15.02474	ENST00000373832.5,ENST00000373831.7	Promoter1k	ENST00000373831.7	71	ENSG00000180198.17	chr1:28505943:28539300:33358:+	RCC1	regulator of chromosome condensation 1 [Source:HGNC Symbol;Acc:HGNC:1913]
chr1	28519037	28519327	peaks1017	14.45847	ENST00000373832.5,ENST00000373831.7	Promoter1k	ENST00000373831.7	925	ENSG00000180198.17	chr1:28505943:28539300:33358:+	RCC1	regulator of chromosome condensation 1 [Source:HGNC Symbol;Acc:HGNC:1913]
chr1	28526955	28527297	peaks1018	65.67980	ENST00000447051.2	Promoter1k	ENST00000447051.2	101	ENSG00000231468.2	chr1:28526318:28527227:910:-	PRDX3P2	peroxiredoxin 3 pseudogene 2 [Source:HGNC Symbol;Acc:HGNC:39265]
chr1	28552854	28553186	peaks1019	78.23246	ENST00000373830.4	Promoter1k	ENST00000373830.4	-65	ENSG00000180098.9	chr1:28553085:28578545:25461:+	TRNAU1AP	tRNA selenocysteine 1 associated protein 1 [Source:HGNC Symbol;Acc:HGNC:30813]
chr1	28581826	28582104	peaks1020	11.04320	ENST00000628458.1,ENST00000384342.2,ENST00000475441.6,ENST00000483436.5,ENST00000481220.6,ENST00000650239.1,ENST00000693199.1,ENST00000531126.7,ENST00000692541.1,ENST00000488745.5,ENST00000648127.1	Promoter1k	ENST00000531126.7,ENST00000692541.1	-92	ENSG00000197989.15	chr1:28578538:28583132:4595:-	SNHG12	small nucleolar RNA host gene 12 [Source:HGNC Symbol;Acc:HGNC:30062]
chr1	28601797	28602230	peaks1021	43.31952	ENST00000685589.1,ENST00000471683.6,ENST00000693642.1,ENST00000688108.1,ENST00000691563.1	Intron	ENST00000465518.3	9749	ENSG00000188060.8	chr1:28592200:28595449:3250:+	RAB42	RAB42, member RAS oncogene family [Source:HGNC Symbol;Acc:HGNC:28702]
chr1	28643150	28643267	peaks1022	7.77094	ENST00000263974.4,ENST00000689843.1,ENST00000691050.1,ENST00000691563.1,ENST00000693729.1,ENST00000373824.9,ENST00000690492.1,ENST00000693642.1,ENST00000495422.2,ENST00000685589.1,ENST00000688108.1,ENST00000471683.6,ENST00000420776.1	Promoter1k	ENST00000420776.1	-19	ENSG00000229388.1	chr1:28643228:28648581:5354:+	TAF12-DT	TAF12 divergent transcript [Source:HGNC Symbol;Acc:HGNC:52502]
chr1	28648890	28649266	peaks1023	14.62295	ENST00000685312.1,ENST00000387069.1,ENST00000602813.1	Promoter1k	ENST00000387069.1,ENST00000602813.1	478	ENSG00000270103.3,ENSG00000274978.1	chr1:28648600:28648730:131:+,chr1:28648600:28648733:134:+	,RNU11	RNA, U11 small nuclear,RNA, U11 small nuclear [Source:HGNC Symbol;Acc:HGNC:10108]
chr1	28668696	28669096	peaks1024	9.81018	ENST00000361872.8,ENST00000294409.2,ENST00000373816.6	Promoter1k	ENST00000373816.6	112	ENSG00000162419.13	chr1:28668778:28719353:50576:+	GMEB1	glucocorticoid modulatory element binding protein 1 [Source:HGNC Symbol;Acc:HGNC:4370]
chr1	28715743	28715919	peaks1025	20.66367	ENST00000373816.6	3'UTR	ENST00000542507.5	-20790	ENSG00000198492.16	chr1:28736621:28769775:33155:+	YTHDF2	YTH N6-methyladenosine RNA binding protein 2 [Source:HGNC Symbol;Acc:HGNC:31675]
chr1	28736733	28736928	peaks1026	8.17294	ENST00000542507.5,ENST00000373812.8,ENST00000541996.5,ENST00000691740.1	Promoter1k	ENST00000373812.8,ENST00000541996.5	-109	ENSG00000198492.16	chr1:28736621:28769775:33155:+	YTHDF2	YTH N6-methyladenosine RNA binding protein 2 [Source:HGNC Symbol;Acc:HGNC:31675]
chr1	28826061	28826262	peaks1027	11.15842	ENST00000234961.7	Intron	ENST00000234961.7	13992	ENSG00000116329.12	chr1:28812170:28871267:59098:+	OPRD1	opioid receptor delta 1 [Source:HGNC Symbol;Acc:HGNC:8153]
chr1	28859240	28859360	peaks1028	6.20138	ENST00000234961.7	Exon	ENST00000418471.1	18036	ENSG00000233427.1	chr1:28870483:28877336:6854:-		novel transcript
chr1	28914360	28914732	peaks1029	11.58464	ENST00000644600.1,ENST00000643173.1,ENST00000644780.1,ENST00000343067.9,ENST00000650265.1,ENST00000648181.1,ENST00000643604.1,ENST00000373797.2,ENST00000349460.9,ENST00000706361.1,ENST00000645184.1	Promoter1k	ENST00000644600.1	2	ENSG00000159023.23	chr1:28887091:29120046:232956:+	EPB41	erythrocyte membrane protein band 4.1 [Source:HGNC Symbol;Acc:HGNC:3377]
chr1	29105883	29106177	peaks1030	28.64787	ENST00000642937.2,ENST00000349460.9,ENST00000343067.9,ENST00000647103.1,ENST00000373798.5,ENST00000373800.7,ENST00000649717.1,ENST00000347529.7	Intron	ENST00000420504.2	16471	ENSG00000253304.2	chr1:29119429:29123903:4475:-	TMEM200B	transmembrane protein 200B [Source:HGNC Symbol;Acc:HGNC:33785]
chr1	29121315	29121626	peaks1031	9.62878	ENST00000420504.2	Promoter1k	ENST00000420504.2	1030	ENSG00000253304.2	chr1:29119429:29123903:4475:-	TMEM200B	transmembrane protein 200B [Source:HGNC Symbol;Acc:HGNC:33785]
chr1	29122760	29123022	peaks1032	28.51519	ENST00000420504.2,ENST00000521452.2	Promoter1k	ENST00000420504.2	-390	ENSG00000253304.2	chr1:29119429:29123903:4475:-	TMEM200B	transmembrane protein 200B [Source:HGNC Symbol;Acc:HGNC:33785]
chr1	29181899	29182141	peaks1033	19.06745	ENST00000373795.7	Promoter1k	ENST00000373795.7	-120	ENSG00000116350.18	chr1:29147743:29181900:34158:-	SRSF4	serine and arginine rich splicing factor 4 [Source:HGNC Symbol;Acc:HGNC:10786]
chr1	29196097	29196259	peaks1034	11.17463	ENST00000373791.7,ENST00000263702.11	Exon	ENST00000373795.7	-14278	ENSG00000116350.18	chr1:29147743:29181900:34158:-	SRSF4	serine and arginine rich splicing factor 4 [Source:HGNC Symbol;Acc:HGNC:10786]
chr1	29227624	29227795	peaks1035	12.52930	ENST00000263702.11,ENST00000373791.7	Intron	ENST00000373791.7	3214	ENSG00000116353.16	chr1:29192657:29230942:38286:-	MECR	mitochondrial trans-2-enoyl-CoA reductase [Source:HGNC Symbol;Acc:HGNC:19691]
chr1	29230915	29231013	peaks1036	6.52022	ENST00000373791.7,ENST00000263702.11	Promoter1k	ENST00000263702.11	-30	ENSG00000116353.16	chr1:29192657:29230942:38286:-	MECR	mitochondrial trans-2-enoyl-CoA reductase [Source:HGNC Symbol;Acc:HGNC:19691]
chr1	29236373	29236513	peaks1037	5.25232	ENST00000345512.7,ENST00000373779.8,ENST00000428026.6,ENST00000460170.2	Promoter1k	ENST00000345512.7	-73	ENSG00000060656.20	chr1:29236516:29326813:90298:+	PTPRU	protein tyrosine phosphatase receptor type U [Source:HGNC Symbol;Acc:HGNC:9683]
chr1	29239243	29239530	peaks1038	5.12954	ENST00000345512.7,ENST00000373779.8,ENST00000428026.6,ENST00000460170.2	Promoter2-3k	ENST00000460170.2	2748	ENSG00000060656.20	chr1:29236516:29326813:90298:+	PTPRU	protein tyrosine phosphatase receptor type U [Source:HGNC Symbol;Acc:HGNC:9683]
chr1	29258114	29258250	peaks1039	5.22203	ENST00000373779.8,ENST00000460170.2,ENST00000428026.6,ENST00000345512.7	Intron	ENST00000460170.2	21543	ENSG00000060656.20	chr1:29236516:29326813:90298:+	PTPRU	protein tyrosine phosphatase receptor type U [Source:HGNC Symbol;Acc:HGNC:9683]
chr1	29283083	29283390	peaks1040	35.97884	ENST00000345512.7,ENST00000428026.6,ENST00000373779.8,ENST00000460170.2	Intron	ENST00000460170.2	46598	ENSG00000060656.20	chr1:29236516:29326813:90298:+	PTPRU	protein tyrosine phosphatase receptor type U [Source:HGNC Symbol;Acc:HGNC:9683]
chr1	29292349	29292509	peaks1041	2.33941	ENST00000373779.8,ENST00000345512.7,ENST00000428026.6,ENST00000460170.2	Intron	ENST00000460170.2	55790	ENSG00000060656.20	chr1:29236516:29326813:90298:+	PTPRU	protein tyrosine phosphatase receptor type U [Source:HGNC Symbol;Acc:HGNC:9683]
chr1	29460417	29460606	peaks1042	2.83445	NA	Intergenic	ENST00000515851.1	36381	ENSG00000225011.4	chr1:29488193:29496893:8701:-		protein tyrosine phosphatase, receptor type, U (PTPRU) pseudogene
chr1	29488190	29488315	peaks1043	4.78300	ENST00000515851.1	Exon	ENST00000515851.1	8640	ENSG00000225011.4	chr1:29488193:29496893:8701:-		protein tyrosine phosphatase, receptor type, U (PTPRU) pseudogene
chr1	29554141	29554899	peaks1044	9.80619	NA	Intergenic	ENST00000515851.1	-57627	ENSG00000225011.4	chr1:29488193:29496893:8701:-		protein tyrosine phosphatase, receptor type, U (PTPRU) pseudogene
chr1	29570085	29570298	peaks1045	52.87560	NA	Intergenic	ENST00000515851.1	-73299	ENSG00000225011.4	chr1:29488193:29496893:8701:-		protein tyrosine phosphatase, receptor type, U (PTPRU) pseudogene
chr1	29640097	29640275	peaks1046	15.60636	NA	Intergenic	ENST00000422638.1	69361	ENSG00000228176.1	chr1:29708851:29709547:697:-		novel transcript
chr1	29707097	29707256	peaks1047	20.87902	ENST00000422638.1	Promoter2-3k	ENST00000422638.1	2370	ENSG00000228176.1	chr1:29708851:29709547:697:-		novel transcript
chr1	29709443	29709604	peaks1048	23.70848	ENST00000422638.1	Promoter1k	ENST00000422638.1	23	ENSG00000228176.1	chr1:29708851:29709547:697:-		novel transcript
chr1	29719184	29719384	peaks1049	6.47074	NA	Intergenic	ENST00000422638.1	-9737	ENSG00000228176.1	chr1:29708851:29709547:697:-		novel transcript
chr1	29723470	29723627	peaks1050	2.19792	NA	Intergenic	ENST00000422638.1	-14002	ENSG00000228176.1	chr1:29708851:29709547:697:-		novel transcript
chr1	29747265	29747428	peaks1051	1.42451	NA	Intergenic	ENST00000641702.1	-7828	ENSG00000284676.1	chr1:29755175:29790597:35423:+		novel transcript
chr1	29844268	29844397	peaks1052	3.27741	NA	Intergenic	ENST00000603857.1	61024	ENSG00000270927.1	chr1:29904865:29905357:493:-		N(alpha)-acetyltransferase 20, NatB catalytic subunit (NAA20) pseudogene
chr1	29933909	29934040	peaks1053	1.97467	NA	Intergenic	ENST00000603857.1	-28618	ENSG00000270927.1	chr1:29904865:29905357:493:-		N(alpha)-acetyltransferase 20, NatB catalytic subunit (NAA20) pseudogene
chr1	30048419	30048603	peaks1054	2.40871	NA	Intergenic	ENST00000445180.2	-10899	ENSG00000233399.2	chr1:30013952:30037612:23661:-	LINC01648	long intergenic non-protein coding RNA 1648 [Source:HGNC Symbol;Acc:HGNC:52435]
chr1	30191373	30191622	peaks1055	10.34936	NA	Intergenic	ENST00000442774.1	-35025	ENSG00000231251.1	chr1:30226523:30226615:93:+		family with sequence similarity 32, member A (FAM32A) pseudogene
chr1	30216806	30216921	peaks1056	1.97467	NA	Intergenic	ENST00000442774.1	-9659	ENSG00000231251.1	chr1:30226523:30226615:93:+		family with sequence similarity 32, member A (FAM32A) pseudogene
chr1	30336810	30336917	peaks1057	1.81621	NA	Intergenic	ENST00000427319.1	74774	ENSG00000236335.1	chr1:30409560:30411638:2079:-		novel transcript
chr1	30618439	30618679	peaks1058	21.86705	NA	Intergenic	ENST00000696552.1	-41734	ENSG00000289710.1	chr1:30576655:30576825:171:-		novel protein, similar to CD24 molecule CD52
chr1	30655369	30655684	peaks1059	13.41002	NA	Intergenic	ENST00000414532.6	-62977	ENSG00000186056.11	chr1:30718504:30726827:8324:+	MATN1-AS1	MATN1 antisense RNA 1 [Source:HGNC Symbol;Acc:HGNC:40364]
chr1	30685341	30685628	peaks1060	45.96266	NA	Intergenic	ENST00000414532.6	-33019	ENSG00000186056.11	chr1:30718504:30726827:8324:+	MATN1-AS1	MATN1 antisense RNA 1 [Source:HGNC Symbol;Acc:HGNC:40364]
chr1	30708175	30708292	peaks1061	10.07143	NA	Intergenic	ENST00000414532.6	-10270	ENSG00000186056.11	chr1:30718504:30726827:8324:+	MATN1-AS1	MATN1 antisense RNA 1 [Source:HGNC Symbol;Acc:HGNC:40364]
chr1	30718110	30718884	peaks1062	85.09728	ENST00000414532.6,ENST00000649861.1	Promoter1k	ENST00000414532.6	-7	ENSG00000186056.11	chr1:30718504:30726827:8324:+	MATN1-AS1	MATN1 antisense RNA 1 [Source:HGNC Symbol;Acc:HGNC:40364]
chr1	30732641	30733018	peaks1063	39.91980	ENST00000655364.1	Promoter1k	ENST00000655364.1	1137	ENSG00000287510.1	chr1:30731693:30733427:1735:+		novel transcript, antisense to LAPTM5
chr1	30756633	30757069	peaks1064	43.32318	ENST00000294507.4	Promoter1k	ENST00000294507.4	923	ENSG00000162511.8	chr1:30732469:30757774:25306:-	LAPTM5	lysosomal protein transmembrane 5 [Source:HGNC Symbol;Acc:HGNC:29612]
chr1	30778463	30778560	peaks1065	4.22633	NA	Intergenic	ENST00000294507.4	-20738	ENSG00000162511.8	chr1:30732469:30757774:25306:-	LAPTM5	lysosomal protein transmembrane 5 [Source:HGNC Symbol;Acc:HGNC:29612]
chr1	30798184	30798301	peaks1066	2.51425	NA	Intergenic	ENST00000440358.1	17310	ENSG00000229607.1	chr1:30810378:30815553:5176:-		novel transcript
chr1	30816502	30816881	peaks1067	40.36554	ENST00000440358.1	Promoter1k	ENST00000440358.1	-1139	ENSG00000229607.1	chr1:30810378:30815553:5176:-		novel transcript
chr1	30823339	30823515	peaks1068	20.70221	ENST00000635288.2,ENST00000659416.1	Promoter1k	ENST00000635288.2	-812	ENSG00000223382.6	chr1:30824217:30834864:10648:+	LINC01778	long intergenic non-protein coding RNA 1778 [Source:HGNC Symbol;Acc:HGNC:52568]
chr1	30824043	30824654	peaks1069	91.15424	ENST00000635288.2,ENST00000659416.1	Promoter1k	ENST00000659416.1	77	ENSG00000223382.6	chr1:30824217:30834864:10648:+	LINC01778	long intergenic non-protein coding RNA 1778 [Source:HGNC Symbol;Acc:HGNC:52568]
chr1	30869141	30869301	peaks1070	4.16187	NA	Intergenic	ENST00000336798.11	9519	ENSG00000162512.16	chr1:30869466:30908758:39293:-	SDC3	syndecan 3 [Source:HGNC Symbol;Acc:HGNC:10660]
chr1	30881220	30881377	peaks1071	5.81699	ENST00000336798.11	Promoter2-3k	ENST00000336798.11	-2559	ENSG00000162512.16	chr1:30869466:30908758:39293:-	SDC3	syndecan 3 [Source:HGNC Symbol;Acc:HGNC:10660]
chr1	30908631	30908781	peaks1072	5.54546	ENST00000339394.7	Promoter1k	ENST00000339394.7	52	ENSG00000162512.16	chr1:30869466:30908758:39293:-	SDC3	syndecan 3 [Source:HGNC Symbol;Acc:HGNC:10660]
chr1	30923737	30923880	peaks1073	43.59596	NA	Intergenic	ENST00000578099.2	-5074	ENSG00000266210.2	chr1:30918469:30918735:267:-	RN7SL371P	RNA, 7SL, cytoplasmic 371, pseudogene [Source:HGNC Symbol;Acc:HGNC:46387]
chr1	31065679	31066133	peaks1074	9.04847	ENST00000440538.6,ENST00000424085.6,ENST00000257075.9,ENST00000373747.7,ENST00000426105.7,ENST00000373742.6,ENST00000373741.8	Promoter1k	ENST00000373741.8	85	ENSG00000134644.16	chr1:30931506:31065991:134486:-	PUM1	pumilio RNA binding family member 1 [Source:HGNC Symbol;Acc:HGNC:14957]
chr1	31109885	31110066	peaks1075	4.28018	ENST00000441274.2	Promoter1-2k	ENST00000441274.2	-1353	ENSG00000225142.2	chr1:31108188:31108623:436:-		ribosomal protein L21 (RPL21) pseudogene
chr1	31154765	31155079	peaks1076	9.03994	NA	Intergenic	ENST00000441274.2	-46299	ENSG00000225142.2	chr1:31108188:31108623:436:-		ribosomal protein L21 (RPL21) pseudogene
chr1	31155501	31155662	peaks1077	19.72891	NA	Intergenic	ENST00000441274.2	-46959	ENSG00000225142.2	chr1:31108188:31108623:436:-		ribosomal protein L21 (RPL21) pseudogene
chr1	31170901	31171094	peaks1078	14.85789	NA	Intergenic	ENST00000441274.2	-62375	ENSG00000225142.2	chr1:31108188:31108623:436:-		ribosomal protein L21 (RPL21) pseudogene
chr1	31181590	31181867	peaks1079	14.63568	ENST00000373736.7	3'UTR	ENST00000373736.7	58158	ENSG00000084628.10	chr1:31179745:31239887:60143:-	NKAIN1	sodium/potassium transporting ATPase interacting 1 [Source:HGNC Symbol;Acc:HGNC:25743]
chr1	31296766	31297135	peaks1080	21.38862	ENST00000263694.9,ENST00000546109.5,ENST00000615916.4,ENST00000616393.4,ENST00000616859.4,ENST00000618216.4,ENST00000373714.5,ENST00000344147.10,ENST00000627541.1	Promoter1k	ENST00000546109.5,ENST00000615916.4,ENST00000616393.4,ENST00000616859.4,ENST00000618216.4	-31	ENSG00000121766.16	chr1:31296982:31364953:67972:+	ZCCHC17	zinc finger CCHC-type containing 17 [Source:HGNC Symbol;Acc:HGNC:30246]
chr1	31299545	31299738	peaks1081	6.04176	ENST00000263694.9,ENST00000546109.5,ENST00000615916.4,ENST00000616393.4,ENST00000616859.4,ENST00000618216.4,ENST00000373714.5,ENST00000344147.10,ENST00000627541.1	Promoter2-3k	ENST00000627541.1	2606	ENSG00000121766.16	chr1:31296982:31364953:67972:+	ZCCHC17	zinc finger CCHC-type containing 17 [Source:HGNC Symbol;Acc:HGNC:30246]
chr1	31363647	31363753	peaks1082	3.32500	ENST00000616859.4,ENST00000618216.4,ENST00000627541.1,ENST00000344147.10,ENST00000373714.5,ENST00000616393.4,ENST00000546109.5,ENST00000615916.4	Intron	ENST00000373713.7	9376	ENSG00000121769.8	chr1:31365253:31376850:11598:-	FABP3	fatty acid binding protein 3 [Source:HGNC Symbol;Acc:HGNC:3557]
chr1	31376533	31376639	peaks1083	3.60166	NA	Intergenic	ENST00000373713.7	-3510	ENSG00000121769.8	chr1:31365253:31376850:11598:-	FABP3	fatty acid binding protein 3 [Source:HGNC Symbol;Acc:HGNC:3557]
chr1	31397060	31397713	peaks1084	51.23589	NA	Intergenic	ENST00000373710.5	-12178	ENSG00000168528.12	chr1:31409565:31434680:25116:+	SERINC2	serine incorporator 2 [Source:HGNC Symbol;Acc:HGNC:23231]
chr1	31413636	31413832	peaks1085	1.34538	ENST00000373709.8,ENST00000536384.2	Promoter1k	ENST00000536384.2	-79	ENSG00000168528.12	chr1:31409565:31434680:25116:+	SERINC2	serine incorporator 2 [Source:HGNC Symbol;Acc:HGNC:23231]
chr1	31421768	31421905	peaks1086	3.43535	ENST00000536859.5,ENST00000373710.5,ENST00000373709.8,ENST00000536384.2	Intron	ENST00000536384.2	8024	ENSG00000168528.12	chr1:31409565:31434680:25116:+	SERINC2	serine incorporator 2 [Source:HGNC Symbol;Acc:HGNC:23231]
chr1	31422558	31422947	peaks1087	44.43599	ENST00000536859.5,ENST00000373710.5,ENST00000373709.8,ENST00000536384.2	Intron	ENST00000536384.2	8940	ENSG00000168528.12	chr1:31409565:31434680:25116:+	SERINC2	serine incorporator 2 [Source:HGNC Symbol;Acc:HGNC:23231]
chr1	31431748	31432026	peaks1088	20.08670	ENST00000536859.5,ENST00000373710.5,ENST00000373709.8,ENST00000536384.2	Intron	ENST00000536384.2	18074	ENSG00000168528.12	chr1:31409565:31434680:25116:+	SERINC2	serine incorporator 2 [Source:HGNC Symbol;Acc:HGNC:23231]
chr1	31505854	31506253	peaks1089	13.64999	ENST00000639839.1,ENST00000640226.1,ENST00000639741.1,ENST00000640157.1	Promoter1k	ENST00000639839.1	-172	ENSG00000284543.1	chr1:31506226:31583306:77081:+	LINC01226	long intergenic non-protein coding RNA 1226 [Source:HGNC Symbol;Acc:HGNC:49678]
chr1	31549545	31549718	peaks1090	3.75467	ENST00000638644.1,ENST00000640226.1,ENST00000639839.1	Intron	ENST00000639047.1	9251	ENSG00000284543.1	chr1:31506226:31583306:77081:+	LINC01226	long intergenic non-protein coding RNA 1226 [Source:HGNC Symbol;Acc:HGNC:49678]
chr1	31562880	31563254	peaks1091	75.13180	ENST00000639839.1,ENST00000640226.1,ENST00000638644.1	Intron	ENST00000435872.1	12506	ENSG00000229167.2	chr1:31571585:31577898:6314:-		novel transcript
chr1	31575531	31576581	peaks1092	74.81099	ENST00000435872.1,ENST00000457433.6,ENST00000271064.12	Promoter1k	ENST00000457433.6	-429	ENSG00000142910.16	chr1:31576485:31587686:11202:+	TINAGL1	tubulointerstitial nephritis antigen like 1 [Source:HGNC Symbol;Acc:HGNC:19168]
chr1	31589399	31589774	peaks1093	10.42060	NA	Intergenic	ENST00000537531.2	11442	ENSG00000142910.16	chr1:31576485:31587686:11202:+	TINAGL1	tubulointerstitial nephritis antigen like 1 [Source:HGNC Symbol;Acc:HGNC:19168]
chr1	31591849	31591979	peaks1094	4.87894	NA	Intergenic	ENST00000537531.2	13769	ENSG00000142910.16	chr1:31576485:31587686:11202:+	TINAGL1	tubulointerstitial nephritis antigen like 1 [Source:HGNC Symbol;Acc:HGNC:19168]
chr1	31627393	31627566	peaks1095	10.02715	ENST00000403528.7	3'UTR	ENST00000373705.1	8287	ENSG00000121764.12	chr1:31617686:31632518:14833:+	HCRTR1	hypocretin receptor 1 [Source:HGNC Symbol;Acc:HGNC:4848]
chr1	31644414	31644615	peaks1096	3.23539	ENST00000610043.5,ENST00000623791.3,ENST00000581333.1,ENST00000373703.5,ENST00000585660.5,ENST00000591592.5,ENST00000609033.5	Promoter1k	ENST00000581333.1	-179	ENSG00000264078.1	chr1:31644694:31649371:4678:+		novel transcript, antisense to PEF1
chr1	31644850	31645330	peaks1097	26.32649	ENST00000610043.5,ENST00000623791.3,ENST00000581333.1,ENST00000373703.5,ENST00000585660.5,ENST00000591592.5,ENST00000609033.5	Promoter1k	ENST00000591592.5	79	ENSG00000235790.7	chr1:31644049:31660162:16114:+	PEF1-AS1	PEF1 and COL16A1 antisense RNA 1 [Source:HGNC Symbol;Acc:HGNC:40154]
chr1	31689881	31690012	peaks1098	2.88548	ENST00000373672.8,ENST00000373668.7	Intron	ENST00000373672.8	14070	ENSG00000084636.18	chr1:31652263:31704319:52057:-	COL16A1	collagen type XVI alpha 1 chain [Source:HGNC Symbol;Acc:HGNC:2193]
chr1	31705295	31705486	peaks1099	8.40492	ENST00000373668.7	Promoter1k	ENST00000373668.7	-1072	ENSG00000084636.18	chr1:31652263:31704319:52057:-	COL16A1	collagen type XVI alpha 1 chain [Source:HGNC Symbol;Acc:HGNC:2193]
chr1	31715106	31715377	peaks1100	36.74931	NA	Intergenic	ENST00000373668.7	-10923	ENSG00000084636.18	chr1:31652263:31704319:52057:-	COL16A1	collagen type XVI alpha 1 chain [Source:HGNC Symbol;Acc:HGNC:2193]
chr1	31715677	31715854	peaks1101	7.25538	NA	Intergenic	ENST00000373668.7	-11447	ENSG00000084636.18	chr1:31652263:31704319:52057:-	COL16A1	collagen type XVI alpha 1 chain [Source:HGNC Symbol;Acc:HGNC:2193]
chr1	31762748	31763025	peaks1102	4.48102	ENST00000398547.5	Promoter1k	ENST00000398547.5	1035	ENSG00000121753.13	chr1:31727117:31764893:37777:-	ADGRB2	adhesion G protein-coupled receptor B2 [Source:HGNC Symbol;Acc:HGNC:944]
chr1	31788641	31788752	peaks1103	4.46050	ENST00000527035.1	Promoter1k	ENST00000527035.1	-433	ENSG00000254545.1	chr1:31789130:31791322:2193:+		novel transcript
chr1	31915563	31915683	peaks1104	11.30559	ENST00000470404.5,ENST00000602725.5,ENST00000647444.2,ENST00000602683.5,ENST00000649841.1,ENST00000602889.1,ENST00000457805.6	Intron	ENST00000602683.5	3486	ENSG00000184007.22	chr1:31906421:31944856:38436:-	PTP4A2	protein tyrosine phosphatase 4A2 [Source:HGNC Symbol;Acc:HGNC:9635]
chr1	31937574	31937745	peaks1105	7.72538	ENST00000649841.1,ENST00000647444.2	Promoter1k	ENST00000649841.1	115	ENSG00000184007.22	chr1:31906421:31944856:38436:-	PTP4A2	protein tyrosine phosphatase 4A2 [Source:HGNC Symbol;Acc:HGNC:9635]
chr1	31938249	31938816	peaks1106	68.39256	ENST00000649841.1,ENST00000647444.2	Promoter1k	ENST00000647444.2	-165	ENSG00000184007.22	chr1:31906421:31944856:38436:-	PTP4A2	protein tyrosine phosphatase 4A2 [Source:HGNC Symbol;Acc:HGNC:9635]
chr1	31939607	31940077	peaks1107	104.70166	ENST00000649841.1,ENST00000647444.2	Promoter1-2k	ENST00000647444.2	-1474	ENSG00000184007.22	chr1:31906421:31944856:38436:-	PTP4A2	protein tyrosine phosphatase 4A2 [Source:HGNC Symbol;Acc:HGNC:9635]
chr1	31964187	31964414	peaks1108	6.15856	NA	Intergenic	ENST00000641788.1	22733	ENSG00000284702.1	chr1:31972189:31987034:14846:-		novel transcript
chr1	32013487	32013899	peaks1109	28.97728	ENST00000327300.12,ENST00000492989.1	Promoter1k	ENST00000327300.12	-175	ENSG00000121774.18	chr1:32013868:32060850:46983:+	KHDRBS1	KH RNA binding domain containing, signal transduction associated 1 [Source:HGNC Symbol;Acc:HGNC:18116]
chr1	32072798	32073487	peaks1110	30.15608	ENST00000336294.10,ENST00000366152.3	Promoter1k	ENST00000336294.10	204	ENSG00000121775.18	chr1:32072031:32102866:30836:+	TMEM39B	transmembrane protein 39B [Source:HGNC Symbol;Acc:HGNC:25510]
chr1	32099610	32099744	peaks1111	7.08831	ENST00000336294.10	Intron	ENST00000373625.8	-8379	ENSG00000025800.14	chr1:32108056:32176563:68508:+	KPNA6	karyopherin subunit alpha 6 [Source:HGNC Symbol;Acc:HGNC:6399]
chr1	32115496	32115661	peaks1112	3.56095	ENST00000373625.8	Intron	ENST00000373625.8	7523	ENSG00000025800.14	chr1:32108056:32176563:68508:+	KPNA6	karyopherin subunit alpha 6 [Source:HGNC Symbol;Acc:HGNC:6399]
chr1	32133420	32133667	peaks1113	53.77428	ENST00000373625.8	Intron	ENST00000373625.8	25488	ENSG00000025800.14	chr1:32108056:32176563:68508:+	KPNA6	karyopherin subunit alpha 6 [Source:HGNC Symbol;Acc:HGNC:6399]
chr1	32179763	32180093	peaks1114	8.59425	ENST00000373610.8,ENST00000373609.1	Promoter1k	ENST00000373609.1	-137	ENSG00000084652.16	chr1:32179675:32198285:18611:+	TXLNA	taxilin alpha [Source:HGNC Symbol;Acc:HGNC:30685]
chr1	32197177	32197409	peaks1115	15.78562	ENST00000373610.8,ENST00000373609.1	3'UTR	ENST00000373602.10	-3302	ENSG00000160050.16	chr1:32200595:32205453:4859:+	CCDC28B	coiled-coil domain containing 28B [Source:HGNC Symbol;Acc:HGNC:28163]
chr1	32205445	32205624	peaks1116	24.71999	ENST00000537469.2,ENST00000291358.11,ENST00000373604.4	Promoter1k	ENST00000537469.2,ENST00000291358.11	-136	ENSG00000160051.12	chr1:32205671:32208682:3012:+	IQCC	IQ motif containing C [Source:HGNC Symbol;Acc:HGNC:25545]
chr1	32209055	32209240	peaks1117	13.38065	ENST00000409358.2	Promoter1k	ENST00000409358.2	59	ENSG00000222046.3	chr1:32209089:32216192:7104:+	DCDC2B	doublecortin domain containing 2B [Source:HGNC Symbol;Acc:HGNC:32576]
chr1	32236209	32236370	peaks1118	10.93738	ENST00000426597.2,ENST00000441044.5,ENST00000677198.1	Intron	ENST00000702633.1	-4236	ENSG00000290045.1	chr1:32240526:32241904:1379:+		novel transcript, sense intronic to EIF3I
chr1	32240334	32240465	peaks1119	2.24943	ENST00000702633.1	Promoter1k	ENST00000702633.1	-126	ENSG00000290045.1	chr1:32240526:32241904:1379:+		novel transcript, sense intronic to EIF3I
chr1	32291916	32292041	peaks1120	9.80563	ENST00000373548.8	Promoter1k	ENST00000373548.8	-104	ENSG00000116478.12	chr1:32292083:32333635:41553:+	HDAC1	histone deacetylase 1 [Source:HGNC Symbol;Acc:HGNC:4852]
chr1	32337508	32337622	peaks1121	3.42370	ENST00000329421.8	Promoter1-2k	ENST00000329421.8	-1332	ENSG00000175130.7	chr1:32333839:32336233:2395:-	MARCKSL1	MARCKS like 1 [Source:HGNC Symbol;Acc:HGNC:7142]
chr1	32337985	32338106	peaks1122	2.26305	ENST00000329421.8	Promoter1-2k	ENST00000329421.8	-1813	ENSG00000175130.7	chr1:32333839:32336233:2395:-	MARCKSL1	MARCKS like 1 [Source:HGNC Symbol;Acc:HGNC:7142]
chr1	32338758	32339075	peaks1123	6.33047	ENST00000329421.8	Promoter2-3k	ENST00000329421.8	-2684	ENSG00000175130.7	chr1:32333839:32336233:2395:-	MARCKSL1	MARCKS like 1 [Source:HGNC Symbol;Acc:HGNC:7142]
chr1	32351409	32351865	peaks1124	10.77792	ENST00000448134.1	Promoter1k	ENST00000448134.1	-974	ENSG00000233775.1	chr1:32349194:32350663:1470:-		novel transcript
chr1	32372228	32372357	peaks1125	4.06472	ENST00000419121.6,ENST00000455895.7,ENST00000341071.11,ENST00000526031.5,ENST00000446293.6	Intron	ENST00000373534.4	9754	ENSG00000162526.7	chr1:32351521:32364312:12792:+	TSSK3	testis specific serine kinase 3 [Source:HGNC Symbol;Acc:HGNC:15473]
chr1	32394430	32394817	peaks1126	42.69337	ENST00000341071.11,ENST00000446293.6,ENST00000455895.7,ENST00000526031.5,ENST00000419121.6	Promoter1k	ENST00000455895.7,ENST00000526031.5,ENST00000419121.6	-183	ENSG00000160058.19	chr1:32364633:32394731:30099:-	BSDC1	BSD domain containing 1 [Source:HGNC Symbol;Acc:HGNC:25501]
chr1	32448004	32448233	peaks1127	32.92274	NA	Intergenic	ENST00000579362.2	-9716	ENSG00000263529.2	chr1:32457835:32458135:301:+	RN7SL122P	RNA, 7SL, cytoplasmic 122, pseudogene [Source:HGNC Symbol;Acc:HGNC:46138]
chr1	32448414	32448619	peaks1128	26.47272	NA	Intergenic	ENST00000579362.2	-9318	ENSG00000263529.2	chr1:32457835:32458135:301:+	RN7SL122P	RNA, 7SL, cytoplasmic 122, pseudogene [Source:HGNC Symbol;Acc:HGNC:46138]
chr1	32449538	32449763	peaks1129	8.30396	NA	Intergenic	ENST00000579362.2	-8184	ENSG00000263529.2	chr1:32457835:32458135:301:+	RN7SL122P	RNA, 7SL, cytoplasmic 122, pseudogene [Source:HGNC Symbol;Acc:HGNC:46138]
chr1	32492492	32492780	peaks1130	9.11732	ENST00000609129.2	3'UTR	ENST00000609129.2	27564	ENSG00000273274.2	chr1:32465072:32496686:31615:+	ZBTB8B	zinc finger and BTB domain containing 8B [Source:HGNC Symbol;Acc:HGNC:37057]
chr1	32500519	32500927	peaks1131	4.64524	ENST00000480336.1	Intron	ENST00000609129.2	35651	ENSG00000273274.2	chr1:32465072:32496686:31615:+	ZBTB8B	zinc finger and BTB domain containing 8B [Source:HGNC Symbol;Acc:HGNC:37057]
chr1	32525133	32525319	peaks1132	33.19466	ENST00000480336.1	Intron	ENST00000373510.9	-14201	ENSG00000160062.15	chr1:32539427:32605941:66515:+	ZBTB8A	zinc finger and BTB domain containing 8A [Source:HGNC Symbol;Acc:HGNC:24172]
chr1	32539920	32540119	peaks1133	3.81800	ENST00000373510.9,ENST00000316459.4	Promoter1k	ENST00000316459.4	591	ENSG00000160062.15	chr1:32539427:32605941:66515:+	ZBTB8A	zinc finger and BTB domain containing 8A [Source:HGNC Symbol;Acc:HGNC:24172]
chr1	32551318	32551627	peaks1134	5.02268	ENST00000316459.4,ENST00000373510.9,ENST00000480336.1	Intron	ENST00000316459.4	12044	ENSG00000160062.15	chr1:32539427:32605941:66515:+	ZBTB8A	zinc finger and BTB domain containing 8A [Source:HGNC Symbol;Acc:HGNC:24172]
chr1	32612108	32612442	peaks1135	15.87823	ENST00000341885.6	Intron	ENST00000363721.1	-27676	ENSG00000200591.1	chr1:32639951:32640052:102:+	Y_RNA	Y RNA [Source:RFAM;Acc:RF00019]
chr1	32627965	32628190	peaks1136	7.63345	ENST00000373501.6,ENST00000468695.6,ENST00000436661.6,ENST00000492007.6,ENST00000465588.2,ENST00000373506.8,ENST00000341885.6	Intron	ENST00000363721.1	-11873	ENSG00000200591.1	chr1:32639951:32640052:102:+	Y_RNA	Y RNA [Source:RFAM;Acc:RF00019]
chr1	32650906	32651241	peaks1137	14.28955	ENST00000373501.6,ENST00000465588.2,ENST00000492007.6,ENST00000468695.6,ENST00000373506.8,ENST00000436661.6,ENST00000341885.6,ENST00000414241.7,ENST00000373493.10,ENST00000373485.5,ENST00000458695.6	Promoter1k	ENST00000414241.7	-68	ENSG00000162521.19	chr1:32651142:32686211:35070:+	RBBP4	RB binding protein 4, chromatin remodeling factor [Source:HGNC Symbol;Acc:HGNC:9887]
chr1	32662022	32662133	peaks1138	1.97467	ENST00000458695.6,ENST00000414241.7,ENST00000373493.10,ENST00000373485.5	Intron	ENST00000458695.6	10722	ENSG00000162521.19	chr1:32651142:32686211:35070:+	RBBP4	RB binding protein 4, chromatin remodeling factor [Source:HGNC Symbol;Acc:HGNC:9887]
chr1	32695256	32695411	peaks1139	1.39555	ENST00000409190.8,ENST00000373484.4	Exon	ENST00000373484.4	7422	ENSG00000162520.15	chr1:32679906:32703596:23691:-	SYNC	syncoilin, intermediate filament protein [Source:HGNC Symbol;Acc:HGNC:28897]
chr1	32703591	32703877	peaks1140	18.13824	ENST00000373484.4,ENST00000409190.8	Promoter1k	ENST00000409190.8	-964	ENSG00000162520.15	chr1:32679906:32703596:23691:-	SYNC	syncoilin, intermediate filament protein [Source:HGNC Symbol;Acc:HGNC:28897]
chr1	32712304	32712613	peaks1141	7.76244	NA	Intergenic	ENST00000409190.8	-9689	ENSG00000162520.15	chr1:32679906:32703596:23691:-	SYNC	syncoilin, intermediate filament protein [Source:HGNC Symbol;Acc:HGNC:28897]
chr1	32715891	32716080	peaks1142	10.72901	NA	Intergenic	ENST00000421619.1	9251	ENSG00000224409.1	chr1:32717734:32725237:7504:-		novel transcript
chr1	32716705	32716843	peaks1143	10.66649	NA	Intergenic	ENST00000421619.1	8463	ENSG00000224409.1	chr1:32717734:32725237:7504:-		novel transcript
chr1	32725254	32725477	peaks1144	3.56095	ENST00000421619.1	Promoter1k	ENST00000421619.1	-129	ENSG00000224409.1	chr1:32717734:32725237:7504:-		novel transcript
chr1	32760163	32760565	peaks1145	88.69516	ENST00000373481.7,ENST00000401073.7	Intron	ENST00000294521.7	-5270	ENSG00000162522.11	chr1:32741830:32774970:33141:+	KIAA1522	KIAA1522 [Source:HGNC Symbol;Acc:HGNC:29301]
chr1	32769739	32769850	peaks1146	6.82807	ENST00000401073.7,ENST00000373481.7,ENST00000373480.1	Exon	ENST00000373480.1	4128	ENSG00000162522.11	chr1:32741830:32774970:33141:+	KIAA1522	KIAA1522 [Source:HGNC Symbol;Acc:HGNC:29301]
chr1	32817370	32817616	peaks1147	77.67729	ENST00000373477.9,ENST00000373476.5,ENST00000373475.10,ENST00000675785.2	Promoter1k	ENST00000373476.5	51	ENSG00000116497.18	chr1:32816767:32858875:42109:+	S100PBP	S100P binding protein [Source:HGNC Symbol;Acc:HGNC:25768]
chr1	32876679	32876804	peaks1148	4.78300	NA	Intergenic	ENST00000496770.1	-4262	ENSG00000160097.20	chr1:32862268:32872482:10215:-	FNDC5	fibronectin type III domain containing 5 [Source:HGNC Symbol;Acc:HGNC:20240]
chr1	32902540	32902692	peaks1149	2.73978	ENST00000373463.8,ENST00000329151.5	Promoter1-2k	ENST00000373463.8,ENST00000329151.5	-1227	ENSG00000121900.19	chr1:32894594:32901438:6845:-	TMEM54	transmembrane protein 54 [Source:HGNC Symbol;Acc:HGNC:24143]
chr1	32963822	32964104	peaks1150	22.39544	ENST00000373456.11,ENST00000356990.9,ENST00000235150.5	Promoter1k	ENST00000373456.11,ENST00000356990.9	722	ENSG00000116514.17	chr1:32936445:32964809:28365:-	RNF19B	ring finger protein 19B [Source:HGNC Symbol;Acc:HGNC:26886]
chr1	32964577	32965045	peaks1151	62.23609	ENST00000373456.11,ENST00000356990.9,ENST00000235150.5	Promoter1k	ENST00000235150.5	-2	ENSG00000116514.17	chr1:32936445:32964809:28365:-	RNF19B	ring finger protein 19B [Source:HGNC Symbol;Acc:HGNC:26886]
chr1	32989219	32989496	peaks1152	7.72046	ENST00000447420.1,ENST00000427524.1	Promoter2-3k	ENST00000427524.1	2283	ENSG00000236065.2	chr1:32987075:33032469:45395:+		novel transcript
chr1	32992494	32992947	peaks1153	51.56180	ENST00000427524.1	Intron	ENST00000427524.1	5646	ENSG00000236065.2	chr1:32987075:33032469:45395:+		novel transcript
chr1	33036863	33037140	peaks1154	34.18845	ENST00000548033.5,ENST00000487289.1,ENST00000673291.1,ENST00000480134.5,ENST00000373449.7,ENST00000672715.1,ENST00000467905.5,ENST00000354858.11	Promoter1k	ENST00000354858.11	2	ENSG00000004455.18	chr1:33007986:33080996:73011:-	AK2	adenylate kinase 2 [Source:HGNC Symbol;Acc:HGNC:362]
chr1	33045378	33045514	peaks1155	1.80422	NA	Intergenic	ENST00000354858.11	-8442	ENSG00000004455.18	chr1:33007986:33080996:73011:-	AK2	adenylate kinase 2 [Source:HGNC Symbol;Acc:HGNC:362]
chr1	33049447	33049560	peaks1156	8.47399	NA	Intergenic	ENST00000354858.11	-12500	ENSG00000004455.18	chr1:33007986:33080996:73011:-	AK2	adenylate kinase 2 [Source:HGNC Symbol;Acc:HGNC:362]
chr1	33055265	33055380	peaks1157	4.60140	NA	Intergenic	ENST00000354858.11	-18319	ENSG00000004455.18	chr1:33007986:33080996:73011:-	AK2	adenylate kinase 2 [Source:HGNC Symbol;Acc:HGNC:362]
chr1	33060907	33061052	peaks1158	6.61218	NA	Intergenic	ENST00000294517.11	-20173	ENSG00000142920.17	chr1:33081104:33123492:42389:+	AZIN2	antizyme inhibitor 2 [Source:HGNC Symbol;Acc:HGNC:29957]
chr1	33081012	33081345	peaks1159	17.97985	ENST00000294517.11,ENST00000373443.7,ENST00000373441.1	Promoter1k	ENST00000373443.7	12	ENSG00000142920.17	chr1:33081104:33123492:42389:+	AZIN2	antizyme inhibitor 2 [Source:HGNC Symbol;Acc:HGNC:29957]
chr1	33092189	33092465	peaks1160	9.37434	ENST00000373443.7,ENST00000373441.1,ENST00000294517.11	Exon	ENST00000373441.1	10077	ENSG00000142920.17	chr1:33081104:33123492:42389:+	AZIN2	antizyme inhibitor 2 [Source:HGNC Symbol;Acc:HGNC:29957]
chr1	33099266	33099861	peaks1161	500.58603	ENST00000373441.1,ENST00000294517.11,ENST00000373443.7	Intron	ENST00000373441.1	17314	ENSG00000142920.17	chr1:33081104:33123492:42389:+	AZIN2	antizyme inhibitor 2 [Source:HGNC Symbol;Acc:HGNC:29957]
chr1	33127257	33127601	peaks1162	40.23122	NA	Intergenic	ENST00000622988.1	15801	ENSG00000278997.1	chr1:33141871:33143230:1360:-		TEC
chr1	33137715	33137889	peaks1163	2.83445	NA	Intergenic	ENST00000622988.1	5428	ENSG00000278997.1	chr1:33141871:33143230:1360:-		TEC
chr1	33180720	33181086	peaks1164	84.51095	ENST00000291416.10	Promoter1k	ENST00000291416.10	1140	ENSG00000116525.14	chr1:33145399:33182059:36661:-	TRIM62	tripartite motif containing 62 [Source:HGNC Symbol;Acc:HGNC:25574]
chr1	33220649	33221433	peaks1165	56.32576	NA	Intergenic	ENST00000641271.1	26253	ENSG00000284721.1	chr1:33194788:33200353:5566:+		novel transcript
chr1	33255547	33255720	peaks1166	7.89069	ENST00000539719.6	Promoter1k	ENST00000539719.6	-858	ENSG00000160094.15	chr1:33256492:33300719:44228:+	ZNF362	zinc finger protein 362 [Source:HGNC Symbol;Acc:HGNC:18079]
chr1	33280512	33280660	peaks1167	2.30616	ENST00000539719.6,ENST00000373428.5	Intron	ENST00000373428.5	10011	ENSG00000160094.15	chr1:33256492:33300719:44228:+	ZNF362	zinc finger protein 362 [Source:HGNC Symbol;Acc:HGNC:18079]
chr1	33327782	33328304	peaks1168	44.41738	ENST00000373418.7,ENST00000257118.5,ENST00000683057.1,ENST00000706360.1,ENST00000373422.8,ENST00000431992.6	Intron	ENST00000583214.3	4449	ENSG00000284154.1	chr1:33332393:33332492:100:-	MIR3605	microRNA 3605 [Source:HGNC Symbol;Acc:HGNC:38922]
chr1	33343748	33343847	peaks1169	1.85258	ENST00000373418.7,ENST00000683057.1,ENST00000257118.5,ENST00000706360.1,ENST00000431992.6,ENST00000373422.8	Intron	ENST00000373418.7	6087	ENSG00000134686.21	chr1:33323623:33431095:107473:-	PHC2	polyhomeotic homolog 2 [Source:HGNC Symbol;Acc:HGNC:3183]
chr1	33349319	33349529	peaks1170	5.86156	ENST00000373418.7,ENST00000432703.1	Promoter1k	ENST00000373418.7	461	ENSG00000134686.21	chr1:33323623:33431095:107473:-	PHC2	polyhomeotic homolog 2 [Source:HGNC Symbol;Acc:HGNC:3183]
chr1	33349797	33350487	peaks1171	68.33305	ENST00000373418.7,ENST00000432703.1	Promoter1k	ENST00000432703.1	-210	ENSG00000233246.1	chr1:33350352:33363245:12894:+	PHC2-AS1	PHC2 antisense RNA 1 [Source:HGNC Symbol;Acc:HGNC:40205]
chr1	33377109	33377262	peaks1172	2.43531	ENST00000706360.1,ENST00000257118.5	Promoter1-2k	ENST00000257118.5	-1593	ENSG00000134686.21	chr1:33323623:33431095:107473:-	PHC2	polyhomeotic homolog 2 [Source:HGNC Symbol;Acc:HGNC:3183]
chr1	33380874	33381077	peaks1173	10.02669	ENST00000683057.1,ENST00000431992.6,ENST00000373422.8	Intron	ENST00000257118.5	-5383	ENSG00000134686.21	chr1:33323623:33431095:107473:-	PHC2	polyhomeotic homolog 2 [Source:HGNC Symbol;Acc:HGNC:3183]
chr1	33430801	33431304	peaks1174	93.44991	ENST00000373422.8,ENST00000431992.6,ENST00000683057.1	Promoter1k	ENST00000431992.6	-33	ENSG00000134686.21	chr1:33323623:33431095:107473:-	PHC2	polyhomeotic homolog 2 [Source:HGNC Symbol;Acc:HGNC:3183]
chr1	33472440	33472746	peaks1175	24.98103	ENST00000684572.1,ENST00000361328.7,ENST00000373413.2	Promoter1k	ENST00000684572.1,ENST00000361328.7	-52	ENSG00000121903.15	chr1:33472645:33501643:28999:+	ZSCAN20	zinc finger and SCAN domain containing 20 [Source:HGNC Symbol;Acc:HGNC:13093]
chr1	33624505	33624656	peaks1176	4.06472	ENST00000373381.9,ENST00000373388.7,ENST00000619121.4	Exon	ENST00000424879.2	-111838	ENSG00000235907.2	chr1:33512008:33512743:736:-		proteasome (prosome, macropain) subunit, alpha type, 3 (PSMA3) pseudogene
chr1	33633201	33633339	peaks1177	2.47860	ENST00000373388.7,ENST00000373381.9,ENST00000619121.4	Intron	ENST00000424879.2	-120527	ENSG00000235907.2	chr1:33512008:33512743:736:-		proteasome (prosome, macropain) subunit, alpha type, 3 (PSMA3) pseudogene
chr1	34189236	34189367	peaks1178	8.72522	ENST00000373374.7,ENST00000488417.2	Intron	ENST00000488417.2	12395	ENSG00000142698.15	chr1:34166883:34219131:52249:+	C1orf94	chromosome 1 open reading frame 94 [Source:HGNC Symbol;Acc:HGNC:28250]
chr1	34743199	34743352	peaks1179	2.55195	NA	Intergenic	ENST00000338513.1	-11771	ENSG00000189280.3	chr1:34755047:34758512:3466:+	GJB5	gap junction protein beta 5 [Source:HGNC Symbol;Acc:HGNC:4287]
chr1	34762899	34763059	peaks1180	3.10233	ENST00000542839.1	Intron	ENST00000339480.3	3239	ENSG00000189433.7	chr1:34759740:34762327:2588:+	GJB4	gap junction protein beta 4 [Source:HGNC Symbol;Acc:HGNC:4286]
chr1	34763454	34763702	peaks1181	6.41435	ENST00000542839.1	Intron	ENST00000339480.3	3838	ENSG00000189433.7	chr1:34759740:34762327:2588:+	GJB4	gap junction protein beta 4 [Source:HGNC Symbol;Acc:HGNC:4286]
chr1	34852786	34852905	peaks1182	4.55742	ENST00000429293.1	Promoter2-3k	ENST00000429293.1	2152	ENSG00000230163.1	chr1:34850694:34851555:862:+		novel transcript
chr1	34859626	34859917	peaks1183	30.54882	ENST00000417239.1,ENST00000446026.1,ENST00000423898.1,ENST00000521580.3,ENST00000456842.1	Promoter1k	ENST00000456842.1	-17	ENSG00000163866.9	chr1:34712737:34859755:147019:-	SMIM12	small integral membrane protein 12 [Source:HGNC Symbol;Acc:HGNC:25154]
chr1	34886060	34886163	peaks1184	4.28018	ENST00000373347.6,ENST00000235180.4	Exon	ENST00000235180.4	19271	ENSG00000116544.12	chr1:34865436:34929650:64215:-	DLGAP3	DLG associated protein 3 [Source:HGNC Symbol;Acc:HGNC:30368]
chr1	34928984	34929240	peaks1185	1.51145	ENST00000373347.6	Promoter1k	ENST00000373347.6	538	ENSG00000116544.12	chr1:34865436:34929650:64215:-	DLGAP3	DLG associated protein 3 [Source:HGNC Symbol;Acc:HGNC:30368]
chr1	35031633	35032064	peaks1186	43.96561	ENST00000373333.1,ENST00000487874.1,ENST00000317538.9,ENST00000357182.9,ENST00000650449.1	Promoter1k	ENST00000317538.9	56	ENSG00000163867.17	chr1:34986165:35031945:45781:-	ZMYM6	zinc finger MYM-type containing 6 [Source:HGNC Symbol;Acc:HGNC:13050]
chr1	35047407	35047579	peaks1187	8.98025	ENST00000650449.1	Intron	ENST00000428087.1	-5975	ENSG00000233940.1	chr1:35053468:35059271:5804:+	RPL12P45	ribosomal protein L12 pseudogene 45 [Source:HGNC Symbol;Acc:HGNC:51937]
chr1	35079182	35079374	peaks1188	7.39709	ENST00000359858.9,ENST00000373330.1	Promoter1k	ENST00000359858.9	-107	ENSG00000197056.11	chr1:35032172:35115859:83688:+	ZMYM1	zinc finger MYM-type containing 1 [Source:HGNC Symbol;Acc:HGNC:26253]
chr1	35192568	35192671	peaks1189	2.92356	ENST00000357214.6,ENST00000696553.1	Promoter1k	ENST00000357214.6	525	ENSG00000116560.12	chr1:35176378:35193446:17069:-	SFPQ	splicing factor proline and glutamine rich [Source:HGNC Symbol;Acc:HGNC:10774]
chr1	35192789	35193364	peaks1190	9.24226	ENST00000357214.6,ENST00000696553.1	Promoter1k	ENST00000357214.6	68	ENSG00000116560.12	chr1:35176378:35193446:17069:-	SFPQ	splicing factor proline and glutamine rich [Source:HGNC Symbol;Acc:HGNC:10774]
chr1	35268534	35268778	peaks1191	68.41260	ENST00000314607.11	Promoter1k	ENST00000314607.11	-53	ENSG00000146463.12	chr1:35268709:35422058:153350:+	ZMYM4	zinc finger MYM-type containing 4 [Source:HGNC Symbol;Acc:HGNC:13055]
chr1	35268972	35269183	peaks1192	4.28858	ENST00000314607.11	Promoter1k	ENST00000314607.11	369	ENSG00000146463.12	chr1:35268709:35422058:153350:+	ZMYM4	zinc finger MYM-type containing 4 [Source:HGNC Symbol;Acc:HGNC:13055]
chr1	35506074	35506218	peaks1193	4.78300	ENST00000697009.1,ENST00000697002.1,ENST00000426982.7,ENST00000325722.8,ENST00000469892.6,ENST00000697001.1,ENST00000697011.1,ENST00000697010.1	Intron	ENST00000442276.1	-3596	ENSG00000236274.1	chr1:35509742:35511438:1697:+		zinc finger protein pseudogene
chr1	35557316	35557810	peaks1194	40.48368	ENST00000325722.8,ENST00000697002.1,ENST00000697010.1,ENST00000697009.1,ENST00000469892.6,ENST00000697011.1,ENST00000373253.7,ENST00000697001.1,ENST00000426982.7,ENST00000356090.8,ENST00000373243.7	Promoter1k	ENST00000697001.1	53	ENSG00000142687.19	chr1:35393883:35557950:164068:-	KIAA0319L	KIAA0319 like [Source:HGNC Symbol;Acc:HGNC:30071]
chr1	35573314	35573610	peaks1195	6.67897	ENST00000373235.4	Promoter1k	ENST00000373235.4	148	ENSG00000116819.9	chr1:35573314:35595328:22015:+	TFAP2E	transcription factor AP-2 epsilon [Source:HGNC Symbol;Acc:HGNC:30774]
chr1	35574090	35574543	peaks1196	8.99472	ENST00000373235.4	Promoter1k	ENST00000373235.4	1003	ENSG00000116819.9	chr1:35573314:35595328:22015:+	TFAP2E	transcription factor AP-2 epsilon [Source:HGNC Symbol;Acc:HGNC:30774]
chr1	35605962	35606201	peaks1197	16.97898	ENST00000373237.4,ENST00000621781.4	Intron	ENST00000621781.4	25455	ENSG00000126067.12	chr1:35599541:35641526:41986:-	PSMB2	proteasome 20S subunit beta 2 [Source:HGNC Symbol;Acc:HGNC:9539]
chr1	35678905	35679004	peaks1198	3.32500	NA	Intergenic	ENST00000373237.4	-37429	ENSG00000126067.12	chr1:35599541:35641526:41986:-	PSMB2	proteasome 20S subunit beta 2 [Source:HGNC Symbol;Acc:HGNC:9539]
chr1	35718031	35718128	peaks1199	4.04438	ENST00000270815.5	Promoter1k	ENST00000270815.5	804	ENSG00000142686.8	chr1:35713877:35718894:5018:-	C1orf216	chromosome 1 open reading frame 216 [Source:HGNC Symbol;Acc:HGNC:26800]
chr1	35718707	35719244	peaks1200	9.67047	ENST00000270815.5	Promoter1k	ENST00000270815.5	-92	ENSG00000142686.8	chr1:35713877:35718894:5018:-	C1orf216	chromosome 1 open reading frame 216 [Source:HGNC Symbol;Acc:HGNC:26800]
chr1	35769363	35769577	peaks1201	5.97970	ENST00000520551.1,ENST00000373220.7,ENST00000251195.9,ENST00000318121.8	Promoter1k	ENST00000520551.1,ENST00000373220.7	458	ENSG00000092853.14	chr1:35720218:35769978:49761:-	CLSPN	claspin [Source:HGNC Symbol;Acc:HGNC:19715]
chr1	35769741	35770108	peaks1202	7.17763	ENST00000520551.1,ENST00000373220.7,ENST00000251195.9,ENST00000318121.8	Promoter1k	ENST00000520551.1,ENST00000373220.7	3	ENSG00000092853.14	chr1:35720218:35769978:49761:-	CLSPN	claspin [Source:HGNC Symbol;Acc:HGNC:19715]
chr1	35883012	35883190	peaks1203	9.67964	ENST00000674426.1,ENST00000373204.6	Promoter1k	ENST00000674426.1,ENST00000373204.6	-108	ENSG00000092847.14	chr1:35869808:35930532:60725:+	AGO1	argonaute RISC component 1 [Source:HGNC Symbol;Acc:HGNC:3262]
chr1	35930627	35931320	peaks1204	27.13117	ENST00000246314.10,ENST00000606838.1,ENST00000324350.9,ENST00000397828.3,ENST00000373191.9	Promoter1k	ENST00000397828.3	-108	ENSG00000126070.20	chr1:35930718:36072500:141783:+	AGO3	argonaute RISC catalytic component 3 [Source:HGNC Symbol;Acc:HGNC:18421]
chr1	36088752	36088859	peaks1205	5.04583	ENST00000373178.5	Promoter1k	ENST00000373178.5	-86	ENSG00000116863.11	chr1:36088892:36093932:5041:+	ADPRS	ADP-ribosylserine hydrolase [Source:HGNC Symbol;Acc:HGNC:21304]
chr1	36088959	36089199	peaks1206	2.92826	ENST00000373178.5	Promoter1k	ENST00000373178.5	187	ENSG00000116863.11	chr1:36088892:36093932:5041:+	ADPRS	ADP-ribosylserine hydrolase [Source:HGNC Symbol;Acc:HGNC:21304]
chr1	36100090	36100188	peaks1207	5.90289	ENST00000303143.9,ENST00000481785.1	Promoter1k	ENST00000303143.9,ENST00000481785.1	110	ENSG00000171812.13	chr1:36095239:36125222:29984:-	COL8A2	collagen type VIII alpha 2 chain [Source:HGNC Symbol;Acc:HGNC:2216]
chr1	36109105	36109286	peaks1208	9.70944	ENST00000397799.2	Intron	ENST00000303143.9,ENST00000481785.1	-8947	ENSG00000171812.13	chr1:36095239:36125222:29984:-	COL8A2	collagen type VIII alpha 2 chain [Source:HGNC Symbol;Acc:HGNC:2216]
chr1	36126539	36126755	peaks1209	3.11941	ENST00000397799.2	Promoter1-2k	ENST00000397799.2	-1425	ENSG00000171812.13	chr1:36095239:36125222:29984:-	COL8A2	collagen type VIII alpha 2 chain [Source:HGNC Symbol;Acc:HGNC:2216]
chr1	36126978	36127121	peaks1210	4.19464	ENST00000397799.2	Promoter1-2k	ENST00000397799.2	-1828	ENSG00000171812.13	chr1:36095239:36125222:29984:-	COL8A2	collagen type VIII alpha 2 chain [Source:HGNC Symbol;Acc:HGNC:2216]
chr1	36149352	36149814	peaks1211	96.31773	ENST00000373163.5,ENST00000373166.8,ENST00000373159.1,ENST00000373162.5,ENST00000616074.4,ENST00000616395.4	Promoter1k	ENST00000616074.4,ENST00000616395.4	-69	ENSG00000054116.12	chr1:36136570:36156053:19484:-	TRAPPC3	trafficking protein particle complex subunit 3 [Source:HGNC Symbol;Acc:HGNC:19942]
chr1	36150843	36151100	peaks1212	70.41527	ENST00000373163.5,ENST00000373166.8,ENST00000373159.1,ENST00000373162.5,ENST00000616074.4,ENST00000616395.4	Promoter1-2k	ENST00000616074.4,ENST00000616395.4	-1458	ENSG00000054116.12	chr1:36136570:36156053:19484:-	TRAPPC3	trafficking protein particle complex subunit 3 [Source:HGNC Symbol;Acc:HGNC:19942]
chr1	36155880	36156183	peaks1213	11.46055	ENST00000316156.8,ENST00000617904.4,ENST00000474796.2,ENST00000373150.8,ENST00000373151.6	Promoter1k	ENST00000617904.4	21	ENSG00000054116.12	chr1:36136570:36156053:19484:-	TRAPPC3	trafficking protein particle complex subunit 3 [Source:HGNC Symbol;Acc:HGNC:19942]
chr1	36188254	36188481	peaks1214	18.32289	NA	Intergenic	ENST00000579043.2	-3547	ENSG00000264592.2	chr1:36191915:36192170:256:+	RN7SL131P	RNA, 7SL, cytoplasmic 131, pseudogene [Source:HGNC Symbol;Acc:HGNC:46147]
chr1	36224111	36224463	peaks1215	19.55280	ENST00000469141.6,ENST00000648638.1,ENST00000354618.10	Promoter1k	ENST00000469141.6	-145	ENSG00000054118.15	chr1:36224432:36305357:80926:+	THRAP3	thyroid hormone receptor associated protein 3 [Source:HGNC Symbol;Acc:HGNC:22964]
chr1	36300013	36300311	peaks1216	10.49591	ENST00000354618.10,ENST00000648638.1,ENST00000469141.6	Intron	ENST00000453908.8	-6206	ENSG00000214193.11	chr1:36306368:36329340:22973:+	SH3D21	SH3 domain containing 21 [Source:HGNC Symbol;Acc:HGNC:26236]
chr1	36306208	36306405	peaks1217	3.02337	ENST00000453908.8,ENST00000505871.7	Promoter1k	ENST00000453908.8	-61	ENSG00000214193.11	chr1:36306368:36329340:22973:+	SH3D21	SH3 domain containing 21 [Source:HGNC Symbol;Acc:HGNC:26236]
chr1	36306930	36307284	peaks1218	25.57191	ENST00000453908.8,ENST00000505871.7	Promoter1k	ENST00000505871.7	-3	ENSG00000214193.11	chr1:36306368:36329340:22973:+	SH3D21	SH3 domain containing 21 [Source:HGNC Symbol;Acc:HGNC:26236]
chr1	36321170	36321376	peaks1219	2.71992	ENST00000490466.2,ENST00000270824.1	Promoter2-3k	ENST00000490466.2	2372	ENSG00000142694.7	chr1:36322030:36324154:2125:-	EVA1B	eva-1 homolog B [Source:HGNC Symbol;Acc:HGNC:25558]
chr1	36321650	36321821	peaks1220	4.04060	ENST00000490466.2	Promoter1-2k	ENST00000490466.2	1909	ENSG00000142694.7	chr1:36322030:36324154:2125:-	EVA1B	eva-1 homolog B [Source:HGNC Symbol;Acc:HGNC:25558]
chr1	36322765	36322907	peaks1221	2.14976	ENST00000490466.2	Promoter1k	ENST00000490466.2	809	ENSG00000142694.7	chr1:36322030:36324154:2125:-	EVA1B	eva-1 homolog B [Source:HGNC Symbol;Acc:HGNC:25558]
chr1	36323653	36323869	peaks1222	6.58595	ENST00000490466.2,ENST00000270824.1	Promoter1k	ENST00000490466.2	-116	ENSG00000142694.7	chr1:36322030:36324154:2125:-	EVA1B	eva-1 homolog B [Source:HGNC Symbol;Acc:HGNC:25558]
chr1	36326503	36326765	peaks1223	38.77862	ENST00000657488.1,ENST00000490466.2,ENST00000270824.1	Promoter2-3k	ENST00000270824.1	-2480	ENSG00000142694.7	chr1:36322030:36324154:2125:-	EVA1B	eva-1 homolog B [Source:HGNC Symbol;Acc:HGNC:25558]
chr1	36350783	36351092	peaks1224	8.60953	ENST00000359297.6,ENST00000373132.4,ENST00000373130.7,ENST00000373129.7	Intron	ENST00000359297.6	10402	ENSG00000196182.11	chr1:36339624:36385924:46301:-	STK40	serine/threonine kinase 40 [Source:HGNC Symbol;Acc:HGNC:21373]
chr1	36351468	36351628	peaks1225	17.34850	ENST00000359297.6,ENST00000373132.4,ENST00000373130.7,ENST00000373129.7	Intron	ENST00000359297.6	9792	ENSG00000196182.11	chr1:36339624:36385924:46301:-	STK40	serine/threonine kinase 40 [Source:HGNC Symbol;Acc:HGNC:21373]
chr1	36353005	36353210	peaks1226	17.43807	ENST00000359297.6,ENST00000373132.4,ENST00000373130.7,ENST00000373129.7	Intron	ENST00000359297.6	8232	ENSG00000196182.11	chr1:36339624:36385924:46301:-	STK40	serine/threonine kinase 40 [Source:HGNC Symbol;Acc:HGNC:21373]
chr1	36354683	36355018	peaks1227	4.63052	ENST00000373130.7,ENST00000359297.6,ENST00000373129.7,ENST00000373132.4	Intron	ENST00000359297.6	6489	ENSG00000196182.11	chr1:36339624:36385924:46301:-	STK40	serine/threonine kinase 40 [Source:HGNC Symbol;Acc:HGNC:21373]
chr1	36368989	36369261	peaks1228	16.96187	ENST00000373130.7,ENST00000373132.4,ENST00000373129.7	Intron	ENST00000359297.6	-7785	ENSG00000196182.11	chr1:36339624:36385924:46301:-	STK40	serine/threonine kinase 40 [Source:HGNC Symbol;Acc:HGNC:21373]
chr1	36373905	36374011	peaks1229	9.44592	ENST00000373130.7,ENST00000373132.4,ENST00000373129.7	Intron	ENST00000373129.7	11926	ENSG00000196182.11	chr1:36339624:36385924:46301:-	STK40	serine/threonine kinase 40 [Source:HGNC Symbol;Acc:HGNC:21373]
chr1	36374549	36374943	peaks1230	41.68462	ENST00000373130.7,ENST00000373132.4,ENST00000373129.7	Intron	ENST00000373129.7	11138	ENSG00000196182.11	chr1:36339624:36385924:46301:-	STK40	serine/threonine kinase 40 [Source:HGNC Symbol;Acc:HGNC:21373]
chr1	36385761	36386293	peaks1231	123.52849	ENST00000373129.7,ENST00000373130.7,ENST00000373132.4	Promoter1k	ENST00000373132.4	-103	ENSG00000196182.11	chr1:36339624:36385924:46301:-	STK40	serine/threonine kinase 40 [Source:HGNC Symbol;Acc:HGNC:21373]
chr1	36386562	36386807	peaks1232	4.50579	ENST00000373129.7,ENST00000373130.7,ENST00000373132.4	Promoter1k	ENST00000373132.4	-761	ENSG00000196182.11	chr1:36339624:36385924:46301:-	STK40	serine/threonine kinase 40 [Source:HGNC Symbol;Acc:HGNC:21373]
chr1	36400750	36401694	peaks1233	168.95821	ENST00000410889.1	Promoter1-2k	ENST00000410889.1	1637	ENSG00000222821.1	chr1:36402721:36402859:139:-	RNU4-27P	RNA, U4 small nuclear 27, pseudogene [Source:HGNC Symbol;Acc:HGNC:46963]
chr1	36420958	36421074	peaks1234	3.06707	ENST00000364578.1	Promoter2-3k	ENST00000364578.1	-2438	ENSG00000201448.1	chr1:36418450:36418578:129:-	SNORA63C	small nucleolar RNA, H/ACA box 63C [Source:HGNC Symbol;Acc:HGNC:52210]
chr1	36436807	36437133	peaks1235	69.06503	ENST00000235532.9,ENST00000354267.3,ENST00000433045.6,ENST00000356637.9	Intron	ENST00000433045.6	4005	ENSG00000116885.18	chr1:36415827:36450451:34625:-	OSCP1	organic solute carrier partner 1 [Source:HGNC Symbol;Acc:HGNC:29971]
chr1	36450362	36450668	peaks1236	29.43680	ENST00000356637.9,ENST00000354267.3,ENST00000235532.9	Promoter1k	ENST00000235532.9	-64	ENSG00000116885.18	chr1:36415827:36450451:34625:-	OSCP1	organic solute carrier partner 1 [Source:HGNC Symbol;Acc:HGNC:29971]
chr1	36452124	36452224	peaks1237	8.84643	ENST00000356637.9,ENST00000354267.3,ENST00000235532.9	Promoter1-2k	ENST00000235532.9	-1723	ENSG00000116885.18	chr1:36415827:36450451:34625:-	OSCP1	organic solute carrier partner 1 [Source:HGNC Symbol;Acc:HGNC:29971]
chr1	36464280	36464528	peaks1238	11.12942	ENST00000373116.6	Promoter1k	ENST00000373116.6	-20	ENSG00000116898.12	chr1:36455718:36464384:8667:-	MRPS15	mitochondrial ribosomal protein S15 [Source:HGNC Symbol;Acc:HGNC:14504]
chr1	36512003	36512207	peaks1239	20.04278	NA	Intergenic	ENST00000373104.5,ENST00000373103.5	-28827	ENSG00000119535.19	chr1:36466043:36483278:17236:-	CSF3R	colony stimulating factor 3 receptor [Source:HGNC Symbol;Acc:HGNC:2439]
chr1	36571160	36571378	peaks1240	4.95455	NA	Intergenic	ENST00000453860.1	-59066	ENSG00000230214.1	chr1:36630335:36630857:523:+	FTLP18	ferritin light chain pseudogene 18 [Source:HGNC Symbol;Acc:HGNC:37968]
chr1	36731495	36731592	peaks1241	1.57383	NA	Intergenic	ENST00000641463.1	27591	ENSG00000284705.1	chr1:36703953:36710582:6630:+		novel transcript
chr1	36997667	36997766	peaks1242	1.70693	ENST00000373091.8,ENST00000373093.4	Intron	ENST00000373093.4	36412	ENSG00000163873.10	chr1:36795527:37034515:238989:-	GRIK3	glutamate ionotropic receptor kainate type subunit 3 [Source:HGNC Symbol;Acc:HGNC:4581]
chr1	37040906	37041014	peaks1243	4.45668	NA	Intergenic	ENST00000373091.8	-6445	ENSG00000163873.10	chr1:36795527:37034515:238989:-	GRIK3	glutamate ionotropic receptor kainate type subunit 3 [Source:HGNC Symbol;Acc:HGNC:4581]
chr1	37395356	37395467	peaks1244	2.62868	ENST00000691215.1	Intron	ENST00000438196.2	64560	ENSG00000230451.2	chr1:37330852:37330996:145:+	RPS29P6	ribosomal protein S29 pseudogene 6 [Source:HGNC Symbol;Acc:HGNC:35718]
chr1	37474189	37474633	peaks1245	28.75171	ENST00000691215.1,ENST00000424989.3,ENST00000373087.7	Promoter1k	ENST00000691215.1	-7	ENSG00000233621.3	chr1:37350934:37474432:123499:-	ZC3H12A-DT	ZC3H12A divergent transcript [Source:HGNC Symbol;Acc:HGNC:49453]
chr1	37480106	37480239	peaks1246	4.36835	ENST00000619365.1	Promoter1k	ENST00000619365.1	-57	ENSG00000283724.1	chr1:37480230:37480289:60:+	MIR6732	microRNA 6732 [Source:HGNC Symbol;Acc:HGNC:50066]
chr1	37514562	37514955	peaks1247	24.71054	ENST00000373074.5,ENST00000448519.2,ENST00000373073.8,ENST00000373075.6,ENST00000296214.10	Promoter1k	ENST00000373073.8,ENST00000373075.6	4	ENSG00000163875.16	chr1:37489993:37514766:24774:-	MEAF6	MYST/Esa1 associated factor 6 [Source:HGNC Symbol;Acc:HGNC:25674]
chr1	37529976	37530073	peaks1248	1.63862	NA	Intergenic	ENST00000437933.1	-14738	ENSG00000232273.1	chr1:37544763:37545294:532:+	FTH1P1	ferritin heavy chain 1 pseudogene 1 [Source:HGNC Symbol;Acc:HGNC:3979]
chr1	37549462	37549677	peaks1249	2.51425	ENST00000296215.8	Intron	ENST00000296215.8	4723	ENSG00000163877.11	chr1:37534449:37554293:19845:-	SNIP1	Smad nuclear interacting protein 1 [Source:HGNC Symbol;Acc:HGNC:30587]
chr1	37554087	37554409	peaks1250	5.41029	ENST00000296215.8	Promoter1k	ENST00000296215.8	45	ENSG00000163877.11	chr1:37534449:37554293:19845:-	SNIP1	Smad nuclear interacting protein 1 [Source:HGNC Symbol;Acc:HGNC:30587]
chr1	37574963	37575062	peaks1251	1.77772	ENST00000373062.8	Intron	ENST00000652629.1	18073	ENSG00000163879.11	chr1:37556919:37566857:9939:+	DNALI1	dynein axonemal light intermediate chain 1 [Source:HGNC Symbol;Acc:HGNC:14353]
chr1	37595909	37596084	peaks1252	10.49591	ENST00000373062.8,ENST00000641190.1	Promoter1k	ENST00000373062.8	-60	ENSG00000134697.13	chr1:37566816:37595937:29122:-	GNL2	G protein nucleolar 2 [Source:HGNC Symbol;Acc:HGNC:29925]
chr1	37673857	37674362	peaks1253	235.30420	NA	Intergenic	ENST00000464085.5	16394	ENSG00000116922.15	chr1:37681570:37692249:10680:-	C1orf109	chromosome 1 open reading frame 109 [Source:HGNC Symbol;Acc:HGNC:26039]
chr1	37690487	37690713	peaks1254	22.37628	ENST00000464085.5,ENST00000358011.8,ENST00000486637.2	Promoter1k	ENST00000486637.2	-71	ENSG00000116922.15	chr1:37681570:37692249:10680:-	C1orf109	chromosome 1 open reading frame 109 [Source:HGNC Symbol;Acc:HGNC:26039]
chr1	37692006	37692522	peaks1255	87.49574	ENST00000327331.2,ENST00000373055.6	Promoter1k	ENST00000327331.2	-217	ENSG00000134690.11	chr1:37692481:37709719:17239:+	CDCA8	cell division cycle associated 8 [Source:HGNC Symbol;Acc:HGNC:14629]
chr1	37793838	37794100	peaks1256	7.72258	ENST00000373045.11,ENST00000397631.7	Promoter1k	ENST00000397631.7	86	ENSG00000185090.15	chr1:37793847:37801137:7291:+	MANEAL	mannosidase endo-alpha like [Source:HGNC Symbol;Acc:HGNC:26452]
chr1	37807727	37807902	peaks1257	5.38218	ENST00000373043.1,ENST00000468084.1,ENST00000373042.5,ENST00000373044.3	Promoter1k	ENST00000373042.5	25	ENSG00000197982.14	chr1:37806979:37809454:2476:+	C1orf122	chromosome 1 open reading frame 122 [Source:HGNC Symbol;Acc:HGNC:24789]
chr1	37808154	37808528	peaks1258	4.19770	ENST00000468084.1,ENST00000373042.5,ENST00000373044.3	Promoter1k	ENST00000373044.3	-133	ENSG00000196449.4	chr1:37802945:37808208:5264:-	YRDC	yrdC N6-threonylcarbamoyltransferase domain containing [Source:HGNC Symbol;Acc:HGNC:28905]
chr1	37859598	37859839	peaks1259	6.05723	ENST00000373036.5,ENST00000419993.1	Promoter1k	ENST00000373036.5	-127	ENSG00000188786.10	chr1:37809574:37859592:50019:-	MTF1	metal regulatory transcription factor 1 [Source:HGNC Symbol;Acc:HGNC:7428]
chr1	37931733	37932054	peaks1260	26.86707	ENST00000373027.5	Promoter1k	ENST00000373027.5	-145	ENSG00000204084.13	chr1:37860697:37947057:86361:-	INPP5B	inositol polyphosphate-5-phosphatase B [Source:HGNC Symbol;Acc:HGNC:6077]
chr1	37946925	37947170	peaks1261	16.77999	ENST00000458109.6,ENST00000373024.8,ENST00000373023.6,ENST00000373026.5,ENST00000373021.1	Promoter1k	ENST00000373024.8	5	ENSG00000204084.13	chr1:37860697:37947057:86361:-	INPP5B	inositol polyphosphate-5-phosphatase B [Source:HGNC Symbol;Acc:HGNC:6077]
chr1	37990011	37990329	peaks1262	38.45027	ENST00000373019.5	Promoter1k	ENST00000373019.5	-148	ENSG00000183431.12	chr1:37956975:37990075:33101:-	SF3A3	splicing factor 3a subunit 3 [Source:HGNC Symbol;Acc:HGNC:10767]
chr1	38012411	38012835	peaks1263	38.54431	ENST00000373014.5	Promoter1k	ENST00000373014.5	-111	ENSG00000183520.12	chr1:38009258:38024820:15563:+	UTP11	UTP11 small subunit processome component [Source:HGNC Symbol;Acc:HGNC:24329]
chr1	38030948	38031129	peaks1264	5.18167	NA	Intergenic	ENST00000373012.5	15754	ENSG00000185668.8	chr1:38043829:38046793:2965:-	POU3F1	POU class 3 homeobox 1 [Source:HGNC Symbol;Acc:HGNC:9214]
chr1	38046844	38047128	peaks1265	11.65890	ENST00000373012.5,ENST00000428151.1	Promoter1k	ENST00000373012.5	-193	ENSG00000185668.8	chr1:38043829:38046793:2965:-	POU3F1	POU class 3 homeobox 1 [Source:HGNC Symbol;Acc:HGNC:9214]
chr1	38123487	38123622	peaks1266	6.54971	NA	Intergenic	ENST00000641212.1	17038	ENSG00000284623.1	chr1:38129464:38140593:11130:-	LINC02786	long intergenic non-protein coding RNA 2786 [Source:HGNC Symbol;Acc:HGNC:54307]
chr1	38138670	38138959	peaks1267	6.30279	ENST00000641212.1	Promoter1-2k	ENST00000641212.1	1778	ENSG00000284623.1	chr1:38129464:38140593:11130:-	LINC02786	long intergenic non-protein coding RNA 2786 [Source:HGNC Symbol;Acc:HGNC:54307]
chr1	38489857	38489984	peaks1268	3.32500	ENST00000671197.1	Intron	ENST00000671197.1	15029	ENSG00000238063.3	chr1:38474825:38516520:41696:+	LINC01685	long intergenic non-protein coding RNA 1685 [Source:HGNC Symbol;Acc:HGNC:52473]
chr1	38530254	38530351	peaks1269	3.95004	NA	Intergenic	ENST00000671197.1	55411	ENSG00000238063.3	chr1:38474825:38516520:41696:+	LINC01685	long intergenic non-protein coding RNA 1685 [Source:HGNC Symbol;Acc:HGNC:52473]
chr1	38564641	38564749	peaks1270	3.91615	NA	Intergenic	ENST00000671197.1	89803	ENSG00000238063.3	chr1:38474825:38516520:41696:+	LINC01685	long intergenic non-protein coding RNA 1685 [Source:HGNC Symbol;Acc:HGNC:52473]
chr1	38780070	38780168	peaks1271	1.97467	ENST00000641481.1	Intron	ENST00000641963.1	23966	ENSG00000284632.1	chr1:38754216:38815979:61764:-		novel transcript
chr1	38859509	38859992	peaks1272	61.81574	ENST00000373001.4,ENST00000667635.1,ENST00000433671.2	Promoter1k	ENST00000373001.4	21	ENSG00000116954.8	chr1:38838198:38859772:21575:-	RRAGC	Ras related GTP binding C [Source:HGNC Symbol;Acc:HGNC:19902]
chr1	38873181	38873533	peaks1273	24.84409	ENST00000397572.5,ENST00000494695.4,ENST00000622355.1	Promoter1k	ENST00000397572.5	-9	ENSG00000214114.9	chr1:38862493:38873368:10876:-	MYCBP	MYC binding protein [Source:HGNC Symbol;Acc:HGNC:7554]
chr1	38959024	38959194	peaks1274	3.52437	ENST00000428233.1	Promoter1k	ENST00000428233.1	-184	ENSG00000235549.1	chr1:38958275:38958925:651:-	EIF1P2	eukaryotic translation initiation factor 1 pseudogene 2 [Source:HGNC Symbol;Acc:HGNC:49615]
chr1	38961676	38961958	peaks1275	6.48288	ENST00000428233.1	Promoter2-3k	ENST00000428233.1	-2892	ENSG00000235549.1	chr1:38958275:38958925:651:-	EIF1P2	eukaryotic translation initiation factor 1 pseudogene 2 [Source:HGNC Symbol;Acc:HGNC:49615]
chr1	38962232	38962363	peaks1276	9.79947	ENST00000667635.1	Intron	ENST00000428233.1	-3373	ENSG00000235549.1	chr1:38958275:38958925:651:-	EIF1P2	eukaryotic translation initiation factor 1 pseudogene 2 [Source:HGNC Symbol;Acc:HGNC:49615]
chr1	38973228	38973442	peaks1277	5.12764	NA	Intergenic	ENST00000428233.1	-14410	ENSG00000235549.1	chr1:38958275:38958925:651:-	EIF1P2	eukaryotic translation initiation factor 1 pseudogene 2 [Source:HGNC Symbol;Acc:HGNC:49615]
chr1	38991064	38991235	peaks1278	11.73222	ENST00000432648.8,ENST00000446189.6,ENST00000372984.8	Promoter1k	ENST00000432648.8	-126	ENSG00000174574.16	chr1:38991276:39006059:14784:+	AKIRIN1	akirin 1 [Source:HGNC Symbol;Acc:HGNC:25744]
chr1	39025951	39026380	peaks1279	12.52930	ENST00000372967.3,ENST00000372969.8	Promoter1k	ENST00000372967.3	-152	ENSG00000168653.11	chr1:39026318:39034636:8319:+	NDUFS5	NADH:ubiquinone oxidoreductase subunit S5 [Source:HGNC Symbol;Acc:HGNC:7712]
chr1	39079016	39079204	peaks1280	10.24476	ENST00000484793.5,ENST00000361689.7,ENST00000602421.5	Promoter2-3k	ENST00000484793.5	-2206	ENSG00000127603.32	chr1:39081316:39487177:405862:+	MACF1	microtubule actin crosslinking factor 1 [Source:HGNC Symbol;Acc:HGNC:13664]
chr1	39098657	39098841	peaks1281	4.39554	ENST00000602421.5,ENST00000484793.5,ENST00000372915.8,ENST00000567887.5,ENST00000361689.7	Intron	ENST00000372915.8	14617	ENSG00000127603.32	chr1:39081316:39487177:405862:+	MACF1	microtubule actin crosslinking factor 1 [Source:HGNC Symbol;Acc:HGNC:13664]
chr1	39105308	39105453	peaks1282	4.73523	ENST00000372915.8,ENST00000567887.5,ENST00000361689.7	Intron	ENST00000383927.1	15662	ENSG00000206654.1	chr1:39120940:39121043:104:-	RNU6-608P	RNA, U6 small nuclear 608, pseudogene [Source:HGNC Symbol;Acc:HGNC:47571]
chr1	39117298	39117572	peaks1283	9.43947	ENST00000372915.8,ENST00000567887.5,ENST00000361689.7	Intron	ENST00000383927.1	3608	ENSG00000206654.1	chr1:39120940:39121043:104:-	RNU6-608P	RNA, U6 small nuclear 608, pseudogene [Source:HGNC Symbol;Acc:HGNC:47571]
chr1	39130508	39130616	peaks1284	3.32500	ENST00000372915.8,ENST00000567887.5,ENST00000361689.7	Intron	ENST00000383927.1	-9519	ENSG00000206654.1	chr1:39120940:39121043:104:-	RNU6-608P	RNA, U6 small nuclear 608, pseudogene [Source:HGNC Symbol;Acc:HGNC:47571]
chr1	39178605	39178744	peaks1285	9.08443	ENST00000372915.8,ENST00000567887.5,ENST00000361689.7	Intron	ENST00000410446.1	-24379	ENSG00000222378.1	chr1:39154164:39154296:133:-	RNA5SP44	RNA, 5S ribosomal pseudogene 44 [Source:HGNC Symbol;Acc:HGNC:42820]
chr1	39183823	39183948	peaks1286	5.72457	ENST00000372915.8,ENST00000567887.5,ENST00000361689.7	Intron	ENST00000564288.6	-20809	ENSG00000127603.32	chr1:39081316:39487177:405862:+	MACF1	microtubule actin crosslinking factor 1 [Source:HGNC Symbol;Acc:HGNC:13664]
chr1	39192241	39192363	peaks1287	4.55742	ENST00000372915.8,ENST00000567887.5,ENST00000361689.7	Intron	ENST00000564288.6	-12393	ENSG00000127603.32	chr1:39081316:39487177:405862:+	MACF1	microtubule actin crosslinking factor 1 [Source:HGNC Symbol;Acc:HGNC:13664]
chr1	39395605	39395750	peaks1288	7.15788	ENST00000567887.5,ENST00000671089.2,ENST00000361689.7,ENST00000564288.6,ENST00000372915.8	Intron	ENST00000406997.2	-90780	ENSG00000217897.2	chr1:39304294:39304898:605:-	HSPE1P8	heat shock protein family E (Hsp10) member 1 pseudogene 8 [Source:HGNC Symbol;Acc:HGNC:49326]
chr1	39398622	39398885	peaks1289	21.55947	ENST00000567887.5,ENST00000671089.2,ENST00000361689.7,ENST00000564288.6,ENST00000372915.8	Intron	ENST00000331593.6	-92882	ENSG00000183682.8	chr1:39491636:39529869:38234:+	BMP8A	bone morphogenetic protein 8a [Source:HGNC Symbol;Acc:HGNC:21650]
chr1	39408597	39409028	peaks1290	66.16138	ENST00000567887.5,ENST00000671089.2,ENST00000361689.7,ENST00000564288.6,ENST00000372915.8	Intron	ENST00000331593.6	-82823	ENSG00000183682.8	chr1:39491636:39529869:38234:+	BMP8A	bone morphogenetic protein 8a [Source:HGNC Symbol;Acc:HGNC:21650]
chr1	39491260	39491828	peaks1291	18.22563	ENST00000331593.6	Promoter1k	ENST00000331593.6	-92	ENSG00000183682.8	chr1:39491636:39529869:38234:+	BMP8A	bone morphogenetic protein 8a [Source:HGNC Symbol;Acc:HGNC:21650]
chr1	39508928	39509245	peaks1292	134.71123	ENST00000331593.6	Intron	ENST00000447263.1	-5869	ENSG00000237624.1	chr1:39514956:39516490:1535:+	OXCT2P1	3-oxoacid CoA-transferase 2 pseudogene 1 [Source:HGNC Symbol;Acc:HGNC:21627]
chr1	39559455	39559635	peaks1293	4.58120	ENST00000427240.2,ENST00000643783.1,ENST00000702110.1,ENST00000331856.7,ENST00000688592.1,ENST00000690758.1	Promoter1k	ENST00000702110.1	115	ENSG00000291129.1	chr1:39522280:39559698:37419:-	PPIEL	peptidylprolyl isomerase E like pseudogene [Source:NCBI gene (formerly Entrezgene);Acc:728448]
chr1	39639628	39640196	peaks1294	20.20156	ENST00000372852.4	Promoter1k	ENST00000372852.4	-269	ENSG00000163909.8	chr1:39623435:39639643:16209:-	HEYL	hes related family bHLH transcription factor with YRPW motif like [Source:HGNC Symbol;Acc:HGNC:4882]
chr1	39640870	39641165	peaks1295	18.85026	ENST00000372852.4	Promoter1-2k	ENST00000372852.4	-1375	ENSG00000163909.8	chr1:39623435:39639643:16209:-	HEYL	hes related family bHLH transcription factor with YRPW motif like [Source:HGNC Symbol;Acc:HGNC:4882]
chr1	39650469	39650658	peaks1296	7.87178	NA	Intergenic	ENST00000372852.4	-10921	ENSG00000163909.8	chr1:39623435:39639643:16209:-	HEYL	hes related family bHLH transcription factor with YRPW motif like [Source:HGNC Symbol;Acc:HGNC:4882]
chr1	39691392	39691632	peaks1297	10.18091	ENST00000372844.8,ENST00000617690.2,ENST00000612703.3	Promoter1k	ENST00000617690.2,ENST00000612703.3	-27	ENSG00000116983.13	chr1:39678648:39691485:12838:-	HPCAL4	hippocalcin like 4 [Source:HGNC Symbol;Acc:HGNC:18212]
chr1	39738674	39738875	peaks1298	54.14960	ENST00000324379.10,ENST00000356511.6,ENST00000372830.5,ENST00000470213.5	Promoter1k	ENST00000324379.10	-107	ENSG00000084072.17	chr1:39692182:39763914:71733:+	PPIE	peptidylprolyl isomerase E [Source:HGNC Symbol;Acc:HGNC:9258]
chr1	39776536	39776684	peaks1299	6.32309	ENST00000372827.8	Intron	ENST00000648746.1	-3359	ENSG00000285905.1	chr1:39779969:39781418:1450:+	BMP8B-AS1	BMP8B antisense RNA 1 [Source:HGNC Symbol;Acc:HGNC:54364]
chr1	39788604	39789158	peaks1300	65.73305	ENST00000372827.8,ENST00000566366.1	Promoter1k	ENST00000372827.8	-16	ENSG00000116985.12	chr1:39757182:39788865:31684:-	BMP8B	bone morphogenetic protein 8b [Source:HGNC Symbol;Acc:HGNC:1075]
chr1	39799224	39799477	peaks1301	13.66623	ENST00000687309.1,ENST00000641382.1,ENST00000687094.1,ENST00000685822.1	Promoter1k	ENST00000687309.1	-68	ENSG00000284719.3	chr1:39799419:39809450:10032:+		novel transcript
chr1	39817482	39817646	peaks1302	2.30616	ENST00000641026.1	Promoter1k	ENST00000641026.1	-104	ENSG00000284678.1	chr1:39801414:39817460:16047:-	LINC02811	long intergenic non-protein coding RNA 2811 [Source:HGNC Symbol;Acc:HGNC:54343]
chr1	39818516	39818640	peaks1303	3.60166	ENST00000641026.1	Promoter1-2k	ENST00000641026.1	-1118	ENSG00000284678.1	chr1:39801414:39817460:16047:-	LINC02811	long intergenic non-protein coding RNA 2811 [Source:HGNC Symbol;Acc:HGNC:54343]
chr1	39901800	39902105	peaks1304	5.54653	ENST00000372816.3,ENST00000372815.1,ENST00000397332.2	Promoter1k	ENST00000372815.1	-34	ENSG00000116990.11	chr1:39895426:39902256:6831:-	MYCL	MYCL proto-oncogene, bHLH transcription factor [Source:HGNC Symbol;Acc:HGNC:7555]
chr1	39902222	39902435	peaks1305	9.37434	ENST00000372816.3,ENST00000372815.1,ENST00000397332.2	Promoter1k	ENST00000397332.2	-316	ENSG00000116990.11	chr1:39895426:39902256:6831:-	MYCL	MYCL proto-oncogene, bHLH transcription factor [Source:HGNC Symbol;Acc:HGNC:7555]
chr1	39955002	39955203	peaks1306	15.64026	ENST00000420632.6,ENST00000372811.10,ENST00000372809.5	Promoter1k	ENST00000420632.6	-9	ENSG00000168389.18	chr1:39955112:39969968:14857:+	MFSD2A	major facilitator superfamily domain containing 2A [Source:HGNC Symbol;Acc:HGNC:25897]
chr1	39982092	39982245	peaks1307	10.53446	NA	Intergenic	ENST00000438210.1	19489	ENSG00000228477.1	chr1:39962680:39963404:725:+		ribosomal protein S2 (RPS2) pseudogene
chr1	40039757	40040823	peaks1308	54.81449	ENST00000372797.7,ENST00000372802.5,ENST00000372805.8,ENST00000372792.7,ENST00000372798.5,ENST00000340450.7	Promoter1k	ENST00000372802.5	50	ENSG00000131236.18	chr1:40040233:40072649:32417:+	CAP1	cyclase associated actin cytoskeleton regulatory protein 1 [Source:HGNC Symbol;Acc:HGNC:20040]
chr1	40097195	40097428	peaks1309	13.64855	ENST00000641471.1,ENST00000642050.2,ENST00000433473.8,ENST00000439754.6,ENST00000641319.1,ENST00000449045.7	Promoter1k	ENST00000449045.7	-52	ENSG00000131238.18	chr1:40072710:40097260:24551:-	PPT1	palmitoyl-protein thioesterase 1 [Source:HGNC Symbol;Acc:HGNC:9325]
chr1	40161203	40161615	peaks1310	11.89496	ENST00000372771.5	Promoter1k	ENST00000372771.5	22	ENSG00000117000.9	chr1:40161387:40240921:79535:+	RLF	RLF zinc finger [Source:HGNC Symbol;Acc:HGNC:10025]
chr1	40242014	40242370	peaks1311	8.99091	NA	Intergenic	ENST00000372766.4	-5745	ENSG00000188800.6	chr1:40245947:40251684:5738:+	TMCO2	transmembrane and coiled-coil domains 2 [Source:HGNC Symbol;Acc:HGNC:23312]
chr1	40257719	40258249	peaks1312	14.62398	ENST00000567508.2,ENST00000372759.4	Promoter1k	ENST00000567508.2	-13	ENSG00000259943.2	chr1:40256333:40257971:1639:-	ZMPSTE24-DT	ZMPSTE24 divergent transcript [Source:HGNC Symbol;Acc:HGNC:55402]
chr1	40315382	40315584	peaks1313	12.15754	ENST00000372748.8	Promoter1-2k	ENST00000372748.8	1803	ENSG00000049089.15	chr1:40300489:40317813:17325:-	COL9A2	collagen type IX alpha 2 chain [Source:HGNC Symbol;Acc:HGNC:2218]
chr1	40316021	40316149	peaks1314	2.86782	ENST00000372748.8	Promoter1-2k	ENST00000372748.8	1201	ENSG00000049089.15	chr1:40300489:40317813:17325:-	COL9A2	collagen type IX alpha 2 chain [Source:HGNC Symbol;Acc:HGNC:2218]
chr1	40316552	40316813	peaks1315	6.65270	ENST00000372748.8	Promoter1k	ENST00000372748.8	603	ENSG00000049089.15	chr1:40300489:40317813:17325:-	COL9A2	collagen type IX alpha 2 chain [Source:HGNC Symbol;Acc:HGNC:2218]
chr1	40373520	40373748	peaks1316	17.80186	ENST00000372718.8	Promoter1k	ENST00000372718.8	-93	ENSG00000084070.12	chr1:40344850:40423326:78477:+	SMAP2	small ArfGAP2 [Source:HGNC Symbol;Acc:HGNC:25082]
chr1	40531523	40531683	peaks1317	4.78300	ENST00000648542.1,ENST00000372699.8,ENST00000372696.3,ENST00000372697.7	Promoter1k	ENST00000648542.1	30	ENSG00000117010.17	chr1:40531573:40548167:16595:+	ZNF684	zinc finger protein 684 [Source:HGNC Symbol;Acc:HGNC:28418]
chr1	40626285	40626390	peaks1318	4.43223	ENST00000372684.8,ENST00000372683.1	3'UTR	ENST00000445825.1	-31985	ENSG00000233910.1	chr1:40593633:40594353:721:-	GTF2F2P2	general transcription factor IIF subunit 2 pseudogene 2 [Source:HGNC Symbol;Acc:HGNC:39092]
chr1	40646284	40646562	peaks1319	11.22085	ENST00000372683.1,ENST00000372684.8	Intron	ENST00000658681.1	-13425	ENSG00000287743.1	chr1:40659848:40667480:7633:+		novel transcript, antisense to RIMS3
chr1	40662926	40663091	peaks1320	7.44804	ENST00000372683.1,ENST00000372684.8	Promoter2-3k	ENST00000372683.1	2436	ENSG00000117016.10	chr1:40620680:40665682:45003:-	RIMS3	regulating synaptic membrane exocytosis 3 [Source:HGNC Symbol;Acc:HGNC:21292]
chr1	40665611	40665747	peaks1321	4.87507	ENST00000372683.1,ENST00000372684.8	Promoter1k	ENST00000372684.8	3	ENSG00000117016.10	chr1:40620680:40665682:45003:-	RIMS3	regulating synaptic membrane exocytosis 3 [Source:HGNC Symbol;Acc:HGNC:21292]
chr1	40691503	40691696	peaks1322	3.30089	ENST00000427410.6,ENST00000447388.8,ENST00000425457.6,ENST00000456393.6,ENST00000372654.5,ENST00000372653.5,ENST00000606277.2	Promoter1k	ENST00000427410.6	-89	ENSG00000066136.21	chr1:40691648:40771603:79956:+	NFYC	nuclear transcription factor Y subunit gamma [Source:HGNC Symbol;Acc:HGNC:7806]
chr1	40691854	40692322	peaks1323	30.91610	ENST00000427410.6,ENST00000447388.8,ENST00000425457.6,ENST00000456393.6,ENST00000372654.5,ENST00000372653.5,ENST00000606277.2	Promoter1k	ENST00000606277.2	-14	ENSG00000272145.2	chr1:40690380:40692074:1695:-	NFYC-AS1	NFYC antisense RNA 1 [Source:HGNC Symbol;Acc:HGNC:49451]
chr1	40703420	40703616	peaks1324	11.31646	ENST00000427410.6,ENST00000372654.5,ENST00000456393.6,ENST00000425457.6,ENST00000447388.8,ENST00000372653.5	Intron	ENST00000372652.5	-5839	ENSG00000066136.21	chr1:40691648:40771603:79956:+	NFYC	nuclear transcription factor Y subunit gamma [Source:HGNC Symbol;Acc:HGNC:7806]
chr1	40783231	40783561	peaks1325	6.28295	ENST00000347132.10,ENST00000509682.6	Promoter1k	ENST00000347132.10	-391	ENSG00000117013.17	chr1:40783787:40840452:56666:+	KCNQ4	potassium voltage-gated channel subfamily Q member 4 [Source:HGNC Symbol;Acc:HGNC:6298]
chr1	40802448	40802562	peaks1326	2.71202	ENST00000477493.3	Promoter2-3k	ENST00000477493.3	-2341	ENSG00000264582.2	chr1:40804846:40805141:296:+	RN7SL326P	RNA, 7SL, cytoplasmic 326, pseudogene [Source:HGNC Symbol;Acc:HGNC:46342]
chr1	40818743	40819026	peaks1327	4.08846	ENST00000509682.6,ENST00000347132.10	Intron	ENST00000477493.3	14039	ENSG00000264582.2	chr1:40804846:40805141:296:+	RN7SL326P	RNA, 7SL, cytoplasmic 326, pseudogene [Source:HGNC Symbol;Acc:HGNC:46342]
chr1	40838443	40838658	peaks1328	2.47860	ENST00000347132.10	3'UTR	ENST00000372638.4	23812	ENSG00000179862.7	chr1:40861054:40862363:1310:-	CITED4	Cbp/p300 interacting transactivator with Glu/Asp rich carboxy-terminal domain 4 [Source:HGNC Symbol;Acc:HGNC:18696]
chr1	40847524	40847634	peaks1329	4.16969	NA	Intergenic	ENST00000372638.4	14784	ENSG00000179862.7	chr1:40861054:40862363:1310:-	CITED4	Cbp/p300 interacting transactivator with Glu/Asp rich carboxy-terminal domain 4 [Source:HGNC Symbol;Acc:HGNC:18696]
chr1	40849715	40849818	peaks1330	2.66746	NA	Intergenic	ENST00000372638.4	12596	ENSG00000179862.7	chr1:40861054:40862363:1310:-	CITED4	Cbp/p300 interacting transactivator with Glu/Asp rich carboxy-terminal domain 4 [Source:HGNC Symbol;Acc:HGNC:18696]
chr1	40862179	40862686	peaks1331	43.21921	ENST00000372638.4	Promoter1k	ENST00000372638.4	-70	ENSG00000179862.7	chr1:40861054:40862363:1310:-	CITED4	Cbp/p300 interacting transactivator with Glu/Asp rich carboxy-terminal domain 4 [Source:HGNC Symbol;Acc:HGNC:18696]
chr1	40864097	40864297	peaks1332	13.08837	ENST00000414199.1	Promoter1k	ENST00000414199.1	283	ENSG00000229528.1	chr1:40863914:40876670:12757:+		novel transcript
chr1	40866460	40866620	peaks1333	11.39454	ENST00000414199.1	Promoter2-3k	ENST00000414199.1	2626	ENSG00000229528.1	chr1:40863914:40876670:12757:+		novel transcript
chr1	40875806	40875937	peaks1334	3.82810	ENST00000414199.1	Intron	ENST00000414199.1	11958	ENSG00000229528.1	chr1:40863914:40876670:12757:+		novel transcript
chr1	40877782	40877996	peaks1335	16.86468	NA	Intergenic	ENST00000414199.1	13975	ENSG00000229528.1	chr1:40863914:40876670:12757:+		novel transcript
chr1	40879575	40879744	peaks1336	33.10038	NA	Intergenic	ENST00000414199.1	15746	ENSG00000229528.1	chr1:40863914:40876670:12757:+		novel transcript
chr1	40890456	40890684	peaks1337	3.01798	NA	Intergenic	ENST00000414199.1	26656	ENSG00000229528.1	chr1:40863914:40876670:12757:+		novel transcript
chr1	40898718	40898861	peaks1338	6.07344	NA	Intergenic	ENST00000414199.1	34876	ENSG00000229528.1	chr1:40863914:40876670:12757:+		novel transcript
chr1	40901892	40902175	peaks1339	23.75233	NA	Intergenic	ENST00000653821.1	-37260	ENSG00000286668.1	chr1:40939294:40945524:6231:+		novel transcript
chr1	40919445	40919761	peaks1340	15.60636	NA	Intergenic	ENST00000653821.1	-19691	ENSG00000286668.1	chr1:40939294:40945524:6231:+		novel transcript
chr1	40967596	40967726	peaks1341	4.06472	NA	Intergenic	ENST00000650070.2	-12035	ENSG00000171793.17	chr1:40979300:41012565:33266:+	CTPS1	CTP synthase 1 [Source:HGNC Symbol;Acc:HGNC:2519]
chr1	40979379	40980007	peaks1342	54.30928	ENST00000650070.2,ENST00000649864.1,ENST00000463285.7,ENST00000649124.2,ENST00000696070.1,ENST00000470271.6	Promoter1k	ENST00000650070.2	-3	ENSG00000171793.17	chr1:40979300:41012565:33266:+	CTPS1	CTP synthase 1 [Source:HGNC Symbol;Acc:HGNC:2519]
chr1	40997766	40998139	peaks1343	17.04404	ENST00000696070.1,ENST00000372616.1,ENST00000649215.1,ENST00000463285.7,ENST00000649864.1,ENST00000650070.2,ENST00000470271.6,ENST00000649124.2	Intron	ENST00000649215.1	9434	ENSG00000171793.17	chr1:40979300:41012565:33266:+	CTPS1	CTP synthase 1 [Source:HGNC Symbol;Acc:HGNC:2519]
chr1	41003763	41004035	peaks1344	12.57606	ENST00000463285.7	Exon	ENST00000626479.1	-10691	ENSG00000281207.1	chr1:41014590:41043890:29301:+	SLFNL1-AS1	SLFNL1 antisense RNA 1 [Source:HGNC Symbol;Acc:HGNC:44126]
chr1	41007465	41007608	peaks1345	8.45623	ENST00000650070.2,ENST00000470271.6,ENST00000696070.1,ENST00000649215.1,ENST00000649864.1,ENST00000372616.1,ENST00000649124.2	Exon	ENST00000626479.1	-7053	ENSG00000281207.1	chr1:41014590:41043890:29301:+	SLFNL1-AS1	SLFNL1 antisense RNA 1 [Source:HGNC Symbol;Acc:HGNC:44126]
chr1	41109727	41109841	peaks1346	4.68959	ENST00000695336.1,ENST00000372596.5,ENST00000372597.5,ENST00000372595.5,ENST00000695335.1,ENST00000337495.9,ENST00000326197.11,ENST00000456518.3	Intron	ENST00000401064.3	11146	ENSG00000215893.3	chr1:41098638:41099136:499:+	RPL23AP17	ribosomal protein L23a pseudogene 17 [Source:HGNC Symbol;Acc:HGNC:35904]
chr1	41110097	41110282	peaks1347	13.47295	ENST00000695336.1,ENST00000372596.5,ENST00000372597.5,ENST00000372595.5,ENST00000695335.1,ENST00000337495.9,ENST00000326197.11,ENST00000456518.3	Intron	ENST00000401064.3	11552	ENSG00000215893.3	chr1:41098638:41099136:499:+	RPL23AP17	ribosomal protein L23a pseudogene 17 [Source:HGNC Symbol;Acc:HGNC:35904]
chr1	41203583	41203682	peaks1348	3.32500	ENST00000372597.5,ENST00000337495.9,ENST00000695335.1,ENST00000372596.5	Intron	ENST00000695336.1	-17431	ENSG00000010803.17	chr1:41027202:41242306:215105:-	SCMH1	Scm polycomb group protein homolog 1 [Source:HGNC Symbol;Acc:HGNC:19003]
chr1	41241872	41242169	peaks1349	2.91124	ENST00000657314.1,ENST00000337495.9,ENST00000372596.5,ENST00000372597.5,ENST00000695335.1,ENST00000670398.1,ENST00000445073.1	Promoter1k	ENST00000337495.9	89	ENSG00000010803.17	chr1:41027202:41242306:215105:-	SCMH1	Scm polycomb group protein homolog 1 [Source:HGNC Symbol;Acc:HGNC:19003]
chr1	41322445	41322561	peaks1350	4.64524	ENST00000657314.1	Intron	ENST00000662236.2	-16355	ENSG00000291157.1	chr1:41302911:41306148:3238:-		novel transcript
chr1	41353853	41354091	peaks1351	41.59668	NA	Intergenic	ENST00000641094.2	-7959	ENSG00000204060.8	chr1:41361922:41383590:21669:+	FOXO6	forkhead box O6 [Source:HGNC Symbol;Acc:HGNC:24814]
chr1	41361010	41361443	peaks1352	44.99968	ENST00000641094.2	Promoter1k	ENST00000641094.2	-704	ENSG00000204060.8	chr1:41361922:41383590:21669:+	FOXO6	forkhead box O6 [Source:HGNC Symbol;Acc:HGNC:24814]
chr1	41381293	41381461	peaks1353	9.73953	ENST00000641094.2,ENST00000686812.1	Intron	ENST00000429109.1	-5708	ENSG00000229901.1	chr1:41375004:41375669:666:-	FOXO6-AS1	FOXO6 antisense RNA 1 [Source:HGNC Symbol;Acc:HGNC:41066]
chr1	41396129	41396307	peaks1354	2.17986	NA	Intergenic	ENST00000429109.1	-20549	ENSG00000229901.1	chr1:41375004:41375669:666:-	FOXO6-AS1	FOXO6 antisense RNA 1 [Source:HGNC Symbol;Acc:HGNC:41066]
chr1	41424187	41424876	peaks1355	10.21346	NA	Intergenic	ENST00000516754.1	42496	ENSG00000252563.1	chr1:41466937:41467028:92:-	RNA5SP45	RNA, 5S ribosomal pseudogene 45 [Source:HGNC Symbol;Acc:HGNC:42821]
chr1	41432815	41433224	peaks1356	29.90952	NA	Intergenic	ENST00000516754.1	34008	ENSG00000252563.1	chr1:41466937:41467028:92:-	RNA5SP45	RNA, 5S ribosomal pseudogene 45 [Source:HGNC Symbol;Acc:HGNC:42821]
chr1	41482527	41482786	peaks1357	3.90043	ENST00000372587.5	Promoter1-2k	ENST00000372587.5	2026	ENSG00000127129.10	chr1:41478775:41484683:5909:-	EDN2	endothelin 2 [Source:HGNC Symbol;Acc:HGNC:3177]
chr1	41484521	41484714	peaks1358	3.92087	ENST00000372587.5	Promoter1k	ENST00000372587.5	65	ENSG00000127129.10	chr1:41478775:41484683:5909:-	EDN2	endothelin 2 [Source:HGNC Symbol;Acc:HGNC:3177]
chr1	41491002	41491288	peaks1359	9.60730	NA	Intergenic	ENST00000372587.5	-6462	ENSG00000127129.10	chr1:41478775:41484683:5909:-	EDN2	endothelin 2 [Source:HGNC Symbol;Acc:HGNC:3177]
chr1	41493184	41493355	peaks1360	20.51928	NA	Intergenic	ENST00000372587.5	-8587	ENSG00000127129.10	chr1:41478775:41484683:5909:-	EDN2	endothelin 2 [Source:HGNC Symbol;Acc:HGNC:3177]
chr1	41496326	41496558	peaks1361	18.31858	NA	Intergenic	ENST00000372587.5	-11759	ENSG00000127129.10	chr1:41478775:41484683:5909:-	EDN2	endothelin 2 [Source:HGNC Symbol;Acc:HGNC:3177]
chr1	41498947	41499091	peaks1362	2.41142	NA	Intergenic	ENST00000372587.5	-14336	ENSG00000127129.10	chr1:41478775:41484683:5909:-	EDN2	endothelin 2 [Source:HGNC Symbol;Acc:HGNC:3177]
chr1	41501729	41501907	peaks1363	8.78337	NA	Intergenic	ENST00000372587.5	-17135	ENSG00000127129.10	chr1:41478775:41484683:5909:-	EDN2	endothelin 2 [Source:HGNC Symbol;Acc:HGNC:3177]
chr1	41504166	41504707	peaks1364	87.40649	NA	Intergenic	ENST00000372587.5	-19754	ENSG00000127129.10	chr1:41478775:41484683:5909:-	EDN2	endothelin 2 [Source:HGNC Symbol;Acc:HGNC:3177]
chr1	41514410	41514628	peaks1365	19.83867	ENST00000372584.5,ENST00000372583.6,ENST00000643665.1	Intron	ENST00000440249.1	-20924	ENSG00000230881.1	chr1:41535443:41535868:426:+		novel transcript
chr1	41526354	41526495	peaks1366	1.56272	ENST00000372583.6,ENST00000643665.1,ENST00000372584.5	Intron	ENST00000440249.1	-9018	ENSG00000230881.1	chr1:41535443:41535868:426:+		novel transcript
chr1	41621098	41621256	peaks1367	7.27720	ENST00000643665.1,ENST00000372584.5,ENST00000372583.6,ENST00000646142.1	Intron	ENST00000646142.1	7639	ENSG00000284895.1	chr1:41585306:41628816:43511:-		novel protein
chr1	41627075	41627255	peaks1368	18.15340	ENST00000646142.1	Promoter1-2k	ENST00000646142.1	1651	ENSG00000284895.1	chr1:41585306:41628816:43511:-		novel protein
chr1	41656323	41656437	peaks1369	3.22237	ENST00000643665.1,ENST00000372584.5,ENST00000372583.6	Intron	ENST00000643665.1	5945	ENSG00000127124.16	chr1:41506365:42035925:529561:-	HIVEP3	HIVEP zinc finger 3 [Source:HGNC Symbol;Acc:HGNC:13561]
chr1	41662125	41662359	peaks1370	5.78793	ENST00000643665.1	Promoter1k	ENST00000643665.1	83	ENSG00000127124.16	chr1:41506365:42035925:529561:-	HIVEP3	HIVEP zinc finger 3 [Source:HGNC Symbol;Acc:HGNC:13561]
chr1	41672211	41672467	peaks1371	12.38087	ENST00000372584.5,ENST00000372583.6	Intron	ENST00000643665.1	-10014	ENSG00000127124.16	chr1:41506365:42035925:529561:-	HIVEP3	HIVEP zinc finger 3 [Source:HGNC Symbol;Acc:HGNC:13561]
chr1	41678455	41678793	peaks1372	29.53817	ENST00000372584.5,ENST00000372583.6	Intron	ENST00000643665.1	-16299	ENSG00000127124.16	chr1:41506365:42035925:529561:-	HIVEP3	HIVEP zinc finger 3 [Source:HGNC Symbol;Acc:HGNC:13561]
chr1	41684141	41684493	peaks1373	7.89069	ENST00000372584.5,ENST00000372583.6	Intron	ENST00000643665.1	-21992	ENSG00000127124.16	chr1:41506365:42035925:529561:-	HIVEP3	HIVEP zinc finger 3 [Source:HGNC Symbol;Acc:HGNC:13561]
chr1	41701088	41701267	peaks1374	25.52671	ENST00000372584.5,ENST00000372583.6	Intron	ENST00000643665.1	-38853	ENSG00000127124.16	chr1:41506365:42035925:529561:-	HIVEP3	HIVEP zinc finger 3 [Source:HGNC Symbol;Acc:HGNC:13561]
chr1	41739816	41739978	peaks1375	2.74862	ENST00000372584.5,ENST00000372583.6	Intron	ENST00000643665.1	-77572	ENSG00000127124.16	chr1:41506365:42035925:529561:-	HIVEP3	HIVEP zinc finger 3 [Source:HGNC Symbol;Acc:HGNC:13561]
chr1	41783244	41783548	peaks1376	7.27720	ENST00000372584.5,ENST00000372583.6	Intron	ENST00000643665.1	-121071	ENSG00000127124.16	chr1:41506365:42035925:529561:-	HIVEP3	HIVEP zinc finger 3 [Source:HGNC Symbol;Acc:HGNC:13561]
chr1	41823626	41823762	peaks1377	8.81173	ENST00000372584.5,ENST00000372583.6	Intron	ENST00000372584.5	95013	ENSG00000127124.16	chr1:41506365:42035925:529561:-	HIVEP3	HIVEP zinc finger 3 [Source:HGNC Symbol;Acc:HGNC:13561]
chr1	41841073	41841190	peaks1378	8.64101	ENST00000372584.5,ENST00000372583.6	Intron	ENST00000372584.5	77575	ENSG00000127124.16	chr1:41506365:42035925:529561:-	HIVEP3	HIVEP zinc finger 3 [Source:HGNC Symbol;Acc:HGNC:13561]
chr1	41850118	41850303	peaks1379	19.63473	ENST00000372584.5,ENST00000372583.6	Intron	ENST00000372584.5	68496	ENSG00000127124.16	chr1:41506365:42035925:529561:-	HIVEP3	HIVEP zinc finger 3 [Source:HGNC Symbol;Acc:HGNC:13561]
chr1	41880338	41880506	peaks1380	8.17294	ENST00000372584.5,ENST00000372583.6	Intron	ENST00000372584.5	38285	ENSG00000127124.16	chr1:41506365:42035925:529561:-	HIVEP3	HIVEP zinc finger 3 [Source:HGNC Symbol;Acc:HGNC:13561]
chr1	41888703	41889283	peaks1381	36.38709	ENST00000372584.5,ENST00000372583.6	Intron	ENST00000372584.5	29714	ENSG00000127124.16	chr1:41506365:42035925:529561:-	HIVEP3	HIVEP zinc finger 3 [Source:HGNC Symbol;Acc:HGNC:13561]
chr1	41900767	41900867	peaks1382	4.96530	ENST00000372584.5,ENST00000372583.6	Intron	ENST00000372584.5	17890	ENSG00000127124.16	chr1:41506365:42035925:529561:-	HIVEP3	HIVEP zinc finger 3 [Source:HGNC Symbol;Acc:HGNC:13561]
chr1	41902248	41902469	peaks1383	36.50549	ENST00000372584.5,ENST00000372583.6	Intron	ENST00000372584.5	16348	ENSG00000127124.16	chr1:41506365:42035925:529561:-	HIVEP3	HIVEP zinc finger 3 [Source:HGNC Symbol;Acc:HGNC:13561]
chr1	41914128	41914258	peaks1384	2.58878	ENST00000372584.5,ENST00000372583.6	Intron	ENST00000372584.5	4514	ENSG00000127124.16	chr1:41506365:42035925:529561:-	HIVEP3	HIVEP zinc finger 3 [Source:HGNC Symbol;Acc:HGNC:13561]
chr1	41919982	41920365	peaks1385	23.33004	ENST00000372584.5,ENST00000372583.6	Promoter1-2k	ENST00000372583.6	-1252	ENSG00000127124.16	chr1:41506365:42035925:529561:-	HIVEP3	HIVEP zinc finger 3 [Source:HGNC Symbol;Acc:HGNC:13561]
chr1	41946051	41946358	peaks1386	18.59825	NA	Intergenic	ENST00000372583.6	-27283	ENSG00000127124.16	chr1:41506365:42035925:529561:-	HIVEP3	HIVEP zinc finger 3 [Source:HGNC Symbol;Acc:HGNC:13561]
chr1	41954508	41954897	peaks1387	8.58566	NA	Intergenic	ENST00000372583.6	-35781	ENSG00000127124.16	chr1:41506365:42035925:529561:-	HIVEP3	HIVEP zinc finger 3 [Source:HGNC Symbol;Acc:HGNC:13561]
chr1	41955528	41955833	peaks1388	65.31368	NA	Intergenic	ENST00000372583.6	-36759	ENSG00000127124.16	chr1:41506365:42035925:529561:-	HIVEP3	HIVEP zinc finger 3 [Source:HGNC Symbol;Acc:HGNC:13561]
chr1	42035704	42036180	peaks1389	25.80668	ENST00000670076.1	Promoter1k	ENST00000670076.1	-201	ENSG00000287587.1	chr1:42036143:42051784:15642:+		novel transcript
chr1	42162071	42162479	peaks1390	15.10514	ENST00000357001.3	Promoter2-3k	ENST00000357001.3	2470	ENSG00000197273.4	chr1:42162690:42164745:2056:-	GUCA2A	guanylate cyclase activator 2A [Source:HGNC Symbol;Acc:HGNC:4682]
chr1	42175460	42175746	peaks1391	6.36940	NA	Intergenic	ENST00000357001.3	-10858	ENSG00000197273.4	chr1:42162690:42164745:2056:-	GUCA2A	guanylate cyclase activator 2A [Source:HGNC Symbol;Acc:HGNC:4682]
chr1	42211387	42211617	peaks1392	9.10254	ENST00000545068.5,ENST00000372572.5,ENST00000372573.5,ENST00000361346.6,ENST00000361776.5	Intron	ENST00000372571.5	-21693	ENSG00000198815.9	chr1:42176539:42335877:159339:-	FOXJ3	forkhead box J3 [Source:HGNC Symbol;Acc:HGNC:29178]
chr1	42241498	42241885	peaks1393	19.67058	ENST00000361346.6,ENST00000372573.5,ENST00000545068.5,ENST00000372572.5,ENST00000361776.5	Intron	ENST00000372571.5	-51883	ENSG00000198815.9	chr1:42176539:42335877:159339:-	FOXJ3	forkhead box J3 [Source:HGNC Symbol;Acc:HGNC:29178]
chr1	42334901	42335640	peaks1394	11.91861	ENST00000372572.5,ENST00000361776.5,ENST00000361346.6,ENST00000372573.5	Promoter1k	ENST00000361346.6	-36	ENSG00000198815.9	chr1:42176539:42335877:159339:-	FOXJ3	forkhead box J3 [Source:HGNC Symbol;Acc:HGNC:29178]
chr1	42456294	42456865	peaks1395	8.84046	ENST00000372565.8,ENST00000372562.1,ENST00000372560.3,ENST00000372561.4,ENST00000372556.3	Promoter1k	ENST00000372556.3	19	ENSG00000127125.9	chr1:42456117:42473385:17269:+	PPCS	phosphopantothenoylcysteine synthetase [Source:HGNC Symbol;Acc:HGNC:25686]
chr1	42463000	42463342	peaks1396	78.95116	ENST00000654683.1,ENST00000667205.1,ENST00000657597.2,ENST00000655164.1,ENST00000667947.1,ENST00000660083.1,ENST00000668663.1,ENST00000671281.1,ENST00000655845.1,ENST00000664805.1,ENST00000655447.1,ENST00000661864.1,ENST00000665176.1	Promoter1k	ENST00000654683.1	-50	ENSG00000186409.19	chr1:42463221:42657190:193970:+	CCDC30	coiled-coil domain containing 30 [Source:HGNC Symbol;Acc:HGNC:26103]
chr1	42658070	42658589	peaks1397	16.56411	ENST00000677900.1,ENST00000372550.6,ENST00000676675.1,ENST00000304979.8,ENST00000678803.1,ENST00000678333.1,ENST00000440068.6,ENST00000679245.1,ENST00000677356.1,ENST00000678308.1	Promoter1k	ENST00000677900.1,ENST00000372550.6	-5	ENSG00000171960.12	chr1:42658335:42676758:18424:+	PPIH	peptidylprolyl isomerase H [Source:HGNC Symbol;Acc:HGNC:14651]
chr1	42682141	42682475	peaks1398	34.19891	ENST00000667389.1,ENST00000649886.1,ENST00000321358.12	Promoter1k	ENST00000321358.12	-110	ENSG00000065978.19	chr1:42682418:42703805:21388:+	YBX1	Y-box binding protein 1 [Source:HGNC Symbol;Acc:HGNC:8014]
chr1	42683015	42683124	peaks1399	4.41655	ENST00000649886.1,ENST00000321358.12	Promoter1k	ENST00000321358.12	652	ENSG00000065978.19	chr1:42682418:42703805:21388:+	YBX1	Y-box binding protein 1 [Source:HGNC Symbol;Acc:HGNC:8014]
chr1	42741491	42741620	peaks1400	6.48803	ENST00000372539.3,ENST00000296387.6,ENST00000539749.5	Promoter1-2k	ENST00000539749.5	-1302	ENSG00000164007.11	chr1:42733093:42740254:7162:-	CLDN19	claudin 19 [Source:HGNC Symbol;Acc:HGNC:2040]
chr1	42766906	42767290	peaks1401	32.03202	ENST00000236040.8,ENST00000296388.10,ENST00000397054.7,ENST00000372525.7,ENST00000603943.6	Promoter1k	ENST00000397054.7	-14	ENSG00000117385.16	chr1:42746335:42767084:20750:-	P3H1	prolyl 3-hydroxylase 1 [Source:HGNC Symbol;Acc:HGNC:19316]
chr1	42816924	42817489	peaks1402	63.38040	ENST00000372522.5,ENST00000372517.8,ENST00000372521.9	Promoter1k	ENST00000372517.8	85	ENSG00000164010.15	chr1:42817122:42844991:27870:+	ERMAP	erythroblast membrane associated protein (Scianna blood group) [Source:HGNC Symbol;Acc:HGNC:15743]
chr1	42846434	42846621	peaks1403	3.98358	ENST00000659750.1,ENST00000372502.5,ENST00000372508.7,ENST00000651192.1,ENST00000372507.5,ENST00000372506.5,ENST00000372504.5	Promoter1k	ENST00000372502.5	-45	ENSG00000164011.18	chr1:42846573:42852477:5905:+	ZNF691	zinc finger protein 691 [Source:HGNC Symbol;Acc:HGNC:28028]
chr1	42924194	42924705	peaks1404	32.10723	ENST00000691915.1	Promoter1k	ENST00000691915.1	-10	ENSG00000288955.1	chr1:42924460:42925849:1390:+		novel transcript, antisense to SLC2A1
chr1	42931141	42931252	peaks1405	5.13961	ENST00000674765.1,ENST00000426263.10	Exon	ENST00000691915.1	6737	ENSG00000288955.1	chr1:42924460:42925849:1390:+		novel transcript, antisense to SLC2A1
chr1	42931993	42932448	peaks1406	33.93815	ENST00000426263.10,ENST00000674765.1	Intron	ENST00000691915.1	7761	ENSG00000288955.1	chr1:42924460:42925849:1390:+		novel transcript, antisense to SLC2A1
chr1	42937340	42937541	peaks1407	17.54746	ENST00000426263.10,ENST00000674765.1	Intron	ENST00000691915.1	12981	ENSG00000288955.1	chr1:42924460:42925849:1390:+		novel transcript, antisense to SLC2A1
chr1	42941150	42941355	peaks1408	15.97630	ENST00000426263.10,ENST00000674765.1	Intron	ENST00000639582.1	11388	ENSG00000284138.1	chr1:42952202:42952641:440:-	ATP6V0CP4	ATPase H+ transporting V0 subunit c pseudogene 4 [Source:HGNC Symbol;Acc:HGNC:40002]
chr1	42943245	42943517	peaks1409	22.42886	ENST00000674765.1,ENST00000426263.10	Exon	ENST00000639582.1	9260	ENSG00000284138.1	chr1:42952202:42952641:440:-	ATP6V0CP4	ATPase H+ transporting V0 subunit c pseudogene 4 [Source:HGNC Symbol;Acc:HGNC:40002]
chr1	42958795	42959162	peaks1410	105.46253	ENST00000674765.1,ENST00000460369.3,ENST00000426263.10,ENST00000431759.6,ENST00000653200.1,ENST00000664148.1	Promoter1k	ENST00000431759.6	-70	ENSG00000227533.7	chr1:42959049:42996814:37766:+	SLC2A1-DT	SLC2A1 divergent transcript [Source:HGNC Symbol;Acc:HGNC:44187]
chr1	42967168	42967446	peaks1411	15.50590	ENST00000431759.6,ENST00000653200.1,ENST00000664148.1	Intron	ENST00000640492.1	-5443	ENSG00000283973.2	chr1:42959065:42961864:2800:-		novel transcript
chr1	42999389	42999515	peaks1412	2.74862	NA	Intergenic	ENST00000384526.1	8014	ENSG00000207256.1	chr1:42991438:42991544:107:+	RNU6-880P	RNA, U6 small nuclear 880, pseudogene [Source:HGNC Symbol;Acc:HGNC:47843]
chr1	43008562	43008918	peaks1413	14.83038	NA	Intergenic	ENST00000636464.1	14897	ENSG00000283136.1	chr1:43023549:43023637:89:-	U6	U6 spliceosomal RNA [Source:RFAM;Acc:RF00026]
chr1	43057595	43057796	peaks1414	2.51425	NA	Intergenic	ENST00000636464.1	-34059	ENSG00000283136.1	chr1:43023549:43023637:89:-	U6	U6 spliceosomal RNA [Source:RFAM;Acc:RF00026]
chr1	43172582	43172724	peaks1415	9.37889	ENST00000635723.1,ENST00000236051.3,ENST00000528956.5,ENST00000610710.4,ENST00000372492.9,ENST00000431635.6	Promoter1k	ENST00000431635.6	-83	ENSG00000117395.13	chr1:43164175:43270936:106762:-	EBNA1BP2	EBNA1 binding protein 2 [Source:HGNC Symbol;Acc:HGNC:15531]
chr1	43206906	43207037	peaks1416	5.78927	ENST00000528956.5,ENST00000372492.9,ENST00000610710.4	Exon	ENST00000362370.1	10555	ENSG00000199240.1	chr1:43196417:43196536:120:+	RNA5SP46	RNA, 5S ribosomal pseudogene 46 [Source:HGNC Symbol;Acc:HGNC:42822]
chr1	43285622	43285920	peaks1417	18.50134	ENST00000523677.6,ENST00000423420.1	Promoter1k	ENST00000423420.1	-154	ENSG00000253313.6	chr1:43281877:43285617:3741:-	C1orf210	chromosome 1 open reading frame 210 [Source:HGNC Symbol;Acc:HGNC:28755]
chr1	43348876	43349643	peaks1418	142.55637	ENST00000671634.1	Promoter1k	ENST00000671634.1	-416	ENSG00000287113.1	chr1:43348288:43348844:557:-		novel transcript, antisense to MPL
chr1	43358701	43358948	peaks1419	21.38862	ENST00000424948.2,ENST00000310955.11,ENST00000372462.1	Promoter1k	ENST00000424948.2	-149	ENSG00000234694.2	chr1:43354684:43358676:3993:-	CDC20-DT	CDC20 divergent transcript [Source:HGNC Symbol;Acc:HGNC:55681]
chr1	43367699	43367943	peaks1420	15.09502	ENST00000621943.4,ENST00000372458.8,ENST00000413844.3,ENST00000686069.2	Promoter1k	ENST00000621943.4	-83	ENSG00000066322.15	chr1:43363398:43368074:4677:-	ELOVL1	ELOVL fatty acid elongase 1 [Source:HGNC Symbol;Acc:HGNC:14418]
chr1	43368102	43368419	peaks1421	8.11703	ENST00000621943.4,ENST00000372458.8,ENST00000413844.3,ENST00000686069.2	Promoter1k	ENST00000686069.2	81	ENSG00000288772.2	chr1:43368180:43368609:430:+		novel transcript
chr1	43389868	43390121	peaks1422	8.47808	ENST00000372455.4,ENST00000372457.9,ENST00000290663.10,ENST00000372450.8,ENST00000562955.2,ENST00000634258.3	Promoter1k	ENST00000634258.3	96	ENSG00000198198.17	chr1:43389882:43454247:64366:+	SZT2	SZT2 subunit of KICSTOR complex [Source:HGNC Symbol;Acc:HGNC:29040]
chr1	43423325	43424153	peaks1423	61.74945	ENST00000562955.2,ENST00000634258.3	Intron	ENST00000615179.1	-24800	ENSG00000274975.1	chr1:43448539:43448611:73:+	MIR6735	microRNA 6735 [Source:HGNC Symbol;Acc:HGNC:50126]
chr1	43453393	43453970	peaks1424	5.72999	ENST00000372434.5,ENST00000486909.1,ENST00000444386.1,ENST00000372430.9,ENST00000372432.5,ENST00000583037.5	Promoter1k	ENST00000372434.5	143	ENSG00000178922.18	chr1:43450989:43453989:3001:-	HYI	hydroxypyruvate isomerase (putative) [Source:HGNC Symbol;Acc:HGNC:26948]
chr1	43472556	43472681	peaks1425	11.78393	NA	Intergenic	ENST00000583037.5	-18630	ENSG00000178922.18	chr1:43450989:43453989:3001:-	HYI	hydroxypyruvate isomerase (putative) [Source:HGNC Symbol;Acc:HGNC:26948]
chr1	43472917	43473131	peaks1426	72.87701	NA	Intergenic	ENST00000583037.5	-19035	ENSG00000178922.18	chr1:43450989:43453989:3001:-	HYI	hydroxypyruvate isomerase (putative) [Source:HGNC Symbol;Acc:HGNC:26948]
chr1	43475704	43475847	peaks1427	11.55257	NA	Intergenic	ENST00000583037.5	-21787	ENSG00000178922.18	chr1:43450989:43453989:3001:-	HYI	hydroxypyruvate isomerase (putative) [Source:HGNC Symbol;Acc:HGNC:26948]
chr1	43529309	43529424	peaks1428	9.83302	ENST00000617451.4,ENST00000359947.9,ENST00000438120.5	Promoter1-2k	ENST00000617451.4	-1509	ENSG00000142949.17	chr1:43525187:43623666:98480:+	PTPRF	protein tyrosine phosphatase receptor type F [Source:HGNC Symbol;Acc:HGNC:9670]
chr1	43530745	43531311	peaks1429	6.60989	ENST00000617451.4,ENST00000359947.9,ENST00000438120.5	Promoter1k	ENST00000438120.5	138	ENSG00000142949.17	chr1:43525187:43623666:98480:+	PTPRF	protein tyrosine phosphatase receptor type F [Source:HGNC Symbol;Acc:HGNC:9670]
chr1	43550056	43550256	peaks1430	4.79492	ENST00000359947.9,ENST00000617451.4,ENST00000438120.5	Intron	ENST00000438120.5	19266	ENSG00000142949.17	chr1:43525187:43623666:98480:+	PTPRF	protein tyrosine phosphatase receptor type F [Source:HGNC Symbol;Acc:HGNC:9670]
chr1	43582284	43582535	peaks1431	5.82859	ENST00000438120.5,ENST00000359947.9	Intron	ENST00000438120.5	51520	ENSG00000142949.17	chr1:43525187:43623666:98480:+	PTPRF	protein tyrosine phosphatase receptor type F [Source:HGNC Symbol;Acc:HGNC:9670]
chr1	43591660	43591811	peaks1432	4.54073	ENST00000438120.5,ENST00000359947.9	Intron	ENST00000645057.1,ENST00000372396.4	-58413	ENSG00000066135.13,ENSG00000284989.1	chr1:43650149:43705518:55370:+,chr1:43650149:43931014:280866:+	KDM4A,	lysine demethylase 4A [Source:HGNC Symbol;Acc:HGNC:22978],novel transcript
chr1	43592134	43592334	peaks1433	4.46146	ENST00000438120.5,ENST00000359947.9	Intron	ENST00000645057.1,ENST00000372396.4	-57915	ENSG00000066135.13,ENSG00000284989.1	chr1:43650149:43705518:55370:+,chr1:43650149:43931014:280866:+	KDM4A,	lysine demethylase 4A [Source:HGNC Symbol;Acc:HGNC:22978],novel transcript
chr1	43593254	43593365	peaks1434	1.77772	ENST00000438120.5,ENST00000359947.9	Intron	ENST00000645057.1,ENST00000372396.4	-56839	ENSG00000066135.13,ENSG00000284989.1	chr1:43650149:43705518:55370:+,chr1:43650149:43931014:280866:+	KDM4A,	lysine demethylase 4A [Source:HGNC Symbol;Acc:HGNC:22978],novel transcript
chr1	43649844	43650541	peaks1435	103.94514	ENST00000645057.1,ENST00000372396.4	Promoter1k	ENST00000645057.1,ENST00000372396.4	44	ENSG00000066135.13,ENSG00000284989.1	chr1:43650149:43705518:55370:+,chr1:43650149:43931014:280866:+	KDM4A,	lysine demethylase 4A [Source:HGNC Symbol;Acc:HGNC:22978],novel transcript
chr1	43707165	43707856	peaks1436	90.35551	ENST00000663424.1,ENST00000659644.2,ENST00000439057.6,ENST00000372372.7,ENST00000361400.9,ENST00000330208.6,ENST00000335430.10,ENST00000545417.5,ENST00000372374.7,ENST00000643252.1,ENST00000647237.1,ENST00000642331.1,ENST00000347631.8,ENST00000361392.9,ENST00000353126.8,ENST00000642934.1,ENST00000351035.8,ENST00000646971.1,ENST00000647148.1,ENST00000262915.8,ENST00000484868.2,ENST00000361746.9,EN…	Promoter1k	ENST00000372372.7	-16	ENSG00000126091.21	chr1:43705824:43931165:225342:+	ST3GAL3	ST3 beta-galactoside alpha-2,3-sialyltransferase 3 [Source:HGNC Symbol;Acc:HGNC:10866]
chr1	43747810	43747957	peaks1437	3.32500	ENST00000484868.2,ENST00000643252.1,ENST00000372369.5,ENST00000531451.5,ENST00000330208.6,ENST00000531816.1,ENST00000361746.9,ENST00000372365.5,ENST00000647148.1,ENST00000372368.7,ENST00000372374.7,ENST00000645057.1,ENST00000361400.9,ENST00000642934.1,ENST00000644195.1,ENST00000353126.8,ENST00000351035.8,ENST00000347631.8,ENST00000531993.6,ENST00000647237.1,ENST00000372362.6,ENST00000645034.1,ENS…	Intron	ENST00000427515.2	4413	ENSG00000233674.2	chr1:43743471:43743741:271:+		SMT3 suppressor of mif two 3 (yeast) family pseudogene
chr1	43796378	43796607	peaks1438	13.82975	ENST00000361746.9,ENST00000645034.1,ENST00000644195.1,ENST00000372368.7,ENST00000372365.5,ENST00000545417.5,ENST00000372374.7,ENST00000645057.1,ENST00000643252.1,ENST00000647237.1,ENST00000642331.1,ENST00000372362.6,ENST00000347631.8,ENST00000361392.9,ENST00000353126.8,ENST00000361812.9,ENST00000351035.8,ENST00000646971.1,ENST00000372369.5,ENST00000647148.1,ENST00000262915.8,ENST00000531451.5,ENS…	Intron	ENST00000635807.1	-42129	ENSG00000283477.1	chr1:43838622:43838683:62:+	MIR6079	microRNA 6079 [Source:HGNC Symbol;Acc:HGNC:50114]
chr1	43834398	43834797	peaks1439	52.38939	ENST00000646686.1,ENST00000372369.5,ENST00000372362.6,ENST00000644195.1,ENST00000372367.5,ENST00000531451.5,ENST00000645057.1,ENST00000372365.5,ENST00000372374.7,ENST00000372366.6,ENST00000361392.9,ENST00000643252.1,ENST00000361812.9,ENST00000347631.8,ENST00000645034.1,ENST00000353126.8,ENST00000642934.1,ENST00000330208.6,ENST00000531993.6,ENST00000646971.1,ENST00000531816.1,ENST00000361400.9,ENS…	Intron	ENST00000635807.1	-4024	ENSG00000283477.1	chr1:43838622:43838683:62:+	MIR6079	microRNA 6079 [Source:HGNC Symbol;Acc:HGNC:50114]
chr1	43835164	43835374	peaks1440	33.78148	ENST00000646686.1,ENST00000372369.5,ENST00000372362.6,ENST00000644195.1,ENST00000372367.5,ENST00000531451.5,ENST00000645057.1,ENST00000372365.5,ENST00000372374.7,ENST00000372366.6,ENST00000361392.9,ENST00000643252.1,ENST00000361812.9,ENST00000347631.8,ENST00000645034.1,ENST00000353126.8,ENST00000642934.1,ENST00000330208.6,ENST00000531993.6,ENST00000646971.1,ENST00000531816.1,ENST00000361400.9,ENS…	Intron	ENST00000635807.1	-3353	ENSG00000283477.1	chr1:43838622:43838683:62:+	MIR6079	microRNA 6079 [Source:HGNC Symbol;Acc:HGNC:50114]
chr1	43835803	43835948	peaks1441	6.49385	ENST00000635807.1	Promoter2-3k	ENST00000635807.1	-2746	ENSG00000283477.1	chr1:43838622:43838683:62:+	MIR6079	microRNA 6079 [Source:HGNC Symbol;Acc:HGNC:50114]
chr1	43844144	43844374	peaks1442	11.89197	ENST00000372374.7,ENST00000531993.6,ENST00000645057.1,ENST00000335430.10,ENST00000361400.9,ENST00000372366.6,ENST00000361812.9,ENST00000372367.5,ENST00000372372.7,ENST00000528371.5,ENST00000372369.5,ENST00000642331.1,ENST00000642934.1,ENST00000351035.8,ENST00000353126.8,ENST00000646971.1,ENST00000647148.1,ENST00000361392.9,ENST00000262915.8,ENST00000347631.8,ENST00000361746.9,ENST00000645034.1,EN…	Intron	ENST00000635807.1	5637	ENSG00000283477.1	chr1:43838622:43838683:62:+	MIR6079	microRNA 6079 [Source:HGNC Symbol;Acc:HGNC:50114]
chr1	43858603	43858743	peaks1443	3.51978	ENST00000372374.7,ENST00000531993.6,ENST00000645057.1,ENST00000335430.10,ENST00000361400.9,ENST00000372366.6,ENST00000361812.9,ENST00000372367.5,ENST00000372372.7,ENST00000528371.5,ENST00000372369.5,ENST00000642331.1,ENST00000642934.1,ENST00000351035.8,ENST00000353126.8,ENST00000646971.1,ENST00000647148.1,ENST00000361392.9,ENST00000262915.8,ENST00000347631.8,ENST00000361746.9,ENST00000645034.1,EN…	Intron	ENST00000419974.2	-7062	ENSG00000224751.2	chr1:43850300:43851611:1312:-	SHMT1P1	SHMT1 pseudogene 1 [Source:HGNC Symbol;Acc:HGNC:10851]
chr1	43885406	43885653	peaks1444	4.92134	ENST00000372374.7,ENST00000531993.6,ENST00000645057.1,ENST00000335430.10,ENST00000361400.9,ENST00000372366.6,ENST00000361812.9,ENST00000372367.5,ENST00000372372.7,ENST00000528371.5,ENST00000372369.5,ENST00000642331.1,ENST00000642934.1,ENST00000351035.8,ENST00000353126.8,ENST00000646971.1,ENST00000647148.1,ENST00000361392.9,ENST00000262915.8,ENST00000347631.8,ENST00000361746.9,ENST00000645034.1,EN…	Intron	ENST00000419974.2	-33919	ENSG00000224751.2	chr1:43850300:43851611:1312:-	SHMT1P1	SHMT1 pseudogene 1 [Source:HGNC Symbol;Acc:HGNC:10851]
chr1	43903420	43903526	peaks1445	3.22237	ENST00000330208.6,ENST00000531816.1,ENST00000361812.9,ENST00000545417.5,ENST00000372362.6,ENST00000531451.5,ENST00000372367.5,ENST00000528371.5,ENST00000335430.10,ENST00000372365.5,ENST00000372366.6,ENST00000351035.8,ENST00000642934.1,ENST00000646971.1,ENST00000353126.8,ENST00000361392.9,ENST00000347631.8,ENST00000647148.1,ENST00000642331.1,ENST00000647237.1,ENST00000643252.1,ENST00000262915.8,EN…	Intron	ENST00000414809.7	-29847	ENSG00000117407.17	chr1:43933320:43937240:3921:+	ARTN	artemin [Source:HGNC Symbol;Acc:HGNC:727]
chr1	43929652	43929865	peaks1446	11.88443	ENST00000372368.7,ENST00000262915.8,ENST00000372374.7,ENST00000361400.9,ENST00000361746.9,ENST00000372372.7,ENST00000347631.8,ENST00000372369.5,ENST00000646971.1,ENST00000351035.8,ENST00000361392.9,ENST00000645057.1,ENST00000644195.1,ENST00000643252.1,ENST00000646686.1,ENST00000647148.1,ENST00000642331.1,ENST00000330208.6,ENST00000531816.1,ENST00000361812.9,ENST00000545417.5,ENST00000372362.6,ENS…	Intron	ENST00000414809.7	-3561	ENSG00000117407.17	chr1:43933320:43937240:3921:+	ARTN	artemin [Source:HGNC Symbol;Acc:HGNC:727]
chr1	43934060	43934406	peaks1447	8.44032	ENST00000414809.7,ENST00000372359.10,ENST00000498139.6,ENST00000479128.5,ENST00000472435.1,ENST00000372354.3	Promoter1k	ENST00000472435.1	35	ENSG00000117407.17	chr1:43933320:43937240:3921:+	ARTN	artemin [Source:HGNC Symbol;Acc:HGNC:727]
chr1	43946453	43947120	peaks1448	22.42071	ENST00000445226.1,ENST00000446167.3,ENST00000372343.8	Promoter1k	ENST00000446167.3,ENST00000372343.8	-163	ENSG00000117408.11,ENSG00000288573.3	chr1:43946950:43968022:21073:+,chr1:43944355:43946624:2270:-	IPO13,	importin 13 [Source:HGNC Symbol;Acc:HGNC:16853],novel transcript
chr1	43969803	43969932	peaks1449	11.82391	ENST00000255108.8,ENST00000396758.6	Promoter1k	ENST00000255108.8	-142	ENSG00000132768.14	chr1:43970000:43973369:3370:+	DPH2	diphthamide biosynthesis 2 [Source:HGNC Symbol;Acc:HGNC:3004]
chr1	43974767	43975120	peaks1450	18.53935	ENST00000498664.1,ENST00000647729.1,ENST00000532642.5,ENST00000236067.8,ENST00000471859.6,ENST00000472174.7	Promoter1k	ENST00000532642.5	0	ENSG00000117410.14	chr1:43974487:43978295:3809:+	ATP6V0B	ATPase H+ transporting V0 subunit b [Source:HGNC Symbol;Acc:HGNC:861]
chr1	43991432	43992110	peaks1451	14.48662	ENST00000372318.8	Promoter1k	ENST00000372318.8	172	ENSG00000159214.13	chr1:43991359:43996528:5170:+	CCDC24	coiled-coil domain containing 24 [Source:HGNC Symbol;Acc:HGNC:28688]
chr1	44029725	44029857	peaks1452	8.50845	ENST00000657086.2	Promoter1k	ENST00000657086.2	-640	ENSG00000230615.8	chr1:44030414:44115913:85500:+		novel transcript
chr1	44030004	44030625	peaks1453	14.73893	ENST00000657086.2,ENST00000673836.1,ENST00000372306.7,ENST00000475075.6,ENST00000372310.8	Promoter1k	ENST00000657086.2	-116	ENSG00000230615.8	chr1:44030414:44115913:85500:+		novel transcript
chr1	44031080	44031211	peaks1454	6.52930	ENST00000657086.2,ENST00000673836.1,ENST00000372306.7,ENST00000475075.6,ENST00000372310.8	Promoter1k	ENST00000673836.1	31	ENSG00000196517.13	chr1:43991500:44031467:39968:-	SLC6A9	solute carrier family 6 member 9 [Source:HGNC Symbol;Acc:HGNC:11056]
chr1	44043954	44044428	peaks1455	16.54922	ENST00000434244.5,ENST00000626342.1	Promoter1k	ENST00000434244.5	263	ENSG00000230615.8	chr1:44030414:44115913:85500:+		novel transcript
chr1	44072335	44072462	peaks1456	3.22237	ENST00000437643.1,ENST00000616338.2,ENST00000431800.2,ENST00000434244.5,ENST00000453688.5,ENST00000609027.1	Intron	ENST00000436802.2	16078	ENSG00000227163.2	chr1:44087958:44088477:520:-		pseudogene similar to part of ATP synthase, H+ transporting, mitochondrial F0 complex, subunit c (subunit 9), isoform 1 (ATP5G1)
chr1	44213421	44213595	peaks1457	4.78198	ENST00000361745.10,ENST00000372289.7,ENST00000315913.9	Promoter1k	ENST00000315913.9	20	ENSG00000178028.14	chr1:44213455:44220681:7227:+	DMAP1	DNA methyltransferase 1 associated protein 1 [Source:HGNC Symbol;Acc:HGNC:18291]
chr1	44238241	44238493	peaks1458	13.68070	ENST00000372257.7,ENST00000372259.9,ENST00000649995.1	Intron	ENST00000414156.1	5906	ENSG00000233602.1	chr1:44243408:44244273:866:-	ERI3-IT1	ERI3 intronic transcript 1 [Source:HGNC Symbol;Acc:HGNC:41431]
chr1	44239306	44239514	peaks1459	3.08392	ENST00000372257.7,ENST00000372259.9,ENST00000649995.1	Intron	ENST00000414156.1	4863	ENSG00000233602.1	chr1:44243408:44244273:866:-	ERI3-IT1	ERI3 intronic transcript 1 [Source:HGNC Symbol;Acc:HGNC:41431]
chr1	44327754	44328161	peaks1460	49.86193	ENST00000372257.7,ENST00000649995.1	Intron	ENST00000372259.9	-4915	ENSG00000117419.16	chr1:44221070:44355260:134191:-	ERI3	ERI1 exoribonuclease family member 3 [Source:HGNC Symbol;Acc:HGNC:17276]
chr1	44355044	44355449	peaks1461	101.55498	ENST00000649995.1,ENST00000372257.7	Promoter1k	ENST00000372257.7	10	ENSG00000117419.16	chr1:44221070:44355260:134191:-	ERI3	ERI1 exoribonuclease family member 3 [Source:HGNC Symbol;Acc:HGNC:17276]
chr1	44515317	44515486	peaks1462	7.73957	ENST00000361799.7,ENST00000355387.6,ENST00000372247.6	Intron	ENST00000581357.1	-30091	ENSG00000263381.1	chr1:44545493:44545552:60:+	MIR5584	microRNA 5584 [Source:HGNC Symbol;Acc:HGNC:43507]
chr1	44532176	44532339	peaks1463	20.12073	ENST00000361799.7,ENST00000355387.6,ENST00000372247.6	Intron	ENST00000581357.1	-13235	ENSG00000263381.1	chr1:44545493:44545552:60:+	MIR5584	microRNA 5584 [Source:HGNC Symbol;Acc:HGNC:43507]
chr1	44553852	44554003	peaks1464	12.52930	ENST00000361799.7,ENST00000355387.6,ENST00000372247.6	Intron	ENST00000581357.1	8435	ENSG00000263381.1	chr1:44545493:44545552:60:+	MIR5584	microRNA 5584 [Source:HGNC Symbol;Acc:HGNC:43507]
chr1	44568198	44568368	peaks1465	5.23718	ENST00000361799.7,ENST00000355387.6,ENST00000372247.6	Intron	ENST00000581357.1	22790	ENSG00000263381.1	chr1:44545493:44545552:60:+	MIR5584	microRNA 5584 [Source:HGNC Symbol;Acc:HGNC:43507]
chr1	44587987	44588122	peaks1466	1.63862	ENST00000372247.6,ENST00000361799.7,ENST00000355387.6	Intron	ENST00000581357.1	42562	ENSG00000263381.1	chr1:44545493:44545552:60:+	MIR5584	microRNA 5584 [Source:HGNC Symbol;Acc:HGNC:43507]
chr1	44592372	44592572	peaks1467	2.44180	ENST00000372247.6,ENST00000361799.7,ENST00000355387.6	Intron	ENST00000581357.1	46979	ENSG00000263381.1	chr1:44545493:44545552:60:+	MIR5584	microRNA 5584 [Source:HGNC Symbol;Acc:HGNC:43507]
chr1	44674130	44674768	peaks1468	98.67246	ENST00000372235.7,ENST00000372242.7,ENST00000372243.7,ENST00000372244.3,ENST00000372237.8,ENST00000458657.6,ENST00000535358.6	Promoter1k	ENST00000372235.7	-6	ENSG00000126106.14	chr1:44635238:44674481:39244:-	TMEM53	transmembrane protein 53 [Source:HGNC Symbol;Acc:HGNC:26186]
chr1	44690878	44691036	peaks1469	1.97467	ENST00000458657.6,ENST00000535358.6	Intron	ENST00000535358.6	16243	ENSG00000198520.12	chr1:44674692:44725591:50900:+	ARMH1	armadillo like helical domain containing 1 [Source:HGNC Symbol;Acc:HGNC:34345]
chr1	44721138	44721245	peaks1470	5.22283	ENST00000362507.1	Promoter1k	ENST00000362507.1	710	ENSG00000199377.1	chr1:44721786:44721902:117:-	RNU5F-1	RNA, U5F small nuclear 1 [Source:HGNC Symbol;Acc:HGNC:10216]
chr1	44721575	44721795	peaks1471	49.25893	ENST00000362507.1	Promoter1k	ENST00000362507.1	217	ENSG00000199377.1	chr1:44721786:44721902:117:-	RNU5F-1	RNA, U5F small nuclear 1 [Source:HGNC Symbol;Acc:HGNC:10216]
chr1	44722192	44722356	peaks1472	8.59220	ENST00000362507.1	Promoter1k	ENST00000362507.1	-372	ENSG00000199377.1	chr1:44721786:44721902:117:-	RNU5F-1	RNA, U5F small nuclear 1 [Source:HGNC Symbol;Acc:HGNC:10216]
chr1	44730510	44731073	peaks1473	103.70800	ENST00000363299.1	Promoter1k	ENST00000363299.1	378	ENSG00000200169.1	chr1:44731055:44731170:116:-	RNU5D-1	RNA, U5D small nuclear 1 [Source:HGNC Symbol;Acc:HGNC:10214]
chr1	44739598	44739855	peaks1474	30.22800	ENST00000372224.9	Promoter1k	ENST00000372224.9	-110	ENSG00000142945.13	chr1:44739818:44767767:27950:+	KIF2C	kinesin family member 2C [Source:HGNC Symbol;Acc:HGNC:6393]
chr1	44753013	44753161	peaks1475	6.15856	ENST00000372217.5,ENST00000372224.9	Exon	ENST00000372217.5	6681	ENSG00000142945.13	chr1:44739818:44767767:27950:+	KIF2C	kinesin family member 2C [Source:HGNC Symbol;Acc:HGNC:6393]
chr1	44775243	44775699	peaks1476	12.48198	ENST00000396651.8,ENST00000372209.3,ENST00000428791.1,ENST00000581525.1,ENST00000364043.1	Promoter1k	ENST00000396651.8	-69	ENSG00000142937.12	chr1:44775251:44778779:3529:+	RPS8	ribosomal protein S8 [Source:HGNC Symbol;Acc:HGNC:10441]
chr1	44793696	44793954	peaks1477	44.41738	NA	Intergenic	ENST00000372207.4	-5655	ENSG00000142959.5	chr1:44783585:44788170:4586:-	BEST4	bestrophin 4 [Source:HGNC Symbol;Acc:HGNC:17106]
chr1	44796846	44796945	peaks1478	1.69799	NA	Intergenic	ENST00000372201.5	-3481	ENSG00000173846.13	chr1:44800377:44805990:5614:+	PLK3	polo like kinase 3 [Source:HGNC Symbol;Acc:HGNC:2154]
chr1	44799781	44799903	peaks1479	16.92951	ENST00000372201.5	Promoter1k	ENST00000372201.5	-535	ENSG00000173846.13	chr1:44800377:44805990:5614:+	PLK3	polo like kinase 3 [Source:HGNC Symbol;Acc:HGNC:2154]
chr1	44800095	44800370	peaks1480	10.30794	ENST00000372201.5	Promoter1k	ENST00000372201.5	-144	ENSG00000173846.13	chr1:44800377:44805990:5614:+	PLK3	polo like kinase 3 [Source:HGNC Symbol;Acc:HGNC:2154]
chr1	44807280	44807925	peaks1481	19.24431	ENST00000675259.1,ENST00000339355.3,ENST00000702618.1,ENST00000450269.6,ENST00000409335.6	Promoter1k	ENST00000702618.1	79	ENSG00000290041.1	chr1:44807524:44808090:567:+		novel transcript
chr1	44819229	44819689	peaks1482	12.97858	ENST00000365574.1	Promoter1k	ENST00000365574.1	538	ENSG00000202444.1	chr1:44819883:44819997:115:-	RNU5E-6P	RNA, U5E small nuclear 6, pseudogene [Source:HGNC Symbol;Acc:HGNC:42522]
chr1	44869930	44870426	peaks1483	11.98422	ENST00000620860.4,ENST00000360403.7	Intron	ENST00000447970.1	-26096	ENSG00000226499.1	chr1:44843921:44844082:162:-		ribosomal protein S2 (RPS2) pseudogene
chr1	44970452	44970609	peaks1484	3.32500	ENST00000360403.7,ENST00000620860.4,ENST00000372183.7	Intron	ENST00000428976.1	11974	ENSG00000229815.1	chr1:44958557:44959395:839:+	CCNB1IP1P1	cyclin B1 interacting protein 1 pseudogene 1 [Source:HGNC Symbol;Acc:HGNC:37693]
chr1	44986415	44986742	peaks1485	51.39101	ENST00000372183.7,ENST00000360403.7,ENST00000620860.4	Promoter1k	ENST00000372183.7	8	ENSG00000070785.17	chr1:44850522:44986722:136201:-	EIF2B3	eukaryotic translation initiation factor 2B subunit gamma [Source:HGNC Symbol;Acc:HGNC:3259]
chr1	45011279	45011464	peaks1486	11.37571	ENST00000652165.1,ENST00000372172.5,ENST00000651476.1,ENST00000636293.1,ENST00000636836.1,ENST00000652287.1,ENST00000491773.6,ENST00000246337.9	Promoter1k	ENST00000372172.5	-48	ENSG00000126107.15	chr1:45002540:45011324:8785:-	HECTD3	HECT domain E3 ubiquitin protein ligase 3 [Source:HGNC Symbol;Acc:HGNC:26117]
chr1	45018773	45019121	peaks1487	4.73523	ENST00000359600.6	Exon	ENST00000246337.9	6693	ENSG00000126088.14	chr1:45010950:45015575:4626:+	UROD	uroporphyrinogen decarboxylase [Source:HGNC Symbol;Acc:HGNC:12591]
chr1	45206307	45206770	peaks1488	10.89440	ENST00000359600.6	Promoter1k	ENST00000359600.6	66	ENSG00000162415.7	chr1:45016399:45306209:289811:-	ZSWIM5	zinc finger SWIM-type containing 5 [Source:HGNC Symbol;Acc:HGNC:29299]
chr1	45303546	45303747	peaks1489	15.70115	ENST00000626198.1	Promoter1k	ENST00000626198.1	-263	ENSG00000281912.1	chr1:45303910:45305619:1710:+	LINC01144	long intergenic non-protein coding RNA 1144 [Source:HGNC Symbol;Acc:HGNC:49460]
chr1	45303907	45304141	peaks1490	15.80521	ENST00000626198.1	Promoter1k	ENST00000626198.1	114	ENSG00000281912.1	chr1:45303910:45305619:1710:+	LINC01144	long intergenic non-protein coding RNA 1144 [Source:HGNC Symbol;Acc:HGNC:49460]
chr1	45338007	45338254	peaks1491	46.39115	ENST00000372104.5,ENST00000448481.5,ENST00000528013.6,ENST00000456914.7,ENST00000488731.6,ENST00000354383.10,ENST00000355498.6,ENST00000531105.5,ENST00000372090.6	Promoter1-2k	ENST00000372104.5,ENST00000448481.5	1804	ENSG00000132781.20	chr1:45329163:45340893:11731:-	MUTYH	mutY DNA glycosylase [Source:HGNC Symbol;Acc:HGNC:7527]
chr1	45340026	45340402	peaks1492	8.72094	ENST00000372104.5,ENST00000448481.5,ENST00000528013.6,ENST00000456914.7,ENST00000488731.6,ENST00000354383.10,ENST00000355498.6,ENST00000531105.5,ENST00000372090.6,ENST00000372098.7,ENST00000372110.7,ENST00000672818.3,ENST00000529984.5,ENST00000372115.7	Promoter1k	ENST00000372090.6	44	ENSG00000132773.12	chr1:45340052:45343973:3922:+	TOE1	target of EGR1, exonuclease [Source:HGNC Symbol;Acc:HGNC:15954]
chr1	45491156	45491613	peaks1493	48.80957	ENST00000671898.1,ENST00000372086.4	Promoter1k	ENST00000372086.4	-222	ENSG00000070759.17	chr1:45343883:45491163:147281:-	TESK2	testis associated actin remodelling kinase 2 [Source:HGNC Symbol;Acc:HGNC:11732]
chr1	45500068	45500216	peaks1494	4.06472	ENST00000626657.2,ENST00000629482.3,ENST00000401061.9,ENST00000616135.1	Promoter1k	ENST00000629482.3	-69	ENSG00000280670.3	chr1:45493866:45500079:6214:-	CCDC163	CCDC163 homolog [Source:HGNC Symbol;Acc:HGNC:27003]
chr1	45521757	45522226	peaks1495	15.50332	ENST00000372079.1,ENST00000319248.13,ENST00000447184.6,ENST00000262746.5,ENST00000424390.2	Promoter1k	ENST00000447184.6,ENST00000262746.5	-54	ENSG00000117450.15	chr1:45510914:45542732:31819:-	-	-
chr1	45550718	45551081	peaks1496	17.18734	ENST00000372070.7,ENST00000621846.4,ENST00000351829.9,ENST00000471651.1	Promoter1k	ENST00000351829.9	74	ENSG00000117448.14	chr1:45550543:45570049:19507:+	AKR1A1	aldo-keto reductase family 1 member A1 [Source:HGNC Symbol;Acc:HGNC:380]
chr1	45686495	45686734	peaks1497	9.30582	ENST00000355105.8,ENST00000290795.7	Promoter1k	ENST00000290795.7	-79	ENSG00000159592.11	chr1:45627304:45688113:60810:-	GPBP1L1	GC-rich promoter binding protein 1 like 1 [Source:HGNC Symbol;Acc:HGNC:28843]
chr1	45687095	45687341	peaks1498	10.44365	ENST00000355105.8,ENST00000290795.7,ENST00000372025.5	Promoter1k	ENST00000290795.7	-682	ENSG00000159592.11	chr1:45627304:45688113:60810:-	GPBP1L1	GC-rich promoter binding protein 1 like 1 [Source:HGNC Symbol;Acc:HGNC:28843]
chr1	45688210	45688334	peaks1499	3.80235	ENST00000372025.5	Promoter1k	ENST00000372025.5	91	ENSG00000159596.7	chr1:45688181:45694436:6256:+	TMEM69	transmembrane protein 69 [Source:HGNC Symbol;Acc:HGNC:28035]
chr1	45750558	45750921	peaks1500	5.86156	ENST00000396478.4	Promoter1k	ENST00000396478.4	-87	ENSG00000197429.11	chr1:45694324:45750653:56330:-	IPP	intracisternal A particle-promoted polypeptide [Source:HGNC Symbol;Acc:HGNC:6108]
chr1	45802862	45803004	peaks1501	12.82088	ENST00000361297.7	Promoter1k	ENST00000361297.7	-679	ENSG00000086015.23	chr1:45786987:46036122:249136:+	MAST2	microtubule associated serine/threonine kinase 2 [Source:HGNC Symbol;Acc:HGNC:19035]
chr1	45803482	45803715	peaks1502	9.96572	ENST00000361297.7	Promoter1k	ENST00000361297.7	-13	ENSG00000086015.23	chr1:45786987:46036122:249136:+	MAST2	microtubule associated serine/threonine kinase 2 [Source:HGNC Symbol;Acc:HGNC:19035]
chr1	45872221	45872679	peaks1503	27.33803	ENST00000361297.7	Intron	ENST00000413187.2	-24856	ENSG00000232467.2	chr1:45846994:45847594:601:-	TMA16P2	translation machinery associated 16 homolog pseudogene 2 [Source:HGNC Symbol;Acc:HGNC:43781]
chr1	45929309	45929502	peaks1504	4.78300	ENST00000361297.7,ENST00000674079.1	Intron	ENST00000674079.1	15759	ENSG00000086015.23	chr1:45786987:46036122:249136:+	MAST2	microtubule associated serine/threonine kinase 2 [Source:HGNC Symbol;Acc:HGNC:19035]
chr1	46132774	46132986	peaks1505	3.32500	ENST00000423209.5,ENST00000262741.10,ENST00000372006.5,ENST00000420542.5	Promoter1k	ENST00000372006.5	-86	ENSG00000117461.15	chr1:46040140:46133036:92897:-	PIK3R3	phosphoinositide-3-kinase regulatory subunit 3 [Source:HGNC Symbol;Acc:HGNC:8981]
chr1	46172076	46172210	peaks1506	2.44180	ENST00000372003.6	Promoter2-3k	ENST00000372003.6	-2944	ENSG00000117472.10	chr1:46175073:46185962:10890:+	TSPAN1	tetraspanin 1 [Source:HGNC Symbol;Acc:HGNC:20657]
chr1	46180320	46180500	peaks1507	8.13262	ENST00000372003.6	Intron	ENST00000540385.2,ENST00000506599.2	-3922	ENSG00000250719.2,ENSG00000278139.1	chr1:46175486:46176488:1003:-,chr1:46043661:46176488:132828:-	P3R3URF,P3R3URF-PIK3R3	PIK3R3 upstream open reading frame [Source:HGNC Symbol;Acc:HGNC:53451],P3R3URF-PIK3R3 readthrough [Source:HGNC Symbol;Acc:HGNC:54999]
chr1	46183216	46183784	peaks1508	38.58752	ENST00000372003.6	Intron	ENST00000540385.2,ENST00000506599.2	-7012	ENSG00000250719.2,ENSG00000278139.1	chr1:46175486:46176488:1003:-,chr1:46043661:46176488:132828:-	P3R3URF,P3R3URF-PIK3R3	PIK3R3 upstream open reading frame [Source:HGNC Symbol;Acc:HGNC:53451],P3R3URF-PIK3R3 readthrough [Source:HGNC Symbol;Acc:HGNC:54999]
chr1	46197916	46198820	peaks1509	33.14509	ENST00000396420.8,ENST00000371984.8,ENST00000686737.1,ENST00000685444.1,ENST00000692369.1,ENST00000687149.1,ENST00000688608.1	Promoter1k	ENST00000371984.8	66	ENSG00000085998.15	chr1:46188683:46220305:31623:-	POMGNT1	protein O-linked mannose N-acetylglucosaminyltransferase 1 (beta 1,2-) [Source:HGNC Symbol;Acc:HGNC:19139]
chr1	46223610	46223874	peaks1510	22.41751	NA	Intergenic	ENST00000371992.1	-3437	ENSG00000085998.15	chr1:46188683:46220305:31623:-	POMGNT1	protein O-linked mannose N-acetylglucosaminyltransferase 1 (beta 1,2-) [Source:HGNC Symbol;Acc:HGNC:19139]
chr1	46247303	46247641	peaks1511	43.15287	ENST00000442598.5,ENST00000671528.1,ENST00000371975.9	Promoter1k	ENST00000442598.5	-223	ENSG00000085999.13	chr1:46246461:46278480:32020:+	RAD54L	RAD54 like [Source:HGNC Symbol;Acc:HGNC:9826]
chr1	46258345	46258447	peaks1512	1.97467	ENST00000442598.5,ENST00000671528.1,ENST00000371975.9	Intron	ENST00000371975.9	10633	ENSG00000085999.13	chr1:46246461:46278480:32020:+	RAD54L	RAD54 like [Source:HGNC Symbol;Acc:HGNC:9826]
chr1	46302608	46302825	peaks1513	2.63192	ENST00000615587.4,ENST00000343304.10,ENST00000617190.5,ENST00000311672.10	Promoter1k	ENST00000615587.4	546	ENSG00000132128.18	chr1:46261196:46303616:42421:-	LRRC41	leucine rich repeat containing 41 [Source:HGNC Symbol;Acc:HGNC:16917]
chr1	46303267	46303390	peaks1514	6.62953	ENST00000615587.4,ENST00000343304.10,ENST00000617190.5,ENST00000311672.10	Promoter1k	ENST00000343304.10	37	ENSG00000132128.18	chr1:46261196:46303616:42421:-	LRRC41	leucine rich repeat containing 41 [Source:HGNC Symbol;Acc:HGNC:16917]
chr1	46303559	46303723	peaks1515	7.73569	ENST00000615587.4,ENST00000343304.10,ENST00000617190.5,ENST00000311672.10	Promoter1k	ENST00000617190.5	-25	ENSG00000132128.18	chr1:46261196:46303616:42421:-	LRRC41	leucine rich repeat containing 41 [Source:HGNC Symbol;Acc:HGNC:16917]
chr1	46340675	46340860	peaks1516	5.32353	ENST00000474844.6,ENST00000537428.2,ENST00000498008.5	Promoter1k	ENST00000474844.6	-39	ENSG00000117481.11	chr1:46340789:46365152:24364:+	NSUN4	NOP2/Sun RNA methyltransferase 4 [Source:HGNC Symbol;Acc:HGNC:31802]
chr1	46342219	46342462	peaks1517	29.69622	ENST00000498008.5	Promoter1k	ENST00000498008.5	505	ENSG00000117481.11	chr1:46340789:46365152:24364:+	NSUN4	NOP2/Sun RNA methyltransferase 4 [Source:HGNC Symbol;Acc:HGNC:31802]
chr1	46394204	46394583	peaks1518	8.71861	ENST00000243167.9	Promoter1k	ENST00000243167.9	77	ENSG00000117480.16	chr1:46394317:46413848:19532:+	FAAH	fatty acid amide hydrolase [Source:HGNC Symbol;Acc:HGNC:3553]
chr1	46402157	46402351	peaks1519	9.14883	ENST00000243167.9	Exon	ENST00000243167.9	7937	ENSG00000117480.16	chr1:46394317:46413848:19532:+	FAAH	fatty acid amide hydrolase [Source:HGNC Symbol;Acc:HGNC:3553]
chr1	46425332	46425655	peaks1520	4.95455	NA	Intergenic	ENST00000446499.1	-6635	ENSG00000232022.10	chr1:46432129:46445321:13193:+	FAAHP1	fatty acid amide hydrolase pseudogene 1 [Source:HGNC Symbol;Acc:HGNC:50679]
chr1	46425935	46426044	peaks1521	3.78571	NA	Intergenic	ENST00000446499.1	-6139	ENSG00000232022.10	chr1:46432129:46445321:13193:+	FAAHP1	fatty acid amide hydrolase pseudogene 1 [Source:HGNC Symbol;Acc:HGNC:50679]
chr1	46488707	46488962	peaks1522	9.25977	ENST00000360032.4	Promoter1k	ENST00000360032.4	-1001	ENSG00000197587.11	chr1:46489836:46516216:26381:+	DMBX1	diencephalon/mesencephalon homeobox 1 [Source:HGNC Symbol;Acc:HGNC:19026]
chr1	46489272	46489393	peaks1523	2.62061	ENST00000360032.4	Promoter1k	ENST00000360032.4	-503	ENSG00000197587.11	chr1:46489836:46516216:26381:+	DMBX1	diencephalon/mesencephalon homeobox 1 [Source:HGNC Symbol;Acc:HGNC:19026]
chr1	46517073	46517396	peaks1524	26.16042	NA	Intergenic	ENST00000371956.8	10239	ENSG00000197587.11	chr1:46489836:46516216:26381:+	DMBX1	diencephalon/mesencephalon homeobox 1 [Source:HGNC Symbol;Acc:HGNC:19026]
chr1	46556944	46557099	peaks1525	8.71861	ENST00000602433.1	Intron	ENST00000481882.7	-5375	ENSG00000162456.10	chr1:46545641:46551647:6007:-	KNCN	kinocilin [Source:HGNC Symbol;Acc:HGNC:26488]
chr1	46604219	46604442	peaks1526	3.06569	ENST00000371946.9,ENST00000428112.7,ENST00000371945.10,ENST00000650508.1,ENST00000650026.1,ENST00000649800.1,ENST00000341183.9	Promoter1k	ENST00000650508.1,ENST00000650026.1,ENST00000649800.1,ENST00000341183.9	-37	ENSG00000079277.22	chr1:46557407:46616843:59437:-	MKNK1	MAPK interacting serine/threonine kinase 1 [Source:HGNC Symbol;Acc:HGNC:7110]
chr1	46611875	46612208	peaks1527	10.25206	ENST00000271139.13	Promoter2-3k	ENST00000271139.13	3091	ENSG00000142961.16	chr1:46607719:46616811:9093:-	MOB3C	MOB kinase activator 3C [Source:HGNC Symbol;Acc:HGNC:29800]
chr1	46667930	46668598	peaks1528	15.06563	ENST00000574428.6,ENST00000329231.8,ENST00000576409.5	Promoter1k	ENST00000574428.6	100	ENSG00000123472.13	chr1:46632737:46673867:41131:-	ATPAF1	ATP synthase mitochondrial F1 complex assembly factor 1 [Source:HGNC Symbol;Acc:HGNC:18803]
chr1	46673863	46673963	peaks1529	1.97467	ENST00000418985.1	Promoter1k	ENST00000418985.1	-215	ENSG00000228237.5	chr1:46674036:46692098:18063:+	EFCAB14-AS1	EFCAB14 antisense RNA 1 [Source:HGNC Symbol;Acc:HGNC:44108]
chr1	46718983	46719344	peaks1530	33.12963	ENST00000371933.8,ENST00000672422.2,ENST00000674263.1,ENST00000674415.1,ENST00000674435.1	Promoter1k	ENST00000674435.1	-28	ENSG00000159658.15	chr1:46674659:46719146:44488:-	EFCAB14	EF-hand calcium binding domain 14 [Source:HGNC Symbol;Acc:HGNC:29051]
chr1	46757360	46757887	peaks1531	19.72891	NA	Intergenic	ENST00000419949.2	15295	ENSG00000236476.2	chr1:46742329:46743133:805:+		novel pseudogene
chr1	46772725	46772822	peaks1532	6.32309	NA	Intergenic	ENST00000271153.8,ENST00000371923.9	-26272	ENSG00000142973.15	chr1:46757838:46819413:61576:+	CYP4B1	cytochrome P450 family 4 subfamily B member 1 [Source:HGNC Symbol;Acc:HGNC:2644]
chr1	46820836	46820993	peaks1533	3.32500	NA	Intergenic	ENST00000371919.8	21833	ENSG00000142973.15	chr1:46757838:46819413:61576:+	CYP4B1	cytochrome P450 family 4 subfamily B member 1 [Source:HGNC Symbol;Acc:HGNC:2644]
chr1	46983895	46984015	peaks1534	1.97467	NA	Intergenic	ENST00000568156.1	10547	ENSG00000261196.1	chr1:46994382:46994502:121:-	CYP4A43P	cytochrome P450 family 4 subfamily A member 43, pseudogene [Source:HGNC Symbol;Acc:HGNC:42417]
chr1	47104935	47105147	peaks1535	11.69364	ENST00000444042.2,ENST00000334194.4	Intron	ENST00000445574.2	-29062	ENSG00000225154.2	chr1:47074778:47075979:1202:-	TUBAP9	tubulin alpha pseudogene 9 [Source:HGNC Symbol;Acc:HGNC:54876]
chr1	47211631	47211732	peaks1536	3.01798	NA	Intergenic	ENST00000422216.1	-14115	ENSG00000226252.1	chr1:47225797:47230750:4954:+		novel transcript
chr1	47314017	47314501	peaks1537	81.40729	ENST00000396221.6,ENST00000682977.1,ENST00000360380.7,ENST00000371877.8,ENST00000447475.7,ENST00000337817.10	Promoter1k	ENST00000360380.7,ENST00000371877.8,ENST00000447475.7	-112	ENSG00000123473.17	chr1:47250139:47314892:64754:-	STIL	STIL centriolar assembly protein [Source:HGNC Symbol;Acc:HGNC:10879]
chr1	47333657	47334326	peaks1538	14.08869	ENST00000371873.10,ENST00000699074.1,ENST00000471289.2,ENST00000450808.2,ENST00000699075.1	Promoter1k	ENST00000450808.2,ENST00000699075.1	78	ENSG00000162368.15	chr1:47333790:47394866:61077:+	CMPK1	cytidine/uridine monophosphate kinase 1 [Source:HGNC Symbol;Acc:HGNC:18170]
chr1	47334656	47334766	peaks1539	10.57888	ENST00000371873.10,ENST00000699074.1,ENST00000471289.2,ENST00000450808.2,ENST00000699075.1	Promoter1k	ENST00000450808.2,ENST00000699075.1	797	ENSG00000162368.15	chr1:47333790:47394866:61077:+	CMPK1	cytidine/uridine monophosphate kinase 1 [Source:HGNC Symbol;Acc:HGNC:18170]
chr1	47437488	47438066	peaks1540	97.51540	ENST00000334793.6	Promoter1k	ENST00000334793.6	-267	ENSG00000186564.6	chr1:47438044:47440691:2648:+	FOXD2	forkhead box D2 [Source:HGNC Symbol;Acc:HGNC:3803]
chr1	47466165	47466305	peaks1541	8.81173	NA	Intergenic	ENST00000604764.1	17927	ENSG00000271355.1	chr1:47483698:47484162:465:-		myotubularin related protein 14 (MTMR14) pseudogene
chr1	47575993	47576262	peaks1542	2.83445	NA	Intergenic	ENST00000427294.1	25932	ENSG00000227883.1	chr1:47550196:47550753:558:+	ATP6V0E1P4	ATPase H+ transporting V0 subunit e1 pseudogene 4 [Source:HGNC Symbol;Acc:HGNC:41938]
chr1	47702517	47702654	peaks1543	2.66746	ENST00000454285.2	Intron	ENST00000454285.2	14123	ENSG00000227947.2	chr1:47688463:47704029:15567:+	LINC01738	long intergenic non-protein coding RNA 1738 [Source:HGNC Symbol;Acc:HGNC:52526]
chr1	47839064	47839195	peaks1544	4.51766	ENST00000606738.3	Intron	ENST00000445070.1	21064	ENSG00000225028.1	chr1:47818066:47820237:2172:+		novel transcript
chr1	47859235	47859372	peaks1545	15.98411	ENST00000606738.3	Intron	ENST00000445070.1	41238	ENSG00000225028.1	chr1:47818066:47820237:2172:+		novel transcript
chr1	47871949	47872346	peaks1546	7.97083	ENST00000606738.3	Intron	ENST00000445070.1	54082	ENSG00000225028.1	chr1:47818066:47820237:2172:+		novel transcript
chr1	47905996	47906231	peaks1547	8.71861	ENST00000606738.3	Intron	ENST00000445070.1	88048	ENSG00000225028.1	chr1:47818066:47820237:2172:+		novel transcript
chr1	47918832	47918971	peaks1548	2.92356	ENST00000606738.3	Intron	ENST00000606738.3	78483	ENSG00000269113.4	chr1:47760528:47997385:236858:-	TRABD2B	TraB domain containing 2B [Source:HGNC Symbol;Acc:HGNC:44200]
chr1	47997172	47997271	peaks1549	2.66746	ENST00000606738.3	Promoter1k	ENST00000606738.3	163	ENSG00000269113.4	chr1:47760528:47997385:236858:-	TRABD2B	TraB domain containing 2B [Source:HGNC Symbol;Acc:HGNC:44200]
chr1	48089579	48089676	peaks1550	1.39555	ENST00000414953.1	Promoter1k	ENST00000414953.1	260	ENSG00000237180.1	chr1:48089368:48089634:267:+	CYP46A4P	cytochrome P450 family 46 subfamily A member 4, pseudogene [Source:HGNC Symbol;Acc:HGNC:42349]
chr1	48202439	48202548	peaks1551	4.78300	ENST00000431986.2	Intron	ENST00000706231.1	-20066	ENSG00000291246.1	chr1:48164710:48182428:17719:-		novel transcript
chr1	48472015	48472373	peaks1552	9.67964	ENST00000371843.7,ENST00000371847.8,ENST00000396199.7	Promoter1k	ENST00000371847.8	10	ENSG00000132122.12	chr1:48295373:48472208:176836:-	SPATA6	spermatogenesis associated 6 [Source:HGNC Symbol;Acc:HGNC:18309]
chr1	48572877	48573016	peaks1553	3.32500	ENST00000371839.6	Intron	ENST00000671560.1	19956	ENSG00000287661.1	chr1:48552991:48558106:5116:+		novel transcript, antisense to AGBL4
chr1	48643205	48643421	peaks1554	5.35071	ENST00000371839.6,ENST00000371838.5	Intron	ENST00000671560.1	90322	ENSG00000287661.1	chr1:48552991:48558106:5116:+		novel transcript, antisense to AGBL4
chr1	48749952	48750081	peaks1555	3.32500	ENST00000371839.6,ENST00000371838.5,ENST00000371833.4	Intron	ENST00000371833.4	26874	ENSG00000162373.13	chr1:48727519:48776969:49451:-	BEND5	BEN domain containing 5 [Source:HGNC Symbol;Acc:HGNC:25668]
chr1	50333326	50333572	peaks1556	7.39257	NA	Intergenic	ENST00000423464.1	7318	ENSG00000234080.3	chr1:50326131:50327007:877:+		ribosomal protein S2 (RPS2) pseudogene
chr1	50621005	50621186	peaks1557	10.63621	ENST00000396153.7	Intron	ENST00000384465.1	38692	ENSG00000207194.1	chr1:50582404:50582511:108:+	RNU6-1026P	RNA, U6 small nuclear 1026, pseudogene [Source:HGNC Symbol;Acc:HGNC:47989]
chr1	50959919	50960500	peaks1558	23.75319	ENST00000396153.7,ENST00000262662.5	Promoter1k	ENST00000396153.7	57	ENSG00000185104.21	chr1:50437028:50960267:523240:-	FAF1	Fas associated factor 1 [Source:HGNC Symbol;Acc:HGNC:3578]
chr1	50968098	50968308	peaks1559	8.69041	ENST00000702980.1,ENST00000396148.2	Promoter1k	ENST00000702980.1	349	ENSG00000290102.1	chr1:50967883:50968552:670:-		novel transcript, antisense to CDKN2C
chr1	50968481	50968670	peaks1560	3.63199	ENST00000702980.1,ENST00000396148.2	Promoter1k	ENST00000702980.1	-24	ENSG00000290102.1	chr1:50967883:50968552:670:-		novel transcript, antisense to CDKN2C
chr1	50978793	50978901	peaks1561	6.80716	NA	Intergenic	ENST00000371761.4	8602	ENSG00000123080.12	chr1:50960745:50974634:13890:+	CDKN2C	cyclin dependent kinase inhibitor 2C [Source:HGNC Symbol;Acc:HGNC:1789]
chr1	51063253	51063516	peaks1562	22.49888	NA	Intergenic	ENST00000622700.1	3367	ENSG00000275816.1	chr1:51060018:51060103:86:+	MIR6500	microRNA 6500 [Source:HGNC Symbol;Acc:HGNC:49935]
chr1	51201086	51201246	peaks1563	7.92558	ENST00000366181.2	Intron	ENST00000366181.2	33930	ENSG00000203356.2	chr1:51195095:51235096:40002:-	LINC01562	long intergenic non-protein coding RNA 1562 [Source:HGNC Symbol;Acc:HGNC:51335]
chr1	51236030	51236433	peaks1564	13.27353	ENST00000366181.2,ENST00000242719.4	Promoter1k	ENST00000242719.4	-41	ENSG00000123091.5	chr1:51236273:51273447:37175:+	RNF11	ring finger protein 11 [Source:HGNC Symbol;Acc:HGNC:10056]
chr1	51261313	51261468	peaks1565	5.02804	ENST00000242719.4	Intron	ENST00000422306.2	4683	ENSG00000236434.2	chr1:51264916:51266074:1159:-		novel transcript
chr1	51264610	51264765	peaks1566	11.73222	ENST00000422306.2	Promoter1-2k	ENST00000422306.2	1386	ENSG00000236434.2	chr1:51264916:51266074:1159:-		novel transcript
chr1	51281429	51281600	peaks1567	6.42799	NA	Intergenic	ENST00000422306.2	-15441	ENSG00000236434.2	chr1:51264916:51266074:1159:-		novel transcript
chr1	51296980	51297100	peaks1568	4.06472	ENST00000530004.5	Promoter1k	ENST00000530004.5	950	ENSG00000085831.16	chr1:51287258:51345116:57859:-	TTC39A	tetratricopeptide repeat domain 39A [Source:HGNC Symbol;Acc:HGNC:18657]
chr1	51330495	51330659	peaks1569	7.28962	ENST00000564479.5,ENST00000568425.1,ENST00000262675.11,ENST00000439482.6,ENST00000680483.1,ENST00000371747.7,ENST00000262676.9	Promoter1k	ENST00000680483.1,ENST00000371747.7	-15	ENSG00000085831.16	chr1:51287258:51345116:57859:-	TTC39A	tetratricopeptide repeat domain 39A [Source:HGNC Symbol;Acc:HGNC:18657]
chr1	51331305	51331492	peaks1570	6.28295	ENST00000439482.6,ENST00000680483.1,ENST00000371747.7,ENST00000262676.9	Promoter1k	ENST00000262676.9	-53	ENSG00000085831.16	chr1:51287258:51345116:57859:-	TTC39A	tetratricopeptide repeat domain 39A [Source:HGNC Symbol;Acc:HGNC:18657]
chr1	51344941	51345200	peaks1571	8.78968	ENST00000413473.6	Promoter1k	ENST00000413473.6	45	ENSG00000085831.16	chr1:51287258:51345116:57859:-	TTC39A	tetratricopeptide repeat domain 39A [Source:HGNC Symbol;Acc:HGNC:18657]
chr1	51518817	51519489	peaks1572	49.61880	ENST00000415031.2,ENST00000371730.6,ENST00000706287.1,ENST00000371733.8,ENST00000706288.1,ENST00000706292.1	Promoter1k	ENST00000371730.6	88	ENSG00000085832.18	chr1:51354263:51519328:165066:-	EPS15	epidermal growth factor receptor pathway substrate 15 [Source:HGNC Symbol;Acc:HGNC:3419]
chr1	51520523	51520652	peaks1573	6.49810	ENST00000371730.6,ENST00000706287.1,ENST00000371733.8,ENST00000706288.1,ENST00000706292.1	Promoter1-2k	ENST00000706292.1	-1260	ENSG00000085832.18	chr1:51354263:51519328:165066:-	EPS15	epidermal growth factor receptor pathway substrate 15 [Source:HGNC Symbol;Acc:HGNC:3419]
chr1	51569888	51570137	peaks1574	6.80716	ENST00000431943.1	Intron	ENST00000371714.5	-7166	ENSG00000117859.19	chr1:51577179:51798427:221249:+	OSBPL9	oxysterol binding protein like 9 [Source:HGNC Symbol;Acc:HGNC:16386]
chr1	51616941	51617068	peaks1575	3.32500	ENST00000447887.5,ENST00000428468.6,ENST00000453295.5	Promoter1k	ENST00000447887.5,ENST00000428468.6	-87	ENSG00000117859.19	chr1:51577179:51798427:221249:+	OSBPL9	oxysterol binding protein like 9 [Source:HGNC Symbol;Acc:HGNC:16386]
chr1	51617289	51617389	peaks1576	3.32500	ENST00000447887.5,ENST00000428468.6,ENST00000453295.5	Promoter1k	ENST00000453295.5	230	ENSG00000117859.19	chr1:51577179:51798427:221249:+	OSBPL9	oxysterol binding protein like 9 [Source:HGNC Symbol;Acc:HGNC:16386]
chr1	51637137	51637372	peaks1577	4.78300	ENST00000371714.5,ENST00000447887.5,ENST00000428468.6,ENST00000453295.5	Intron	ENST00000453295.5	20146	ENSG00000117859.19	chr1:51577179:51798427:221249:+	OSBPL9	oxysterol binding protein like 9 [Source:HGNC Symbol;Acc:HGNC:16386]
chr1	51650962	51651068	peaks1578	1.97467	ENST00000371714.5,ENST00000447887.5,ENST00000428468.6,ENST00000453295.5	Intron	ENST00000453295.5	33906	ENSG00000117859.19	chr1:51577179:51798427:221249:+	OSBPL9	oxysterol binding protein like 9 [Source:HGNC Symbol;Acc:HGNC:16386]
chr1	51729478	51729870	peaks1579	31.95658	ENST00000531828.5,ENST00000361556.9,ENST00000462759.5,ENST00000486942.5	Promoter1k	ENST00000531828.5	-134	ENSG00000117859.19	chr1:51577179:51798427:221249:+	OSBPL9	oxysterol binding protein like 9 [Source:HGNC Symbol;Acc:HGNC:16386]
chr1	51878579	51878951	peaks1580	10.64793	ENST00000539524.5,ENST00000352171.12,ENST00000354831.11	Promoter1k	ENST00000352171.12	-38	ENSG00000078618.23	chr1:51789191:51878805:89615:-	NRDC	nardilysin convertase [Source:HGNC Symbol;Acc:HGNC:7995]
chr1	51970456	51970791	peaks1581	19.04328	ENST00000363969.1	Promoter2-3k	ENST00000363969.1	-2786	ENSG00000200839.1	chr1:51973410:51973535:126:+	RNA5SP48	RNA, 5S ribosomal pseudogene 48 [Source:HGNC Symbol;Acc:HGNC:42824]
chr1	51971699	51971855	peaks1582	4.48283	ENST00000363969.1	Promoter1-2k	ENST00000363969.1	-1633	ENSG00000200839.1	chr1:51973410:51973535:126:+	RNA5SP48	RNA, 5S ribosomal pseudogene 48 [Source:HGNC Symbol;Acc:HGNC:42824]
chr1	51973712	51973838	peaks1583	10.82541	ENST00000363969.1	Promoter1k	ENST00000363969.1	365	ENSG00000200839.1	chr1:51973410:51973535:126:+	RNA5SP48	RNA, 5S ribosomal pseudogene 48 [Source:HGNC Symbol;Acc:HGNC:42824]
chr1	51990592	51990790	peaks1584	22.66069	ENST00000371655.4	Promoter1k	ENST00000371655.4	9	ENSG00000169213.7	chr1:51907956:51990700:82745:-	RAB3B	RAB3B, member RAS oncogene family [Source:HGNC Symbol;Acc:HGNC:9778]
chr1	52033328	52033809	peaks1585	4.06472	ENST00000648686.1,ENST00000425802.1,ENST00000371614.2	Promoter1k	ENST00000425802.1	178	ENSG00000223390.1	chr1:52033391:52044279:10889:+		novel transcript
chr1	52055252	52055468	peaks1586	7.15044	ENST00000610127.2,ENST00000371626.9,ENST00000489308.6,ENST00000313334.13,ENST00000472944.6,ENST00000484036.1	Promoter1k	ENST00000610127.2,ENST00000371626.9	-169	ENSG00000117862.13	chr1:52020131:52055191:35061:-	TXNDC12	thioredoxin domain containing 12 [Source:HGNC Symbol;Acc:HGNC:24626]
chr1	52056126	52056697	peaks1587	17.26462	ENST00000610127.2,ENST00000371626.9,ENST00000489308.6,ENST00000313334.13,ENST00000472944.6,ENST00000484036.1	Promoter1k	ENST00000484036.1	91	ENSG00000134717.18	chr1:52056199:52090716:34518:+	BTF3L4	basic transcription factor 3 like 4 [Source:HGNC Symbol;Acc:HGNC:30547]
chr1	52141905	52142656	peaks1588	26.91323	ENST00000287727.8,ENST00000371591.2,ENST00000357206.6	Promoter1k	ENST00000371591.2	69	ENSG00000157077.16	chr1:52142089:52348671:206583:+	ZFYVE9	zinc finger FYVE-type containing 9 [Source:HGNC Symbol;Acc:HGNC:6775]
chr1	52237570	52237724	peaks1589	4.51766	ENST00000371591.2,ENST00000357206.6,ENST00000287727.8	Exon	ENST00000428811.2	15126	ENSG00000237663.2	chr1:52252062:52252773:712:-	DNAJC19P7	DnaJ heat shock protein family (Hsp40) member C19 pseudogene 7 [Source:HGNC Symbol;Acc:HGNC:45070]
chr1	52357541	52357645	peaks1590	1.54374	ENST00000284376.8,ENST00000371586.6	Exon	ENST00000606527.1	4106	ENSG00000272100.1	chr1:52353487:52353877:391:+		novel transcript, antisense to CC2D1B
chr1	52365987	52366553	peaks1591	39.48726	ENST00000661897.1,ENST00000371586.6,ENST00000284376.8	Promoter1k	ENST00000284376.8	-65	ENSG00000154222.15	chr1:52345723:52366205:20483:-	CC2D1B	coiled-coil and C2 domain containing 1B [Source:HGNC Symbol;Acc:HGNC:29386]
chr1	52376590	52376697	peaks1592	4.78300	ENST00000371568.8,ENST00000371566.1	Intron	ENST00000497678.2	7967	ENSG00000224680.4	chr1:52368677:52369244:568:+	PLA2G12AP1	phospholipase A2 group XIIA pseudogene 1 [Source:HGNC Symbol;Acc:HGNC:39248]
chr1	52404459	52404604	peaks1593	5.59432	ENST00000371566.1,ENST00000371568.8,ENST00000257181.10	Promoter1k	ENST00000257181.10	-70	ENSG00000134748.13	chr1:52404602:52420836:16235:+	PRPF38A	pre-mRNA processing factor 38A [Source:HGNC Symbol;Acc:HGNC:25930]
chr1	52553354	52553669	peaks1594	11.80546	ENST00000355809.4,ENST00000257177.9,ENST00000371544.7	Promoter1k	ENST00000371544.7	-412	ENSG00000134744.14	chr1:52408282:52553487:145206:-	TUT4	terminal uridylyl transferase 4 [Source:HGNC Symbol;Acc:HGNC:28981]
chr1	52692939	52693081	peaks1595	4.87284	ENST00000371538.5	Intron	ENST00000371538.5	5337	ENSG00000162377.6	chr1:52684449:52698347:13899:-	COA7	cytochrome c oxidase assembly factor 7 [Source:HGNC Symbol;Acc:HGNC:25716]
chr1	52698054	52698480	peaks1596	6.01799	ENST00000371538.5	Promoter1k	ENST00000371538.5	80	ENSG00000162377.6	chr1:52684449:52698347:13899:-	COA7	cytochrome c oxidase assembly factor 7 [Source:HGNC Symbol;Acc:HGNC:25716]
chr1	52703038	52703318	peaks1597	5.51331	NA	Intergenic	ENST00000371538.5	-4831	ENSG00000162377.6	chr1:52684449:52698347:13899:-	COA7	cytochrome c oxidase assembly factor 7 [Source:HGNC Symbol;Acc:HGNC:25716]
chr1	52726353	52726786	peaks1598	30.20412	ENST00000294353.7,ENST00000545132.5	Promoter1k	ENST00000545132.5	103	ENSG00000162378.13	chr1:52726453:52827336:100884:+	ZYG11B	zyg-11 family member B, cell cycle regulator [Source:HGNC Symbol;Acc:HGNC:25820]
chr1	52833771	52833979	peaks1599	7.92558	NA	Intergenic	ENST00000612017.4,ENST00000371532.5	-8636	ENSG00000203995.10	chr1:52842511:52894998:52488:+	ZYG11A	zyg-11 family member A, cell cycle regulator [Source:HGNC Symbol;Acc:HGNC:32058]
chr1	52919398	52919563	peaks1600	3.75467	ENST00000420575.2	Promoter1k	ENST00000420575.2	-941	ENSG00000230953.2	chr1:52920422:52920596:175:+		translational machinery associated 7 homolog (S. cerevisiae) (TMA7) pseudogene
chr1	53146185	53146551	peaks1601	23.26961	NA	Intergenic	ENST00000371494.9	-3730	ENSG00000162383.13	chr1:53087179:53142638:55460:-	SLC1A7	solute carrier family 1 member 7 [Source:HGNC Symbol;Acc:HGNC:10945]
chr1	53196730	53197046	peaks1602	24.26570	ENST00000636867.1,ENST00000636891.1,ENST00000637252.1,ENST00000636935.1,ENST00000635862.1,ENST00000371486.4	Promoter1k	ENST00000371486.4	64	ENSG00000157184.7	chr1:53196792:53214197:17406:+	CPT2	carnitine palmitoyltransferase 2 [Source:HGNC Symbol;Acc:HGNC:2330]
chr1	53220226	53220681	peaks1603	16.69561	ENST00000294360.5,ENST00000569869.1	Promoter1k	ENST00000294360.5	180	ENSG00000162384.14	chr1:53214099:53220634:6536:-	CZIB	CXXC motif containing zinc binding protein [Source:HGNC Symbol;Acc:HGNC:26059]
chr1	53238319	53238698	peaks1604	5.23718	ENST00000371466.4,ENST00000371470.8,ENST00000655937.1	Promoter1k	ENST00000371470.8	9	ENSG00000162385.11	chr1:53226900:53238518:11619:-	MAGOH	mago homolog, exon junction complex subunit [Source:HGNC Symbol;Acc:HGNC:6815]
chr1	53311406	53311576	peaks1605	2.97177	ENST00000347547.7,ENST00000667377.1,ENST00000354412.7,ENST00000659993.1,ENST00000662604.1,ENST00000668448.1,ENST00000657895.1,ENST00000662198.1,ENST00000371454.6,ENST00000306052.12,ENST00000658277.1	Intron	ENST00000446686.1	6955	ENSG00000232762.1	chr1:53304536:53307462:2927:+		novel transcript
chr1	53326131	53326473	peaks1606	71.15141	ENST00000354412.7,ENST00000347547.7,ENST00000659993.1,ENST00000658277.1,ENST00000657895.1,ENST00000662604.1,ENST00000371454.6,ENST00000667377.1,ENST00000306052.12,ENST00000668448.1,ENST00000445039.2,ENST00000662198.1	Promoter1-2k	ENST00000354412.7	1610	ENSG00000157193.18	chr1:53242364:53328469:86106:-	LRP8	LDL receptor related protein 8 [Source:HGNC Symbol;Acc:HGNC:6700]
chr1	53385353	53385558	peaks1607	7.01570	NA	Intergenic	ENST00000669809.1	-17333	ENSG00000230138.2	chr1:53366656:53368245:1590:-	LINC02812	long intergenic non-protein coding RNA 2812 [Source:HGNC Symbol;Acc:HGNC:54344]
chr1	53413696	53413855	peaks1608	6.21833	ENST00000563752.5	Intron	ENST00000443844.3	25525	ENSG00000236253.7	chr1:53413149:53440020:26872:-	SLC25A3P1	solute carrier family 25 member 3 pseudogene 1 [Source:HGNC Symbol;Acc:HGNC:26869]
chr1	53439498	53439612	peaks1609	4.11701	ENST00000443844.3,ENST00000563752.5,ENST00000569142.1	Promoter1k	ENST00000443844.3	-254	ENSG00000236253.7	chr1:53413149:53440020:26872:-	SLC25A3P1	solute carrier family 25 member 3 pseudogene 1 [Source:HGNC Symbol;Acc:HGNC:26869]
chr1	53470228	53470353	peaks1610	1.34048	NA	Intergenic	ENST00000371445.3	10892	ENSG00000143006.7	chr1:53459399:53467488:8090:+	DMRTB1	DMRT like family B with proline rich C-terminal 1 [Source:HGNC Symbol;Acc:HGNC:13913]
chr1	53526483	53526652	peaks1611	2.91124	ENST00000628545.2,ENST00000312233.4	Intron	ENST00000371445.3	67169	ENSG00000143006.7	chr1:53459399:53467488:8090:+	DMRTB1	DMRT like family B with proline rich C-terminal 1 [Source:HGNC Symbol;Acc:HGNC:13913]
chr1	53539485	53539736	peaks1612	4.15134	ENST00000312233.4,ENST00000628545.2	Intron	ENST00000371445.3	80212	ENSG00000143006.7	chr1:53459399:53467488:8090:+	DMRTB1	DMRT like family B with proline rich C-terminal 1 [Source:HGNC Symbol;Acc:HGNC:13913]
chr1	53550395	53550625	peaks1613	3.86137	ENST00000312233.4,ENST00000628545.2	Intron	ENST00000371445.3	91111	ENSG00000143006.7	chr1:53459399:53467488:8090:+	DMRTB1	DMRT like family B with proline rich C-terminal 1 [Source:HGNC Symbol;Acc:HGNC:13913]
chr1	53638348	53638505	peaks1614	4.46050	ENST00000312233.4,ENST00000628545.2	Intron	ENST00000459222.1	50385	ENSG00000239007.1	chr1:53688749:53688812:64:-	RNU7-95P	RNA, U7 small nuclear 95 pseudogene [Source:HGNC Symbol;Acc:HGNC:45629]
chr1	53685241	53685446	peaks1615	5.67418	ENST00000312233.4,ENST00000628545.2	Intron	ENST00000459222.1	3468	ENSG00000239007.1	chr1:53688749:53688812:64:-	RNU7-95P	RNA, U7 small nuclear 95 pseudogene [Source:HGNC Symbol;Acc:HGNC:45629]
chr1	53685785	53685905	peaks1616	3.55362	ENST00000459222.1	Promoter2-3k	ENST00000459222.1	2967	ENSG00000239007.1	chr1:53688749:53688812:64:-	RNU7-95P	RNA, U7 small nuclear 95 pseudogene [Source:HGNC Symbol;Acc:HGNC:45629]
chr1	53717930	53718028	peaks1617	1.97467	ENST00000312233.4,ENST00000628545.2	Intron	ENST00000312233.4	16225	ENSG00000174332.6	chr1:53506237:53739164:232928:-	GLIS1	GLIS family zinc finger 1 [Source:HGNC Symbol;Acc:HGNC:29525]
chr1	53738767	53739566	peaks1618	64.16509	ENST00000628545.2	Promoter1k	ENST00000628545.2	-3	ENSG00000174332.6	chr1:53506237:53739164:232928:-	GLIS1	GLIS family zinc finger 1 [Source:HGNC Symbol;Acc:HGNC:29525]
chr1	53837047	53837150	peaks1619	2.73692	ENST00000371429.4	Promoter1-2k	ENST00000371429.4	1197	ENSG00000058804.12	chr1:53765478:53838463:72986:-	NDC1	NDC1 transmembrane nucleoporin [Source:HGNC Symbol;Acc:HGNC:25525]
chr1	53838049	53838678	peaks1620	59.56324	ENST00000371429.4	Promoter1k	ENST00000371429.4	-68	ENSG00000058804.12	chr1:53765478:53838463:72986:-	NDC1	NDC1 transmembrane nucleoporin [Source:HGNC Symbol;Acc:HGNC:25525]
chr1	53907524	53907724	peaks1621	6.31344	ENST00000322679.10,ENST00000524406.5,ENST00000361921.8,ENST00000525202.5,ENST00000388876.3,ENST00000532493.5	Intron	ENST00000388876.3,ENST00000524406.5,ENST00000525202.5,ENST00000532493.5	13413	ENSG00000211452.12	chr1:53891239:53911086:19848:+	DIO1	iodothyronine deiodinase 1 [Source:HGNC Symbol;Acc:HGNC:2883]
chr1	53919414	53919657	peaks1622	17.97985	ENST00000371378.6	Intron	ENST00000371376.1	20564	ENSG00000081870.12	chr1:53916574:53945699:29126:-	HSPB11	heat shock protein family B (small) member 11 [Source:HGNC Symbol;Acc:HGNC:25019]
chr1	53919815	53919947	peaks1623	10.46527	ENST00000371378.6	Intron	ENST00000371376.1	20219	ENSG00000081870.12	chr1:53916574:53945699:29126:-	HSPB11	heat shock protein family B (small) member 11 [Source:HGNC Symbol;Acc:HGNC:25019]
chr1	53945439	53946388	peaks1624	227.67947	ENST00000371378.6,ENST00000371377.3,ENST00000194214.10,ENST00000371370.8,ENST00000319223.8	Promoter1k	ENST00000194214.10	-215	ENSG00000081870.12	chr1:53916574:53945699:29126:-	HSPB11	heat shock protein family B (small) member 11 [Source:HGNC Symbol;Acc:HGNC:25019]
chr1	54016285	54016612	peaks1625	31.49962	ENST00000371362.7,ENST00000371360.2,ENST00000420619.5,ENST00000545928.5	Promoter1-2k	ENST00000371362.7	1723	ENSG00000203985.11	chr1:54007298:54018186:10889:-	LDLRAD1	low density lipoprotein receptor class A domain containing 1 [Source:HGNC Symbol;Acc:HGNC:32069]
chr1	54053262	54053612	peaks1626	28.27266	ENST00000371337.3,ENST00000234831.10,ENST00000371341.5,ENST00000234827.6,ENST00000585250.1,ENST00000371331.1	Promoter1k	ENST00000371341.5	67	ENSG00000116209.12	chr1:54026681:54053504:26824:-	TMEM59	transmembrane protein 59 [Source:HGNC Symbol;Acc:HGNC:1239]
chr1	54053936	54054034	peaks1627	4.78640	ENST00000371337.3,ENST00000234831.10,ENST00000371341.5,ENST00000234827.6,ENST00000585250.1,ENST00000371331.1	Promoter1k	ENST00000585250.1	-94	ENSG00000283749.1	chr1:54054079:54054154:76:+	MIR4781	microRNA 4781 [Source:HGNC Symbol;Acc:HGNC:41769]
chr1	54158235	54158337	peaks1628	2.74862	ENST00000637610.1	Intron	ENST00000371330.1	-4516	ENSG00000157211.12	chr1:54132687:54153770:21084:-	CDCP2	CUB domain containing protein 2 [Source:HGNC Symbol;Acc:HGNC:27297]
chr1	54229674	54229805	peaks1629	2.48027	ENST00000357475.9,ENST00000610401.6,ENST00000417664.7,ENST00000371319.8	Intron	ENST00000361350.5	-6700	ENSG00000198711.5	chr1:54236440:54239063:2624:+	SSBP3-AS1	SSBP3 antisense RNA 1 [Source:HGNC Symbol;Acc:HGNC:32328]
chr1	54245674	54245918	peaks1630	19.41076	ENST00000371319.8,ENST00000417664.7,ENST00000357475.9,ENST00000610401.6	Intron	ENST00000361350.5	9356	ENSG00000198711.5	chr1:54236440:54239063:2624:+	SSBP3-AS1	SSBP3 antisense RNA 1 [Source:HGNC Symbol;Acc:HGNC:32328]
chr1	54249903	54250546	peaks1631	46.34274	ENST00000371319.8,ENST00000417664.7,ENST00000357475.9,ENST00000610401.6	Intron	ENST00000361350.5	13785	ENSG00000198711.5	chr1:54236440:54239063:2624:+	SSBP3-AS1	SSBP3 antisense RNA 1 [Source:HGNC Symbol;Acc:HGNC:32328]
chr1	54253574	54253906	peaks1632	23.43398	ENST00000417664.7,ENST00000610401.6,ENST00000371319.8,ENST00000357475.9	Intron	ENST00000361350.5	17300	ENSG00000198711.5	chr1:54236440:54239063:2624:+	SSBP3-AS1	SSBP3 antisense RNA 1 [Source:HGNC Symbol;Acc:HGNC:32328]
chr1	54279187	54279444	peaks1633	19.27099	ENST00000371319.8,ENST00000610401.6,ENST00000417664.7,ENST00000357475.9	Intron	ENST00000426901.2	-6088	ENSG00000225632.2	chr1:54285404:54287371:1968:+		novel transcript
chr1	54358571	54358678	peaks1634	2.66746	ENST00000610401.6,ENST00000417664.7,ENST00000357475.9,ENST00000371319.8	Intron	ENST00000417664.7	46879	ENSG00000157216.17	chr1:54225432:54413479:188048:-	SSBP3	single stranded DNA binding protein 3 [Source:HGNC Symbol;Acc:HGNC:15674]
chr1	54377119	54377413	peaks1635	7.60221	ENST00000610401.6,ENST00000417664.7,ENST00000357475.9,ENST00000371319.8	Intron	ENST00000417664.7	28238	ENSG00000157216.17	chr1:54225432:54413479:188048:-	SSBP3	single stranded DNA binding protein 3 [Source:HGNC Symbol;Acc:HGNC:15674]
chr1	54406333	54406530	peaks1636	22.27693	ENST00000417664.7,ENST00000371319.8,ENST00000357475.9,ENST00000610401.6	Promoter1k	ENST00000610401.6	-38	ENSG00000157216.17	chr1:54225432:54413479:188048:-	SSBP3	single stranded DNA binding protein 3 [Source:HGNC Symbol;Acc:HGNC:15674]
chr1	54488280	54488524	peaks1637	18.73181	NA	Intergenic	ENST00000664270.1	-26015	ENSG00000287582.1	chr1:54514417:54517383:2967:+		novel transcript
chr1	54519884	54520017	peaks1638	1.97467	ENST00000433377.1	Promoter2-3k	ENST00000433377.1	-2692	ENSG00000235741.1	chr1:54516412:54517259:848:-	LINC02784	long intergenic non-protein coding RNA 2784 [Source:HGNC Symbol;Acc:HGNC:54304]
chr1	54542073	54542793	peaks1639	69.26143	NA	Intergenic	ENST00000427917.1	5637	ENSG00000227453.1	chr1:54536796:54537758:963:+	HNRNPA1P63	heterogeneous nuclear ribonucleoprotein A1 pseudogene 63 [Source:HGNC Symbol;Acc:HGNC:48793]
chr1	54564313	54564527	peaks1640	11.05359	ENST00000371316.3,ENST00000343744.7	Intron	ENST00000343744.7,ENST00000371316.3	16192	ENSG00000162390.18	chr1:54542257:54639192:96936:+	ACOT11	acyl-CoA thioesterase 11 [Source:HGNC Symbol;Acc:HGNC:18156]
chr1	54569507	54569622	peaks1641	8.69041	ENST00000371316.3,ENST00000343744.7	Intron	ENST00000343744.7,ENST00000371316.3	21337	ENSG00000162390.18	chr1:54542257:54639192:96936:+	ACOT11	acyl-CoA thioesterase 11 [Source:HGNC Symbol;Acc:HGNC:18156]
chr1	54581756	54581892	peaks1642	6.95349	ENST00000371316.3,ENST00000343744.7	Intron	ENST00000343744.7,ENST00000371316.3	33596	ENSG00000162390.18	chr1:54542257:54639192:96936:+	ACOT11	acyl-CoA thioesterase 11 [Source:HGNC Symbol;Acc:HGNC:18156]
chr1	54648410	54648564	peaks1643	1.97467	ENST00000395690.6,ENST00000421030.7,ENST00000339553.9,ENST00000414150.6,ENST00000409996.5	Intron	ENST00000395690.6	6665	ENSG00000184313.20	chr1:54641754:54710266:68513:+	MROH7	maestro heat like repeat family member 7 [Source:HGNC Symbol;Acc:HGNC:24802]
chr1	54672220	54672392	peaks1644	7.39257	ENST00000339553.9,ENST00000395690.6,ENST00000409996.5,ENST00000421030.7,ENST00000414150.6	Intron	ENST00000395690.6	30484	ENSG00000184313.20	chr1:54641754:54710266:68513:+	MROH7	maestro heat like repeat family member 7 [Source:HGNC Symbol;Acc:HGNC:24802]
chr1	54692408	54692512	peaks1645	3.32500	ENST00000414150.6,ENST00000421030.7,ENST00000409996.5,ENST00000395690.6,ENST00000339553.9	Exon	ENST00000371281.4	-23401	ENSG00000243725.7	chr1:54715861:54742657:26797:+	TTC4	tetratricopeptide repeat domain 4 [Source:HGNC Symbol;Acc:HGNC:12394]
chr1	54715823	54716055	peaks1646	9.26047	ENST00000371281.4	Promoter1k	ENST00000371281.4	78	ENSG00000243725.7	chr1:54715861:54742657:26797:+	TTC4	tetratricopeptide repeat domain 4 [Source:HGNC Symbol;Acc:HGNC:12394]
chr1	54764285	54764858	peaks1647	37.89276	ENST00000371279.4	Promoter1k	ENST00000371279.4	-49	ENSG00000162396.6	chr1:54756898:54764523:7626:-	PARS2	prolyl-tRNA synthetase 2, mitochondrial [Source:HGNC Symbol;Acc:HGNC:30563]
chr1	54779408	54779582	peaks1648	3.77603	NA	Intergenic	ENST00000450503.1	-13390	ENSG00000237453.1	chr1:54792885:54794905:2021:+		novel transcript, antisense to TTC22
chr1	54787861	54787992	peaks1649	4.39236	ENST00000371276.9,ENST00000371274.8	Intron	ENST00000450503.1	-4958	ENSG00000237453.1	chr1:54792885:54794905:2021:+		novel transcript, antisense to TTC22
chr1	54807379	54807606	peaks1650	30.05547	ENST00000358193.7,ENST00000371273.4	Promoter1-2k	ENST00000358193.7,ENST00000371273.4	1430	ENSG00000162398.12	chr1:54806063:54842252:36190:+	LEXM	lymphocyte expansion molecule [Source:HGNC Symbol;Acc:HGNC:26854]
chr1	54857876	54858040	peaks1651	11.46055	ENST00000436604.2,ENST00000371269.9,ENST00000535035.6	Intron	ENST00000658428.1	-16714	ENSG00000287724.1	chr1:54874672:54883664:8993:+		novel transcript, antisense to DHCR24
chr1	54858236	54858457	peaks1652	27.89809	ENST00000436604.2,ENST00000371269.9,ENST00000535035.6	Intron	ENST00000658428.1	-16325	ENSG00000287724.1	chr1:54874672:54883664:8993:+		novel transcript, antisense to DHCR24
chr1	54861652	54861803	peaks1653	6.58817	ENST00000436604.2,ENST00000371269.9,ENST00000535035.6	Intron	ENST00000658428.1	-12944	ENSG00000287724.1	chr1:54874672:54883664:8993:+		novel transcript, antisense to DHCR24
chr1	54887047	54887792	peaks1654	22.51973	ENST00000443284.1,ENST00000455380.5,ENST00000689429.1,ENST00000535035.6,ENST00000371269.9,ENST00000436604.2	Promoter1k	ENST00000443284.1	-143	ENSG00000233203.6	chr1:54887563:54888850:1288:+	DHCR24-DT	DHCR24 divergent transcript [Source:HGNC Symbol;Acc:HGNC:53969]
chr1	54945581	54945868	peaks1655	12.28972	ENST00000689429.1	Intron	ENST00000641973.1	34739	ENSG00000284601.1	chr1:54974900:54980464:5565:-		novel transcript
chr1	54971385	54971550	peaks1656	4.64524	ENST00000689429.1	Intron	ENST00000641973.1	8996	ENSG00000284601.1	chr1:54974900:54980464:5565:-		novel transcript
chr1	55022051	55022210	peaks1657	5.12764	NA	Intergenic	ENST00000302118.5	-17417	ENSG00000169174.11	chr1:55039447:55064852:25406:+	PCSK9	proprotein convertase subtilisin/kexin type 9 [Source:HGNC Symbol;Acc:HGNC:20001]
chr1	55214966	55215091	peaks1658	3.37658	ENST00000294383.7,ENST00000484447.6	Promoter1k	ENST00000294383.7	335	ENSG00000162402.15	chr1:55066359:55215378:149020:-	USP24	ubiquitin specific peptidase 24 [Source:HGNC Symbol;Acc:HGNC:12623]
chr1	55215307	55215460	peaks1659	10.83296	ENST00000294383.7,ENST00000484447.6	Promoter1k	ENST00000484447.6	-6	ENSG00000162402.15	chr1:55066359:55215378:149020:-	USP24	ubiquitin specific peptidase 24 [Source:HGNC Symbol;Acc:HGNC:12623]
chr1	55277651	55277768	peaks1660	6.31976	ENST00000643232.1	Intron	ENST00000581938.1	52069	ENSG00000265822.1	chr1:55225641:55225723:83:+	MIR4422	microRNA 4422 [Source:HGNC Symbol;Acc:HGNC:41654]
chr1	55287403	55287614	peaks1661	11.69364	ENST00000643232.1	Intron	ENST00000581938.1	61868	ENSG00000265822.1	chr1:55225641:55225723:83:+	MIR4422	microRNA 4422 [Source:HGNC Symbol;Acc:HGNC:41654]
chr1	55337893	55337999	peaks1662	1.81621	NA	Intergenic	ENST00000646341.1	-23462	ENSG00000234810.4	chr1:55329288:56070513:741226:+		novel transcript
chr1	55429128	55429626	peaks1663	78.62354	ENST00000646341.1	Intron	ENST00000516353.1	30863	ENSG00000252162.1	chr1:55398514:55398620:107:+	RNU6-830P	RNA, U6 small nuclear 830, pseudogene [Source:HGNC Symbol;Acc:HGNC:47793]
chr1	55443023	55443424	peaks1664	26.16298	ENST00000646341.1	Intron	ENST00000606692.1	41748	ENSG00000272051.1	chr1:55484871:55484972:102:-	Y_RNA	Y RNA [Source:RFAM;Acc:RF00019]
chr1	55443576	55443822	peaks1665	11.25118	ENST00000646341.1	Intron	ENST00000606692.1	41273	ENSG00000272051.1	chr1:55484871:55484972:102:-	Y_RNA	Y RNA [Source:RFAM;Acc:RF00019]
chr1	55718960	55719195	peaks1666	8.02945	ENST00000422374.1,ENST00000646341.1	Intron	ENST00000659410.1	-104719	ENSG00000234810.4	chr1:55329288:56070513:741226:+		novel transcript
chr1	56096357	56096572	peaks1667	7.92558	NA	Intergenic	ENST00000435828.1	-49256	ENSG00000235612.1	chr1:56145721:56155224:9504:+		novel transcript
chr1	56206353	56206499	peaks1668	9.59596	ENST00000441455.1	Promoter1-2k	ENST00000441455.1	2030	ENSG00000229871.1	chr1:56207567:56208456:890:-	RPSAP20	ribosomal protein SA pseudogene 20 [Source:HGNC Symbol;Acc:HGNC:35595]
chr1	56340585	56340750	peaks1669	3.32500	ENST00000641942.1,ENST00000641155.1,ENST00000642129.1,ENST00000641611.1,ENST00000641177.1,ENST00000641502.1,ENST00000641594.1	Intron	ENST00000641502.1	34597	ENSG00000260971.4	chr1:56154545:56477687:323143:-		novel transcript
chr1	56376753	56376940	peaks1670	17.37031	ENST00000641502.1,ENST00000641611.1,ENST00000641177.1,ENST00000641942.1,ENST00000641594.1	Promoter1-2k	ENST00000641594.1	-1500	ENSG00000260971.4	chr1:56154545:56477687:323143:-		novel transcript
chr1	56409449	56409578	peaks1671	1.45247	ENST00000642129.1	Intron	ENST00000670778.1,ENST00000663880.1	-5425	ENSG00000223956.5	chr1:56414918:56417137:2220:+	LINC01767	long intergenic non-protein coding RNA 1767 [Source:HGNC Symbol;Acc:HGNC:52557]
chr1	56425232	56425472	peaks1672	7.08831	ENST00000642129.1	Intron	ENST00000662108.1	10391	ENSG00000223956.5	chr1:56414918:56417137:2220:+	LINC01767	long intergenic non-protein coding RNA 1767 [Source:HGNC Symbol;Acc:HGNC:52557]
chr1	56494330	56494605	peaks1673	4.64622	ENST00000642129.1	Intron	ENST00000642129.1	30027	ENSG00000284686.1	chr1:56173433:56524495:351063:-		novel transcript
chr1	56525633	56525745	peaks1674	4.78300	ENST00000642129.1	Promoter1-2k	ENST00000642129.1	-1194	ENSG00000284686.1	chr1:56173433:56524495:351063:-		novel transcript
chr1	56579299	56579422	peaks1675	1.97467	ENST00000371250.4	Promoter1k	ENST00000371250.4	202	ENSG00000162407.9	chr1:56494761:56645301:150541:-	PLPP3	phospholipid phosphatase 3 [Source:HGNC Symbol;Acc:HGNC:9229]
chr1	56645170	56645619	peaks1676	5.86156	ENST00000371244.9	Promoter1k	ENST00000371244.9	81	ENSG00000162409.12	chr1:56645314:56715335:70022:+	PRKAA2	protein kinase AMP-activated catalytic subunit alpha 2 [Source:HGNC Symbol;Acc:HGNC:9377]
chr1	56688567	56688698	peaks1677	6.31976	ENST00000371244.9	Intron	ENST00000371244.9	43319	ENSG00000162409.12	chr1:56645314:56715335:70022:+	PRKAA2	protein kinase AMP-activated catalytic subunit alpha 2 [Source:HGNC Symbol;Acc:HGNC:9377]
chr1	56756034	56756135	peaks1678	1.97467	ENST00000343433.7	Intron	ENST00000343433.7	63319	ENSG00000187889.13	chr1:56718789:56819696:100908:-	FYB2	FYN binding protein 2 [Source:HGNC Symbol;Acc:HGNC:27295]
chr1	57307542	57307681	peaks1679	5.35071	ENST00000371230.1,ENST00000371236.7	Intron	ENST00000414851.6	-16444	ENSG00000173406.16	chr1:56994778:58546734:1551957:-	DAB1	DAB adaptor protein 1 [Source:HGNC Symbol;Acc:HGNC:2661]
chr1	58041424	58041597	peaks1680	2.74862	NA	Intergenic	ENST00000394002.4	7780	ENSG00000229887.5	chr1:58048175:58049291:1117:-	HNRNPA1P6	heterogeneous nuclear ribonucleoprotein A1 pseudogene 6 [Source:HGNC Symbol;Acc:HGNC:5032]
chr1	58118823	58118971	peaks1681	6.32309	NA	Intergenic	ENST00000441183.1	34478	ENSG00000230546.1	chr1:58084419:58084559:141:+		pseudogene similar to part of WAP four-disulfide core domain 3 (WFDC3)
chr1	58327989	58328121	peaks1682	1.97467	NA	Intergenic	ENST00000394974.2	-99052	ENSG00000233216.1	chr1:58228682:58229003:322:-		novel pseudogene
chr1	58397372	58397578	peaks1683	3.22237	NA	Intergenic	ENST00000654217.1	-148693	ENSG00000286918.1	chr1:58546168:58563897:17730:+		novel transcript, antisense to OMA1
chr1	58546357	58546926	peaks1684	92.84750	ENST00000654217.1,ENST00000371226.8	Promoter1k	ENST00000371226.8	84	ENSG00000162600.12	chr1:58415384:58546802:131419:-	OMA1	OMA1 zinc metallopeptidase [Source:HGNC Symbol;Acc:HGNC:29661]
chr1	58577232	58577515	peaks1685	24.96371	ENST00000371225.4	Promoter1k	ENST00000371225.4	-122	ENSG00000184292.7	chr1:58575433:58577252:1820:-	TACSTD2	tumor associated calcium signal transducer 2 [Source:HGNC Symbol;Acc:HGNC:11530]
chr1	58584151	58584882	peaks1686	33.14509	NA	Intergenic	ENST00000371225.4	-7265	ENSG00000184292.7	chr1:58575433:58577252:1820:-	TACSTD2	tumor associated calcium signal transducer 2 [Source:HGNC Symbol;Acc:HGNC:11530]
chr1	58592631	58592779	peaks1687	6.32309	NA	Intergenic	ENST00000371225.4	-15453	ENSG00000184292.7	chr1:58575433:58577252:1820:-	TACSTD2	tumor associated calcium signal transducer 2 [Source:HGNC Symbol;Acc:HGNC:11530]
chr1	58598093	58598196	peaks1688	4.28018	NA	Intergenic	ENST00000371225.4	-20893	ENSG00000184292.7	chr1:58575433:58577252:1820:-	TACSTD2	tumor associated calcium signal transducer 2 [Source:HGNC Symbol;Acc:HGNC:11530]
chr1	58618462	58618598	peaks1689	6.15856	NA	Intergenic	ENST00000427762.1	13000	ENSG00000185839.3	chr1:58630841:58631530:690:-		adenylate kinase 2 (AK2) pseudogene
chr1	58783944	58784604	peaks1690	37.11952	ENST00000371222.4,ENST00000702469.1,ENST00000653297.1,ENST00000649834.1,ENST00000663144.1,ENST00000693275.2,ENST00000419531.3,ENST00000669294.1	Promoter1k	ENST00000371222.4	-227	ENSG00000177606.8	chr1:58776845:58784048:7204:-	JUN	Jun proto-oncogene, AP-1 transcription factor subunit [Source:HGNC Symbol;Acc:HGNC:6204]
chr1	58785080	58785641	peaks1691	8.25086	ENST00000702469.1,ENST00000653297.1,ENST00000649834.1,ENST00000663144.1,ENST00000693275.2,ENST00000419531.3,ENST00000669294.1	Promoter1k	ENST00000669294.1	205	ENSG00000234807.8	chr1:58784384:58901109:116726:+	LINC01135	long intergenic non-protein coding RNA 1135 [Source:HGNC Symbol;Acc:HGNC:49450]
chr1	58815277	58815629	peaks1692	60.62914	ENST00000702876.1	Promoter1k	ENST00000702876.1	1018	ENSG00000234807.8	chr1:58784384:58901109:116726:+	LINC01135	long intergenic non-protein coding RNA 1135 [Source:HGNC Symbol;Acc:HGNC:49450]
[truncated: 36,701 more rows]
