# Supplementary material for: RUNX1 restrains STAT1-GITRL signaling to shape an immunosuppressive CRC microenvironment
Source: Cell Death Discov. 2026 Mar 25;12:151. doi: 10.1038/s41420-026-03053-7 (PMC13040063; doi:10.1038/s41420-026-03053-7)
Supplement: Supplementary file 6 — Original data of Cut-Tag [file 41420_2026_3053_MOESM6_ESM.xls]

seqnames	start	end	peak_name	peak_score	anno_transcript	peak_annotation	transcriptId	distanceToTSS	geneID	geneLocation	geneName	geneDescription
chr1	10003	10467	peaks1	127.08641	ENST00000456328.2,ENST00000450305.2	Promoter1-2k	ENST00000456328.2	-1634	ENSG00000290825.1	chr1:11869:14409:2541:+	DDX11L2	DEAD/H-box helicase 11 like 2 (pseudogene) [Source:NCBI gene (formerly Entrezgene);Acc:84771]
chr1	136597	136844	peaks2	5.47212	ENST00000494149.2	Promoter1k	ENST00000494149.2	-826	ENSG00000268903.1	chr1:135141:135895:755:-		novel pseudogene
chr1	180739	180997	peaks3	66.12080	ENST00000624431.2	Promoter1-2k	ENST00000624431.2	-1828	ENSG00000279928.2	chr1:182696:184174:1479:+	DDX11L17	DEAD/H-box helicase 11 like 17 (pseudogene) [Source:HGNC Symbol;Acc:HGNC:55080]
chr1	778613	778813	peaks4	9.59285	ENST00000506640.3,ENST00000670700.1,ENST00000429505.6,ENST00000434264.6,ENST00000656571.1,ENST00000443772.2	Promoter1k	ENST00000670700.1	-45	ENSG00000237491.10	chr1:778747:810065:31319:+	LINC01409	long intergenic non-protein coding RNA 1409 [Source:HGNC Symbol;Acc:HGNC:50701]
chr1	876190	876417	peaks5	4.64744	ENST00000446136.1,ENST00000635557.1	Promoter1k	ENST00000446136.1	599	ENSG00000230368.2	chr1:868071:876903:8833:-	FAM41C	family with sequence similarity 41 member C [Source:HGNC Symbol;Acc:HGNC:27635]
chr1	906904	907011	peaks6	6.02945	ENST00000607769.1	Promoter2-3k	ENST00000607769.1	2124	ENSG00000272438.1	chr1:904834:915976:11143:+		novel transcript
chr1	924752	924923	peaks7	6.69872	ENST00000616016.5,ENST00000618323.5,ENST00000342066.8	Promoter1k	ENST00000342066.8	-893	ENSG00000187634.13	chr1:923923:944575:20653:+	SAMD11	sterile alpha motif domain containing 11 [Source:HGNC Symbol;Acc:HGNC:28706]
chr1	941721	941877	peaks8	8.81223	ENST00000342066.8,ENST00000618323.5,ENST00000616016.5	Intron	ENST00000342066.8	16068	ENSG00000187634.13	chr1:923923:944575:20653:+	SAMD11	sterile alpha motif domain containing 11 [Source:HGNC Symbol;Acc:HGNC:28706]
chr1	959173	959482	peaks9	109.84689	ENST00000327044.7	Promoter1k	ENST00000327044.7	-72	ENSG00000188976.11	chr1:944203:959309:15107:-	NOC2L	NOC2 like nucleolar associated transcriptional repressor [Source:HGNC Symbol;Acc:HGNC:24517]
chr1	965859	966498	peaks10	15.26217	ENST00000379410.8,ENST00000379409.6,ENST00000379407.7	Promoter1k	ENST00000379410.8	-303	ENSG00000187583.11	chr1:966482:975865:9384:+	PLEKHN1	pleckstrin homology domain containing N1 [Source:HGNC Symbol;Acc:HGNC:25284]
chr1	966967	967081	peaks11	6.47121	ENST00000379410.8,ENST00000379409.6,ENST00000379407.7	Promoter1k	ENST00000379409.6,ENST00000379407.7	522	ENSG00000187583.11	chr1:966482:975865:9384:+	PLEKHN1	pleckstrin homology domain containing N1 [Source:HGNC Symbol;Acc:HGNC:25284]
chr1	975925	976748	peaks12	30.15437	ENST00000433179.4,ENST00000341290.6,ENST00000694917.1	3'UTR	ENST00000341290.6,ENST00000433179.4	5756	ENSG00000187642.10	chr1:975198:982117:6920:-	PERM1	PPARGC1 and ESRR induced regulator, muscle 1 [Source:HGNC Symbol;Acc:HGNC:28208]
chr1	976892	977046	peaks13	74.93828	ENST00000694917.1,ENST00000433179.4,ENST00000341290.6	Intron	ENST00000341290.6,ENST00000433179.4	5124	ENSG00000187642.10	chr1:975198:982117:6920:-	PERM1	PPARGC1 and ESRR induced regulator, muscle 1 [Source:HGNC Symbol;Acc:HGNC:28208]
chr1	978193	978311	peaks14	7.38045	ENST00000694917.1,ENST00000433179.4,ENST00000341290.6	Intron	ENST00000341290.6,ENST00000433179.4	3841	ENSG00000187642.10	chr1:975198:982117:6920:-	PERM1	PPARGC1 and ESRR induced regulator, muscle 1 [Source:HGNC Symbol;Acc:HGNC:28208]
chr1	982112	982285	peaks15	5.36464	ENST00000341290.6,ENST00000433179.4,ENST00000694917.1	Promoter1k	ENST00000694917.1	-82	ENSG00000187642.10	chr1:975198:982117:6920:-	PERM1	PPARGC1 and ESRR induced regulator, muscle 1 [Source:HGNC Symbol;Acc:HGNC:28208]
chr1	1000012	1000349	peaks16	50.50040	ENST00000624697.4,ENST00000484667.2,ENST00000304952.11,ENST00000428771.6	Promoter1k	ENST00000428771.6	-9	ENSG00000188290.11	chr1:998962:1000172:1211:-	HES4	hes family bHLH transcription factor 4 [Source:HGNC Symbol;Acc:HGNC:24149]
chr1	1000465	1000876	peaks17	12.11179	ENST00000624697.4,ENST00000484667.2,ENST00000304952.11,ENST00000428771.6	Promoter1k	ENST00000624697.4	-467	ENSG00000187608.10	chr1:1001138:1014540:13403:+	ISG15	ISG15 ubiquitin like modifier [Source:HGNC Symbol;Acc:HGNC:4053]
chr1	1005170	1005416	peaks18	12.94241	ENST00000423619.2	Promoter2-3k	ENST00000423619.2	2936	ENSG00000231702.2	chr1:1008076:1008229:154:-		ribosomal protein L39 (RPL39) pseudogene
chr1	1006451	1006786	peaks19	15.51541	ENST00000423619.2	Promoter1-2k	ENST00000423619.2	1610	ENSG00000231702.2	chr1:1008076:1008229:154:-		ribosomal protein L39 (RPL39) pseudogene
chr1	1013441	1013734	peaks20	6.32295	ENST00000458555.1,ENST00000649529.1	Promoter1k	ENST00000649529.1	91	ENSG00000187608.10	chr1:1001138:1014540:13403:+	ISG15	ISG15 ubiquitin like modifier [Source:HGNC Symbol;Acc:HGNC:4053]
chr1	1019399	1019610	peaks21	10.05963	ENST00000379370.7,ENST00000620552.4	Promoter1k	ENST00000379370.7	-615	ENSG00000188157.15	chr1:1020120:1056118:35999:+	AGRN	agrin [Source:HGNC Symbol;Acc:HGNC:329]
chr1	1019711	1019900	peaks22	4.04950	ENST00000379370.7,ENST00000620552.4	Promoter1k	ENST00000379370.7	-314	ENSG00000188157.15	chr1:1020120:1056118:35999:+	AGRN	agrin [Source:HGNC Symbol;Acc:HGNC:329]
chr1	1021515	1021755	peaks23	26.51534	ENST00000379370.7,ENST00000620552.4	Promoter1-2k	ENST00000620552.4	1512	ENSG00000188157.15	chr1:1020120:1056118:35999:+	AGRN	agrin [Source:HGNC Symbol;Acc:HGNC:329]
chr1	1021880	1022153	peaks24	28.56228	ENST00000379370.7,ENST00000620552.4	Promoter1-2k	ENST00000620552.4	1894	ENSG00000188157.15	chr1:1020120:1056118:35999:+	AGRN	agrin [Source:HGNC Symbol;Acc:HGNC:329]
chr1	1040751	1041074	peaks25	41.72539	ENST00000379370.7,ENST00000620552.4	Exon	ENST00000418300.1	-14120	ENSG00000242590.1	chr1:1055033:1056116:1084:+		novel transcript
chr1	1064285	1064456	peaks26	22.98358	ENST00000442292.2	Promoter1k	ENST00000442292.2	-1083	ENSG00000273443.1	chr1:1062208:1063288:1081:-		novel transcript
chr1	1069093	1069405	peaks27	7.02345	ENST00000412397.2	Exon	ENST00000453464.3	5057	ENSG00000237330.3	chr1:1070967:1074306:3340:-	RNF223	ring finger protein 223 [Source:HGNC Symbol;Acc:HGNC:40020]
chr1	1073760	1074457	peaks28	51.48602	ENST00000453464.3	Promoter1k	ENST00000453464.3	197	ENSG00000237330.3	chr1:1070967:1074306:3340:-	RNF223	ring finger protein 223 [Source:HGNC Symbol;Acc:HGNC:40020]
chr1	1079518	1079999	peaks29	32.98833	NA	Intergenic	ENST00000453464.3	-5453	ENSG00000237330.3	chr1:1070967:1074306:3340:-	RNF223	ring finger protein 223 [Source:HGNC Symbol;Acc:HGNC:40020]
chr1	1080150	1080314	peaks30	5.76458	NA	Intergenic	ENST00000453464.3	-5926	ENSG00000237330.3	chr1:1070967:1074306:3340:-	RNF223	ring finger protein 223 [Source:HGNC Symbol;Acc:HGNC:40020]
chr1	1091654	1091889	peaks31	14.80427	ENST00000379320.5	Promoter1k	ENST00000379320.5	402	ENSG00000131591.18	chr1:1081818:1116361:34544:-	C1orf159	chromosome 1 open reading frame 159 [Source:HGNC Symbol;Acc:HGNC:26062]
chr1	1108041	1108584	peaks32	10.25447	ENST00000379319.5	Promoter1-2k	ENST00000379319.5	-2186	ENSG00000131591.18	chr1:1081818:1116361:34544:-	C1orf159	chromosome 1 open reading frame 159 [Source:HGNC Symbol;Acc:HGNC:26062]
chr1	1116242	1116526	peaks33	8.74344	ENST00000379339.5,ENST00000421241.7	Promoter1k	ENST00000421241.7	-295	ENSG00000131591.18	chr1:1081818:1116361:34544:-	C1orf159	chromosome 1 open reading frame 159 [Source:HGNC Symbol;Acc:HGNC:26062]
chr1	1123905	1124053	peaks34	3.71524	NA	Intergenic	ENST00000421241.7	-7890	ENSG00000131591.18	chr1:1081818:1116361:34544:-	C1orf159	chromosome 1 open reading frame 159 [Source:HGNC Symbol;Acc:HGNC:26062]
chr1	1145297	1145516	peaks35	3.44092	NA	Intergenic	ENST00000416774.1	8390	ENSG00000223823.1	chr1:1137017:1144056:7040:+	LINC01342	long intergenic non-protein coding RNA 1342 [Source:HGNC Symbol;Acc:HGNC:50551]
chr1	1157443	1157632	peaks36	5.03753	NA	Intergenic	ENST00000384997.3	-9566	ENSG00000207730.3	chr1:1167104:1167198:95:+	MIR200B	microRNA 200b [Source:HGNC Symbol;Acc:HGNC:31579]
chr1	1162611	1162867	peaks37	4.93594	NA	Intergenic	ENST00000384997.3	-4365	ENSG00000207730.3	chr1:1167104:1167198:95:+	MIR200B	microRNA 200b [Source:HGNC Symbol;Acc:HGNC:31579]
chr1	1163726	1164014	peaks38	15.90259	NA	Intergenic	ENST00000384997.3	-3234	ENSG00000207730.3	chr1:1167104:1167198:95:+	MIR200B	microRNA 200b [Source:HGNC Symbol;Acc:HGNC:31579]
chr1	1164785	1165055	peaks39	4.97456	ENST00000384997.3,ENST00000384875.3	Promoter2-3k	ENST00000384997.3	-2184	ENSG00000207730.3	chr1:1167104:1167198:95:+	MIR200B	microRNA 200b [Source:HGNC Symbol;Acc:HGNC:31579]
chr1	1182584	1182751	peaks40	2.38424	ENST00000379288.3	Promoter2-3k	ENST00000379288.3	2971	ENSG00000162571.14	chr1:1173880:1197936:24057:+	TTLL10	tubulin tyrosine ligase like 10 [Source:HGNC Symbol;Acc:HGNC:26693]
chr1	1206559	1206776	peaks41	6.69777	ENST00000486728.5,ENST00000379265.5,ENST00000328596.10,ENST00000379268.7	Promoter1k	ENST00000379268.7	-76	ENSG00000186891.14	chr1:1203508:1206592:3085:-	TNFRSF18	TNF receptor superfamily member 18 [Source:HGNC Symbol;Acc:HGNC:11914]
chr1	1208078	1208249	peaks42	3.55154	ENST00000379265.5,ENST00000328596.10,ENST00000379268.7	Promoter1-2k	ENST00000379268.7	-1572	ENSG00000186891.14	chr1:1203508:1206592:3085:-	TNFRSF18	TNF receptor superfamily member 18 [Source:HGNC Symbol;Acc:HGNC:11914]
chr1	1231755	1232364	peaks43	70.46954	ENST00000360001.12,ENST00000263741.12,ENST00000379198.5	Promoter1k	ENST00000263741.12	-29	ENSG00000078808.20	chr1:1216931:1232031:15101:-	SDF4	stromal cell derived factor 4 [Source:HGNC Symbol;Acc:HGNC:24188]
chr1	1257776	1257886	peaks44	1.67461	ENST00000360466.6,ENST00000347370.6,ENST00000400930.8,ENST00000349431.11,ENST00000400929.6	Intron	ENST00000565563.1	-6497	ENSG00000260179.1	chr1:1249777:1251334:1558:-		novel transcript
chr1	1265029	1265192	peaks45	5.98240	ENST00000349431.11,ENST00000360466.6,ENST00000400929.6,ENST00000347370.6,ENST00000400930.8	Intron	ENST00000360466.6	8615	ENSG00000160087.21	chr1:1253909:1273864:19956:-	UBE2J2	ubiquitin conjugating enzyme E2 J2 [Source:HGNC Symbol;Acc:HGNC:19268]
chr1	1265411	1265633	peaks46	2.38670	ENST00000349431.11,ENST00000360466.6,ENST00000400929.6,ENST00000347370.6,ENST00000400930.8	Intron	ENST00000360466.6	8204	ENSG00000160087.21	chr1:1253909:1273864:19956:-	UBE2J2	ubiquitin conjugating enzyme E2 J2 [Source:HGNC Symbol;Acc:HGNC:19268]
chr1	1273823	1274039	peaks47	26.66077	ENST00000360466.6,ENST00000400930.8,ENST00000349431.11,ENST00000347370.6,ENST00000400929.6	Promoter1k	ENST00000400929.6	-76	ENSG00000160087.21	chr1:1253909:1273864:19956:-	UBE2J2	ubiquitin conjugating enzyme E2 J2 [Source:HGNC Symbol;Acc:HGNC:19268]
chr1	1274224	1274388	peaks48	2.04785	ENST00000360466.6,ENST00000400930.8,ENST00000349431.11,ENST00000347370.6,ENST00000400929.6,ENST00000434139.1,ENST00000453732.1	Promoter1k	ENST00000400929.6	-451	ENSG00000160087.21	chr1:1253909:1273864:19956:-	UBE2J2	ubiquitin conjugating enzyme E2 J2 [Source:HGNC Symbol;Acc:HGNC:19268]
chr1	1283021	1283198	peaks49	16.75467	ENST00000325425.12	Promoter1k	ENST00000325425.12	1001	ENSG00000162572.21	chr1:1280436:1292029:11594:+	SCNN1D	sodium channel epithelial 1 subunit delta [Source:HGNC Symbol;Acc:HGNC:10601]
chr1	1293753	1294114	peaks50	12.50485	ENST00000613751.1	Promoter2-3k	ENST00000613751.1	2236	ENSG00000278073.1	chr1:1296110:1296170:61:-	MIR6726	microRNA 6726 [Source:HGNC Symbol;Acc:HGNC:50009]
chr1	1307926	1308639	peaks51	74.38025	ENST00000354700.10,ENST00000379031.10	Promoter1k	ENST00000379031.10	-314	ENSG00000169972.13	chr1:1308597:1311677:3081:+	PUSL1	pseudouridine synthase like 1 [Source:HGNC Symbol;Acc:HGNC:26914]
chr1	1324579	1325011	peaks52	63.17738	ENST00000421495.6,ENST00000419704.5,ENST00000435064.6,ENST00000429572.5,ENST00000450926.6,ENST00000411962.5,ENST00000620829.4,ENST00000545578.5,ENST00000540437.5,ENST00000343938.9	Promoter1k	ENST00000343938.9	-7	ENSG00000224051.7	chr1:1324756:1328896:4141:+	CPTP	ceramide-1-phosphate transfer protein [Source:HGNC Symbol;Acc:HGNC:28116]
chr1	1344714	1345239	peaks53	63.87399	ENST00000378891.9,ENST00000378888.10	Intron	ENST00000378891.9	4135	ENSG00000107404.21	chr1:1335276:1349418:14143:-	DVL1	dishevelled segment polarity protein 1 [Source:HGNC Symbol;Acc:HGNC:3084]
chr1	1360581	1360979	peaks54	27.44777	ENST00000477278.3	Promoter1k	ENST00000477278.3	997	ENSG00000162576.17	chr1:1352689:1361777:9089:-	MXRA8	matrix remodeling associated 8 [Source:HGNC Symbol;Acc:HGNC:7542]
chr1	1364397	1364512	peaks55	9.06255	ENST00000477278.3	Promoter2-3k	ENST00000477278.3	-2678	ENSG00000162576.17	chr1:1352689:1361777:9089:-	MXRA8	matrix remodeling associated 8 [Source:HGNC Symbol;Acc:HGNC:7542]
chr1	1371350	1371854	peaks56	25.44345	NA	Intergenic	ENST00000338370.7	3555	ENSG00000175756.14	chr1:1373730:1375207:1478:-	AURKAIP1	aurora kinase A interacting protein 1 [Source:HGNC Symbol;Acc:HGNC:24114]
chr1	1372183	1372282	peaks57	6.66662	ENST00000338370.7,ENST00000321751.9,ENST00000378853.3,ENST00000338338.10	Promoter2-3k	ENST00000338370.7	2924	ENSG00000175756.14	chr1:1373730:1375207:1478:-	AURKAIP1	aurora kinase A interacting protein 1 [Source:HGNC Symbol;Acc:HGNC:24114]
chr1	1375197	1375544	peaks58	60.19945	ENST00000338370.7,ENST00000321751.9,ENST00000378853.3,ENST00000338338.10	Promoter1k	ENST00000338338.10	-164	ENSG00000175756.14	chr1:1373730:1375207:1478:-	AURKAIP1	aurora kinase A interacting protein 1 [Source:HGNC Symbol;Acc:HGNC:24114]
chr1	1382175	1382282	peaks59	1.71551	NA	Intergenic	ENST00000435351.2	3563	ENSG00000223663.2	chr1:1378666:1379032:367:+	NDUFB4P8	NADH:ubiquinone oxidoreductase subunit B4 pseudogene 8 [Source:HGNC Symbol;Acc:HGNC:45256]
chr1	1399322	1399599	peaks60	38.46486	ENST00000408918.8,ENST00000400809.8,ENST00000702620.1	Promoter1k	ENST00000702620.1	-114	ENSG00000224870.9	chr1:1399515:1402046:2532:+	MRPL20-AS1	MRPL20 antisense RNA 1 [Source:HGNC Symbol;Acc:HGNC:27125]
chr1	1407189	1407452	peaks61	8.27438	ENST00000482352.1,ENST00000344843.12	Promoter1k	ENST00000344843.12	-28	ENSG00000242485.6	chr1:1401909:1407293:5385:-	MRPL20	mitochondrial ribosomal protein L20 [Source:HGNC Symbol;Acc:HGNC:14478]
chr1	1422821	1422980	peaks62	3.31446	ENST00000454272.2,ENST00000442470.1,ENST00000537107.6,ENST00000520296.5,ENST00000427211.3	Promoter1-2k	ENST00000427211.3	-1132	ENSG00000235098.9	chr1:1418420:1421769:3350:-	ANKRD65	ankyrin repeat domain 65 [Source:HGNC Symbol;Acc:HGNC:42950]
chr1	1431961	1432091	peaks63	5.09333	ENST00000417917.1,ENST00000430109.1	Promoter2-3k	ENST00000417917.1	2494	ENSG00000225285.1	chr1:1430539:1434573:4035:-	LINC01770	long intergenic non-protein coding RNA 1770 [Source:HGNC Symbol;Acc:HGNC:52560]
chr1	1433257	1433452	peaks64	5.14072	ENST00000417917.1,ENST00000430109.1	Promoter1-2k	ENST00000417917.1	1165	ENSG00000225285.1	chr1:1430539:1434573:4035:-	LINC01770	long intergenic non-protein coding RNA 1770 [Source:HGNC Symbol;Acc:HGNC:52560]
chr1	1435615	1435911	peaks65	7.55883	ENST00000338660.5,ENST00000476993.2	Promoter1k	ENST00000476993.2	73	ENSG00000179403.12	chr1:1434861:1442882:8022:+	VWA1	von Willebrand factor A domain containing 1 [Source:HGNC Symbol;Acc:HGNC:30910]
chr1	1440901	1441266	peaks66	9.74337	ENST00000476993.2	3'UTR	ENST00000476993.2	5394	ENSG00000179403.12	chr1:1434861:1442882:8022:+	VWA1	von Willebrand factor A domain containing 1 [Source:HGNC Symbol;Acc:HGNC:30910]
chr1	1457016	1457138	peaks67	3.01960	ENST00000378785.7	Exon	ENST00000378785.7	7388	ENSG00000215915.10	chr1:1449689:1470163:20475:+	ATAD3C	ATPase family AAA domain containing 3C [Source:HGNC Symbol;Acc:HGNC:32151]
chr1	1471565	1471790	peaks68	14.43747	ENST00000673477.1,ENST00000308647.8	Promoter1k	ENST00000673477.1	-87	ENSG00000160072.20	chr1:1471765:1497848:26084:+	ATAD3B	ATPase family AAA domain containing 3B [Source:HGNC Symbol;Acc:HGNC:24007]
chr1	1481886	1482031	peaks69	4.60360	ENST00000308647.8,ENST00000673477.1	Intron	ENST00000308647.8	10175	ENSG00000160072.20	chr1:1471765:1497848:26084:+	ATAD3B	ATPase family AAA domain containing 3B [Source:HGNC Symbol;Acc:HGNC:24007]
chr1	1487524	1487639	peaks70	4.11871	ENST00000673477.1,ENST00000308647.8	Intron	ENST00000641974.1	-15668	ENSG00000290916.1	chr1:1503250:1509466:6217:+		novel transcript
chr1	1504730	1504879	peaks71	4.31408	ENST00000641974.1,ENST00000641679.1	Promoter1-2k	ENST00000641679.1	1223	ENSG00000284740.3	chr1:1503582:1509351:5770:+		ATPase family, AAA domain containing 3C (ATAD3C) pseudogene
chr1	1511077	1511249	peaks72	10.41265	ENST00000378756.8,ENST00000378755.9	Promoter1k	ENST00000378756.8	-999	ENSG00000197785.14	chr1:1512162:1534685:22524:+	ATAD3A	ATPase family AAA domain containing 3A [Source:HGNC Symbol;Acc:HGNC:25567]
chr1	1511696	1512166	peaks73	12.89294	ENST00000378756.8,ENST00000378755.9,ENST00000536055.6	Promoter1k	ENST00000378756.8	-231	ENSG00000197785.14	chr1:1512162:1534685:22524:+	ATAD3A	ATPase family AAA domain containing 3A [Source:HGNC Symbol;Acc:HGNC:25567]
chr1	1543897	1544008	peaks74	2.78185	ENST00000291386.4	Exon	ENST00000378733.9	-3329	ENSG00000205090.9	chr1:1534778:1540624:5847:-	TMEM240	transmembrane protein 240 [Source:HGNC Symbol;Acc:HGNC:25186]
chr1	1554544	1554872	peaks75	58.53396	ENST00000291386.4	Intron	ENST00000378733.9	-14084	ENSG00000205090.9	chr1:1534778:1540624:5847:-	TMEM240	transmembrane protein 240 [Source:HGNC Symbol;Acc:HGNC:25186]
chr1	1574401	1575190	peaks76	26.55715	ENST00000647566.1,ENST00000359060.5,ENST00000291386.4	Promoter1k	ENST00000291386.4	67	ENSG00000160075.12	chr1:1541673:1574863:33191:-	SSU72	SSU72 homolog, RNA polymerase II CTD phosphatase [Source:HGNC Symbol;Acc:HGNC:25016]
chr1	1583598	1583699	peaks77	1.97620	ENST00000621860.1	Promoter1k	ENST00000621860.1	260	ENSG00000274481.1	chr1:1583510:1583909:400:-		sulfiredoxin 1 (SRXN1) pseudogene
chr1	1605701	1606183	peaks78	13.32867	NA	Intergenic	ENST00000658591.1	5628	ENSG00000286989.1	chr1:1600314:1602703:2390:+		novel transcript
chr1	1606333	1606612	peaks79	7.09178	NA	Intergenic	ENST00000658591.1	6159	ENSG00000286989.1	chr1:1600314:1602703:2390:+		novel transcript
chr1	1615250	1615465	peaks80	23.62179	ENST00000505820.7,ENST00000518681.6,ENST00000520777.6,ENST00000355826.10,ENST00000607222.1,ENST00000378712.5,ENST00000504599.6	Promoter1k	ENST00000505820.7,ENST00000518681.6,ENST00000520777.6,ENST00000355826.10	-142	ENSG00000197530.13	chr1:1615454:1630605:15152:+	MIB2	MIB E3 ubiquitin protein ligase 2 [Source:HGNC Symbol;Acc:HGNC:30577]
chr1	1615719	1615885	peaks81	8.21767	ENST00000505820.7,ENST00000518681.6,ENST00000520777.6,ENST00000355826.10,ENST00000607222.1,ENST00000378712.5,ENST00000504599.6	Promoter1k	ENST00000607222.1	-7	ENSG00000272106.1	chr1:1613758:1615795:2038:-		artifact
chr1	1659106	1659253	peaks82	4.78520	ENST00000341832.11,ENST00000629312.2,ENST00000407249.7,ENST00000340677.9,ENST00000626918.2,ENST00000629289.2,ENST00000607013.1	Promoter1k	ENST00000607013.1	-145	ENSG00000272004.1	chr1:1659325:1662602:3278:+		novel transcript, antisense to SLC35E2B
chr1	1724394	1724533	peaks83	6.32515	ENST00000357760.6,ENST00000358779.9,ENST00000378633.5,ENST00000404249.8,ENST00000577672.1	Promoter1k	ENST00000577672.1	-48	ENSG00000227775.3	chr1:1724512:1737251:12740:+		ribosomal protein S7 (RPS7) pseudogene
chr1	1758240	1758365	peaks84	6.72639	ENST00000341991.7,ENST00000341426.9,ENST00000378625.5	Intron	ENST00000246421.4	-12311	ENSG00000290854.1	chr1:1724838:1745992:21155:-		novel transcript
chr1	1758800	1759460	peaks85	97.85760	ENST00000378625.5	Exon	ENST00000246421.4	-13138	ENSG00000290854.1	chr1:1724838:1745992:21155:-		novel transcript
chr1	1778470	1779236	peaks86	23.93714	ENST00000341426.9,ENST00000341991.7,ENST00000378625.5	Promoter1k	ENST00000341991.7	-63	ENSG00000008130.15	chr1:1751232:1780457:29226:-	NADK	NAD kinase [Source:HGNC Symbol;Acc:HGNC:29831]
chr1	1795140	1795277	peaks87	5.42973	ENST00000703708.1,ENST00000703700.1,ENST00000703703.1,ENST00000703705.1,ENST00000610897.4,ENST00000703704.1,ENST00000615252.5,ENST00000703699.1,ENST00000703693.1,ENST00000703694.1,ENST00000703710.1,ENST00000703706.1,ENST00000703696.1,ENST00000703692.1,ENST00000703697.1,ENST00000703707.1,ENST00000703709.1,ENST00000703711.1,ENST00000378609.9,ENST00000703701.1,ENST00000703702.1	Intron	ENST00000378625.5	-15140	ENSG00000008130.15	chr1:1751232:1780457:29226:-	NADK	NAD kinase [Source:HGNC Symbol;Acc:HGNC:29831]
chr1	1890798	1891553	peaks88	34.00820	ENST00000703692.1,ENST00000703710.1,ENST00000703711.1,ENST00000703701.1,ENST00000703697.1,ENST00000703693.1,ENST00000703709.1,ENST00000703694.1,ENST00000703699.1,ENST00000703707.1,ENST00000703706.1,ENST00000703702.1,ENST00000703705.1,ENST00000378609.9,ENST00000610897.4,ENST00000702668.1,ENST00000703696.1,ENST00000703700.1,ENST00000703704.1	Promoter1k	ENST00000610897.4	-59	ENSG00000078369.19	chr1:1785285:1892292:107008:-	GNB1	G protein subunit beta 1 [Source:HGNC Symbol;Acc:HGNC:4396]
chr1	1891688	1891822	peaks89	8.44019	ENST00000703709.1,ENST00000703694.1,ENST00000703699.1,ENST00000703707.1,ENST00000703706.1,ENST00000703702.1,ENST00000703705.1,ENST00000378609.9,ENST00000610897.4,ENST00000702668.1,ENST00000703696.1,ENST00000703700.1,ENST00000703704.1	Promoter1k	ENST00000703696.1	392	ENSG00000078369.19	chr1:1785285:1892292:107008:-	GNB1	G protein subunit beta 1 [Source:HGNC Symbol;Acc:HGNC:4396]
chr1	1906357	1906490	peaks90	4.33329	NA	Intergenic	ENST00000307786.8	-8836	ENSG00000169885.10	chr1:1915108:1917296:2189:+	CALML6	calmodulin like 6 [Source:HGNC Symbol;Acc:HGNC:24193]
chr1	1909075	1909426	peaks91	42.20026	NA	Intergenic	ENST00000307786.8	-6009	ENSG00000169885.10	chr1:1915108:1917296:2189:+	CALML6	calmodulin like 6 [Source:HGNC Symbol;Acc:HGNC:24193]
chr1	1918918	1919791	peaks92	428.44437	ENST00000378602.3,ENST00000310991.8	Promoter1k	ENST00000310991.8	-76	ENSG00000178821.13	chr1:1917590:1919279:1690:-	TMEM52	transmembrane protein 52 [Source:HGNC Symbol;Acc:HGNC:27916]
chr1	1942782	1942948	peaks93	1.51266	ENST00000493964.5,ENST00000682832.2	Intron	ENST00000310991.8	-23586	ENSG00000178821.13	chr1:1917590:1919279:1690:-	TMEM52	transmembrane protein 52 [Source:HGNC Symbol;Acc:HGNC:27916]
chr1	1960051	1960272	peaks94	6.38879	ENST00000682832.2,ENST00000493964.5	Intron	ENST00000310991.8	-40883	ENSG00000178821.13	chr1:1917590:1919279:1690:-	TMEM52	transmembrane protein 52 [Source:HGNC Symbol;Acc:HGNC:27916]
chr1	1969124	1969363	peaks95	10.25447	ENST00000493964.5,ENST00000682832.2	Intron	ENST00000682832.2	34542	ENSG00000142609.20	chr1:1921951:2003837:81887:-	-	-
chr1	2003757	2003938	peaks96	9.32767	ENST00000682832.2,ENST00000493964.5	Promoter1k	ENST00000493964.5	-11	ENSG00000142609.20	chr1:1921951:2003837:81887:-	-	-
chr1	2015268	2015403	peaks97	5.79163	ENST00000443930.1,ENST00000659674.1	Promoter1k	ENST00000443930.1	194	ENSG00000233542.2	chr1:2013213:2015639:2427:-		novel transcript
chr1	2046546	2046726	peaks98	35.58837	NA	Intergenic	ENST00000449154.1	3434	ENSG00000226969.1	chr1:2049203:2050070:868:-	PRKCZ-DT	PRKCZ divergent transcript [Source:HGNC Symbol;Acc:HGNC:55824]
chr1	2049538	2049882	peaks99	13.57370	ENST00000449154.1,ENST00000378567.8	Promoter1k	ENST00000449154.1	360	ENSG00000226969.1	chr1:2049203:2050070:868:-	PRKCZ-DT	PRKCZ divergent transcript [Source:HGNC Symbol;Acc:HGNC:55824]
chr1	2050142	2050504	peaks100	103.76038	ENST00000449154.1,ENST00000378567.8	Promoter1k	ENST00000378567.8	-88	ENSG00000067606.17	chr1:2050411:2185395:134985:+	PRKCZ	protein kinase C zeta [Source:HGNC Symbol;Acc:HGNC:9412]
chr1	2061679	2061816	peaks101	3.44284	ENST00000378567.8	Intron	ENST00000378567.8	11337	ENSG00000067606.17	chr1:2050411:2185395:134985:+	PRKCZ	protein kinase C zeta [Source:HGNC Symbol;Acc:HGNC:9412]
chr1	2121562	2122120	peaks102	15.51890	ENST00000378567.8,ENST00000400921.6	Intron	ENST00000606533.1	23438	ENSG00000271806.1	chr1:2141084:2145279:4196:-		novel transcript, antisense PRKCZ
chr1	2122923	2123167	peaks103	5.33779	ENST00000378567.8,ENST00000400921.6	Intron	ENST00000606533.1	22234	ENSG00000271806.1	chr1:2141084:2145279:4196:-		novel transcript, antisense PRKCZ
chr1	2123568	2123737	peaks104	7.98774	ENST00000378567.8,ENST00000400921.6	Intron	ENST00000606533.1	21626	ENSG00000271806.1	chr1:2141084:2145279:4196:-		novel transcript, antisense PRKCZ
chr1	2124181	2124333	peaks105	8.95060	ENST00000378567.8,ENST00000400921.6	Intron	ENST00000606533.1	21022	ENSG00000271806.1	chr1:2141084:2145279:4196:-		novel transcript, antisense PRKCZ
chr1	2133163	2133697	peaks106	131.09207	ENST00000378567.8,ENST00000400921.6	Intron	ENST00000606533.1	11849	ENSG00000271806.1	chr1:2141084:2145279:4196:-		novel transcript, antisense PRKCZ
chr1	2139829	2140400	peaks107	15.43370	ENST00000378567.8,ENST00000400921.6	Intron	ENST00000606533.1	5164	ENSG00000271806.1	chr1:2141084:2145279:4196:-		novel transcript, antisense PRKCZ
chr1	2155057	2155155	peaks108	2.92496	ENST00000378567.8,ENST00000400921.6	Intron	ENST00000606533.1	-9827	ENSG00000271806.1	chr1:2141084:2145279:4196:-		novel transcript, antisense PRKCZ
chr1	2166574	2166787	peaks109	3.23365	ENST00000378567.8,ENST00000400921.6	Intron	ENST00000333854.2	17194	ENSG00000182873.5	chr1:2181794:2184389:2596:-	PRKCZ-AS1	PRKCZ antisense RNA 1 [Source:HGNC Symbol;Acc:HGNC:40477]
chr1	2194747	2195039	peaks110	3.92335	ENST00000378546.9,ENST00000400919.7	Promoter1k	ENST00000400919.7	-118	ENSG00000162585.17	chr1:2184461:2212720:28260:-	FAAP20	FA core complex associated protein 20 [Source:HGNC Symbol;Acc:HGNC:26428]
chr1	2199395	2199541	peaks111	7.18934	NA	Intergenic	ENST00000400919.7	-4693	ENSG00000162585.17	chr1:2184461:2212720:28260:-	FAAP20	FA core complex associated protein 20 [Source:HGNC Symbol;Acc:HGNC:26428]
chr1	2204815	2205387	peaks112	24.77380	NA	Intergenic	ENST00000442483.2	-7422	ENSG00000234396.3	chr1:2212523:2220738:8216:+		novel transcript
chr1	2212746	2212877	peaks113	4.92312	ENST00000442483.2	Promoter1k	ENST00000442483.2	289	ENSG00000234396.3	chr1:2212523:2220738:8216:+		novel transcript
chr1	2227581	2228023	peaks114	33.29067	ENST00000378536.5	Promoter1k	ENST00000378536.5	-517	ENSG00000157933.11	chr1:2227388:2310213:82826:+	SKI	SKI proto-oncogene [Source:HGNC Symbol;Acc:HGNC:10896]
chr1	2255874	2256091	peaks115	4.79796	ENST00000378536.5	Intron	ENST00000378536.5	27664	ENSG00000157933.11	chr1:2227388:2310213:82826:+	SKI	SKI proto-oncogene [Source:HGNC Symbol;Acc:HGNC:10896]
chr1	2277907	2278010	peaks116	1.31656	ENST00000378536.5	Intron	ENST00000659232.1,ENST00000661319.1	-37081	ENSG00000287356.1	chr1:2315040:2323085:8046:+		novel transcript, antisense to MORN1
chr1	2300334	2300552	peaks117	7.22399	ENST00000378536.5	Intron	ENST00000659232.1,ENST00000661319.1	-14597	ENSG00000287356.1	chr1:2315040:2323085:8046:+		novel transcript, antisense to MORN1
chr1	2316681	2316843	peaks118	6.03410	ENST00000659232.1,ENST00000661319.1	Promoter1-2k	ENST00000659232.1,ENST00000661319.1	1722	ENSG00000287356.1	chr1:2315040:2323085:8046:+		novel transcript, antisense to MORN1
chr1	2340565	2340997	peaks119	4.78506	ENST00000378531.8	Intron	ENST00000417061.2	11076	ENSG00000269896.2	chr1:2350414:2352820:2407:-		small nuclear ribonucleoprotein N (SNRPN) pseudogene
chr1	2391575	2391843	peaks120	11.91346	ENST00000378531.8,ENST00000378529.7,ENST00000378513.7,ENST00000378518.5,ENST00000605895.6,ENST00000378512.5	Promoter1k	ENST00000378529.7	-2	ENSG00000116151.14	chr1:2321253:2391707:70455:-	MORN1	MORN repeat containing 1 [Source:HGNC Symbol;Acc:HGNC:25852]
chr1	2412108	2412754	peaks121	30.23880	ENST00000507596.5,ENST00000447513.7,ENST00000288774.8	Promoter1k	ENST00000507596.5	109	ENSG00000157911.11	chr1:2403964:2413797:9834:-	PEX10	peroxisomal biogenesis factor 10 [Source:HGNC Symbol;Acc:HGNC:8851]
chr1	2428377	2428478	peaks122	3.88456	NA	Intergenic	ENST00000447513.7,ENST00000288774.8	-15864	ENSG00000157911.11	chr1:2403964:2413797:9834:-	PEX10	peroxisomal biogenesis factor 10 [Source:HGNC Symbol;Acc:HGNC:8851]
chr1	2444727	2444856	peaks123	1.85441	NA	Intergenic	ENST00000449969.5	-22667	ENSG00000149527.18	chr1:2425980:2505532:79553:+	-	-
chr1	2494353	2494489	peaks124	12.71644	ENST00000442305.1	Promoter1k	ENST00000442305.1	58	ENSG00000229393.1	chr1:2493437:2494479:1043:-		novel transcript
chr1	2526211	2526380	peaks125	5.99415	ENST00000435556.8,ENST00000378466.9	Promoter1k	ENST00000435556.8,ENST00000378466.9	300	ENSG00000157881.16	chr1:2508537:2526597:18061:-	PANK4	pantothenate kinase 4 (inactive) [Source:HGNC Symbol;Acc:HGNC:19366]
chr1	2546077	2546441	peaks126	31.51822	ENST00000644246.1	Exon	ENST00000449660.5	5847	ENSG00000238164.6	chr1:2549920:2557031:7112:-	TNFRSF14-AS1	TNFRSF14 antisense RNA 1 [Source:HGNC Symbol;Acc:HGNC:26966]
chr1	2546950	2547326	peaks127	15.72573	ENST00000644246.1	Exon	ENST00000449660.5	4968	ENSG00000238164.6	chr1:2549920:2557031:7112:-	TNFRSF14-AS1	TNFRSF14 antisense RNA 1 [Source:HGNC Symbol;Acc:HGNC:26966]
chr1	2578362	2578626	peaks128	20.32647	ENST00000424215.1	Promoter2-3k	ENST00000424215.1	-3066	ENSG00000228037.1	chr1:2581560:2584533:2974:+		novel transcript
chr1	2586331	2586793	peaks129	72.91770	ENST00000686752.2,ENST00000378425.9,ENST00000444521.6,ENST00000419916.8,ENST00000378424.9,ENST00000537325.6,ENST00000378427.6	Promoter1k	ENST00000378425.9,ENST00000444521.6	-188	ENSG00000157870.17	chr1:2586491:2591469:4979:+	PRXL2B	peroxiredoxin like 2B [Source:HGNC Symbol;Acc:HGNC:28390]
chr1	2598003	2598152	peaks130	1.69664	ENST00000502556.5,ENST00000378412.8	Intron	ENST00000378427.6	11280	ENSG00000157870.17	chr1:2586491:2591469:4979:+	PRXL2B	peroxiredoxin like 2B [Source:HGNC Symbol;Acc:HGNC:28390]
chr1	2611192	2611536	peaks131	97.76805	ENST00000502556.5,ENST00000378412.8	Exon	ENST00000502556.5	18130	ENSG00000142606.16	chr1:2590639:2633016:42378:-	MMEL1	membrane metalloendopeptidase like 1 [Source:HGNC Symbol;Acc:HGNC:14668]
chr1	2628120	2628313	peaks132	4.78425	ENST00000502556.5	Promoter1-2k	ENST00000502556.5	1277	ENSG00000142606.16	chr1:2590639:2633016:42378:-	MMEL1	membrane metalloendopeptidase like 1 [Source:HGNC Symbol;Acc:HGNC:14668]
chr1	2642911	2643179	peaks133	3.49053	ENST00000401095.9,ENST00000637179.1	Intron	ENST00000378412.8	-10029	ENSG00000142606.16	chr1:2590639:2633016:42378:-	MMEL1	membrane metalloendopeptidase like 1 [Source:HGNC Symbol;Acc:HGNC:14668]
chr1	2653629	2654283	peaks134	21.67339	ENST00000401095.9,ENST00000637179.1	Intron	ENST00000378412.8	-20940	ENSG00000142606.16	chr1:2590639:2633016:42378:-	MMEL1	membrane metalloendopeptidase like 1 [Source:HGNC Symbol;Acc:HGNC:14668]
chr1	2682920	2683049	peaks135	6.14028	ENST00000401095.9,ENST00000637179.1	Intron	ENST00000378412.8	-49969	ENSG00000142606.16	chr1:2590639:2633016:42378:-	MMEL1	membrane metalloendopeptidase like 1 [Source:HGNC Symbol;Acc:HGNC:14668]
chr1	2684014	2684162	peaks136	8.61337	ENST00000401095.9,ENST00000637179.1	Intron	ENST00000378412.8	-51072	ENSG00000142606.16	chr1:2590639:2633016:42378:-	MMEL1	membrane metalloendopeptidase like 1 [Source:HGNC Symbol;Acc:HGNC:14668]
chr1	2688071	2688196	peaks137	7.81397	ENST00000401095.9,ENST00000637179.1	Intron	ENST00000378412.8	-55118	ENSG00000142606.16	chr1:2590639:2633016:42378:-	MMEL1	membrane metalloendopeptidase like 1 [Source:HGNC Symbol;Acc:HGNC:14668]
chr1	2697483	2697584	peaks138	3.32673	ENST00000401095.9,ENST00000637179.1	Intron	ENST00000378412.8	-64518	ENSG00000142606.16	chr1:2590639:2633016:42378:-	MMEL1	membrane metalloendopeptidase like 1 [Source:HGNC Symbol;Acc:HGNC:14668]
chr1	2750529	2750678	peaks139	5.30465	ENST00000401095.9,ENST00000637179.1	Intron	ENST00000648684.1	-17487	ENSG00000285945.1	chr1:2768091:2784733:16643:+		novel transcript, antisense to TTC34
chr1	2759819	2760015	peaks140	3.87007	ENST00000401095.9,ENST00000637179.1	Intron	ENST00000648684.1	-8174	ENSG00000285945.1	chr1:2768091:2784733:16643:+		novel transcript, antisense to TTC34
chr1	2801643	2801995	peaks141	30.34843	ENST00000401095.9	Promoter1k	ENST00000401095.9	-126	ENSG00000215912.13	chr1:2636986:2801693:164708:-	TTC34	tetratricopeptide repeat domain 34 [Source:HGNC Symbol;Acc:HGNC:34297]
chr1	2832860	2833009	peaks142	1.93427	NA	Intergenic	ENST00000429389.1	-17937	ENSG00000231630.1	chr1:2814432:2814998:567:-		novel transcript
chr1	2887547	2887720	peaks143	3.26031	NA	Intergenic	ENST00000429389.1	-72636	ENSG00000231630.1	chr1:2814432:2814998:567:-		novel transcript
chr1	2960871	2961014	peaks144	3.44284	ENST00000641229.1	Promoter2-3k	ENST00000641229.1	2472	ENSG00000284745.1	chr1:2960658:2968707:8050:-		novel transcript
chr1	3020733	3020834	peaks145	2.63366	ENST00000378404.4	Promoter1k	ENST00000378404.4	-683	ENSG00000169717.7	chr1:3021467:3022903:1437:+	ACTRT2	actin related protein T2 [Source:HGNC Symbol;Acc:HGNC:24026]
chr1	3061646	3061833	peaks146	1.60858	ENST00000667159.1,ENST00000670730.1	Promoter1k	ENST00000667159.1	126	ENSG00000177133.14	chr1:3059611:3069091:9481:-	PRDM16-DT	PRDM16 divergent transcript [Source:HGNC Symbol;Acc:HGNC:48664]
chr1	3094021	3094163	peaks147	2.97490	ENST00000511072.5,ENST00000514189.5,ENST00000378391.6,ENST00000270722.10	Intron	ENST00000514189.5	24881	ENSG00000142611.17	chr1:3069168:3438621:369454:+	PRDM16	PR/SET domain 16 [Source:HGNC Symbol;Acc:HGNC:14000]
chr1	3180904	3181309	peaks148	3.32673	ENST00000511072.5,ENST00000514189.5,ENST00000378391.6,ENST00000270722.10	Intron	ENST00000624175.1	-24881	ENSG00000279839.1	chr1:3205988:3208664:2677:+		TEC
chr1	3181580	3181857	peaks149	3.35226	ENST00000511072.5,ENST00000514189.5,ENST00000378391.6,ENST00000270722.10	Intron	ENST00000624175.1	-24269	ENSG00000279839.1	chr1:3205988:3208664:2677:+		TEC
chr1	3306805	3307039	peaks150	13.45506	ENST00000607061.1	Exon	ENST00000607061.1	3174	ENSG00000272235.1	chr1:3306636:3310096:3461:-		novel transcript
chr1	3313041	3313395	peaks151	59.49616	ENST00000607061.1	Promoter2-3k	ENST00000607061.1	-3122	ENSG00000272235.1	chr1:3306636:3310096:3461:-		novel transcript
chr1	3357854	3358004	peaks152	4.65091	ENST00000378391.6,ENST00000514189.5,ENST00000511072.5,ENST00000270722.10	Intron	ENST00000665088.1	15999	ENSG00000286518.1	chr1:3367815:3373928:6114:-		novel transcript, antisense to PRDM16
chr1	3409748	3410010	peaks153	8.13503	ENST00000378391.6,ENST00000270722.10,ENST00000511072.5,ENST00000514189.5	Intron	ENST00000665088.1	-35951	ENSG00000286518.1	chr1:3367815:3373928:6114:-		novel transcript, antisense to PRDM16
chr1	3426691	3426853	peaks154	3.95208	ENST00000511072.5,ENST00000514189.5,ENST00000270722.10,ENST00000378391.6	Intron	ENST00000378378.9	-27893	ENSG00000130762.15	chr1:3454665:3481113:26449:+	ARHGEF16	Rho guanine nucleotide exchange factor 16 [Source:HGNC Symbol;Acc:HGNC:15515]
chr1	3453208	3453623	peaks155	5.38476	ENST00000378378.9	Promoter1-2k	ENST00000378378.9	-1249	ENSG00000130762.15	chr1:3454665:3481113:26449:+	ARHGEF16	Rho guanine nucleotide exchange factor 16 [Source:HGNC Symbol;Acc:HGNC:15515]
chr1	3454345	3454819	peaks156	8.08033	ENST00000378378.9	Promoter1k	ENST00000378378.9	-83	ENSG00000130762.15	chr1:3454665:3481113:26449:+	ARHGEF16	Rho guanine nucleotide exchange factor 16 [Source:HGNC Symbol;Acc:HGNC:15515]
chr1	3460672	3460982	peaks157	6.83601	ENST00000378378.9	Intron	ENST00000378373.5	-5178	ENSG00000130762.15	chr1:3454665:3481113:26449:+	ARHGEF16	Rho guanine nucleotide exchange factor 16 [Source:HGNC Symbol;Acc:HGNC:15515]
chr1	3470466	3471006	peaks158	5.87493	ENST00000378371.6,ENST00000378373.5,ENST00000378378.9	Intron	ENST00000378371.6	3765	ENSG00000130762.15	chr1:3454665:3481113:26449:+	ARHGEF16	Rho guanine nucleotide exchange factor 16 [Source:HGNC Symbol;Acc:HGNC:15515]
chr1	3504188	3504480	peaks159	19.29244	ENST00000356575.9,ENST00000697102.1,ENST00000294599.8	Intron	ENST00000606489.1	17088	ENSG00000272088.1	chr1:3487246:3487627:382:+		novel transcript
chr1	3510181	3510965	peaks160	31.86886	ENST00000356575.9,ENST00000697102.1,ENST00000294599.8	Exon	ENST00000697102.1	20850	ENSG00000162591.17	chr1:3487951:3611508:123558:-	MEGF6	multiple EGF like domains 6 [Source:HGNC Symbol;Acc:HGNC:3232]
chr1	3515955	3516631	peaks161	37.01556	ENST00000294599.8,ENST00000697102.1,ENST00000356575.9	Intron	ENST00000697102.1	15130	ENSG00000162591.17	chr1:3487951:3611508:123558:-	MEGF6	multiple EGF like domains 6 [Source:HGNC Symbol;Acc:HGNC:3232]
chr1	3531411	3531519	peaks162	6.83108	ENST00000697102.1,ENST00000294599.8	Promoter1k	ENST00000294599.8	-17	ENSG00000162591.17	chr1:3487951:3611508:123558:-	MEGF6	multiple EGF like domains 6 [Source:HGNC Symbol;Acc:HGNC:3232]
chr1	3543397	3543607	peaks163	4.54354	ENST00000356575.9	Intron	ENST00000294599.8	-12054	ENSG00000162591.17	chr1:3487951:3611508:123558:-	MEGF6	multiple EGF like domains 6 [Source:HGNC Symbol;Acc:HGNC:3232]
chr1	3611508	3611776	peaks164	19.45064	ENST00000356575.9	Promoter1k	ENST00000356575.9	-134	ENSG00000162591.17	chr1:3487951:3611508:123558:-	MEGF6	multiple EGF like domains 6 [Source:HGNC Symbol;Acc:HGNC:3232]
chr1	3613909	3614108	peaks165	6.15283	ENST00000356575.9	Promoter2-3k	ENST00000356575.9	-2501	ENSG00000162591.17	chr1:3487951:3611508:123558:-	MEGF6	multiple EGF like domains 6 [Source:HGNC Symbol;Acc:HGNC:3232]
chr1	3624743	3625208	peaks166	54.14090	ENST00000435049.2,ENST00000688510.1,ENST00000378344.7,ENST00000344579.5	Promoter1k	ENST00000378344.7	-39	ENSG00000158109.15	chr1:3625015:3630127:5113:+	TPRG1L	tumor protein p63 regulated 1 like [Source:HGNC Symbol;Acc:HGNC:27007]
chr1	3645330	3645490	peaks167	5.30465	ENST00000270708.12,ENST00000378322.7	Intron	ENST00000378322.7	4648	ENSG00000116213.16	chr1:3630767:3652761:21995:-	WRAP73	WD repeat containing, antisense to TP73 [Source:HGNC Symbol;Acc:HGNC:12759]
chr1	3653074	3653282	peaks168	2.88317	ENST00000378295.9,ENST00000604074.5,ENST00000357733.7,ENST00000346387.8,ENST00000354437.8	Promoter1k	ENST00000357733.7,ENST00000346387.8,ENST00000354437.8	613	ENSG00000078900.15	chr1:3652516:3736201:83686:+	TP73	tumor protein p73 [Source:HGNC Symbol;Acc:HGNC:12003]
chr1	3674824	3675086	peaks169	14.23665	ENST00000346387.8,ENST00000378295.9,ENST00000604074.5,ENST00000357733.7,ENST00000354437.8	Intron	ENST00000443034.1	-6183	ENSG00000227589.1	chr1:3658938:3668772:9835:-	TP73-AS3	TP73 antisense RNA 3 [Source:HGNC Symbol;Acc:HGNC:40590]
chr1	3676494	3676637	peaks170	3.57702	ENST00000346387.8,ENST00000378295.9,ENST00000604074.5,ENST00000357733.7,ENST00000354437.8	Intron	ENST00000604479.5,ENST00000603362.5	-5800	ENSG00000078900.15	chr1:3652516:3736201:83686:+	TP73	tumor protein p73 [Source:HGNC Symbol;Acc:HGNC:12003]
chr1	3731049	3731188	peaks171	3.40579	ENST00000603362.5,ENST00000354437.8,ENST00000378280.5,ENST00000378295.9,ENST00000378288.8,ENST00000357733.7,ENST00000378290.4,ENST00000378285.5	Exon	ENST00000611447.1	-5824	ENSG00000276189.1	chr1:3736943:3737103:161:+
chr1	3772342	3772921	peaks172	41.93528	ENST00000642557.4,ENST00000561886.2,ENST00000444870.7	Promoter1k	ENST00000642557.4	-117	ENSG00000235169.11	chr1:3772749:3775982:3234:+	SMIM1	small integral membrane protein 1 (Vel blood group) [Source:HGNC Symbol;Acc:HGNC:44204]
chr1	3796452	3796684	peaks173	14.64566	ENST00000378251.3	Promoter1k	ENST00000378251.3	-70	ENSG00000130764.10	chr1:3778559:3796498:17940:-	LRRC47	leucine rich repeat containing 47 [Source:HGNC Symbol;Acc:HGNC:29207]
chr1	3811385	3811617	peaks174	76.21513	NA	Intergenic	ENST00000378251.3	-15003	ENSG00000130764.10	chr1:3778559:3796498:17940:-	LRRC47	leucine rich repeat containing 47 [Source:HGNC Symbol;Acc:HGNC:29207]
chr1	3857003	3857536	peaks175	30.58023	ENST00000674544.1,ENST00000494653.5,ENST00000378230.8,ENST00000674623.1,ENST00000675666.1,ENST00000675677.1,ENST00000676052.1,ENST00000378223.3,ENST00000675375.1,ENST00000428079.6,ENST00000461667.2,ENST00000625756.2,ENST00000338895.7,ENST00000674558.1,ENST00000378209.8	Promoter1k	ENST00000625756.2,ENST00000338895.7	3	ENSG00000169598.17	chr1:3857267:3885429:28163:+	DFFB	DNA fragmentation factor subunit beta [Source:HGNC Symbol;Acc:HGNC:2773]
chr1	3868521	3868807	peaks176	73.26026	ENST00000338895.7,ENST00000378209.8	Intron	ENST00000378209.8	11188	ENSG00000169598.17	chr1:3857267:3885429:28163:+	DFFB	DNA fragmentation factor subunit beta [Source:HGNC Symbol;Acc:HGNC:2773]
chr1	3874819	3874979	peaks177	2.88317	ENST00000378209.8,ENST00000338895.7	Intron	ENST00000378209.8	17423	ENSG00000169598.17	chr1:3857267:3885429:28163:+	DFFB	DNA fragmentation factor subunit beta [Source:HGNC Symbol;Acc:HGNC:2773]
chr1	3900131	3900547	peaks178	21.05492	ENST00000442673.2,ENST00000439488.1,ENST00000693306.1,ENST00000680169.1,ENST00000680535.1,ENST00000361605.4	Promoter1k	ENST00000442673.2	-64	ENSG00000236423.8	chr1:3900347:3917225:16879:+	LINC01134	long intergenic non-protein coding RNA 1134 [Source:HGNC Symbol;Acc:HGNC:49449]
chr1	3900835	3901041	peaks179	3.64223	ENST00000442673.2,ENST00000439488.1,ENST00000693306.1,ENST00000680169.1,ENST00000680535.1,ENST00000361605.4	Promoter1k	ENST00000693306.1	501	ENSG00000236423.8	chr1:3900347:3917225:16879:+	LINC01134	long intergenic non-protein coding RNA 1134 [Source:HGNC Symbol;Acc:HGNC:49449]
chr1	3901308	3901492	peaks180	17.23776	ENST00000442673.2,ENST00000439488.1,ENST00000693306.1	Promoter1k	ENST00000693306.1	963	ENSG00000236423.8	chr1:3900347:3917225:16879:+	LINC01134	long intergenic non-protein coding RNA 1134 [Source:HGNC Symbol;Acc:HGNC:49449]
chr1	3929539	3929674	peaks181	5.34608	NA	Intergenic	ENST00000412674.1	-11010	ENSG00000233304.7	chr1:3940486:3955262:14777:+	LINC01346	long intergenic non-protein coding RNA 1346 [Source:HGNC Symbol;Acc:HGNC:50563]
chr1	4166395	4166498	peaks182	3.27871	NA	Intergenic	ENST00000449232.1	9452	ENSG00000229280.1	chr1:4175528:4175899:372:-	EEF1DP6	eukaryotic translation elongation factor 1 delta pseudogene 6 [Source:HGNC Symbol;Acc:HGNC:51456]
chr1	4218072	4218277	peaks183	3.27871	NA	Intergenic	ENST00000449232.1	-42276	ENSG00000229280.1	chr1:4175528:4175899:372:-	EEF1DP6	eukaryotic translation elongation factor 1 delta pseudogene 6 [Source:HGNC Symbol;Acc:HGNC:51456]
chr1	4632487	4632714	peaks184	7.45163	NA	Intergenic	ENST00000378191.5	-22008	ENSG00000196581.11	chr1:4654609:4792534:137926:+	AJAP1	adherens junctions associated protein 1 [Source:HGNC Symbol;Acc:HGNC:30801]
chr1	4632971	4633385	peaks185	8.66607	NA	Intergenic	ENST00000378191.5	-21431	ENSG00000196581.11	chr1:4654609:4792534:137926:+	AJAP1	adherens junctions associated protein 1 [Source:HGNC Symbol;Acc:HGNC:30801]
chr1	4775825	4775971	peaks186	1.97620	ENST00000378191.5,ENST00000378190.7	Intron	ENST00000658045.1	-42153	ENSG00000287586.1	chr1:4730211:4734992:4782:-		novel transcript, antisense to AJAP1
chr1	4871538	4871647	peaks187	1.57517	NA	Intergenic	ENST00000641254.1	101705	ENSG00000284739.1	chr1:4963954:4973298:9345:-		novel transcript
chr1	5386847	5387173	peaks188	5.14502	NA	Intergenic	ENST00000641871.1	-79616	ENSG00000284616.1	chr1:5301928:5307394:5467:-		novel transcript
chr1	5404105	5404242	peaks189	1.37412	NA	Intergenic	ENST00000641583.1	77854	ENSG00000284666.1	chr1:5480787:5482028:1242:-		novel transcript
chr1	5404529	5405097	peaks190	26.55592	NA	Intergenic	ENST00000641583.1	77215	ENSG00000284666.1	chr1:5480787:5482028:1242:-		novel transcript
chr1	5485705	5485864	peaks191	2.27641	NA	Intergenic	ENST00000641583.1	-3757	ENSG00000284666.1	chr1:5480787:5482028:1242:-		novel transcript
chr1	5707538	5708120	peaks192	14.78945	NA	Intergenic	ENST00000413887.1	-39534	ENSG00000236948.2	chr1:5561709:5668295:106587:-		novel transcript
chr1	5716617	5716820	peaks193	12.68041	NA	Intergenic	ENST00000413887.1	-48424	ENSG00000236948.2	chr1:5561709:5668295:106587:-		novel transcript
chr1	5795937	5796485	peaks194	18.13328	NA	Intergenic	ENST00000701409.1	-24758	ENSG00000289893.1	chr1:5733358:5771453:38096:-		novel transcript
chr1	5856077	5856212	peaks195	4.28457	NA	Intergenic	ENST00000582517.1	6596	ENSG00000264101.1	chr1:5862672:5862741:70:-	MIR4689	microRNA 4689 [Source:HGNC Symbol;Acc:HGNC:41895]
chr1	5891797	5892188	peaks196	5.90559	ENST00000378156.9,ENST00000622020.4	Intron	ENST00000582517.1	-29252	ENSG00000264101.1	chr1:5862672:5862741:70:-	MIR4689	microRNA 4689 [Source:HGNC Symbol;Acc:HGNC:41895]
chr1	5969436	5969634	peaks197	3.64643	ENST00000622020.4,ENST00000378156.9	Intron	ENST00000378097.6	-22727	ENSG00000069424.16	chr1:5990927:6101193:110267:+	KCNAB2	potassium voltage-gated channel subfamily A regulatory beta subunit 2 [Source:HGNC Symbol;Acc:HGNC:6229]
chr1	5980013	5980241	peaks198	6.31868	ENST00000622020.4,ENST00000378156.9	Intron	ENST00000378097.6	-12135	ENSG00000069424.16	chr1:5990927:6101193:110267:+	KCNAB2	potassium voltage-gated channel subfamily A regulatory beta subunit 2 [Source:HGNC Symbol;Acc:HGNC:6229]
chr1	5992318	5992651	peaks199	20.36304	ENST00000378097.6,ENST00000378156.9,ENST00000622020.4,ENST00000666163.1,ENST00000671676.1,ENST00000653262.1,ENST00000341524.6,ENST00000462676.3	Promoter1k	ENST00000622020.4	-12	ENSG00000131697.18	chr1:5862811:5992473:129663:-	NPHP4	nephrocystin 4 [Source:HGNC Symbol;Acc:HGNC:19104]
chr1	6021803	6022406	peaks200	6.94342	ENST00000341524.6,ENST00000462676.3,ENST00000653262.1,ENST00000666163.1,ENST00000378097.6,ENST00000671676.1	Intron	ENST00000428161.6	-3908	ENSG00000069424.16	chr1:5990927:6101193:110267:+	KCNAB2	potassium voltage-gated channel subfamily A regulatory beta subunit 2 [Source:HGNC Symbol;Acc:HGNC:6229]
chr1	6026216	6026395	peaks201	9.01621	ENST00000428161.6,ENST00000352527.6,ENST00000663169.1,ENST00000656198.1,ENST00000602612.5,ENST00000666299.1,ENST00000652845.1,ENST00000669250.1	Promoter1k	ENST00000656198.1	12	ENSG00000069424.16	chr1:5990927:6101193:110267:+	KCNAB2	potassium voltage-gated channel subfamily A regulatory beta subunit 2 [Source:HGNC Symbol;Acc:HGNC:6229]
chr1	6027245	6027488	peaks202	5.52100	ENST00000663169.1,ENST00000656198.1,ENST00000602612.5,ENST00000666299.1,ENST00000652845.1,ENST00000669250.1	Promoter1k	ENST00000669250.1	70	ENSG00000069424.16	chr1:5990927:6101193:110267:+	KCNAB2	potassium voltage-gated channel subfamily A regulatory beta subunit 2 [Source:HGNC Symbol;Acc:HGNC:6229]
chr1	6049497	6049598	peaks203	2.74987	ENST00000378083.8,ENST00000666163.1,ENST00000653262.1,ENST00000669250.1,ENST00000652845.1,ENST00000663169.1,ENST00000462676.3,ENST00000352527.6,ENST00000666299.1,ENST00000378092.6,ENST00000472700.7,ENST00000378097.6,ENST00000164247.5,ENST00000656198.1,ENST00000341524.6,ENST00000668559.1,ENST00000671676.1,ENST00000428161.6,ENST00000602612.5,ENST00000458166.6	Intron	ENST00000458166.6	3434	ENSG00000069424.16	chr1:5990927:6101193:110267:+	KCNAB2	potassium voltage-gated channel subfamily A regulatory beta subunit 2 [Source:HGNC Symbol;Acc:HGNC:6229]
chr1	6109229	6109340	peaks204	1.69664	ENST00000262450.8	Intron	ENST00000662363.1	43532	ENSG00000069424.16	chr1:5990927:6101193:110267:+	KCNAB2	potassium voltage-gated channel subfamily A regulatory beta subunit 2 [Source:HGNC Symbol;Acc:HGNC:6229]
chr1	6127789	6128120	peaks205	136.79550	ENST00000262450.8	Exon	ENST00000262450.8	52366	ENSG00000116254.18	chr1:6101787:6180321:78535:-	CHD5	chromodomain helicase DNA binding protein 5 [Source:HGNC Symbol;Acc:HGNC:16816]
chr1	6141916	6142036	peaks206	2.51617	ENST00000262450.8	Intron	ENST00000262450.8	38345	ENSG00000116254.18	chr1:6101787:6180321:78535:-	CHD5	chromodomain helicase DNA binding protein 5 [Source:HGNC Symbol;Acc:HGNC:16816]
chr1	6148676	6148872	peaks207	7.89376	ENST00000262450.8	Exon	ENST00000262450.8	31547	ENSG00000116254.18	chr1:6101787:6180321:78535:-	CHD5	chromodomain helicase DNA binding protein 5 [Source:HGNC Symbol;Acc:HGNC:16816]
chr1	6172670	6172804	peaks208	5.90559	ENST00000262450.8,ENST00000484532.6	Intron	ENST00000262450.8	7584	ENSG00000116254.18	chr1:6101787:6180321:78535:-	CHD5	chromodomain helicase DNA binding protein 5 [Source:HGNC Symbol;Acc:HGNC:16816]
chr1	6199316	6199813	peaks209	121.87785	ENST00000234875.9	Promoter1k	ENST00000234875.9	30	ENSG00000116251.11	chr1:6185020:6209389:24370:-	RPL22	ribosomal protein L22 [Source:HGNC Symbol;Acc:HGNC:10315]
chr1	6205296	6205449	peaks210	8.56582	ENST00000455744.1,ENST00000377939.5	Promoter1k	ENST00000455744.1	407	ENSG00000226944.1	chr1:6204840:6205780:941:-	RNF207-AS1	RNF207 antisense RNA 1 [Source:HGNC Symbol;Acc:HGNC:41286]
chr1	6205993	6206169	peaks211	5.45562	ENST00000455744.1,ENST00000377939.5	Promoter1k	ENST00000377939.5	-38	ENSG00000158286.13	chr1:6205475:6221299:15825:+	RNF207	ring finger protein 207 [Source:HGNC Symbol;Acc:HGNC:32947]
chr1	6219716	6219918	peaks212	7.70406	ENST00000377939.5	3'UTR	ENST00000377939.5	13698	ENSG00000158286.13	chr1:6205475:6221299:15825:+	RNF207	ring finger protein 207 [Source:HGNC Symbol;Acc:HGNC:32947]
chr1	6220250	6220573	peaks213	71.65865	ENST00000377939.5	3'UTR	ENST00000650463.1	-14280	ENSG00000225077.3	chr1:6234692:6239444:4753:+	ICMT-DT	ICMT divergent transcript [Source:HGNC Symbol;Acc:HGNC:28620]
chr1	6235976	6236154	peaks214	5.32127	ENST00000343813.10,ENST00000441724.1	Promoter1k	ENST00000343813.10	-101	ENSG00000116237.16	chr1:6221193:6235972:14780:-	ICMT	isoprenylcysteine carboxyl methyltransferase [Source:HGNC Symbol;Acc:HGNC:5350]
chr1	6236423	6236524	peaks215	2.02560	ENST00000343813.10,ENST00000441724.1	Promoter1k	ENST00000441724.1	234	ENSG00000225077.3	chr1:6234692:6239444:4753:+	ICMT-DT	ICMT divergent transcript [Source:HGNC Symbol;Acc:HGNC:28620]
chr1	6280858	6280983	peaks216	2.25177	ENST00000377855.6,ENST00000608083.5,ENST00000361521.9,ENST00000377842.7,ENST00000377845.7	Intron	ENST00000377893.3	-19823	ENSG00000158292.7	chr1:6247353:6261098:13746:-	GPR153	G protein-coupled receptor 153 [Source:HGNC Symbol;Acc:HGNC:23618]
chr1	6281122	6281316	peaks217	1.33152	ENST00000377842.7,ENST00000377845.7,ENST00000377855.6,ENST00000361521.9,ENST00000608083.5	Exon	ENST00000377893.3	-20121	ENSG00000158292.7	chr1:6247353:6261098:13746:-	GPR153	G protein-coupled receptor 153 [Source:HGNC Symbol;Acc:HGNC:23618]
chr1	6294266	6294626	peaks218	34.96112	ENST00000377842.7,ENST00000377855.6,ENST00000377845.7,ENST00000608083.5,ENST00000361521.9	Intron	ENST00000377893.3	-33348	ENSG00000158292.7	chr1:6247353:6261098:13746:-	GPR153	G protein-coupled receptor 153 [Source:HGNC Symbol;Acc:HGNC:23618]
chr1	6299757	6299896	peaks219	4.78962	ENST00000361521.9,ENST00000377842.7,ENST00000377855.6,ENST00000377845.7,ENST00000608083.5	Intron	ENST00000377893.3	-38729	ENSG00000158292.7	chr1:6247353:6261098:13746:-	GPR153	G protein-coupled receptor 153 [Source:HGNC Symbol;Acc:HGNC:23618]
chr1	6301539	6301922	peaks220	5.99415	ENST00000361521.9,ENST00000377842.7,ENST00000377855.6,ENST00000377845.7,ENST00000608083.5	Intron	ENST00000377893.3	-40633	ENSG00000158292.7	chr1:6247353:6261098:13746:-	GPR153	G protein-coupled receptor 153 [Source:HGNC Symbol;Acc:HGNC:23618]
chr1	6323359	6323465	peaks221	3.26959	ENST00000361521.9,ENST00000377855.6,ENST00000377845.7,ENST00000608083.5,ENST00000377842.7	Intron	ENST00000377842.7	35932	ENSG00000097021.21	chr1:6264269:6393767:129499:-	ACOT7	acyl-CoA thioesterase 7 [Source:HGNC Symbol;Acc:HGNC:24157]
chr1	6343504	6343723	peaks222	13.34503	ENST00000377845.7,ENST00000377855.6,ENST00000608083.5,ENST00000361521.9,ENST00000377842.7	Intron	ENST00000377842.7	15730	ENSG00000097021.21	chr1:6264269:6393767:129499:-	ACOT7	acyl-CoA thioesterase 7 [Source:HGNC Symbol;Acc:HGNC:24157]
chr1	6358073	6358725	peaks223	78.04145	ENST00000377842.7	Promoter1k	ENST00000377842.7	945	ENSG00000097021.21	chr1:6264269:6393767:129499:-	ACOT7	acyl-CoA thioesterase 7 [Source:HGNC Symbol;Acc:HGNC:24157]
chr1	6374401	6374684	peaks224	2.91275	ENST00000377855.6,ENST00000608083.5,ENST00000361521.9	Intron	ENST00000377855.6	11270	ENSG00000097021.21	chr1:6264269:6393767:129499:-	ACOT7	acyl-CoA thioesterase 7 [Source:HGNC Symbol;Acc:HGNC:24157]
chr1	6385720	6386209	peaks225	8.31601	ENST00000377855.6	Promoter1k	ENST00000377855.6	-152	ENSG00000097021.21	chr1:6264269:6393767:129499:-	ACOT7	acyl-CoA thioesterase 7 [Source:HGNC Symbol;Acc:HGNC:24157]
chr1	6393159	6393912	peaks226	38.67297	ENST00000608083.5,ENST00000607670.1,ENST00000361521.9	Promoter1k	ENST00000607670.1	-19	ENSG00000271746.1	chr1:6393555:6394391:837:+		novel transcript, antisense to ACOT7
chr1	6414282	6414774	peaks227	15.27834	ENST00000377837.5,ENST00000377836.8	Intron	ENST00000377836.8	5375	ENSG00000069812.11	chr1:6412418:6424670:12253:-	HES2	hes family bHLH transcription factor 2 [Source:HGNC Symbol;Acc:HGNC:16005]
chr1	6419967	6420352	peaks228	12.96966	ENST00000377836.8,ENST00000487437.5,ENST00000489730.1,ENST00000377834.8	Promoter1k	ENST00000377834.8	-241	ENSG00000069812.11	chr1:6412418:6424670:12253:-	HES2	hes family bHLH transcription factor 2 [Source:HGNC Symbol;Acc:HGNC:16005]
chr1	6423385	6423687	peaks229	33.53164	ENST00000377837.5	Promoter1k	ENST00000377837.5	1134	ENSG00000069812.11	chr1:6412418:6424670:12253:-	HES2	hes family bHLH transcription factor 2 [Source:HGNC Symbol;Acc:HGNC:16005]
chr1	6424697	6425009	peaks230	8.69199	ENST00000377837.5,ENST00000645284.1,ENST00000636330.1	Promoter1k	ENST00000636330.1	65	ENSG00000187017.18	chr1:6424776:6461367:36592:+	ESPN	espin [Source:HGNC Symbol;Acc:HGNC:13281]
chr1	6440327	6440666	peaks231	39.32589	ENST00000645284.1,ENST00000636330.1,ENST00000645284.1,ENST00000636330.1	Exon	ENST00000419034.1	6509	ENSG00000231868.1	chr1:6443034:6447006:3973:-		novel transcript, antisense to ESPN
chr1	6447860	6448109	peaks232	19.06926	ENST00000419034.1,ENST00000461727.6	Promoter1k	ENST00000461727.6	-58	ENSG00000187017.18	chr1:6424776:6461367:36592:+	ESPN	espin [Source:HGNC Symbol;Acc:HGNC:13281]
chr1	6448865	6449035	peaks233	3.12724	ENST00000461727.6	Promoter1k	ENST00000461727.6	907	ENSG00000187017.18	chr1:6424776:6461367:36592:+	ESPN	espin [Source:HGNC Symbol;Acc:HGNC:13281]
chr1	6464550	6464653	peaks234	2.21612	ENST00000348333.7,ENST00000351748.7,ENST00000356876.8,ENST00000377782.7,ENST00000351959.9	Promoter1-2k	ENST00000348333.7,ENST00000351748.7	1505	ENSG00000215788.11	chr1:6460786:6466175:5390:-	TNFRSF25	TNF receptor superfamily member 25 [Source:HGNC Symbol;Acc:HGNC:11910]
chr1	6471287	6471907	peaks235	59.27266	ENST00000535355.6,ENST00000340850.10,ENST00000377740.5,ENST00000537245.6,ENST00000377725.5,ENST00000675694.1,ENST00000400915.8,ENST00000377732.5,ENST00000673471.2,ENST00000377728.8,ENST00000675123.1,ENST00000400913.6,ENST00000377748.6,ENST00000377725.5,ENST00000377732.5,ENST00000340850.10,ENST00000673471.2,ENST00000377728.8,ENST00000377740.5,ENST00000675123.1,ENST00000400913.6,ENST00000537245.6,E…	Exon	ENST00000377782.7,ENST00000351959.9	-5422	ENSG00000215788.11	chr1:6460786:6466175:5390:-	TNFRSF25	TNF receptor superfamily member 25 [Source:HGNC Symbol;Acc:HGNC:11910]
chr1	6497436	6497719	peaks236	22.65533	ENST00000377748.6,ENST00000377732.5,ENST00000537245.6,ENST00000400915.8	Promoter1k	ENST00000400915.8	-154	ENSG00000171680.23	chr1:6467122:6520074:52953:-	PLEKHG5	pleckstrin homology and RhoGEF domain containing G5 [Source:HGNC Symbol;Acc:HGNC:29105]
chr1	6579931	6580124	peaks237	4.79796	ENST00000377674.9	Promoter1k	ENST00000377674.9	34	ENSG00000204859.13	chr1:6579994:6589280:9287:+	ZBTB48	zinc finger and BTB domain containing 48 [Source:HGNC Symbol;Acc:HGNC:4930]
chr1	6601262	6601418	peaks238	11.67185	ENST00000377658.8,ENST00000377663.3	Promoter1-2k	ENST00000377658.8	1529	ENSG00000162413.17	chr1:6590724:6614607:23884:-	KLHL21	kelch like family member 21 [Source:HGNC Symbol;Acc:HGNC:29041]
chr1	6602657	6603148	peaks239	86.13935	ENST00000377658.8,ENST00000377663.3	Promoter1k	ENST00000377658.8	-34	ENSG00000162413.17	chr1:6590724:6614607:23884:-	KLHL21	kelch like family member 21 [Source:HGNC Symbol;Acc:HGNC:29041]
chr1	6613341	6613844	peaks240	136.32729	ENST00000377648.5,ENST00000467612.5,ENST00000463043.1	Promoter1k	ENST00000377648.5	-138	ENSG00000116273.6	chr1:6613731:6624030:10300:+	PHF13	PHD finger protein 13 [Source:HGNC Symbol;Acc:HGNC:22983]
chr1	6624752	6625263	peaks241	20.20786	ENST00000054650.9,ENST00000307896.10,ENST00000377627.7	Promoter1k	ENST00000054650.9	140	ENSG00000041988.16	chr1:6624868:6635586:10719:+	THAP3	THAP domain containing 3 [Source:HGNC Symbol;Acc:HGNC:20855]
chr1	6634858	6635037	peaks242	2.24413	ENST00000377627.7,ENST00000377577.10	3'UTR	ENST00000377627.7	9756	ENSG00000041988.16	chr1:6624868:6635586:10719:+	THAP3	THAP domain containing 3 [Source:HGNC Symbol;Acc:HGNC:20855]
chr1	6688897	6689013	peaks243	13.36887	ENST00000377577.10,ENST00000294401.11	Intron	ENST00000377577.10	12861	ENSG00000007923.17	chr1:6634168:6701924:67757:-	DNAJC11	DnaJ heat shock protein family (Hsp40) member C11 [Source:HGNC Symbol;Acc:HGNC:25570]
chr1	6701782	6701920	peaks244	8.98322	ENST00000377577.10,ENST00000294401.11	Promoter1k	ENST00000377577.10	-35	ENSG00000007923.17	chr1:6634168:6701924:67757:-	DNAJC11	DnaJ heat shock protein family (Hsp40) member C11 [Source:HGNC Symbol;Acc:HGNC:25570]
chr1	6743739	6743950	peaks245	5.02491	NA	Intergenic	ENST00000421469.3	19202	ENSG00000228750.7	chr1:6724637:6730012:5376:+	LINC01672	long intergenic non-protein coding RNA 1672 [Source:HGNC Symbol;Acc:HGNC:52460]
chr1	6784547	6784650	peaks246	4.23800	ENST00000442889.1,ENST00000303635.12,ENST00000473578.5,ENST00000557126.5,ENST00000700415.1,ENST00000700416.1,ENST00000476864.2,ENST00000467404.6,ENST00000700417.1	Promoter1k	ENST00000442889.1	244	ENSG00000237436.1	chr1:6783892:6784843:952:-	CAMTA1-DT	CAMTA1 divergent transcript [Source:HGNC Symbol;Acc:HGNC:53020]
chr1	6784958	6785441	peaks247	39.76913	ENST00000442889.1,ENST00000303635.12,ENST00000473578.5,ENST00000557126.5,ENST00000700415.1,ENST00000700416.1,ENST00000476864.2,ENST00000467404.6,ENST00000700417.1	Promoter1k	ENST00000303635.12	-254	ENSG00000171735.20	chr1:6785454:7769706:984253:+	CAMTA1	calmodulin binding transcription activator 1 [Source:HGNC Symbol;Acc:HGNC:18806]
chr1	6864286	6864445	peaks248	16.48929	ENST00000700416.1,ENST00000473578.5,ENST00000467404.6,ENST00000557126.5,ENST00000700415.1,ENST00000303635.12,ENST00000476864.2,ENST00000700417.1	Intron	ENST00000433407.1	-29748	ENSG00000227950.1	chr1:6834333:6834618:286:-		ribosomal protein L37 (RPL37) pseudogene
chr1	6962517	6963259	peaks249	43.58906	ENST00000700415.1,ENST00000303635.12,ENST00000476864.2,ENST00000700417.1	Intron	ENST00000456701.1	51391	ENSG00000237365.1	chr1:7008376:7014279:5904:-		novel transcript, antisense to CAMTA1
chr1	6969035	6969333	peaks250	7.09706	ENST00000700415.1,ENST00000303635.12,ENST00000476864.2,ENST00000700417.1	Intron	ENST00000456701.1	45095	ENSG00000237365.1	chr1:7008376:7014279:5904:-		novel transcript, antisense to CAMTA1
chr1	7046489	7046675	peaks251	8.85040	ENST00000700415.1,ENST00000303635.12,ENST00000476864.2,ENST00000700417.1	Intron	ENST00000456701.1	-32303	ENSG00000237365.1	chr1:7008376:7014279:5904:-		novel transcript, antisense to CAMTA1
chr1	7092774	7092881	peaks252	3.22338	ENST00000700415.1,ENST00000303635.12,ENST00000700417.1,ENST00000476864.2	Intron	ENST00000456701.1	-78549	ENSG00000237365.1	chr1:7008376:7014279:5904:-		novel transcript, antisense to CAMTA1
chr1	7147908	7148045	peaks253	4.39418	ENST00000700415.1,ENST00000303635.12,ENST00000700417.1,ENST00000476864.2	Intron	ENST00000384328.1	-71383	ENSG00000207056.1	chr1:7219360:7219524:165:+	RNU1-8P	RNA, U1 small nuclear 8, pseudogene [Source:HGNC Symbol;Acc:HGNC:48307]
chr1	7177029	7177406	peaks254	8.02844	ENST00000700415.1,ENST00000303635.12,ENST00000700417.1,ENST00000476864.2	Intron	ENST00000384328.1	-42142	ENSG00000207056.1	chr1:7219360:7219524:165:+	RNU1-8P	RNA, U1 small nuclear 8, pseudogene [Source:HGNC Symbol;Acc:HGNC:48307]
chr1	7265848	7265961	peaks255	6.30545	ENST00000700415.1,ENST00000700417.1,ENST00000476864.2,ENST00000303635.12	Intron	ENST00000384328.1	46545	ENSG00000207056.1	chr1:7219360:7219524:165:+	RNU1-8P	RNA, U1 small nuclear 8, pseudogene [Source:HGNC Symbol;Acc:HGNC:48307]
chr1	7266160	7266347	peaks256	11.86058	ENST00000700415.1,ENST00000700417.1,ENST00000476864.2,ENST00000303635.12	Intron	ENST00000384328.1	46894	ENSG00000207056.1	chr1:7219360:7219524:165:+	RNU1-8P	RNA, U1 small nuclear 8, pseudogene [Source:HGNC Symbol;Acc:HGNC:48307]
chr1	7300982	7301154	peaks257	4.16369	ENST00000700415.1,ENST00000700417.1,ENST00000476864.2,ENST00000303635.12	Intron	ENST00000427317.1	-67874	ENSG00000237402.1	chr1:7368942:7370270:1329:+	CAMTA1-IT1	CAMTA1 intronic transcript 1 [Source:HGNC Symbol;Acc:HGNC:41446]
chr1	7401880	7402025	peaks258	5.86406	ENST00000700415.1,ENST00000700417.1,ENST00000476864.2,ENST00000303635.12	Intron	ENST00000618051.1	-12199	ENSG00000237728.2	chr1:7382487:7389754:7268:-	CAMTA1-AS2	CAMTA1 antisense RNA 2 [Source:HGNC Symbol;Acc:HGNC:40855]
chr1	7419486	7419728	peaks259	7.24182	ENST00000700415.1,ENST00000700417.1,ENST00000476864.2,ENST00000303635.12	Intron	ENST00000440032.1	21947	ENSG00000225126.1	chr1:7441096:7441554:459:-	CAMTA1-AS1	CAMTA1 antisense RNA 1 [Source:HGNC Symbol;Acc:HGNC:40856]
chr1	7470841	7471130	peaks260	18.52429	ENST00000700415.1,ENST00000303635.12,ENST00000476864.2,ENST00000700417.1	Intron	ENST00000440032.1	-29432	ENSG00000225126.1	chr1:7441096:7441554:459:-	CAMTA1-AS1	CAMTA1 antisense RNA 1 [Source:HGNC Symbol;Acc:HGNC:40856]
chr1	7526522	7526627	peaks261	5.42973	ENST00000700415.1,ENST00000303635.12,ENST00000476864.2,ENST00000700417.1	Intron	ENST00000440032.1	-85021	ENSG00000225126.1	chr1:7441096:7441554:459:-	CAMTA1-AS1	CAMTA1 antisense RNA 1 [Source:HGNC Symbol;Acc:HGNC:40856]
chr1	7549319	7549547	peaks262	40.91708	ENST00000700415.1,ENST00000303635.12,ENST00000476864.2,ENST00000700417.1	Intron	ENST00000440032.1	-107879	ENSG00000225126.1	chr1:7441096:7441554:459:-	CAMTA1-AS1	CAMTA1 antisense RNA 1 [Source:HGNC Symbol;Acc:HGNC:40856]
chr1	7555795	7556209	peaks263	6.96814	ENST00000700415.1,ENST00000303635.12,ENST00000476864.2,ENST00000700417.1	Intron	ENST00000700420.1	-113757	ENSG00000171735.20	chr1:6785454:7769706:984253:+	CAMTA1	calmodulin binding transcription activator 1 [Source:HGNC Symbol;Acc:HGNC:18806]
chr1	7655169	7655322	peaks264	3.57545	ENST00000303635.12,ENST00000700417.1,ENST00000700415.1,ENST00000476864.2	Intron	ENST00000700420.1	-14513	ENSG00000171735.20	chr1:6785454:7769706:984253:+	CAMTA1	calmodulin binding transcription activator 1 [Source:HGNC Symbol;Acc:HGNC:18806]
chr1	7704537	7704977	peaks265	86.30463	ENST00000700423.1,ENST00000700424.1,ENST00000700425.1	Promoter1k	ENST00000700423.1,ENST00000700424.1	-81	ENSG00000171735.20	chr1:6785454:7769706:984253:+	CAMTA1	calmodulin binding transcription activator 1 [Source:HGNC Symbol;Acc:HGNC:18806]
chr1	7771070	7771401	peaks266	4.78520	ENST00000054666.11	Promoter1k	ENST00000054666.11	-60	ENSG00000049245.13	chr1:7771296:7781432:10137:+	VAMP3	vesicle associated membrane protein 3 [Source:HGNC Symbol;Acc:HGNC:12644]
chr1	7783868	7784202	peaks267	33.29653	ENST00000377532.8,ENST00000377541.5,ENST00000614998.4,ENST00000613533.4,ENST00000361923.2	Promoter1k	ENST00000377532.8	-256	ENSG00000049246.15	chr1:7784291:7845177:60887:+	PER3	period circadian regulator 3 [Source:HGNC Symbol;Acc:HGNC:8847]
chr1	7885613	7885864	peaks268	15.24030	NA	Intergenic	ENST00000377516.6	-32227	ENSG00000049247.14	chr1:7843083:7853512:10430:-	UTS2	urotensin 2 [Source:HGNC Symbol;Acc:HGNC:12636]
chr1	7948975	7949215	peaks269	11.04691	NA	Intergenic	ENST00000603760.1	6723	ENSG00000270330.1	chr1:7942372:7942726:355:+		small EDRK-rich factor 2 (SERF2) pseudogene
chr1	7953920	7954355	peaks270	48.65808	NA	Intergenic	ENST00000493678.5	-7554	ENSG00000116288.13	chr1:7954291:7985505:31215:+	PARK7	Parkinsonism associated deglycase [Source:HGNC Symbol;Acc:HGNC:16369]
chr1	7961384	7961851	peaks271	60.64393	ENST00000493678.5,ENST00000377493.9,ENST00000338639.10,ENST00000377491.5,ENST00000377488.5	Promoter1k	ENST00000493678.5	-74	ENSG00000116288.13	chr1:7954291:7985505:31215:+	PARK7	Parkinsonism associated deglycase [Source:HGNC Symbol;Acc:HGNC:16369]
chr1	7975389	7975510	peaks272	4.55948	ENST00000377493.9,ENST00000338639.10,ENST00000493678.5,ENST00000377491.5,ENST00000377488.5	Intron	ENST00000363474.1	7533	ENSG00000200344.1	chr1:7982881:7982983:103:-	Y_RNA	Y RNA [Source:RFAM;Acc:RF00019]
chr1	7989885	7990001	peaks273	1.36571	ENST00000641354.1	Promoter1-2k	ENST00000641354.1	-1191	ENSG00000284747.1	chr1:7991134:8005312:14179:+		novel transcript, antisense to ERRFI1
chr1	7990209	7990623	peaks274	12.40764	ENST00000641354.1	Promoter1k	ENST00000641354.1	-718	ENSG00000284747.1	chr1:7991134:8005312:14179:+		novel transcript, antisense to ERRFI1
chr1	8004751	8004998	peaks275	8.14273	ENST00000641354.1	Exon	ENST00000641100.1	-4941	ENSG00000284716.1	chr1:7998187:7999934:1748:-		novel transcript
chr1	8005172	8005318	peaks276	6.78008	ENST00000641354.1	Exon	ENST00000641100.1	-5311	ENSG00000284716.1	chr1:7998187:7999934:1748:-		novel transcript
chr1	8025802	8026599	peaks277	24.56587	ENST00000474874.5,ENST00000469499.5,ENST00000377482.10,ENST00000445300.1	Promoter1k	ENST00000474874.5	82	ENSG00000116285.13	chr1:8004404:8026309:21906:-	ERRFI1	ERBB receptor feedback inhibitor 1 [Source:HGNC Symbol;Acc:HGNC:18185]
chr1	8026777	8027086	peaks278	12.56588	ENST00000474874.5,ENST00000469499.5,ENST00000377482.10,ENST00000445300.1	Promoter1k	ENST00000445300.1	194	ENSG00000238290.1	chr1:8026738:8122702:95965:+	ERRFI1-DT	ERRFI1 divergent transcript [Source:HGNC Symbol;Acc:HGNC:55646]
chr1	8040691	8040832	peaks279	6.31584	ENST00000445300.1	Intron	ENST00000445300.1	14024	ENSG00000238290.1	chr1:8026738:8122702:95965:+	ERRFI1-DT	ERRFI1 divergent transcript [Source:HGNC Symbol;Acc:HGNC:55646]
chr1	8077325	8077523	peaks280	45.42569	ENST00000445300.1	Intron	ENST00000399343.2	-18961	ENSG00000232848.1	chr1:8057245:8058463:1219:-	RPL7AP18	ribosomal protein L7a pseudogene 18 [Source:HGNC Symbol;Acc:HGNC:35613]
chr1	8078271	8078577	peaks281	6.56516	ENST00000445300.1	Intron	ENST00000399343.2	-19961	ENSG00000232848.1	chr1:8057245:8058463:1219:-	RPL7AP18	ribosomal protein L7a pseudogene 18 [Source:HGNC Symbol;Acc:HGNC:35613]
chr1	8083113	8083247	peaks282	1.71174	ENST00000445300.1	Intron	ENST00000399343.2	-24717	ENSG00000232848.1	chr1:8057245:8058463:1219:-	RPL7AP18	ribosomal protein L7a pseudogene 18 [Source:HGNC Symbol;Acc:HGNC:35613]
chr1	8090554	8090656	peaks283	11.49576	ENST00000445300.1	Intron	ENST00000399343.2	-32142	ENSG00000232848.1	chr1:8057245:8058463:1219:-	RPL7AP18	ribosomal protein L7a pseudogene 18 [Source:HGNC Symbol;Acc:HGNC:35613]
chr1	8097579	8097748	peaks284	5.29550	ENST00000445300.1	Intron	ENST00000399343.2	-39201	ENSG00000232848.1	chr1:8057245:8058463:1219:-	RPL7AP18	ribosomal protein L7a pseudogene 18 [Source:HGNC Symbol;Acc:HGNC:35613]
chr1	8117967	8118128	peaks285	10.25389	ENST00000445300.1	Intron	ENST00000399343.2	-59585	ENSG00000232848.1	chr1:8057245:8058463:1219:-	RPL7AP18	ribosomal protein L7a pseudogene 18 [Source:HGNC Symbol;Acc:HGNC:35613]
chr1	8118354	8118553	peaks286	22.91723	ENST00000445300.1	Intron	ENST00000399343.2	-59991	ENSG00000232848.1	chr1:8057245:8058463:1219:-	RPL7AP18	ribosomal protein L7a pseudogene 18 [Source:HGNC Symbol;Acc:HGNC:35613]
chr1	8121526	8121637	peaks287	7.10594	ENST00000445300.1	Exon	ENST00000399343.2	-63119	ENSG00000232848.1	chr1:8057245:8058463:1219:-	RPL7AP18	ribosomal protein L7a pseudogene 18 [Source:HGNC Symbol;Acc:HGNC:35613]
chr1	8134871	8135110	peaks288	17.85533	NA	Intergenic	ENST00000453364.1	-54833	ENSG00000229305.1	chr1:8189824:8192770:2947:+		52kDa eukaryotic translation initiation factor 2 subunit 3 gamma (EIF2S3) pseudogene
chr1	8137844	8138077	peaks289	17.69979	NA	Intergenic	ENST00000453364.1	-51863	ENSG00000229305.1	chr1:8189824:8192770:2947:+		52kDa eukaryotic translation initiation factor 2 subunit 3 gamma (EIF2S3) pseudogene
chr1	8143086	8143477	peaks290	9.95788	NA	Intergenic	ENST00000453364.1	-46542	ENSG00000229305.1	chr1:8189824:8192770:2947:+		52kDa eukaryotic translation initiation factor 2 subunit 3 gamma (EIF2S3) pseudogene
chr1	8145700	8145811	peaks291	6.53105	NA	Intergenic	ENST00000453364.1	-44068	ENSG00000229305.1	chr1:8189824:8192770:2947:+		52kDa eukaryotic translation initiation factor 2 subunit 3 gamma (EIF2S3) pseudogene
chr1	8154844	8154959	peaks292	3.38395	NA	Intergenic	ENST00000453364.1	-34922	ENSG00000229305.1	chr1:8189824:8192770:2947:+		52kDa eukaryotic translation initiation factor 2 subunit 3 gamma (EIF2S3) pseudogene
chr1	8155643	8155863	peaks293	7.89376	NA	Intergenic	ENST00000453364.1	-34071	ENSG00000229305.1	chr1:8189824:8192770:2947:+		52kDa eukaryotic translation initiation factor 2 subunit 3 gamma (EIF2S3) pseudogene
chr1	8168051	8168304	peaks294	35.96925	NA	Intergenic	ENST00000453364.1	-21646	ENSG00000229305.1	chr1:8189824:8192770:2947:+		52kDa eukaryotic translation initiation factor 2 subunit 3 gamma (EIF2S3) pseudogene
chr1	8182230	8182673	peaks295	12.63026	NA	Intergenic	ENST00000453364.1	-7372	ENSG00000229305.1	chr1:8189824:8192770:2947:+		52kDa eukaryotic translation initiation factor 2 subunit 3 gamma (EIF2S3) pseudogene
chr1	8189863	8190277	peaks296	38.71661	ENST00000453364.1	Promoter1k	ENST00000453364.1	246	ENSG00000229305.1	chr1:8189824:8192770:2947:+		52kDa eukaryotic translation initiation factor 2 subunit 3 gamma (EIF2S3) pseudogene
chr1	8197798	8198165	peaks297	94.20209	NA	Intergenic	ENST00000670361.1	-3536	ENSG00000227634.3	chr1:8201518:8215210:13693:+	LINC01714	long intergenic non-protein coding RNA 1714 [Source:HGNC Symbol;Acc:HGNC:52501]
chr1	8211930	8212337	peaks298	43.66928	ENST00000452982.1,ENST00000670361.1	Intron	ENST00000452982.1	3462	ENSG00000227634.3	chr1:8201518:8215210:13693:+	LINC01714	long intergenic non-protein coding RNA 1714 [Source:HGNC Symbol;Acc:HGNC:52501]
chr1	8218765	8218871	peaks299	2.55384	ENST00000424689.1	Promoter1-2k	ENST00000424689.1	1711	ENSG00000233645.1	chr1:8218190:8220529:2340:-		novel transcript
chr1	8232111	8232343	peaks300	11.92317	NA	Intergenic	ENST00000424689.1	-11698	ENSG00000233645.1	chr1:8218190:8220529:2340:-		novel transcript
chr1	8232517	8232723	peaks301	19.12623	NA	Intergenic	ENST00000424689.1	-12091	ENSG00000233645.1	chr1:8218190:8220529:2340:-		novel transcript
chr1	8318039	8318245	peaks302	6.52358	ENST00000471889.7	Promoter1k	ENST00000471889.7	28	ENSG00000162426.16	chr1:8318114:8344167:26054:+	SLC45A1	solute carrier family 45 member 1 [Source:HGNC Symbol;Acc:HGNC:17939]
chr1	8343221	8343533	peaks303	11.75786	ENST00000471889.7,ENST00000289877.8	Intron	ENST00000516445.1	15310	ENSG00000252254.1	chr1:8328067:8328179:113:+	Y_RNA	Y RNA [Source:RFAM;Acc:RF00019]
chr1	8350451	8350574	peaks304	2.94227	NA	Intergenic	ENST00000516445.1	22446	ENSG00000252254.1	chr1:8328067:8328179:113:+	Y_RNA	Y RNA [Source:RFAM;Acc:RF00019]
chr1	8373974	8374139	peaks305	5.02491	ENST00000476556.5,ENST00000465125.2,ENST00000377464.5,ENST00000400907.6,ENST00000337907.7,ENST00000400908.7	Intron	ENST00000516445.1	45990	ENSG00000252254.1	chr1:8328067:8328179:113:+	Y_RNA	Y RNA [Source:RFAM;Acc:RF00019]
chr1	8379225	8379347	peaks306	3.91806	ENST00000476556.5,ENST00000465125.2,ENST00000377464.5,ENST00000400907.6,ENST00000337907.7,ENST00000400908.7	Intron	ENST00000476556.5	44380	ENSG00000142599.20	chr1:8352397:8848921:496525:-	RERE	arginine-glutamic acid dipeptide repeats [Source:HGNC Symbol;Acc:HGNC:9965]
chr1	8424023	8424124	peaks307	1.31656	ENST00000476556.5,ENST00000465125.2	Promoter1k	ENST00000465125.2	160	ENSG00000142599.20	chr1:8352397:8848921:496525:-	RERE	arginine-glutamic acid dipeptide repeats [Source:HGNC Symbol;Acc:HGNC:9965]
chr1	8424230	8424334	peaks308	2.44403	ENST00000476556.5,ENST00000465125.2	Promoter1k	ENST00000465125.2	-48	ENSG00000142599.20	chr1:8352397:8848921:496525:-	RERE	arginine-glutamic acid dipeptide repeats [Source:HGNC Symbol;Acc:HGNC:9965]
chr1	8616897	8617150	peaks309	4.78520	ENST00000400907.6,ENST00000400908.7,ENST00000337907.7,ENST00000659924.1	Intron	ENST00000400907.6	39347	ENSG00000142599.20	chr1:8352397:8848921:496525:-	RERE	arginine-glutamic acid dipeptide repeats [Source:HGNC Symbol;Acc:HGNC:9965]
chr1	8626490	8626765	peaks310	32.20587	ENST00000400907.6,ENST00000659924.1,ENST00000400908.7,ENST00000337907.7	Intron	ENST00000400907.6	29743	ENSG00000142599.20	chr1:8352397:8848921:496525:-	RERE	arginine-glutamic acid dipeptide repeats [Source:HGNC Symbol;Acc:HGNC:9965]
chr1	8703265	8703644	peaks311	23.76416	ENST00000337907.7,ENST00000659924.1,ENST00000400908.7	Intron	ENST00000437586.1	-46975	ENSG00000234619.1	chr1:8750430:8751087:658:+	RPL7P11	ribosomal protein L7 pseudogene 11 [Source:HGNC Symbol;Acc:HGNC:35667]
chr1	8817595	8817798	peaks312	13.07896	ENST00000659924.1,ENST00000337907.7,ENST00000400908.7	Promoter1k	ENST00000400908.7	-57	ENSG00000142599.20	chr1:8352397:8848921:496525:-	RERE	arginine-glutamic acid dipeptide repeats [Source:HGNC Symbol;Acc:HGNC:9965]
chr1	8817936	8818042	peaks313	4.75071	ENST00000659924.1,ENST00000337907.7,ENST00000400908.7	Promoter1k	ENST00000400908.7	-349	ENSG00000142599.20	chr1:8352397:8848921:496525:-	RERE	arginine-glutamic acid dipeptide repeats [Source:HGNC Symbol;Acc:HGNC:9965]
chr1	8858159	8858453	peaks314	65.49412	NA	Intergenic	ENST00000618792.1	8284	ENSG00000274258.1	chr1:8866502:8866590:89:-	MIR6728	microRNA 6728 [Source:HGNC Symbol;Acc:HGNC:49961]
chr1	8862651	8862754	peaks315	4.25891	ENST00000234590.10,ENST00000647408.1	Intron	ENST00000618792.1	3887	ENSG00000274258.1	chr1:8866502:8866590:89:-	MIR6728	microRNA 6728 [Source:HGNC Symbol;Acc:HGNC:49961]
chr1	8873597	8873860	peaks316	16.75473	ENST00000234590.10,ENST00000647408.1	Intron	ENST00000234590.10	4957	ENSG00000074800.16	chr1:8861000:8879190:18191:-	ENO1	enolase 1 [Source:HGNC Symbol;Acc:HGNC:3350]
chr1	8878640	8879012	peaks317	16.45986	ENST00000234590.10,ENST00000647408.1,ENST00000442636.1	Promoter1k	ENST00000442636.1	-9	ENSG00000230679.1	chr1:8878835:8879894:1060:+	ENO1-AS1	ENO1 antisense RNA 1 [Source:HGNC Symbol;Acc:HGNC:40214]
chr1	8890004	8890186	peaks318	8.94628	NA	Intergenic	ENST00000425872.1	-3314	ENSG00000238249.2	chr1:8893409:8894151:743:+	HMGN2P17	high mobility group nucleosomal binding domain 2 pseudogene 17 [Source:HGNC Symbol;Acc:HGNC:39381]
chr1	8898780	8898903	peaks319	10.19309	NA	Intergenic	ENST00000425872.1	5433	ENSG00000238249.2	chr1:8893409:8894151:743:+	HMGN2P17	high mobility group nucleosomal binding domain 2 pseudogene 17 [Source:HGNC Symbol;Acc:HGNC:39381]
chr1	8899947	8900220	peaks320	14.28294	NA	Intergenic	ENST00000425872.1	6675	ENSG00000238249.2	chr1:8893409:8894151:743:+	HMGN2P17	high mobility group nucleosomal binding domain 2 pseudogene 17 [Source:HGNC Symbol;Acc:HGNC:39381]
chr1	8900795	8900948	peaks321	8.72327	NA	Intergenic	ENST00000424862.2	6872	ENSG00000232208.2	chr1:8907393:8907744:352:-		zinc finger protein 271 (ZNF) pseudogene
chr1	8974087	8974215	peaks322	14.21705	ENST00000702996.1	Promoter2-3k	ENST00000702996.1	-2907	ENSG00000290109.1	chr1:8970490:8971244:755:-		novel transcript, antisense to CA6
chr1	8983712	8983962	peaks323	77.48770	NA	Intergenic	ENST00000583026.2	-3963	ENSG00000265141.2	chr1:8979576:8979874:299:-	RN7SL451P	RNA, 7SL, cytoplasmic 451, pseudogene [Source:HGNC Symbol;Acc:HGNC:46467]
chr1	9060495	9060700	peaks324	6.66091	ENST00000377424.9,ENST00000377414.7	Intron	ENST00000377414.7	9006	ENSG00000142583.18	chr1:9035106:9088478:53373:-	SLC2A5	solute carrier family 2 member 5 [Source:HGNC Symbol;Acc:HGNC:11010]
chr1	9078105	9078421	peaks325	21.71921	NA	Intergenic	ENST00000516595.1	-4433	ENSG00000252404.1	chr1:9082696:9082879:184:+
chr1	9094017	9094233	peaks326	4.39719	NA	Intergenic	ENST00000516595.1	11429	ENSG00000252404.1	chr1:9082696:9082879:184:+
chr1	9129160	9129771	peaks327	40.65943	ENST00000377411.5	Promoter1k	ENST00000377411.5	-364	ENSG00000180758.12	chr1:9100305:9129102:28798:-	GPR157	G protein-coupled receptor 157 [Source:HGNC Symbol;Acc:HGNC:23687]
chr1	9143411	9143604	peaks328	12.35045	NA	Intergenic	ENST00000385130.1	8269	ENSG00000284357.1	chr1:9151668:9151777:110:-	MIR34A	microRNA 34a [Source:HGNC Symbol;Acc:HGNC:31635]
chr1	9163742	9163941	peaks329	14.56037	ENST00000701624.1	Promoter1k	ENST00000701624.1	-897	ENSG00000289914.1	chr1:9162322:9162945:624:-		novel transcript
chr1	9164075	9164370	peaks330	17.04779	ENST00000701624.1	Promoter1-2k	ENST00000701624.1	-1278	ENSG00000289914.1	chr1:9162322:9162945:624:-		novel transcript
chr1	9182159	9182488	peaks331	2.56569	ENST00000664915.1,ENST00000657715.1,ENST00000635687.1	Promoter1k	ENST00000635687.1	68	ENSG00000228526.8	chr1:9148011:9198906:50896:-	MIR34AHG	MIR34A host gene [Source:HGNC Symbol;Acc:HGNC:51913]
chr1	9185479	9185679	peaks332	11.08818	ENST00000664915.1,ENST00000657715.1,ENST00000635405.2	Intron	ENST00000635687.1	-3187	ENSG00000228526.8	chr1:9148011:9198906:50896:-	MIR34AHG	MIR34A host gene [Source:HGNC Symbol;Acc:HGNC:51913]
chr1	9203724	9203835	peaks333	4.78520	NA	Intergenic	ENST00000635405.2	-5077	ENSG00000228526.8	chr1:9148011:9198906:50896:-	MIR34AHG	MIR34A host gene [Source:HGNC Symbol;Acc:HGNC:51913]
chr1	9234468	9235074	peaks334	81.07563	ENST00000377403.7	Promoter1k	ENST00000377403.7	-3	ENSG00000049239.13	chr1:9234774:9271337:36564:+	H6PD	hexose-6-phosphate dehydrogenase/glucose 1-dehydrogenase [Source:HGNC Symbol;Acc:HGNC:4795]
chr1	9275602	9275911	peaks335	35.66145	NA	Intergenic	ENST00000328089.11	-17137	ENSG00000171621.14	chr1:9292894:9369532:76639:+	SPSB1	splA/ryanodine receptor domain and SOCS box containing 1 [Source:HGNC Symbol;Acc:HGNC:30628]
chr1	9280451	9280685	peaks336	15.64993	NA	Intergenic	ENST00000328089.11	-12326	ENSG00000171621.14	chr1:9292894:9369532:76639:+	SPSB1	splA/ryanodine receptor domain and SOCS box containing 1 [Source:HGNC Symbol;Acc:HGNC:30628]
chr1	9292585	9292832	peaks337	2.85314	ENST00000328089.11	Promoter1k	ENST00000328089.11	-185	ENSG00000171621.14	chr1:9292894:9369532:76639:+	SPSB1	splA/ryanodine receptor domain and SOCS box containing 1 [Source:HGNC Symbol;Acc:HGNC:30628]
chr1	9300279	9300485	peaks338	11.94192	ENST00000328089.11	Intron	ENST00000328089.11	7488	ENSG00000171621.14	chr1:9292894:9369532:76639:+	SPSB1	splA/ryanodine receptor domain and SOCS box containing 1 [Source:HGNC Symbol;Acc:HGNC:30628]
chr1	9300641	9300750	peaks339	2.04520	ENST00000328089.11	Intron	ENST00000328089.11	7802	ENSG00000171621.14	chr1:9292894:9369532:76639:+	SPSB1	splA/ryanodine receptor domain and SOCS box containing 1 [Source:HGNC Symbol;Acc:HGNC:30628]
chr1	9303265	9303383	peaks340	17.15789	ENST00000328089.11	Intron	ENST00000328089.11	10430	ENSG00000171621.14	chr1:9292894:9369532:76639:+	SPSB1	splA/ryanodine receptor domain and SOCS box containing 1 [Source:HGNC Symbol;Acc:HGNC:30628]
chr1	9332850	9332977	peaks341	3.30513	ENST00000328089.11	Intron	ENST00000357898.3	-18517	ENSG00000171621.14	chr1:9292894:9369532:76639:+	SPSB1	splA/ryanodine receptor domain and SOCS box containing 1 [Source:HGNC Symbol;Acc:HGNC:30628]
chr1	9351715	9352228	peaks342	25.65554	ENST00000357898.3	Promoter1k	ENST00000357898.3	541	ENSG00000171621.14	chr1:9292894:9369532:76639:+	SPSB1	splA/ryanodine receptor domain and SOCS box containing 1 [Source:HGNC Symbol;Acc:HGNC:30628]
chr1	9381116	9381217	peaks343	1.97620	NA	Intergenic	ENST00000377399.2	25460	ENSG00000171621.14	chr1:9292894:9369532:76639:+	SPSB1	splA/ryanodine receptor domain and SOCS box containing 1 [Source:HGNC Symbol;Acc:HGNC:30628]
chr1	9411059	9411306	peaks344	464.95776	NA	Intergenic	ENST00000641006.1	11679	ENSG00000284652.1	chr1:9421098:9422862:1765:-		novel transcript
chr1	9413084	9413653	peaks345	12.09443	NA	Intergenic	ENST00000641006.1	9493	ENSG00000284652.1	chr1:9421098:9422862:1765:-		novel transcript
chr1	9428839	9429113	peaks346	45.29023	ENST00000641507.1,ENST00000641325.1	Promoter1k	ENST00000641507.1	-60	ENSG00000284693.2	chr1:9425094:9440564:15471:-	LINC02606	long intergenic non-protein coding RNA 2606 [Source:HGNC Symbol;Acc:HGNC:54047]
chr1	9456162	9456320	peaks347	2.55384	NA	Intergenic	ENST00000641940.1	-15677	ENSG00000284693.2	chr1:9425094:9440564:15471:-	LINC02606	long intergenic non-protein coding RNA 2606 [Source:HGNC Symbol;Acc:HGNC:54047]
chr1	9495040	9495419	peaks348	10.18472	NA	Intergenic	ENST00000441033.1	8241	ENSG00000235263.1	chr1:9501092:9503471:2380:-		novel transcript
chr1	9516610	9516743	peaks349	4.06649	NA	Intergenic	ENST00000441033.1	-13206	ENSG00000235263.1	chr1:9501092:9503471:2380:-		novel transcript
chr1	9539185	9539502	peaks350	67.89908	ENST00000302692.7	Promoter1k	ENST00000302692.7	-121	ENSG00000171612.7	chr1:9539465:9585173:45709:+	SLC25A33	solute carrier family 25 member 33 [Source:HGNC Symbol;Acc:HGNC:29681]
chr1	9539871	9540354	peaks351	11.57653	ENST00000302692.7	Promoter1k	ENST00000302692.7	648	ENSG00000171612.7	chr1:9539465:9585173:45709:+	SLC25A33	solute carrier family 25 member 33 [Source:HGNC Symbol;Acc:HGNC:29681]
chr1	9588567	9588922	peaks352	16.52442	ENST00000340381.11,ENST00000340305.9	Promoter1k	ENST00000340381.11	-166	ENSG00000188807.13	chr1:9588911:9614877:25967:+	TMEM201	transmembrane protein 201 [Source:HGNC Symbol;Acc:HGNC:33719]
chr1	9613227	9613383	peaks353	2.97311	ENST00000340381.11	3'UTR	ENST00000340305.9	24383	ENSG00000188807.13	chr1:9588911:9614877:25967:+	TMEM201	transmembrane protein 201 [Source:HGNC Symbol;Acc:HGNC:33719]
chr1	9627127	9627285	peaks354	15.66930	NA	Intergenic	ENST00000377346.9	-24525	ENSG00000171608.18	chr1:9629889:9729114:99226:+	PIK3CD	phosphatidylinositol-4,5-bisphosphate 3-kinase catalytic subunit delta [Source:HGNC Symbol;Acc:HGNC:8977]
chr1	9628671	9628789	peaks355	3.35226	NA	Intergenic	ENST00000377346.9	-23001	ENSG00000171608.18	chr1:9629889:9729114:99226:+	PIK3CD	phosphatidylinositol-4,5-bisphosphate 3-kinase catalytic subunit delta [Source:HGNC Symbol;Acc:HGNC:8977]
chr1	9671389	9671623	peaks356	11.73583	ENST00000698709.1,ENST00000377346.9,ENST00000698710.1,ENST00000698712.1	Intron	ENST00000426570.3	-8880	ENSG00000233268.3	chr1:9660828:9662626:1799:-		ribosomal protein L26 pseudogene (RPL26)
chr1	9689463	9689653	peaks357	8.59734	ENST00000698713.1,ENST00000698714.1,ENST00000698715.1	Promoter1k	ENST00000698714.1	5	ENSG00000171608.18	chr1:9629889:9729114:99226:+	PIK3CD	phosphatidylinositol-4,5-bisphosphate 3-kinase catalytic subunit delta [Source:HGNC Symbol;Acc:HGNC:8977]
chr1	9700224	9700350	peaks358	2.91275	ENST00000698712.1,ENST00000377346.9,ENST00000698715.1,ENST00000698709.1,ENST00000698713.1,ENST00000698710.1,ENST00000698714.1	Intron	ENST00000361110.6	-9911	ENSG00000171608.18	chr1:9629889:9729114:99226:+	PIK3CD	phosphatidylinositol-4,5-bisphosphate 3-kinase catalytic subunit delta [Source:HGNC Symbol;Acc:HGNC:8977]
chr1	9700462	9700577	peaks359	7.97590	ENST00000698712.1,ENST00000377346.9,ENST00000698715.1,ENST00000698709.1,ENST00000698713.1,ENST00000698710.1,ENST00000698714.1	Intron	ENST00000361110.6	-9678	ENSG00000171608.18	chr1:9629889:9729114:99226:+	PIK3CD	phosphatidylinositol-4,5-bisphosphate 3-kinase catalytic subunit delta [Source:HGNC Symbol;Acc:HGNC:8977]
chr1	9720938	9721119	peaks360	10.39961	ENST00000361110.6,ENST00000377346.9,ENST00000698716.1,ENST00000698713.1,ENST00000698710.1,ENST00000698712.1,ENST00000698709.1,ENST00000698715.1,ENST00000698714.1	Intron	ENST00000698716.1	10694	ENSG00000171608.18	chr1:9629889:9729114:99226:+	PIK3CD	phosphatidylinositol-4,5-bisphosphate 3-kinase catalytic subunit delta [Source:HGNC Symbol;Acc:HGNC:8977]
chr1	9766876	9767114	peaks361	9.97776	ENST00000361311.4,ENST00000377298.9	Intron	ENST00000603781.1	-13827	ENSG00000271264.1	chr1:9780822:9781240:419:+	MZT1P1	mitotic spindle organizing protein 1 pseudogene 1 [Source:HGNC Symbol;Acc:HGNC:50605]
chr1	9768182	9768835	peaks362	35.01686	ENST00000361311.4,ENST00000377298.9	Intron	ENST00000603781.1	-12313	ENSG00000271264.1	chr1:9780822:9781240:419:+	MZT1P1	mitotic spindle organizing protein 1 pseudogene 1 [Source:HGNC Symbol;Acc:HGNC:50605]
chr1	9825488	9825663	peaks363	6.38480	ENST00000377298.9,ENST00000361311.4	Promoter1-2k	ENST00000361311.4	-1592	ENSG00000171603.18	chr1:9728926:9823984:95059:-	CLSTN1	calsyntenin 1 [Source:HGNC Symbol;Acc:HGNC:17447]
chr1	9870653	9870778	peaks364	10.07483	ENST00000377258.5,ENST00000377263.6,ENST00000400904.7,ENST00000377256.1	Intron	ENST00000377256.1	7460	ENSG00000178585.15	chr1:9848276:9910336:62061:-	CTNNBIP1	catenin beta interacting protein 1 [Source:HGNC Symbol;Acc:HGNC:16913]
chr1	9878054	9878277	peaks365	9.69727	ENST00000377256.1	Promoter1k	ENST00000377256.1	10	ENSG00000178585.15	chr1:9848276:9910336:62061:-	CTNNBIP1	catenin beta interacting protein 1 [Source:HGNC Symbol;Acc:HGNC:16913]
chr1	9881820	9882135	peaks366	44.74933	ENST00000377258.5,ENST00000400904.7,ENST00000377263.6	Intron	ENST00000377256.1	-3802	ENSG00000178585.15	chr1:9848276:9910336:62061:-	CTNNBIP1	catenin beta interacting protein 1 [Source:HGNC Symbol;Acc:HGNC:16913]
chr1	9882472	9882643	peaks367	6.89379	ENST00000377258.5,ENST00000400904.7,ENST00000377263.6	Intron	ENST00000377256.1	-4382	ENSG00000178585.15	chr1:9848276:9910336:62061:-	CTNNBIP1	catenin beta interacting protein 1 [Source:HGNC Symbol;Acc:HGNC:16913]
chr1	9893136	9893455	peaks368	113.34620	ENST00000377258.5	Promoter1k	ENST00000377258.5	-59	ENSG00000178585.15	chr1:9848276:9910336:62061:-	CTNNBIP1	catenin beta interacting protein 1 [Source:HGNC Symbol;Acc:HGNC:16913]
chr1	9894263	9894494	peaks369	6.53031	ENST00000377258.5	Promoter1-2k	ENST00000377258.5	-1142	ENSG00000178585.15	chr1:9848276:9910336:62061:-	CTNNBIP1	catenin beta interacting protein 1 [Source:HGNC Symbol;Acc:HGNC:16913]
chr1	9899105	9899403	peaks370	14.94140	ENST00000648956.1	Promoter1-2k	ENST00000648956.1	-1360	ENSG00000285701.1	chr1:9900614:9908034:7421:+		novel transcript, antisense to CTNNBIP1
chr1	9910159	9910742	peaks371	475.84012	ENST00000377263.6,ENST00000400904.7	Promoter1k	ENST00000400904.7	-115	ENSG00000178585.15	chr1:9848276:9910336:62061:-	CTNNBIP1	catenin beta interacting protein 1 [Source:HGNC Symbol;Acc:HGNC:16913]
chr1	9942947	9943467	peaks372	34.56565	ENST00000400903.6,ENST00000445884.1,ENST00000377223.6,ENST00000377213.1,ENST00000403197.5,ENST00000377205.6	Promoter1k	ENST00000377223.6	184	ENSG00000162441.12	chr1:9922113:9943407:21295:-	LZIC	leucine zipper and CTNNBIP1 domain containing [Source:HGNC Symbol;Acc:HGNC:17497]
chr1	9959054	9959483	peaks373	5.99107	ENST00000636827.2	Promoter1-2k	ENST00000636827.2	1518	ENSG00000283611.2	chr1:9950572:9960787:10216:-	TMEM274P	transmembrane protein 274, pseudogene [Source:HGNC Symbol;Acc:HGNC:53732]
chr1	9997177	9997297	peaks374	2.70985	ENST00000294435.8	Promoter1k	ENST00000294435.8	9	ENSG00000162444.12	chr1:9997206:10016021:18816:+	RBP7	retinol binding protein 7 [Source:HGNC Symbol;Acc:HGNC:30316]
chr1	10018658	10018764	peaks375	4.09045	NA	Intergenic	ENST00000253251.12,ENST00000672724.1	-14121	ENSG00000130939.20	chr1:10032832:10181239:148408:+	UBE4B	ubiquitination factor E4B [Source:HGNC Symbol;Acc:HGNC:12500]
chr1	10032639	10033170	peaks376	140.65686	ENST00000253251.12,ENST00000672724.1,ENST00000343090.11,ENST00000377153.5	Promoter1k	ENST00000343090.11	-53	ENSG00000130939.20	chr1:10032832:10181239:148408:+	UBE4B	ubiquitination factor E4B [Source:HGNC Symbol;Acc:HGNC:12500]
chr1	10074477	10074627	peaks377	23.69523	ENST00000672724.1,ENST00000253251.12,ENST00000343090.11	Intron	ENST00000416729.2	15881	ENSG00000233623.2	chr1:10058671:10059648:978:+	PGAM1P11	phosphoglycerate mutase 1 pseudogene 11 [Source:HGNC Symbol;Acc:HGNC:42464]
chr1	10108158	10108582	peaks378	14.57560	ENST00000253251.12,ENST00000343090.11,ENST00000672724.1	Intron	ENST00000416729.2	49699	ENSG00000233623.2	chr1:10058671:10059648:978:+	PGAM1P11	phosphoglycerate mutase 1 pseudogene 11 [Source:HGNC Symbol;Acc:HGNC:42464]
chr1	10173735	10173941	peaks379	15.31870	ENST00000672724.1,ENST00000253251.12,ENST00000343090.11	Intron	ENST00000364876.1	10570	ENSG00000201746.1	chr1:10163268:10163374:107:+	RNU6-828P	RNA, U6 small nuclear 828, pseudogene [Source:HGNC Symbol;Acc:HGNC:47791]
chr1	10210327	10210799	peaks380	43.08953	ENST00000377093.9,ENST00000676179.1,ENST00000696501.1,ENST00000696504.1,ENST00000263934.10,ENST00000696502.1,ENST00000696503.1,ENST00000377086.5	Promoter1k	ENST00000377093.9,ENST00000676179.1	-7	ENSG00000054523.20	chr1:10210570:10381603:171034:+	KIF1B	kinesin family member 1B [Source:HGNC Symbol;Acc:HGNC:16636]
chr1	10398560	10399106	peaks381	13.90170	ENST00000270776.13	Promoter1k	ENST00000270776.13	-231	ENSG00000142657.21	chr1:10398592:10420511:21920:+	PGD	phosphogluconate dehydrogenase [Source:HGNC Symbol;Acc:HGNC:8891]
chr1	10430354	10431028	peaks382	11.98057	ENST00000400900.6,ENST00000470413.6,ENST00000309048.8,ENST00000602787.6,ENST00000607572.1,ENST00000602296.6,ENST00000462462.1,ENST00000465026.1	Promoter1k	ENST00000607572.1	-14	ENSG00000271989.1	chr1:10429881:10430677:797:-		novel transcript, antisense to APITD1-CORT
chr1	10472451	10472593	peaks383	3.82014	ENST00000377036.2,ENST00000377038.8	Promoter1k	ENST00000377038.8	7	ENSG00000160049.12	chr1:10456522:10472529:16008:-	DFFA	DNA fragmentation factor subunit alpha [Source:HGNC Symbol;Acc:HGNC:2772]
chr1	10474839	10475077	peaks384	13.62481	ENST00000356607.9	Promoter1k	ENST00000356607.9	8	ENSG00000142655.13	chr1:10472288:10630758:158471:+	PEX14	peroxisomal biogenesis factor 14 [Source:HGNC Symbol;Acc:HGNC:8856]
chr1	10484362	10484942	peaks385	9.76355	ENST00000356607.9	Intron	ENST00000356607.9	9702	ENSG00000142655.13	chr1:10472288:10630758:158471:+	PEX14	peroxisomal biogenesis factor 14 [Source:HGNC Symbol;Acc:HGNC:8856]
chr1	10510641	10510771	peaks386	12.88661	ENST00000356607.9	Intron	ENST00000356607.9	35756	ENSG00000142655.13	chr1:10472288:10630758:158471:+	PEX14	peroxisomal biogenesis factor 14 [Source:HGNC Symbol;Acc:HGNC:8856]
chr1	10511730	10511839	peaks387	5.28957	ENST00000356607.9	Intron	ENST00000356607.9	36835	ENSG00000142655.13	chr1:10472288:10630758:158471:+	PEX14	peroxisomal biogenesis factor 14 [Source:HGNC Symbol;Acc:HGNC:8856]
chr1	10530440	10530566	peaks388	16.25926	ENST00000356607.9	Intron	ENST00000356607.9	55553	ENSG00000142655.13	chr1:10472288:10630758:158471:+	PEX14	peroxisomal biogenesis factor 14 [Source:HGNC Symbol;Acc:HGNC:8856]
chr1	10694651	10694879	peaks389	7.36366	ENST00000377022.8,ENST00000344008.5	Intron	ENST00000606802.1	55524	ENSG00000272078.1	chr1:10639241:10654333:15093:+		novel transcript, antisense to CASZ1
chr1	10779351	10779528	peaks390	10.34715	ENST00000377022.8,ENST00000344008.5	Intron	ENST00000377022.8	17206	ENSG00000130940.15	chr1:10636604:10796650:160047:-	CASZ1	castor zinc finger 1 [Source:HGNC Symbol;Acc:HGNC:26002]
chr1	10796737	10796950	peaks391	7.16910	ENST00000377022.8,ENST00000344008.5	Promoter1k	ENST00000344008.5	-194	ENSG00000130940.15	chr1:10636604:10796650:160047:-	CASZ1	castor zinc finger 1 [Source:HGNC Symbol;Acc:HGNC:26002]
chr1	10804151	10804539	peaks392	5.41224	NA	Intergenic	ENST00000344008.5	-7695	ENSG00000130940.15	chr1:10636604:10796650:160047:-	CASZ1	castor zinc finger 1 [Source:HGNC Symbol;Acc:HGNC:26002]
chr1	10835997	10836180	peaks393	2.48084	NA	Intergenic	ENST00000344008.5	-39439	ENSG00000130940.15	chr1:10636604:10796650:160047:-	CASZ1	castor zinc finger 1 [Source:HGNC Symbol;Acc:HGNC:26002]
chr1	11012304	11012442	peaks394	1.63986	ENST00000639083.1,ENST00000629725.2,ENST00000240185.8	Promoter1k	ENST00000639083.1	-51	ENSG00000120948.19	chr1:11012344:11030528:18185:+	TARDBP	TAR DNA binding protein [Source:HGNC Symbol;Acc:HGNC:11571]
chr1	11059980	11060285	peaks395	28.81783	ENST00000376957.7	Promoter1k	ENST00000376957.7	-115	ENSG00000116649.10	chr1:11054584:11060020:5437:-	SRM	spermidine synthase [Source:HGNC Symbol;Acc:HGNC:11296]
chr1	11063041	11063360	peaks396	19.28883	NA	Intergenic	ENST00000376957.7	-3183	ENSG00000116649.10	chr1:11054584:11060020:5437:-	SRM	spermidine synthase [Source:HGNC Symbol;Acc:HGNC:11296]
chr1	11262509	11262824	peaks397	13.07896	ENST00000703140.1,ENST00000361445.9	Promoter1k	ENST00000361445.9	-116	ENSG00000198793.14	chr1:11106535:11262556:156022:-	MTOR	mechanistic target of rapamycin kinase [Source:HGNC Symbol;Acc:HGNC:3942]
chr1	11272906	11273457	peaks398	118.78796	ENST00000376810.6,ENST00000376804.2	Promoter1k	ENST00000376810.6	-16	ENSG00000120942.14	chr1:11273198:11296049:22852:+	UBIAD1	UbiA prenyltransferase domain containing 1 [Source:HGNC Symbol;Acc:HGNC:30791]
chr1	11323992	11324105	peaks399	3.32673	NA	Intergenic	ENST00000641979.1	-4956	ENSG00000284646.1	chr1:11311734:11319093:7360:-		novel transcript
chr1	11373819	11374487	peaks400	18.73118	NA	Intergenic	ENST00000435243.2	51668	ENSG00000224338.2	chr1:11425257:11425821:565:-	MTCYBP45	MT-CYB pseudogene 45 [Source:HGNC Symbol;Acc:HGNC:52313]
chr1	11443147	11443295	peaks401	2.85314	NA	Intergenic	ENST00000435243.2	-17400	ENSG00000224338.2	chr1:11425257:11425821:565:-	MTCYBP45	MT-CYB pseudogene 45 [Source:HGNC Symbol;Acc:HGNC:52313]
chr1	11478815	11478932	peaks402	5.54912	ENST00000294484.7	Promoter1k	ENST00000294484.7	-281	ENSG00000204624.8	chr1:11479155:11537551:58397:+	DISP3	dispatched RND transporter family member 3 [Source:HGNC Symbol;Acc:HGNC:29251]
chr1	11480249	11480412	peaks403	3.43389	ENST00000294484.7	Promoter1-2k	ENST00000294484.7	1176	ENSG00000204624.8	chr1:11479155:11537551:58397:+	DISP3	dispatched RND transporter family member 3 [Source:HGNC Symbol;Acc:HGNC:29251]
chr1	11528627	11528873	peaks404	20.95405	ENST00000294484.7	Intron	ENST00000304391.6	-4926	ENSG00000204624.8	chr1:11479155:11537551:58397:+	DISP3	dispatched RND transporter family member 3 [Source:HGNC Symbol;Acc:HGNC:29251]
chr1	11654377	11654903	peaks405	10.61028	ENST00000251546.8,ENST00000354287.5,ENST00000376770.5,ENST00000251547.10,ENST00000376768.5,ENST00000376762.8,ENST00000376760.5	Promoter1k	ENST00000354287.5	-211	ENSG00000116661.11	chr1:11637018:11655785:18768:-	FBXO2	F-box protein 2 [Source:HGNC Symbol;Acc:HGNC:13581]
chr1	11663994	11664376	peaks406	15.20841	ENST00000376753.9	Promoter1k	ENST00000376753.9	-15	ENSG00000116663.11	chr1:11664200:11674354:10155:+	FBXO6	F-box protein 6 [Source:HGNC Symbol;Acc:HGNC:13585]
chr1	11680636	11680831	peaks407	3.36376	ENST00000376669.9,ENST00000456915.2,ENST00000376692.9	Promoter1k	ENST00000376669.9	384	ENSG00000116670.16	chr1:11658918:11691811:32894:-	MAD2L2	mitotic arrest deficient 2 like 2 [Source:HGNC Symbol;Acc:HGNC:6764]
chr1	11681124	11681307	peaks408	9.26323	ENST00000376669.9,ENST00000456915.2,ENST00000376692.9	Promoter1k	ENST00000376692.9	-68	ENSG00000116670.16	chr1:11658918:11691811:32894:-	MAD2L2	mitotic arrest deficient 2 like 2 [Source:HGNC Symbol;Acc:HGNC:6764]
chr1	11693341	11693498	peaks409	5.48191	ENST00000376672.5,ENST00000376667.7,ENST00000235310.7,ENST00000294485.6	Promoter1-2k	ENST00000294485.6	1710	ENSG00000162490.7	chr1:11691710:11725857:34148:+	DRAXIN	dorsal inhibitory axon guidance protein [Source:HGNC Symbol;Acc:HGNC:25054]
chr1	11724417	11724543	peaks410	4.92364	ENST00000294485.6	3'UTR	ENST00000376637.7	-11604	ENSG00000177674.16	chr1:11736084:11754802:18719:+	AGTRAP	angiotensin II receptor associated protein [Source:HGNC Symbol;Acc:HGNC:13539]
chr1	11736076	11736215	peaks411	3.23365	ENST00000376637.7,ENST00000400895.6,ENST00000314340.10,ENST00000376629.8,ENST00000376627.6,ENST00000452018.6,ENST00000510878.1	Promoter1k	ENST00000376629.8	-1	ENSG00000177674.16	chr1:11736084:11754802:18719:+	AGTRAP	angiotensin II receptor associated protein [Source:HGNC Symbol;Acc:HGNC:13539]
chr1	11749274	11749410	peaks412	5.41688	ENST00000376629.8,ENST00000452018.6,ENST00000376637.7,ENST00000376627.6,ENST00000510878.1,ENST00000314340.10,ENST00000400895.6	Intron	ENST00000433342.6	-12445	ENSG00000215910.8	chr1:11761787:11789585:27799:+	C1orf167	chromosome 1 open reading frame 167 [Source:HGNC Symbol;Acc:HGNC:25262]
chr1	11784481	11784625	peaks413	6.18801	ENST00000433342.6,ENST00000688073.1	Exon	ENST00000376620.3	-4934	ENSG00000177553.6	chr1:11777077:11779619:2543:-	C1orf167-AS1	C1orf167 antisense RNA 1 [Source:HGNC Symbol;Acc:HGNC:41091]
chr1	11785247	11785371	peaks414	8.85379	ENST00000688073.1,ENST00000433342.6	Exon	ENST00000376620.3	-5690	ENSG00000177553.6	chr1:11777077:11779619:2543:-	C1orf167-AS1	C1orf167 antisense RNA 1 [Source:HGNC Symbol;Acc:HGNC:41091]
chr1	11800790	11801036	peaks415	72.06237	ENST00000641407.1,ENST00000376583.7,ENST00000423400.7	Promoter2-3k	ENST00000641407.1	2470	ENSG00000177000.13	chr1:11785723:11806455:20733:-	MTHFR	methylenetetrahydrofolate reductase [Source:HGNC Symbol;Acc:HGNC:7436]
chr1	11805542	11806245	peaks416	257.17700	ENST00000376592.6,ENST00000376585.6,ENST00000376590.9,ENST00000312413.10,ENST00000346436.11,ENST00000376496.4	Promoter1k	ENST00000376590.9	70	ENSG00000177000.13	chr1:11785723:11806455:20733:-	MTHFR	methylenetetrahydrofolate reductase [Source:HGNC Symbol;Acc:HGNC:7436]
chr1	11895201	11895348	peaks417	4.33898	NA	Intergenic	ENST00000661075.1	-12665	ENSG00000285646.2	chr1:11907940:11914298:6359:+		novel transcript
chr1	11901613	11901902	peaks418	5.18390	NA	Intergenic	ENST00000661075.1	-6182	ENSG00000285646.2	chr1:11907940:11914298:6359:+		novel transcript
chr1	11908302	11909274	peaks419	98.28454	ENST00000661075.1,ENST00000649268.2,ENST00000362477.1,ENST00000660618.1,ENST00000364931.1	Promoter1k	ENST00000362477.1,ENST00000660618.1	636	ENSG00000199347.1,ENSG00000285646.2	chr1:11908152:11908271:120:+,chr1:11907940:11914298:6359:+	RNU5E-1,	RNA, U5E small nuclear 1 [Source:HGNC Symbol;Acc:HGNC:10215],novel transcript
chr1	11926389	11926596	peaks420	10.95472	ENST00000616327.1,ENST00000376572.8,ENST00000376576.3	Promoter1k	ENST00000376576.3	-65	ENSG00000116685.16	chr1:11919591:11926428:6838:-	KIAA2013	KIAA2013 [Source:HGNC Symbol;Acc:HGNC:28513]
chr1	11958279	11958387	peaks421	1.89575	ENST00000196061.5	Intron	ENST00000660216.1	21794	ENSG00000287384.1	chr1:11979533:11980127:595:-		novel transcript
chr1	11970806	11970948	peaks422	3.16556	ENST00000196061.5	Exon	ENST00000660216.1	9250	ENSG00000287384.1	chr1:11979533:11980127:595:-		novel transcript
chr1	11979984	11980485	peaks423	13.79159	ENST00000660216.1,ENST00000444836.5,ENST00000674817.1,ENST00000675053.1,ENST00000675817.1,ENST00000675298.1,ENST00000674548.1,ENST00000674658.1,ENST00000674910.1,ENST00000675231.1,ENST00000676293.1,ENST00000675919.1,ENST00000235329.10,ENST00000675113.1	Promoter1k	ENST00000674548.1	19	ENSG00000116688.18	chr1:11980181:12015211:35031:+	MFN2	mitofusin 2 [Source:HGNC Symbol;Acc:HGNC:16877]
chr1	12002174	12002288	peaks424	1.63986	ENST00000675919.1,ENST00000444836.5,ENST00000675817.1,ENST00000675298.1,ENST00000674548.1,ENST00000675053.1,ENST00000674658.1,ENST00000674910.1,ENST00000675231.1,ENST00000674817.1,ENST00000675113.1,ENST00000235329.10,ENST00000676293.1	Intron	ENST00000603287.1	15077	ENSG00000270914.1	chr1:12017216:12017308:93:-		inositol(myo)-1(or 4)-monophosphatase 1 (IMPA1) pseudogene
chr1	12019370	12019537	peaks425	11.16222	ENST00000235332.6	Promoter1k	ENST00000235332.6	-44	ENSG00000116691.11	chr1:12019466:12032045:12580:+	MIIP	migration and invasion inhibitory protein [Source:HGNC Symbol;Acc:HGNC:25715]
chr1	12046863	12047074	peaks426	2.48084	NA	Intergenic	ENST00000496974.3	-9955	ENSG00000243539.3	chr1:12036740:12037014:275:-	RN7SL649P	RNA, 7SL, cytoplasmic 649, pseudogene [Source:HGNC Symbol;Acc:HGNC:46665]
chr1	12075811	12075983	peaks427	9.44289	ENST00000364265.1	Promoter2-3k	ENST00000364265.1	2087	ENSG00000201135.1	chr1:12077881:12077984:104:-	RNU6-777P	RNA, U6 small nuclear 777, pseudogene [Source:HGNC Symbol;Acc:HGNC:47740]
chr1	12087437	12087913	peaks428	6.95624	ENST00000417814.3,ENST00000263932.7	Intron	ENST00000647616.1	4589	ENSG00000285604.1	chr1:12088441:12092264:3824:-		novel transcript, antisense to TNFRSF8
chr1	12088207	12088315	peaks429	1.97620	ENST00000417814.3,ENST00000263932.7	Intron	ENST00000647616.1	4003	ENSG00000285604.1	chr1:12088441:12092264:3824:-		novel transcript, antisense to TNFRSF8
chr1	12110337	12110442	peaks430	2.59052	ENST00000263932.7,ENST00000417814.3	Intron	ENST00000413146.6	-15509	ENSG00000120949.15	chr1:12063303:12144207:80905:+	TNFRSF8	TNF receptor superfamily member 8 [Source:HGNC Symbol;Acc:HGNC:11923]
chr1	12146508	12146953	peaks431	11.13958	NA	Intergenic	ENST00000622420.1	-20212	ENSG00000283789.1	chr1:12166943:12167038:96:+	MIR7846	microRNA 7846 [Source:HGNC Symbol;Acc:HGNC:50029]
chr1	12148281	12148576	peaks432	12.36702	NA	Intergenic	ENST00000622420.1	-18514	ENSG00000283789.1	chr1:12166943:12167038:96:+	MIR7846	microRNA 7846 [Source:HGNC Symbol;Acc:HGNC:50029]
chr1	12153427	12153773	peaks433	19.76523	NA	Intergenic	ENST00000622420.1	-13343	ENSG00000283789.1	chr1:12166943:12167038:96:+	MIR7846	microRNA 7846 [Source:HGNC Symbol;Acc:HGNC:50029]
chr1	12161913	12162362	peaks434	8.50225	NA	Intergenic	ENST00000622420.1	-4805	ENSG00000283789.1	chr1:12166943:12167038:96:+	MIR7846	microRNA 7846 [Source:HGNC Symbol;Acc:HGNC:50029]
chr1	12170311	12170447	peaks435	1.70830	ENST00000536782.2,ENST00000376259.7	Intron	ENST00000536782.2	3376	ENSG00000028137.19	chr1:12166991:12209228:42238:+	TNFRSF1B	TNF receptor superfamily member 1B [Source:HGNC Symbol;Acc:HGNC:11917]
chr1	12179155	12179326	peaks436	9.27085	ENST00000536782.2,ENST00000376259.7	Intron	ENST00000536782.2	12238	ENSG00000028137.19	chr1:12166991:12209228:42238:+	TNFRSF1B	TNF receptor superfamily member 1B [Source:HGNC Symbol;Acc:HGNC:11917]
chr1	12194785	12194888	peaks437	2.85314	ENST00000376259.7	Intron	ENST00000584158.1	3124	ENSG00000263676.1	chr1:12191713:12191773:61:+	MIR4632	microRNA 4632 [Source:HGNC Symbol;Acc:HGNC:41593]
chr1	12434338	12434479	peaks438	30.94286	ENST00000620676.6,ENST00000613099.4	Intron	ENST00000543766.2	-30531	ENSG00000048707.15	chr1:12230030:12512047:282018:+	VPS13D	vacuolar protein sorting 13 homolog D [Source:HGNC Symbol;Acc:HGNC:23595]
chr1	12437049	12437216	peaks439	7.39251	ENST00000620676.6,ENST00000613099.4	Intron	ENST00000543766.2	-27807	ENSG00000048707.15	chr1:12230030:12512047:282018:+	VPS13D	vacuolar protein sorting 13 homolog D [Source:HGNC Symbol;Acc:HGNC:23595]
chr1	12457091	12457270	peaks440	4.06649	ENST00000620676.6,ENST00000613099.4	Intron	ENST00000543766.2	-7759	ENSG00000048707.15	chr1:12230030:12512047:282018:+	VPS13D	vacuolar protein sorting 13 homolog D [Source:HGNC Symbol;Acc:HGNC:23595]
chr1	12464684	12464891	peaks441	6.00819	ENST00000543766.2	Promoter1k	ENST00000543766.2	-152	ENSG00000048707.15	chr1:12230030:12512047:282018:+	VPS13D	vacuolar protein sorting 13 homolog D [Source:HGNC Symbol;Acc:HGNC:23595]
chr1	12470181	12470368	peaks442	13.62481	ENST00000620676.6,ENST00000613099.4,ENST00000543766.2	Intron	ENST00000543766.2	5335	ENSG00000048707.15	chr1:12230030:12512047:282018:+	VPS13D	vacuolar protein sorting 13 homolog D [Source:HGNC Symbol;Acc:HGNC:23595]
chr1	12475633	12475783	peaks443	6.16084	ENST00000620676.6,ENST00000613099.4,ENST00000543766.2	Intron	ENST00000543766.2	10768	ENSG00000048707.15	chr1:12230030:12512047:282018:+	VPS13D	vacuolar protein sorting 13 homolog D [Source:HGNC Symbol;Acc:HGNC:23595]
chr1	12476025	12476123	peaks444	17.00599	ENST00000620676.6,ENST00000613099.4,ENST00000543766.2	Intron	ENST00000543766.2	11134	ENSG00000048707.15	chr1:12230030:12512047:282018:+	VPS13D	vacuolar protein sorting 13 homolog D [Source:HGNC Symbol;Acc:HGNC:23595]
chr1	12478115	12478853	peaks445	60.05338	ENST00000620676.6,ENST00000613099.4,ENST00000543766.2	Intron	ENST00000543766.2	13544	ENSG00000048707.15	chr1:12230030:12512047:282018:+	VPS13D	vacuolar protein sorting 13 homolog D [Source:HGNC Symbol;Acc:HGNC:23595]
chr1	12486474	12486891	peaks446	13.26177	ENST00000620676.6,ENST00000613099.4,ENST00000543766.2	Intron	ENST00000459326.1	-20563	ENSG00000239149.1	chr1:12507246:12507397:152:+	SNORA59A	small nucleolar RNA, H/ACA box 59A [Source:HGNC Symbol;Acc:HGNC:32653]
chr1	12527730	12527908	peaks447	9.98916	ENST00000688646.2	Promoter1-2k	ENST00000688646.2	2081	ENSG00000229484.3	chr1:12525716:12530691:4976:+	LINC02766	long intergenic non-protein coding RNA 2766 [Source:HGNC Symbol;Acc:HGNC:54286]
chr1	12528555	12528834	peaks448	12.41443	ENST00000688646.2	Promoter2-3k	ENST00000688646.2	2957	ENSG00000229484.3	chr1:12525716:12530691:4976:+	LINC02766	long intergenic non-protein coding RNA 2766 [Source:HGNC Symbol;Acc:HGNC:54286]
chr1	12539886	12540655	peaks449	23.52308	NA	Intergenic	ENST00000688646.2	14533	ENSG00000229484.3	chr1:12525716:12530691:4976:+	LINC02766	long intergenic non-protein coding RNA 2766 [Source:HGNC Symbol;Acc:HGNC:54286]
chr1	12549558	12549728	peaks450	6.30545	NA	Intergenic	ENST00000408413.1	20429	ENSG00000221340.1	chr1:12569972:12570072:101:-	RNU6ATAC18P	RNA, U6atac small nuclear 18, pseudogene [Source:HGNC Symbol;Acc:HGNC:46917]
chr1	12549909	12550169	peaks451	37.61503	NA	Intergenic	ENST00000408413.1	20033	ENSG00000221340.1	chr1:12569972:12570072:101:-	RNU6ATAC18P	RNA, U6atac small nuclear 18, pseudogene [Source:HGNC Symbol;Acc:HGNC:46917]
chr1	12556413	12556748	peaks452	8.70568	NA	Intergenic	ENST00000408413.1	13491	ENSG00000221340.1	chr1:12569972:12570072:101:-	RNU6ATAC18P	RNA, U6atac small nuclear 18, pseudogene [Source:HGNC Symbol;Acc:HGNC:46917]
chr1	12573907	12574119	peaks453	16.27989	ENST00000616661.5	Intron	ENST00000408413.1	-3941	ENSG00000221340.1	chr1:12569972:12570072:101:-	RNU6ATAC18P	RNA, U6atac small nuclear 18, pseudogene [Source:HGNC Symbol;Acc:HGNC:46917]
chr1	12574429	12574574	peaks454	14.70012	ENST00000616661.5	Intron	ENST00000408413.1	-4430	ENSG00000221340.1	chr1:12569972:12570072:101:-	RNU6ATAC18P	RNA, U6atac small nuclear 18, pseudogene [Source:HGNC Symbol;Acc:HGNC:46917]
chr1	12580215	12580558	peaks455	26.78790	ENST00000622213.1	Promoter1-2k	ENST00000622213.1	-1364	ENSG00000276830.1	chr1:12578957:12579023:67:-	MIR6730	microRNA 6730 [Source:HGNC Symbol;Acc:HGNC:50222]
chr1	12588344	12588538	peaks456	3.40579	ENST00000616661.5	Intron	ENST00000622213.1	-9418	ENSG00000276830.1	chr1:12578957:12579023:67:-	MIR6730	microRNA 6730 [Source:HGNC Symbol;Acc:HGNC:50222]
chr1	12595775	12596836	peaks457	38.40870	ENST00000616661.5	Intron	ENST00000622213.1	-17283	ENSG00000276830.1	chr1:12578957:12579023:67:-	MIR6730	microRNA 6730 [Source:HGNC Symbol;Acc:HGNC:50222]
chr1	12601926	12602507	peaks458	89.53405	ENST00000616661.5	Intron	ENST00000616661.5	15993	ENSG00000162496.9	chr1:12567910:12618210:50301:-	DHRS3	dehydrogenase/reductase 3 [Source:HGNC Symbol;Acc:HGNC:17693]
chr1	12604502	12604634	peaks459	19.77303	ENST00000616661.5	Intron	ENST00000616661.5	13642	ENSG00000162496.9	chr1:12567910:12618210:50301:-	DHRS3	dehydrogenase/reductase 3 [Source:HGNC Symbol;Acc:HGNC:17693]
chr1	12608283	12608460	peaks460	28.73270	ENST00000616661.5	Intron	ENST00000616661.5	9838	ENSG00000162496.9	chr1:12567910:12618210:50301:-	DHRS3	dehydrogenase/reductase 3 [Source:HGNC Symbol;Acc:HGNC:17693]
chr1	12619002	12619246	peaks461	6.93842	ENST00000616661.5,ENST00000693657.2,ENST00000688638.2,ENST00000606790.2	Promoter1k	ENST00000688638.2	725	ENSG00000288927.2	chr1:12618389:12618987:599:+		novel transcript
chr1	12619983	12620082	peaks462	4.54827	ENST00000606790.2	Promoter1k	ENST00000606790.2	-53	ENSG00000272482.2	chr1:12618900:12619980:1081:-		novel transcript
chr1	13487355	13487678	peaks463	8.32481	ENST00000376085.4	Intron	ENST00000563570.1	-25703	ENSG00000259961.1	chr1:13513220:13516270:3051:+		novel transcript
chr1	13506813	13506991	peaks464	3.98561	ENST00000376085.4	Intron	ENST00000563570.1	-6318	ENSG00000259961.1	chr1:13513220:13516270:3051:+		novel transcript
chr1	13749561	13749710	peaks465	3.95208	ENST00000413440.5,ENST00000343137.8,ENST00000503842.5,ENST00000505823.5	Promoter1k	ENST00000505823.5	200	ENSG00000116731.23	chr1:13700188:13825079:124892:+	PRDM2	PR/SET domain 2 [Source:HGNC Symbol;Acc:HGNC:9347]
chr1	14209072	14209178	peaks466	1.97620	ENST00000636564.1,ENST00000636203.1	Intron	ENST00000657859.1	50573	ENSG00000231606.2	chr1:14221887:14304445:82559:-		novel transcript
chr1	14346359	14346492	peaks467	4.78520	ENST00000666654.1	Exon	ENST00000661309.1	4898	ENSG00000234593.3	chr1:14338825:14419973:81149:-	KAZN-AS1	KAZN antisense RNA 1 [Source:HGNC Symbol;Acc:HGNC:53610]
chr1	14492672	14492895	peaks468	9.27085	ENST00000636203.1	Intron	ENST00000666654.1	-72811	ENSG00000234593.3	chr1:14338825:14419973:81149:-	KAZN-AS1	KAZN antisense RNA 1 [Source:HGNC Symbol;Acc:HGNC:53610]
chr1	14724340	14724447	peaks469	10.14071	ENST00000636203.1,ENST00000376030.7,ENST00000503743.5	Intron	ENST00000416175.1	-31781	ENSG00000235829.1	chr1:14692129:14692613:485:-	TBCAP2	tubulin folding cofactor A pseudogene 2 [Source:HGNC Symbol;Acc:HGNC:42631]
chr1	14731987	14732097	peaks470	4.64744	ENST00000636203.1,ENST00000376030.7,ENST00000503743.5	Intron	ENST00000416175.1	-39429	ENSG00000235829.1	chr1:14692129:14692613:485:-	TBCAP2	tubulin folding cofactor A pseudogene 2 [Source:HGNC Symbol;Acc:HGNC:42631]
chr1	14927743	14927891	peaks471	1.39705	ENST00000400798.6	Promoter1-2k	ENST00000400798.6	-1983	ENSG00000189337.17	chr1:13892792:15118043:1225252:+	KAZN	kazrin, periplakin interacting protein [Source:HGNC Symbol;Acc:HGNC:29173]
chr1	14969173	14969279	peaks472	4.88480	ENST00000636203.1,ENST00000400797.3,ENST00000400798.6,ENST00000503743.5,ENST00000361144.9,ENST00000376030.7	Intron	ENST00000400797.3	23307	ENSG00000189337.17	chr1:13892792:15118043:1225252:+	KAZN	kazrin, periplakin interacting protein [Source:HGNC Symbol;Acc:HGNC:29173]
chr1	14976307	14976498	peaks473	14.63897	ENST00000636203.1,ENST00000400797.3,ENST00000400798.6,ENST00000503743.5,ENST00000361144.9,ENST00000376030.7	Intron	ENST00000400797.3	30484	ENSG00000189337.17	chr1:13892792:15118043:1225252:+	KAZN	kazrin, periplakin interacting protein [Source:HGNC Symbol;Acc:HGNC:29173]
chr1	14977192	14977722	peaks474	69.20701	ENST00000636203.1,ENST00000400797.3,ENST00000400798.6,ENST00000503743.5,ENST00000361144.9,ENST00000376030.7	Intron	ENST00000400797.3	31538	ENSG00000189337.17	chr1:13892792:15118043:1225252:+	KAZN	kazrin, periplakin interacting protein [Source:HGNC Symbol;Acc:HGNC:29173]
chr1	14996193	14996636	peaks475	12.94022	ENST00000636203.1,ENST00000400797.3,ENST00000400798.6,ENST00000503743.5,ENST00000361144.9,ENST00000376030.7	Intron	ENST00000400797.3	50496	ENSG00000189337.17	chr1:13892792:15118043:1225252:+	KAZN	kazrin, periplakin interacting protein [Source:HGNC Symbol;Acc:HGNC:29173]
chr1	15016577	15016700	peaks476	5.62051	ENST00000636203.1,ENST00000400797.3,ENST00000400798.6,ENST00000503743.5,ENST00000361144.9,ENST00000376030.7	Intron	ENST00000400797.3	70720	ENSG00000189337.17	chr1:13892792:15118043:1225252:+	KAZN	kazrin, periplakin interacting protein [Source:HGNC Symbol;Acc:HGNC:29173]
chr1	15019905	15020161	peaks477	14.18730	ENST00000636203.1,ENST00000400797.3,ENST00000400798.6,ENST00000503743.5,ENST00000361144.9,ENST00000376030.7	Intron	ENST00000400797.3	74114	ENSG00000189337.17	chr1:13892792:15118043:1225252:+	KAZN	kazrin, periplakin interacting protein [Source:HGNC Symbol;Acc:HGNC:29173]
chr1	15028126	15028403	peaks478	40.63377	ENST00000636203.1,ENST00000400797.3,ENST00000400798.6,ENST00000503743.5,ENST00000361144.9,ENST00000376030.7	Intron	ENST00000400797.3	82346	ENSG00000189337.17	chr1:13892792:15118043:1225252:+	KAZN	kazrin, periplakin interacting protein [Source:HGNC Symbol;Acc:HGNC:29173]
chr1	15031515	15031829	peaks479	44.30532	ENST00000636203.1,ENST00000400797.3,ENST00000400798.6,ENST00000503743.5,ENST00000361144.9,ENST00000376030.7	Intron	ENST00000400797.3	85753	ENSG00000189337.17	chr1:13892792:15118043:1225252:+	KAZN	kazrin, periplakin interacting protein [Source:HGNC Symbol;Acc:HGNC:29173]
chr1	15110618	15110751	peaks480	6.52251	ENST00000636203.1,ENST00000376030.7	Intron	ENST00000404665.4	41773	ENSG00000175147.13	chr1:15111815:15153618:41804:-	TMEM51-AS1	TMEM51 antisense RNA 1 [Source:HGNC Symbol;Acc:HGNC:26301]
chr1	15128650	15128749	peaks481	5.02491	ENST00000669314.1,ENST00000404665.4,ENST00000660005.1,ENST00000310916.6	Intron	ENST00000404665.4	23758	ENSG00000175147.13	chr1:15111815:15153618:41804:-	TMEM51-AS1	TMEM51 antisense RNA 1 [Source:HGNC Symbol;Acc:HGNC:26301]
chr1	15139736	15140009	peaks482	9.73392	ENST00000669314.1,ENST00000404665.4,ENST00000660005.1,ENST00000310916.6	Intron	ENST00000404665.4	12585	ENSG00000175147.13	chr1:15111815:15153618:41804:-	TMEM51-AS1	TMEM51 antisense RNA 1 [Source:HGNC Symbol;Acc:HGNC:26301]
chr1	15153552	15153916	peaks483	7.63569	ENST00000376014.7,ENST00000660005.1,ENST00000669314.1,ENST00000400796.7,ENST00000376008.3,ENST00000434578.6	Promoter1k	ENST00000400796.7	1	ENSG00000171729.14	chr1:15152532:15220478:67947:+	TMEM51	transmembrane protein 51 [Source:HGNC Symbol;Acc:HGNC:25488]
chr1	15166390	15166547	peaks484	15.68175	ENST00000424792.5,ENST00000428417.5,ENST00000376014.7,ENST00000400796.7,ENST00000376008.3,ENST00000434578.6	Intron	ENST00000424792.5,ENST00000625027.2	4848	ENSG00000204464.7	chr1:15164344:15171317:6974:-	TMEM51-AS2	TMEM51 antisense RNA 2 [Source:HGNC Symbol;Acc:HGNC:32332]
chr1	15178072	15178214	peaks485	7.82388	ENST00000428417.5,ENST00000376014.7,ENST00000400796.7,ENST00000376008.3,ENST00000434578.6	Intron	ENST00000424792.5,ENST00000625027.2	-6826	ENSG00000204464.7	chr1:15164344:15171317:6974:-	TMEM51-AS2	TMEM51 antisense RNA 2 [Source:HGNC Symbol;Acc:HGNC:32332]
chr1	15187057	15187162	peaks486	5.10685	ENST00000428417.5,ENST00000376014.7,ENST00000400796.7,ENST00000376008.3,ENST00000434578.6	Intron	ENST00000400795.3	5735	ENSG00000215720.4	chr1:15191828:15192845:1018:-	MFFP1	MFF pseudogene 1 [Source:HGNC Symbol;Acc:HGNC:54537]
chr1	15189812	15189930	peaks487	2.63366	ENST00000400795.3	Promoter2-3k	ENST00000400795.3	2974	ENSG00000215720.4	chr1:15191828:15192845:1018:-	MFFP1	MFF pseudogene 1 [Source:HGNC Symbol;Acc:HGNC:54537]
chr1	15218588	15219077	peaks488	12.95064	ENST00000428417.5,ENST00000376014.7,ENST00000400796.7,ENST00000376008.3,ENST00000434578.6	Intron	ENST00000612442.1	-7540	ENSG00000278480.1	chr1:15226373:15227549:1177:+	ZBTB2P1	ZBTB2 pseudogene 1 [Source:HGNC Symbol;Acc:HGNC:54544]
chr1	15239258	15239400	peaks489	1.97620	ENST00000683790.1	Promoter2-3k	ENST00000683790.1	2808	ENSG00000142621.21	chr1:15236521:15400283:163763:+	FHAD1	forkhead associated phosphopeptide binding domain 1 [Source:HGNC Symbol;Acc:HGNC:29408]
chr1	15260753	15260880	peaks490	2.74987	ENST00000375998.8,ENST00000358897.8,ENST00000688493.1,ENST00000683790.1	Intron	ENST00000375998.8	9032	ENSG00000142621.21	chr1:15236521:15400283:163763:+	FHAD1	forkhead associated phosphopeptide binding domain 1 [Source:HGNC Symbol;Acc:HGNC:29408]
chr1	15289206	15289711	peaks491	18.85756	ENST00000683790.1,ENST00000688493.1,ENST00000358897.8,ENST00000375998.8	Exon	ENST00000375997.8	-16303	ENSG00000142621.21	chr1:15236521:15400283:163763:+	FHAD1	forkhead associated phosphopeptide binding domain 1 [Source:HGNC Symbol;Acc:HGNC:29408]
chr1	15314544	15314808	peaks492	7.44332	ENST00000358897.8,ENST00000688493.1,ENST00000375998.8,ENST00000683790.1,ENST00000375997.8,ENST00000375995.3	Intron	ENST00000375995.3	8896	ENSG00000142621.21	chr1:15236521:15400283:163763:+	FHAD1	forkhead associated phosphopeptide binding domain 1 [Source:HGNC Symbol;Acc:HGNC:29408]
chr1	15337784	15338214	peaks493	27.63954	ENST00000439788.1	Promoter2-3k	ENST00000439788.1	-2535	ENSG00000236045.1	chr1:15334166:15335464:1299:-		novel transcript
chr1	15352516	15352834	peaks494	36.44744	ENST00000375998.8,ENST00000683790.1,ENST00000358897.8,ENST00000688493.1	Intron	ENST00000428747.1	-8799	ENSG00000233485.1	chr1:15326680:15343876:17197:-	FHAD1-AS1	FHAD1 antisense RNA 1 [Source:HGNC Symbol;Acc:HGNC:41241]
chr1	15354909	15355011	peaks495	6.98170	ENST00000688493.1,ENST00000683790.1,ENST00000358897.8,ENST00000375998.8	Intron	ENST00000428747.1	-11084	ENSG00000233485.1	chr1:15326680:15343876:17197:-	FHAD1-AS1	FHAD1 antisense RNA 1 [Source:HGNC Symbol;Acc:HGNC:41241]
chr1	15356199	15356747	peaks496	44.60522	ENST00000688493.1,ENST00000683790.1,ENST00000358897.8,ENST00000375998.8	Intron	ENST00000428747.1	-12597	ENSG00000233485.1	chr1:15326680:15343876:17197:-	FHAD1-AS1	FHAD1 antisense RNA 1 [Source:HGNC Symbol;Acc:HGNC:41241]
chr1	15356942	15357045	peaks497	4.19379	ENST00000688493.1,ENST00000683790.1,ENST00000358897.8,ENST00000375998.8	Intron	ENST00000428747.1	-13118	ENSG00000233485.1	chr1:15326680:15343876:17197:-	FHAD1-AS1	FHAD1 antisense RNA 1 [Source:HGNC Symbol;Acc:HGNC:41241]
chr1	15368214	15368326	peaks498	5.75811	ENST00000375998.8,ENST00000358897.8,ENST00000688493.1,ENST00000683790.1	Intron	ENST00000428747.1	-24394	ENSG00000233485.1	chr1:15326680:15343876:17197:-	FHAD1-AS1	FHAD1 antisense RNA 1 [Source:HGNC Symbol;Acc:HGNC:41241]
chr1	15409837	15410020	peaks499	5.52100	ENST00000427824.1,ENST00000375980.9	Promoter1k	ENST00000375980.9	41	ENSG00000142634.13	chr1:15409888:15430339:20452:+	EFHD2	EF-hand domain family member D2 [Source:HGNC Symbol;Acc:HGNC:28670]
chr1	15417646	15417784	peaks500	5.86993	ENST00000375980.9	Intron	ENST00000375980.9	7827	ENSG00000142634.13	chr1:15409888:15430339:20452:+	EFHD2	EF-hand domain family member D2 [Source:HGNC Symbol;Acc:HGNC:28670]
chr1	15421140	15421507	peaks501	33.00383	ENST00000375980.9	Intron	ENST00000375980.9	11436	ENSG00000142634.13	chr1:15409888:15430339:20452:+	EFHD2	EF-hand domain family member D2 [Source:HGNC Symbol;Acc:HGNC:28670]
chr1	15524229	15525185	peaks502	232.14867	ENST00000333868.10,ENST00000348549.9,ENST00000546424.5,ENST00000375890.8	Promoter1k	ENST00000375890.8	19	ENSG00000132906.18	chr1:15490832:15526534:35703:-	CASP9	caspase 9 [Source:HGNC Symbol;Acc:HGNC:1511]
chr1	15526709	15526843	peaks503	9.60632	ENST00000375838.5,ENST00000616884.4,ENST00000375849.5,ENST00000375847.8	Promoter1k	ENST00000375838.5,ENST00000616884.4,ENST00000375849.5	-37	ENSG00000116138.13	chr1:15526813:15592379:65567:+	DNAJC16	DnaJ heat shock protein family (Hsp40) member C16 [Source:HGNC Symbol;Acc:HGNC:29157]
chr1	15539638	15539782	peaks504	3.01960	ENST00000516057.1	Promoter2-3k	ENST00000516057.1	-2455	ENSG00000251866.1	chr1:15542165:15542304:140:+	SCARNA21B	small Cajal body-specific RNA 21B [Source:HGNC Symbol;Acc:HGNC:52237]
chr1	15617187	15617550	peaks505	20.70703	ENST00000480945.6	Promoter1k	ENST00000480945.6	-89	ENSG00000197312.12	chr1:15617458:15669044:51587:+	DDI2	DNA damage inducible 1 homolog 2 [Source:HGNC Symbol;Acc:HGNC:24578]
chr1	15655422	15655658	peaks506	12.76261	ENST00000480945.6	Intron	ENST00000345034.2	-4173	ENSG00000215695.2	chr1:15659713:15662033:2321:+	RSC1A1	regulator of solute carriers 1 [Source:HGNC Symbol;Acc:HGNC:10458]
chr1	15748474	15748599	peaks507	3.91849	ENST00000418525.2	Promoter1-2k	ENST00000418525.2	1359	ENSG00000224459.2	chr1:15740048:15749896:9849:-	SLC25A34-AS1	SLC25A34 and TMEM82 antisense RNA 1 [Source:HGNC Symbol;Acc:HGNC:53623]
chr1	15777722	15777824	peaks508	1.42589	ENST00000375771.5,ENST00000375766.8,ENST00000332305.5	Intron	ENST00000332305.5	12820	ENSG00000162458.13	chr1:15756607:15786594:29988:+	FBLIM1	filamin binding LIM protein 1 [Source:HGNC Symbol;Acc:HGNC:24686]
chr1	15796744	15796895	peaks509	6.10944	NA	Intergenic	ENST00000431782.1	4024	ENSG00000224321.1	chr1:15792796:15793285:490:+	RPL12P14	ribosomal protein L12 pseudogene 14 [Source:HGNC Symbol;Acc:HGNC:36495]
chr1	15799088	15799308	peaks510	34.03580	NA	Intergenic	ENST00000431782.1	6402	ENSG00000224321.1	chr1:15792796:15793285:490:+	RPL12P14	ribosomal protein L12 pseudogene 14 [Source:HGNC Symbol;Acc:HGNC:36495]
chr1	15800194	15800469	peaks511	45.81834	NA	Intergenic	ENST00000696689.1	7317	ENSG00000233954.7	chr1:15807169:15809348:2180:-	UQCRHL	ubiquinol-cytochrome c reductase hinge protein like [Source:HGNC Symbol;Acc:HGNC:51714]
chr1	15800955	15801328	peaks512	17.92116	NA	Intergenic	ENST00000696689.1	6507	ENSG00000233954.7	chr1:15807169:15809348:2180:-	UQCRHL	ubiquinol-cytochrome c reductase hinge protein like [Source:HGNC Symbol;Acc:HGNC:51714]
chr1	15802720	15802817	peaks513	7.66942	NA	Intergenic	ENST00000696689.1	4880	ENSG00000233954.7	chr1:15807169:15809348:2180:-	UQCRHL	ubiquinol-cytochrome c reductase hinge protein like [Source:HGNC Symbol;Acc:HGNC:51714]
chr1	15834593	15835169	peaks514	70.25330	ENST00000317122.2	Exon	ENST00000321418.6	6649	ENSG00000178715.8	chr1:15828232:15828669:438:+		ribosomal protein S16 (RPS16) pseudogene
chr1	15835842	15836094	peaks515	18.44872	ENST00000317122.2	Exon	ENST00000321418.6	7736	ENSG00000178715.8	chr1:15828232:15828669:438:+		ribosomal protein S16 (RPS16) pseudogene
chr1	15847510	15847907	peaks516	30.73638	ENST00000375759.8,ENST00000317122.2	Promoter1k	ENST00000375759.8	2	ENSG00000065526.13	chr1:15836095:15940456:104362:+	SPEN	spen family transcriptional repressor [Source:HGNC Symbol;Acc:HGNC:17575]
chr1	15919424	15919579	peaks517	19.99869	ENST00000604816.1	Promoter1-2k	ENST00000604816.1	-1594	ENSG00000270620.1	chr1:15917698:15917908:211:-		cytochrome c oxidase subunit VIc (COX6C) pseudogene
chr1	15924562	15924966	peaks518	15.31870	ENST00000375759.8	Intron	ENST00000604816.1	-6856	ENSG00000270620.1	chr1:15917698:15917908:211:-		cytochrome c oxidase subunit VIc (COX6C) pseudogene
chr1	15942424	15942664	peaks519	2.56569	ENST00000375733.6,ENST00000537142.5,ENST00000375743.9,ENST00000375733.6	Exon	ENST00000604816.1	-24636	ENSG00000270620.1	chr1:15917698:15917908:211:-		cytochrome c oxidase subunit VIc (COX6C) pseudogene
chr1	15975559	15976166	peaks520	6.43003	ENST00000537142.5,ENST00000375743.9,ENST00000375733.6	Promoter1k	ENST00000537142.5	216	ENSG00000116809.12	chr1:15941869:15976132:34264:-	ZBTB17	zinc finger and BTB domain containing 17 [Source:HGNC Symbol;Acc:HGNC:12936]
chr1	16012935	16013364	peaks521	5.35484	NA	Intergenic	ENST00000406363.2	4855	ENSG00000173641.18	chr1:16014028:16019594:5567:-	HSPB7	heat shock protein family B (small) member 7 [Source:HGNC Symbol;Acc:HGNC:5249]
chr1	16032928	16033096	peaks522	5.03049	ENST00000439316.6,ENST00000375692.5,ENST00000331433.5	Intron	ENST00000447882.1	7017	ENSG00000232456.1	chr1:16035178:16040029:4852:-	FAM131C2P	family with sequence similarity 131 member C2, pseudogene [Source:HGNC Symbol;Acc:HGNC:56213]
chr1	16056114	16056399	peaks523	14.10592	ENST00000682338.1,ENST00000684545.1,ENST00000684324.1,ENST00000683578.1,ENST00000375667.7,ENST00000375679.9,ENST00000682793.1	Intron	ENST00000375667.7	7468	ENSG00000184908.20	chr1:16040252:16057311:17060:+	CLCNKB	chloride voltage-gated channel Kb [Source:HGNC Symbol;Acc:HGNC:2027]
chr1	16094622	16094791	peaks524	8.13594	NA	Intergenic	ENST00000375662.5	-21056	ENSG00000185519.9	chr1:16057769:16073651:15883:-	FAM131C	family with sequence similarity 131 member C [Source:HGNC Symbol;Acc:HGNC:26717]
chr1	16111860	16112183	peaks525	5.10685	NA	Intergenic	ENST00000375662.5	-38371	ENSG00000185519.9	chr1:16057769:16073651:15883:-	FAM131C	family with sequence similarity 131 member C [Source:HGNC Symbol;Acc:HGNC:26717]
chr1	16122470	16122670	peaks526	10.34629	NA	Intergenic	ENST00000424774.2	-32606	ENSG00000227959.2	chr1:16155176:16158148:2973:+	EPHA2-AS1	EPHA2 antisense RNA 1 [Source:HGNC Symbol;Acc:HGNC:40216]
chr1	16122922	16123354	peaks527	24.11759	NA	Intergenic	ENST00000424774.2	-32038	ENSG00000227959.2	chr1:16155176:16158148:2973:+	EPHA2-AS1	EPHA2 antisense RNA 1 [Source:HGNC Symbol;Acc:HGNC:40216]
chr1	16139682	16139864	peaks528	6.02060	ENST00000358432.8	Intron	ENST00000424774.2	-15403	ENSG00000227959.2	chr1:16155176:16158148:2973:+	EPHA2-AS1	EPHA2 antisense RNA 1 [Source:HGNC Symbol;Acc:HGNC:40216]
chr1	16143483	16144138	peaks529	137.94579	ENST00000358432.8	Intron	ENST00000424774.2	-11365	ENSG00000227959.2	chr1:16155176:16158148:2973:+	EPHA2-AS1	EPHA2 antisense RNA 1 [Source:HGNC Symbol;Acc:HGNC:40216]
chr1	16145143	16145856	peaks530	89.39912	ENST00000358432.8	Intron	ENST00000424774.2	-9676	ENSG00000227959.2	chr1:16155176:16158148:2973:+	EPHA2-AS1	EPHA2 antisense RNA 1 [Source:HGNC Symbol;Acc:HGNC:40216]
chr1	16155079	16155233	peaks531	8.71103	ENST00000358432.8,ENST00000424774.2	Promoter1k	ENST00000424774.2	-20	ENSG00000227959.2	chr1:16155176:16158148:2973:+	EPHA2-AS1	EPHA2 antisense RNA 1 [Source:HGNC Symbol;Acc:HGNC:40216]
chr1	16156073	16156218	peaks532	7.09883	ENST00000358432.8,ENST00000424774.2	Promoter1k	ENST00000358432.8	-77	ENSG00000142627.13	chr1:16124337:16156069:31733:-	EPHA2	EPH receptor A2 [Source:HGNC Symbol;Acc:HGNC:3386]
chr1	16159026	16159221	peaks533	10.80882	ENST00000426353.1	Promoter1k	ENST00000426353.1	-142	ENSG00000224621.1	chr1:16159266:16161883:2618:+		novel transcript
chr1	16162468	16162680	peaks534	32.94345	NA	Intergenic	ENST00000426353.1	3308	ENSG00000224621.1	chr1:16159266:16161883:2618:+		novel transcript
chr1	16164257	16164507	peaks535	9.39323	NA	Intergenic	ENST00000426353.1	5116	ENSG00000224621.1	chr1:16159266:16161883:2618:+		novel transcript
chr1	16173152	16173887	peaks536	159.30580	NA	Intergenic	ENST00000426353.1	14254	ENSG00000224621.1	chr1:16159266:16161883:2618:+		novel transcript
chr1	16175965	16176101	peaks537	6.88382	NA	Intergenic	ENST00000426353.1	16767	ENSG00000224621.1	chr1:16159266:16161883:2618:+		novel transcript
chr1	16181823	16182150	peaks538	36.33904	NA	Intergenic	ENST00000457809.1	-15867	ENSG00000234166.1	chr1:16197854:16198357:504:+	ARHGEF19-AS1	ARHGEF19 antisense RNA 1 [Source:HGNC Symbol;Acc:HGNC:39996]
chr1	16187671	16187960	peaks539	16.01336	NA	Intergenic	ENST00000457809.1	-10038	ENSG00000234166.1	chr1:16197854:16198357:504:+	ARHGEF19-AS1	ARHGEF19 antisense RNA 1 [Source:HGNC Symbol;Acc:HGNC:39996]
chr1	16189122	16189298	peaks540	5.02286	NA	Intergenic	ENST00000457809.1	-8644	ENSG00000234166.1	chr1:16197854:16198357:504:+	ARHGEF19-AS1	ARHGEF19 antisense RNA 1 [Source:HGNC Symbol;Acc:HGNC:39996]
chr1	16195315	16195412	peaks541	2.71365	ENST00000457809.1	Promoter2-3k	ENST00000457809.1	-2490	ENSG00000234166.1	chr1:16197854:16198357:504:+	ARHGEF19-AS1	ARHGEF19 antisense RNA 1 [Source:HGNC Symbol;Acc:HGNC:39996]
chr1	16206541	16207194	peaks542	47.26068	ENST00000270747.8	Exon	ENST00000270747.8	5784	ENSG00000142632.17	chr1:16197854:16212652:14799:-	ARHGEF19	Rho guanine nucleotide exchange factor 19 [Source:HGNC Symbol;Acc:HGNC:26604]
chr1	16216329	16216454	peaks543	12.79611	ENST00000442385.5,ENST00000475369.3	Promoter1k	ENST00000442385.5	768	ENSG00000291077.1	chr1:16215907:16217425:1519:-		novel transcript
chr1	16217384	16217630	peaks544	54.02691	ENST00000442385.5,ENST00000475369.3	Promoter1k	ENST00000475369.3	-82	ENSG00000291077.1	chr1:16215907:16217425:1519:-		novel transcript
chr1	16236511	16236745	peaks545	4.52067	ENST00000375599.8	Promoter1k	ENST00000375599.8	555	ENSG00000132881.12	chr1:16231692:16237183:5492:-	CPLANE2	ciliogenesis and planar polarity effector complex subunit 2 [Source:HGNC Symbol;Acc:HGNC:28127]
chr1	16250761	16250889	peaks546	7.06131	ENST00000375592.8	Exon	ENST00000421314.1	-9427	ENSG00000233929.1	chr1:16241213:16241398:186:-	MT1XP1	metallothionein 1X pseudogene 1 [Source:HGNC Symbol;Acc:HGNC:7442]
chr1	16352201	16352713	peaks547	48.02481	ENST00000375592.8	Promoter1k	ENST00000375592.8	23	ENSG00000037637.11	chr1:16246840:16352480:105641:-	FBXO42	F-box protein 42 [Source:HGNC Symbol;Acc:HGNC:29249]
chr1	16367020	16367289	peaks548	14.71696	ENST00000471507.5,ENST00000401089.3,ENST00000401088.9,ENST00000492354.1	Promoter1k	ENST00000471507.5	67	ENSG00000055070.17	chr1:16352575:16398145:45571:+	SZRD1	SUZ RNA binding domain containing 1 [Source:HGNC Symbol;Acc:HGNC:30232]
chr1	16391527	16391631	peaks549	2.37498	ENST00000401088.9,ENST00000471507.5,ENST00000401089.3,ENST00000492354.1	Intron	ENST00000445689.1	-22049	ENSG00000226457.1	chr1:16369150:16369530:381:-	RPL22P3	ribosomal protein L22 pseudogene 3 [Source:HGNC Symbol;Acc:HGNC:36804]
chr1	16392833	16393005	peaks550	3.48966	ENST00000401088.9,ENST00000471507.5,ENST00000401089.3,ENST00000492354.1	Intron	ENST00000445689.1	-23389	ENSG00000226457.1	chr1:16369150:16369530:381:-	RPL22P3	ribosomal protein L22 pseudogene 3 [Source:HGNC Symbol;Acc:HGNC:36804]
chr1	16396541	16396849	peaks551	7.13920	ENST00000492354.1,ENST00000401088.9,ENST00000401089.3	3'UTR	ENST00000445689.1	-27165	ENSG00000226457.1	chr1:16369150:16369530:381:-	RPL22P3	ribosomal protein L22 pseudogene 3 [Source:HGNC Symbol;Acc:HGNC:36804]
chr1	16440568	16440840	peaks552	5.18390	ENST00000504551.6,ENST00000457722.6,ENST00000337132.10,ENST00000443980.6	Promoter1k	ENST00000504551.6	-17	ENSG00000157191.20	chr1:16440721:16460078:19358:+	NECAP2	NECAP endocytosis associated 2 [Source:HGNC Symbol;Acc:HGNC:25528]
chr1	16499158	16499517	peaks553	12.99202	ENST00000590118.5	Promoter1k	ENST00000590118.5	-81	ENSG00000290842.1	chr1:16467436:16499257:31822:-	CROCCP3	CROCC pseudogene 3 [Source:NCBI gene (formerly Entrezgene);Acc:114819]
chr1	16513980	16514292	peaks554	40.04042	ENST00000383925.1,ENST00000562878.1,ENST00000648419.1	Promoter1k	ENST00000383925.1	149	ENSG00000206652.1	chr1:16514122:16514285:164:-	RNU1-1	RNA, U1 small nuclear 1 [Source:HGNC Symbol;Acc:HGNC:10120]
chr1	16531553	16531775	peaks555	28.54602	ENST00000516290.1	Promoter2-3k	ENST00000516290.1	2560	ENSG00000277344.1	chr1:16534081:16534224:144:-	RNU1-6P	RNA, U1 small nuclear 6, pseudogene [Source:HGNC Symbol;Acc:HGNC:48305]
chr1	16535012	16535181	peaks556	25.19532	ENST00000516290.1,ENST00000415386.2	Promoter1k	ENST00000415386.2	552	ENSG00000233421.5	chr1:16533886:16535649:1764:-	LINC01783	long intergenic non-protein coding RNA 1783 [Source:HGNC Symbol;Acc:HGNC:52573]
chr1	16566980	16567150	peaks557	2.83581	ENST00000430580.6	Intron	ENST00000438396.1	-14534	ENSG00000225710.1	chr1:16548651:16552531:3881:-	PDE4DIPP8	PDE4DIP pseudogene 8 [Source:HGNC Symbol;Acc:HGNC:55099]
chr1	16613274	16613899	peaks558	33.83765	ENST00000430580.6	Promoter1k	ENST00000430580.6	-100	ENSG00000219481.11	chr1:16562319:16613562:51244:-	NBPF1	NBPF member 1 [Source:HGNC Symbol;Acc:HGNC:26088]
chr1	16678093	16678410	peaks559	35.13680	NA	Intergenic	ENST00000419267.1	7803	ENSG00000236698.1	chr1:16685621:16686055:435:-	EIF1AXP1	EIF1AX pseudogene 1 [Source:HGNC Symbol;Acc:HGNC:19900]
chr1	16691099	16691197	peaks560	3.88456	ENST00000414828.1	Promoter1-2k	ENST00000414828.1	1161	ENSG00000290849.1	chr1:16687339:16692309:4971:-		novel transcript
chr1	16700559	16700804	peaks561	28.90340	ENST00000624517.1	Promoter1k	ENST00000624517.1	-864	ENSG00000279151.1	chr1:16701546:16705594:4049:+		novel transcript
chr1	16701201	16701771	peaks562	93.49165	ENST00000624517.1	Promoter1k	ENST00000624517.1	-60	ENSG00000279151.1	chr1:16701546:16705594:4049:+		novel transcript
chr1	16701928	16702117	peaks563	12.88986	ENST00000624517.1	Promoter1k	ENST00000624517.1	477	ENSG00000279151.1	chr1:16701546:16705594:4049:+		novel transcript
chr1	16707706	16707990	peaks564	43.68338	ENST00000270691.9,ENST00000270691.9	Exon	ENST00000624517.1	6302	ENSG00000279151.1	chr1:16701546:16705594:4049:+		novel transcript
chr1	16717780	16717929	peaks565	5.68725	ENST00000270691.9	Promoter2-3k	ENST00000270691.9	2302	ENSG00000268869.7	chr1:16692280:16720157:27878:-	ESPNP	espin pseudogene [Source:HGNC Symbol;Acc:HGNC:23285]
chr1	16727276	16727900	peaks566	114.40284	NA	Intergenic	ENST00000270691.9	-7431	ENSG00000268869.7	chr1:16692280:16720157:27878:-	ESPNP	espin pseudogene [Source:HGNC Symbol;Acc:HGNC:23285]
chr1	16872751	16872912	peaks567	44.48034	ENST00000362684.1	Promoter1k	ENST00000362684.1	-876	ENSG00000277234.1	chr1:16873708:16873851:144:+	RNU1-5P	RNA, U1 small nuclear 5, pseudogene [Source:HGNC Symbol;Acc:HGNC:48304]
chr1	16896165	16896289	peaks568	15.50269	ENST00000384278.1	Promoter1k	ENST00000384278.1	247	ENSG00000207005.1	chr1:16895980:16896143:164:+	RNU1-2	RNA, U1 small nuclear 2 [Source:HGNC Symbol;Acc:HGNC:10123]
chr1	16897075	16897341	peaks569	6.58889	ENST00000384278.1	Promoter1-2k	ENST00000384278.1	1228	ENSG00000207005.1	chr1:16895980:16896143:164:+	RNU1-2	RNA, U1 small nuclear 2 [Source:HGNC Symbol;Acc:HGNC:10123]
chr1	16904840	16905255	peaks570	47.61175	ENST00000606899.1,ENST00000703056.1	Promoter1k	ENST00000703056.1	-151	ENSG00000290122.1	chr1:16905199:16905396:198:+
chr1	16913869	16914392	peaks571	19.97338	NA	Intergenic	ENST00000375541.10	-7800	ENSG00000058453.17	chr1:16740273:16972964:232692:+	CROCC	ciliary rootlet coiled-coil, rootletin [Source:HGNC Symbol;Acc:HGNC:21299]
chr1	16927788	16928090	peaks572	6.14874	ENST00000375541.10	Intron	ENST00000375541.10	6008	ENSG00000058453.17	chr1:16740273:16972964:232692:+	CROCC	ciliary rootlet coiled-coil, rootletin [Source:HGNC Symbol;Acc:HGNC:21299]
chr1	16960812	16961160	peaks573	12.28969	ENST00000375541.10	Exon	ENST00000654887.1	-15316	ENSG00000286898.1	chr1:16976302:16977792:1491:+		novel transcript, antisense to MFAP2
chr1	16971443	16971583	peaks574	2.44403	ENST00000375541.10	Exon	ENST00000654887.1	-4789	ENSG00000286898.1	chr1:16976302:16977792:1491:+		novel transcript, antisense to MFAP2
chr1	16978353	16978576	peaks575	3.46105	ENST00000375534.7,ENST00000446261.1	Promoter1k	ENST00000375534.7	-189	ENSG00000117122.14	chr1:16974502:16980632:6131:-	MFAP2	microfibril associated protein 2 [Source:HGNC Symbol;Acc:HGNC:7033]
chr1	17003619	17003753	peaks576	1.85576	ENST00000326735.13,ENST00000341676.9,ENST00000452699.5,ENST00000446261.1	Intron	ENST00000617114.5	8071	ENSG00000288636.1	chr1:17005068:17011757:6690:-	-	-
chr1	17011789	17012112	peaks577	31.92941	ENST00000617114.5,ENST00000341676.9,ENST00000452699.5,ENST00000326735.13	Promoter1k	ENST00000452699.5,ENST00000326735.13	-23	ENSG00000159363.19	chr1:16985958:17011928:25971:-	ATP13A2	ATPase cation transporting 13A2 [Source:HGNC Symbol;Acc:HGNC:30213]
chr1	17053874	17054329	peaks578	50.76324	ENST00000375499.8	Promoter1k	ENST00000375499.8	-70	ENSG00000117118.10	chr1:17018722:17054032:35311:-	SDHB	succinate dehydrogenase complex iron sulfur subunit B [Source:HGNC Symbol;Acc:HGNC:10681]
chr1	17059696	17059898	peaks579	16.73082	NA	Intergenic	ENST00000375499.8	-5765	ENSG00000117118.10	chr1:17018722:17054032:35311:-	SDHB	succinate dehydrogenase complex iron sulfur subunit B [Source:HGNC Symbol;Acc:HGNC:10681]
chr1	17089643	17089930	peaks580	12.82854	ENST00000375481.1,ENST00000375486.9	Intron	ENST00000375481.1	29648	ENSG00000117115.13	chr1:17066761:17119451:52691:-	PADI2	peptidyl arginine deiminase 2 [Source:HGNC Symbol;Acc:HGNC:18341]
chr1	17134934	17135052	peaks581	3.32673	NA	Intergenic	ENST00000375486.9	-15542	ENSG00000117115.13	chr1:17066761:17119451:52691:-	PADI2	peptidyl arginine deiminase 2 [Source:HGNC Symbol;Acc:HGNC:18341]
chr1	17190017	17190414	peaks582	47.43528	ENST00000412427.1,ENST00000634972.1	Promoter1k	ENST00000634972.1	427	ENSG00000204362.6	chr1:17189783:17197617:7835:+	LINC02783	long intergenic non-protein coding RNA 2783 [Source:HGNC Symbol;Acc:HGNC:54303]
chr1	17190583	17190707	peaks583	3.25416	ENST00000412427.1,ENST00000634972.1	Promoter1k	ENST00000634972.1	856	ENSG00000204362.6	chr1:17189783:17197617:7835:+	LINC02783	long intergenic non-protein coding RNA 2783 [Source:HGNC Symbol;Acc:HGNC:54303]
chr1	17201772	17201934	peaks584	39.87696	ENST00000635428.1	Promoter1k	ENST00000635428.1	-120	ENSG00000282843.1	chr1:17193232:17201733:8502:-		novel transcript
chr1	17229511	17229632	peaks585	2.59783	ENST00000375471.5	Intron	ENST00000375460.3	-19526	ENSG00000142619.4	chr1:17249098:17284233:35136:+	PADI3	peptidyl arginine deiminase 3 [Source:HGNC Symbol;Acc:HGNC:18337]
chr1	17233721	17234044	peaks586	77.90816	ENST00000375471.5	Intron	ENST00000375460.3	-15215	ENSG00000142619.4	chr1:17249098:17284233:35136:+	PADI3	peptidyl arginine deiminase 3 [Source:HGNC Symbol;Acc:HGNC:18337]
chr1	17237414	17237551	peaks587	7.94935	ENST00000375471.5	Exon	ENST00000375460.3	-11615	ENSG00000142619.4	chr1:17249098:17284233:35136:+	PADI3	peptidyl arginine deiminase 3 [Source:HGNC Symbol;Acc:HGNC:18337]
chr1	17259260	17259685	peaks588	11.21107	ENST00000375460.3	Exon	ENST00000375460.3	10375	ENSG00000142619.4	chr1:17249098:17284233:35136:+	PADI3	peptidyl arginine deiminase 3 [Source:HGNC Symbol;Acc:HGNC:18337]
chr1	17287561	17287720	peaks589	16.44755	NA	Intergenic	ENST00000582732.1	9752	ENSG00000266634.1	chr1:17277889:17277975:87:+	MIR3972	microRNA 3972 [Source:HGNC Symbol;Acc:HGNC:41876]
chr1	17308051	17308188	peaks590	2.88052	ENST00000375453.5,ENST00000375448.4	Promoter1k	ENST00000375453.5	-75	ENSG00000159339.13	chr1:17308195:17364004:55810:+	PADI4	peptidyl arginine deiminase 4 [Source:HGNC Symbol;Acc:HGNC:18368]
chr1	17314786	17315008	peaks591	7.82916	ENST00000375453.5,ENST00000375448.4	Intron	ENST00000375448.4	6700	ENSG00000159339.13	chr1:17308195:17364004:55810:+	PADI4	peptidyl arginine deiminase 4 [Source:HGNC Symbol;Acc:HGNC:18368]
chr1	17340488	17340617	peaks592	4.73744	ENST00000375448.4	Intron	ENST00000619609.1	-31643	ENSG00000276747.1	chr1:17372196:17401699:29504:+	PADI6	peptidyl arginine deiminase 6 [Source:HGNC Symbol;Acc:HGNC:20449]
chr1	17406265	17406384	peaks593	7.39961	ENST00000439577.1	Promoter1k	ENST00000439577.1	-435	ENSG00000227751.1	chr1:17406760:17407382:623:+	RCC2-AS1	RCC2 antisense RNA 1 [Source:HGNC Symbol;Acc:HGNC:41262]
chr1	17437671	17438260	peaks594	12.29657	ENST00000375433.3	Promoter1k	ENST00000375433.3	595	ENSG00000179051.14	chr1:17406760:17439677:32918:-	RCC2	regulator of chromosome condensation 2 [Source:HGNC Symbol;Acc:HGNC:30297]
chr1	17462112	17462283	peaks595	1.97620	NA	Intergenic	ENST00000375436.9	-22521	ENSG00000179051.14	chr1:17406760:17439677:32918:-	RCC2	regulator of chromosome condensation 2 [Source:HGNC Symbol;Acc:HGNC:30297]
chr1	17472763	17473042	peaks596	2.68595	NA	Intergenic	ENST00000375436.9	-33226	ENSG00000179051.14	chr1:17406760:17439677:32918:-	RCC2	regulator of chromosome condensation 2 [Source:HGNC Symbol;Acc:HGNC:30297]
chr1	17487935	17488075	peaks597	5.07720	NA	Intergenic	ENST00000375436.9	-48328	ENSG00000179051.14	chr1:17406760:17439677:32918:-	RCC2	regulator of chromosome condensation 2 [Source:HGNC Symbol;Acc:HGNC:30297]
chr1	17502435	17502581	peaks598	5.07720	NA	Intergenic	ENST00000361221.8	-37190	ENSG00000074964.17	chr1:17539698:17697874:158177:+	ARHGEF10L	Rho guanine nucleotide exchange factor 10 like [Source:HGNC Symbol;Acc:HGNC:25540]
chr1	17520202	17520318	peaks599	4.14535	NA	Intergenic	ENST00000361221.8	-19438	ENSG00000074964.17	chr1:17539698:17697874:158177:+	ARHGEF10L	Rho guanine nucleotide exchange factor 10 like [Source:HGNC Symbol;Acc:HGNC:25540]
chr1	17529516	17529636	peaks600	3.73739	NA	Intergenic	ENST00000361221.8	-10122	ENSG00000074964.17	chr1:17539698:17697874:158177:+	ARHGEF10L	Rho guanine nucleotide exchange factor 10 like [Source:HGNC Symbol;Acc:HGNC:25540]
chr1	17530042	17530266	peaks601	48.19239	NA	Intergenic	ENST00000361221.8	-9544	ENSG00000074964.17	chr1:17539698:17697874:158177:+	ARHGEF10L	Rho guanine nucleotide exchange factor 10 like [Source:HGNC Symbol;Acc:HGNC:25540]
chr1	17530424	17530679	peaks602	9.69727	NA	Intergenic	ENST00000361221.8	-9146	ENSG00000074964.17	chr1:17539698:17697874:158177:+	ARHGEF10L	Rho guanine nucleotide exchange factor 10 like [Source:HGNC Symbol;Acc:HGNC:25540]
chr1	17539646	17539765	peaks603	4.31357	ENST00000361221.8	Promoter1k	ENST00000361221.8	8	ENSG00000074964.17	chr1:17539698:17697874:158177:+	ARHGEF10L	Rho guanine nucleotide exchange factor 10 like [Source:HGNC Symbol;Acc:HGNC:25540]
chr1	17551213	17551321	peaks604	4.02050	ENST00000361221.8	Intron	ENST00000361221.8	11569	ENSG00000074964.17	chr1:17539698:17697874:158177:+	ARHGEF10L	Rho guanine nucleotide exchange factor 10 like [Source:HGNC Symbol;Acc:HGNC:25540]
chr1	17569247	17569377	peaks605	6.01589	ENST00000361221.8	Intron	ENST00000375415.5	-11241	ENSG00000074964.17	chr1:17539698:17697874:158177:+	ARHGEF10L	Rho guanine nucleotide exchange factor 10 like [Source:HGNC Symbol;Acc:HGNC:25540]
chr1	17569643	17570186	peaks606	20.23633	ENST00000361221.8	Intron	ENST00000375415.5	-10638	ENSG00000074964.17	chr1:17539698:17697874:158177:+	ARHGEF10L	Rho guanine nucleotide exchange factor 10 like [Source:HGNC Symbol;Acc:HGNC:25540]
chr1	17588245	17588811	peaks607	33.01951	ENST00000375415.5,ENST00000361221.8	Exon	ENST00000375415.5	7975	ENSG00000074964.17	chr1:17539698:17697874:158177:+	ARHGEF10L	Rho guanine nucleotide exchange factor 10 like [Source:HGNC Symbol;Acc:HGNC:25540]
chr1	17633629	17633810	peaks608	8.90276	ENST00000375408.7,ENST00000375415.5,ENST00000361221.8	Intron	ENST00000375408.7	15404	ENSG00000074964.17	chr1:17539698:17697874:158177:+	ARHGEF10L	Rho guanine nucleotide exchange factor 10 like [Source:HGNC Symbol;Acc:HGNC:25540]
chr1	17639947	17640093	peaks609	3.18614	ENST00000375415.5,ENST00000361221.8,ENST00000375408.7	Intron	ENST00000375408.7	21704	ENSG00000074964.17	chr1:17539698:17697874:158177:+	ARHGEF10L	Rho guanine nucleotide exchange factor 10 like [Source:HGNC Symbol;Acc:HGNC:25540]
chr1	17659891	17660017	peaks610	1.63986	ENST00000375415.5,ENST00000361221.8,ENST00000375408.7	Intron	ENST00000375408.7	41638	ENSG00000074964.17	chr1:17539698:17697874:158177:+	ARHGEF10L	Rho guanine nucleotide exchange factor 10 like [Source:HGNC Symbol;Acc:HGNC:25540]
chr1	17676169	17676303	peaks611	3.64595	ENST00000375408.7,ENST00000375415.5,ENST00000361221.8	Intron	ENST00000670395.1	-41395	ENSG00000236648.2	chr1:17717625:17749978:32354:+	LINC02810	long intergenic non-protein coding RNA 2810 [Source:HGNC Symbol;Acc:HGNC:54342]
chr1	17702661	17702797	peaks612	2.74987	NA	Intergenic	ENST00000670395.1	-14902	ENSG00000236648.2	chr1:17717625:17749978:32354:+	LINC02810	long intergenic non-protein coding RNA 2810 [Source:HGNC Symbol;Acc:HGNC:54342]
chr1	17762613	17762779	peaks613	1.97620	ENST00000375406.2	Intron	ENST00000375406.2	7363	ENSG00000117148.8	chr1:17755333:17827063:71731:+	ACTL8	actin like 8 [Source:HGNC Symbol;Acc:HGNC:24018]
chr1	17943243	17943371	peaks614	3.01960	NA	Intergenic	ENST00000641892.1	-72405	ENSG00000284653.1	chr1:18015712:18045612:29901:+		novel transcript
chr1	18019554	18019688	peaks615	1.77931	ENST00000641892.1	Intron	ENST00000641892.1	3909	ENSG00000284653.1	chr1:18015712:18045612:29901:+		novel transcript
chr1	18134631	18134801	peaks616	2.63034	ENST00000251296.4	Intron	ENST00000624418.1	25327	ENSG00000280222.1	chr1:18109389:18115861:6473:+		TEC
chr1	18227830	18227929	peaks617	1.97620	ENST00000251296.4	Exon	ENST00000419667.2	-48534	ENSG00000230035.2	chr1:18166929:18179346:12418:-	IGSF21-AS1	IGSF21 antisense RNA 1 [Source:HGNC Symbol;Acc:HGNC:41190]
chr1	18481013	18481174	peaks618	3.60412	ENST00000400664.3	Promoter1k	ENST00000400664.3	164	ENSG00000179023.9	chr1:18480930:18485974:5045:+	KLHDC7A	kelch domain containing 7A [Source:HGNC Symbol;Acc:HGNC:26791]
chr1	18737934	18738050	peaks619	1.39705	ENST00000420770.7	Intron	ENST00000400661.3	106468	ENSG00000009709.12	chr1:18630846:18748866:118021:+	PAX7	paired box 7 [Source:HGNC Symbol;Acc:HGNC:8621]
chr1	18886183	18886323	peaks620	2.79637	ENST00000577305.1	Promoter2-3k	ENST00000577305.1	-2978	ENSG00000265606.1	chr1:18883202:18883275:74:-	MIR4695	microRNA 4695 [Source:HGNC Symbol;Acc:HGNC:41573]
chr1	18902813	18902969	peaks621	10.91116	ENST00000538839.5,ENST00000290597.9,ENST00000375341.8	Promoter1k	ENST00000375341.8	-336	ENSG00000159423.17	chr1:18871430:18902724:31295:-	ALDH4A1	aldehyde dehydrogenase 4 family member A1 [Source:HGNC Symbol;Acc:HGNC:406]
chr1	18913211	18913322	peaks622	2.97311	ENST00000455833.7	Intron	ENST00000375341.8	-10712	ENSG00000159423.17	chr1:18871430:18902724:31295:-	ALDH4A1	aldehyde dehydrogenase 4 family member A1 [Source:HGNC Symbol;Acc:HGNC:406]
chr1	18926354	18926826	peaks623	198.82002	ENST00000455833.7	Intron	ENST00000375341.8	-24035	ENSG00000159423.17	chr1:18871430:18902724:31295:-	ALDH4A1	aldehyde dehydrogenase 4 family member A1 [Source:HGNC Symbol;Acc:HGNC:406]
chr1	18948476	18948759	peaks624	11.73316	ENST00000455833.7	Intron	ENST00000455833.7	8058	ENSG00000169991.11	chr1:18904280:18956676:52397:-	IFFO2	intermediate filament family orphan 2 [Source:HGNC Symbol;Acc:HGNC:27006]
chr1	18952193	18952339	peaks625	11.31521	ENST00000455833.7	Intron	ENST00000455833.7	4410	ENSG00000169991.11	chr1:18904280:18956676:52397:-	IFFO2	intermediate filament family orphan 2 [Source:HGNC Symbol;Acc:HGNC:27006]
chr1	18956522	18957006	peaks626	222.62886	ENST00000455833.7	Promoter1k	ENST00000455833.7	-88	ENSG00000169991.11	chr1:18904280:18956676:52397:-	IFFO2	intermediate filament family orphan 2 [Source:HGNC Symbol;Acc:HGNC:27006]
chr1	18965713	18965814	peaks627	1.85441	NA	Intergenic	ENST00000455833.7	-9088	ENSG00000169991.11	chr1:18904280:18956676:52397:-	IFFO2	intermediate filament family orphan 2 [Source:HGNC Symbol;Acc:HGNC:27006]
chr1	19006082	19006311	peaks628	37.14655	NA	Intergenic	ENST00000455833.7	-49521	ENSG00000169991.11	chr1:18904280:18956676:52397:-	IFFO2	intermediate filament family orphan 2 [Source:HGNC Symbol;Acc:HGNC:27006]
chr1	19009839	19010235	peaks629	89.94952	NA	Intergenic	ENST00000455833.7	-53361	ENSG00000169991.11	chr1:18904280:18956676:52397:-	IFFO2	intermediate filament family orphan 2 [Source:HGNC Symbol;Acc:HGNC:27006]
chr1	19011077	19011390	peaks630	19.92529	NA	Intergenic	ENST00000455833.7	-54558	ENSG00000169991.11	chr1:18904280:18956676:52397:-	IFFO2	intermediate filament family orphan 2 [Source:HGNC Symbol;Acc:HGNC:27006]
chr1	19045198	19045434	peaks631	20.18836	NA	Intergenic	ENST00000606379.1	30195	ENSG00000272084.1	chr1:19072110:19075511:3402:-		novel transcript
chr1	19052555	19052941	peaks632	8.83410	NA	Intergenic	ENST00000606379.1	22763	ENSG00000272084.1	chr1:19072110:19075511:3402:-		novel transcript
chr1	19067188	19067642	peaks633	42.74891	NA	Intergenic	ENST00000606379.1	8096	ENSG00000272084.1	chr1:19072110:19075511:3402:-		novel transcript
chr1	19210337	19210656	peaks634	4.28180	ENST00000375254.8,ENST00000437898.3	Promoter1k	ENST00000437898.3	149	ENSG00000230424.3	chr1:19210348:19240709:30362:+	EMC1-AS1	EMC1 antisense RNA 1 [Source:HGNC Symbol;Acc:HGNC:54050]
chr1	19223518	19223628	peaks635	4.39719	ENST00000690823.1,ENST00000688219.1,ENST00000375199.7,ENST00000690732.1,ENST00000477853.6,ENST00000375208.7,ENST00000486405.2	Exon	ENST00000437898.3	13225	ENSG00000230424.3	chr1:19210348:19240709:30362:+	EMC1-AS1	EMC1 antisense RNA 1 [Source:HGNC Symbol;Acc:HGNC:54050]
chr1	19251397	19251808	peaks636	29.39627	ENST00000486405.2,ENST00000375199.7,ENST00000375208.7,ENST00000690823.1,ENST00000690732.1,ENST00000688219.1,ENST00000477853.6,ENST00000330263.5	Promoter1k	ENST00000690732.1,ENST00000688219.1,ENST00000477853.6	-79	ENSG00000127463.16	chr1:19215660:19251552:35893:-	-	-
chr1	19311702	19312568	peaks637	57.86176	ENST00000235835.8,ENST00000375155.7,ENST00000375153.8,ENST00000400548.6	Promoter1k	ENST00000235835.8	9	ENSG00000053371.13	chr1:19303965:19312144:8180:-	AKR7A2	aldo-keto reductase family 7 member A2 [Source:HGNC Symbol;Acc:HGNC:389]
chr1	19333762	19334317	peaks638	21.79171	NA	Intergenic	ENST00000400548.6	21699	ENSG00000040487.13	chr1:19312326:19329300:16975:+	SLC66A1	solute carrier family 66 member 1 [Source:HGNC Symbol;Acc:HGNC:26001]
chr1	19336708	19336837	peaks639	7.24679	NA	Intergenic	ENST00000400548.6	24432	ENSG00000040487.13	chr1:19312326:19329300:16975:+	SLC66A1	solute carrier family 66 member 1 [Source:HGNC Symbol;Acc:HGNC:26001]
chr1	19337418	19337540	peaks640	5.36852	NA	Intergenic	ENST00000400548.6	25138	ENSG00000040487.13	chr1:19312326:19329300:16975:+	SLC66A1	solute carrier family 66 member 1 [Source:HGNC Symbol;Acc:HGNC:26001]
chr1	19344511	19344707	peaks641	5.28957	ENST00000264203.7,ENST00000375144.6,ENST00000674432.1,ENST00000433834.5,ENST00000264202.8,ENST00000375142.6	Intron	ENST00000400548.6	32268	ENSG00000040487.13	chr1:19312326:19329300:16975:+	SLC66A1	solute carrier family 66 member 1 [Source:HGNC Symbol;Acc:HGNC:26001]
chr1	19374950	19375128	peaks642	5.60517	ENST00000375144.6,ENST00000264202.8,ENST00000674432.1,ENST00000264203.7,ENST00000433834.5,ENST00000375142.6	Intron	ENST00000481521.3	-49345	ENSG00000240490.3	chr1:19424384:19424671:288:+	RN7SL277P	RNA, 7SL, cytoplasmic 277, pseudogene [Source:HGNC Symbol;Acc:HGNC:46293]
chr1	19389141	19389284	peaks643	18.82783	ENST00000264202.8,ENST00000674432.1,ENST00000433834.5,ENST00000375142.6,ENST00000375144.6,ENST00000264203.7	Intron	ENST00000481521.3	-35171	ENSG00000240490.3	chr1:19424384:19424671:288:+	RN7SL277P	RNA, 7SL, cytoplasmic 277, pseudogene [Source:HGNC Symbol;Acc:HGNC:46293]
chr1	19398241	19398617	peaks644	16.35276	ENST00000264202.8,ENST00000674432.1,ENST00000433834.5,ENST00000375142.6,ENST00000375144.6,ENST00000264203.7	Intron	ENST00000481521.3	-25955	ENSG00000240490.3	chr1:19424384:19424671:288:+	RN7SL277P	RNA, 7SL, cytoplasmic 277, pseudogene [Source:HGNC Symbol;Acc:HGNC:46293]
chr1	19440513	19440710	peaks645	13.30684	ENST00000375142.6,ENST00000264203.7,ENST00000375144.6,ENST00000674432.1,ENST00000433834.5,ENST00000264202.8	Intron	ENST00000481521.3	16228	ENSG00000240490.3	chr1:19424384:19424671:288:+	RN7SL277P	RNA, 7SL, cytoplasmic 277, pseudogene [Source:HGNC Symbol;Acc:HGNC:46293]
chr1	19450871	19451094	peaks646	14.64427	ENST00000375142.6,ENST00000375144.6,ENST00000674432.1,ENST00000433834.5,ENST00000264202.8,ENST00000264203.7	Intron	ENST00000481521.3	26599	ENSG00000240490.3	chr1:19424384:19424671:288:+	RN7SL277P	RNA, 7SL, cytoplasmic 277, pseudogene [Source:HGNC Symbol;Acc:HGNC:46293]
chr1	19485523	19486064	peaks647	64.70136	ENST00000433834.5,ENST00000264203.7,ENST00000674432.1,ENST00000375144.6,ENST00000264202.8,ENST00000375142.6	Promoter1k	ENST00000264202.8,ENST00000375142.6	-255	ENSG00000077549.19	chr1:19338775:19485539:146765:-	CAPZB	capping actin protein of muscle Z-line subunit beta [Source:HGNC Symbol;Acc:HGNC:1491]
chr1	19509017	19509251	peaks648	18.90813	ENST00000364739.1	Promoter1-2k	ENST00000364739.1	-1459	ENSG00000201609.1	chr1:19510593:19510733:141:+	RNU4-28P	RNA, U4 small nuclear 28, pseudogene [Source:HGNC Symbol;Acc:HGNC:46964]
chr1	19596754	19597136	peaks649	19.25143	ENST00000416470.1,ENST00000617872.4,ENST00000602662.1,ENST00000322753.7,ENST00000602384.5	Promoter1k	ENST00000617872.4	-32	ENSG00000173436.15	chr1:19484403:19629821:145419:+	MICOS10	mitochondrial contact site and cristae organizing system subunit 10 [Source:HGNC Symbol;Acc:HGNC:32068]
chr1	19646066	19646170	peaks650	6.15571	ENST00000615215.4,ENST00000618761.4	Promoter1k	ENST00000615215.4	352	ENSG00000158747.15	chr1:19596979:19658456:61478:+	NBL1	NBL1, DAN family BMP antagonist [Source:HGNC Symbol;Acc:HGNC:7650]
chr1	19690480	19690578	peaks651	3.36601	ENST00000375127.5,ENST00000294543.11	Intron	ENST00000289753.2	25654	ENSG00000158748.4	chr1:19664875:19680966:16092:+	HTR6	5-hydroxytryptamine receptor 6 [Source:HGNC Symbol;Acc:HGNC:5301]
chr1	19715677	19715977	peaks652	5.86406	ENST00000375127.5,ENST00000294543.11	Intron	ENST00000289753.2	50952	ENSG00000158748.4	chr1:19664875:19680966:16092:+	HTR6	5-hydroxytryptamine receptor 6 [Source:HGNC Symbol;Acc:HGNC:5301]
chr1	19734708	19734880	peaks653	4.71623	ENST00000375127.5,ENST00000294543.11	Intron	ENST00000375127.5	64550	ENSG00000162542.14	chr1:19682240:19799945:117706:-	TMCO4	transmembrane and coiled-coil domains 4 [Source:HGNC Symbol;Acc:HGNC:27393]
chr1	19740739	19740876	peaks654	1.89575	ENST00000294543.11,ENST00000375127.5	Exon	ENST00000375127.5	58536	ENSG00000162542.14	chr1:19682240:19799945:117706:-	TMCO4	transmembrane and coiled-coil domains 4 [Source:HGNC Symbol;Acc:HGNC:27393]
chr1	19758417	19758647	peaks655	29.62177	ENST00000375127.5,ENST00000294543.11	Intron	ENST00000375127.5	40812	ENSG00000162542.14	chr1:19682240:19799945:117706:-	TMCO4	transmembrane and coiled-coil domains 4 [Source:HGNC Symbol;Acc:HGNC:27393]
chr1	19759155	19759300	peaks656	10.96060	ENST00000375127.5,ENST00000294543.11	Intron	ENST00000375127.5	40116	ENSG00000162542.14	chr1:19682240:19799945:117706:-	TMCO4	transmembrane and coiled-coil domains 4 [Source:HGNC Symbol;Acc:HGNC:27393]
chr1	19759725	19760019	peaks657	29.13146	ENST00000375127.5,ENST00000294543.11	Intron	ENST00000375127.5	39472	ENSG00000162542.14	chr1:19682240:19799945:117706:-	TMCO4	transmembrane and coiled-coil domains 4 [Source:HGNC Symbol;Acc:HGNC:27393]
chr1	19764921	19765080	peaks658	22.03782	ENST00000375127.5,ENST00000294543.11	Intron	ENST00000375127.5	34343	ENSG00000162542.14	chr1:19682240:19799945:117706:-	TMCO4	transmembrane and coiled-coil domains 4 [Source:HGNC Symbol;Acc:HGNC:27393]
chr1	19765444	19765556	peaks659	14.58872	ENST00000375127.5,ENST00000294543.11	Intron	ENST00000375127.5	33844	ENSG00000162542.14	chr1:19682240:19799945:117706:-	TMCO4	transmembrane and coiled-coil domains 4 [Source:HGNC Symbol;Acc:HGNC:27393]
chr1	19882387	19882486	peaks660	4.78506	ENST00000375120.4	Promoter1k	ENST00000375120.4	42	ENSG00000169914.6	chr1:19882395:19912945:30551:+	OTUD3	OTU deubiquitinase 3 [Source:HGNC Symbol;Acc:HGNC:29038]
chr1	19893625	19893727	peaks661	6.32515	ENST00000375120.4	Intron	ENST00000375120.4	11281	ENSG00000169914.6	chr1:19882395:19912945:30551:+	OTUD3	OTU deubiquitinase 3 [Source:HGNC Symbol;Acc:HGNC:29038]
chr1	19903670	19903818	peaks662	20.94728	ENST00000375120.4	Intron	ENST00000375116.3	19873	ENSG00000188784.4	chr1:19920009:19923617:3609:-	PLA2G2E	phospholipase A2 group IIE [Source:HGNC Symbol;Acc:HGNC:13414]
chr1	19911840	19911989	peaks663	3.60390	ENST00000375120.4	3'UTR	ENST00000375116.3	11702	ENSG00000188784.4	chr1:19920009:19923617:3609:-	PLA2G2E	phospholipase A2 group IIE [Source:HGNC Symbol;Acc:HGNC:13414]
chr1	19912158	19912290	peaks664	3.73364	ENST00000375120.4	3'UTR	ENST00000375116.3	11393	ENSG00000188784.4	chr1:19920009:19923617:3609:-	PLA2G2E	phospholipase A2 group IIE [Source:HGNC Symbol;Acc:HGNC:13414]
chr1	19925345	19925623	peaks665	35.84193	ENST00000375116.3	Promoter1-2k	ENST00000375116.3	-1867	ENSG00000188784.4	chr1:19920009:19923617:3609:-	PLA2G2E	phospholipase A2 group IIE [Source:HGNC Symbol;Acc:HGNC:13414]
chr1	20109673	20109838	peaks666	3.75679	NA	Intergenic	ENST00000375105.8	9780	ENSG00000117215.15	chr1:20111939:20119566:7628:-	PLA2G2D	phospholipase A2 group IID [Source:HGNC Symbol;Acc:HGNC:9033]
chr1	20112367	20112520	peaks667	5.90559	ENST00000375105.8	3'UTR	ENST00000375105.8	7092	ENSG00000117215.15	chr1:20111939:20119566:7628:-	PLA2G2D	phospholipase A2 group IID [Source:HGNC Symbol;Acc:HGNC:9033]
chr1	20124542	20124652	peaks668	4.17141	NA	Intergenic	ENST00000617227.1	-5031	ENSG00000117215.15	chr1:20111939:20119566:7628:-	PLA2G2D	phospholipase A2 group IID [Source:HGNC Symbol;Acc:HGNC:9033]
chr1	20333073	20333192	peaks669	6.32515	ENST00000289815.13,ENST00000375079.6	Intron	ENST00000444923.1	-9946	ENSG00000226664.1	chr1:20294211:20323187:28977:-		novel transcript
chr1	20343674	20343840	peaks670	8.65925	ENST00000289815.13,ENST00000375079.6	Intron	ENST00000444923.1	-20570	ENSG00000226664.1	chr1:20294211:20323187:28977:-		novel transcript
chr1	20400561	20400812	peaks671	6.95624	ENST00000426428.5,ENST00000691289.1,ENST00000635564.2	Intron	ENST00000421114.1	12566	ENSG00000226487.1	chr1:20412304:20413253:950:-		novel transcript
chr1	20411352	20411450	peaks672	4.64808	ENST00000421114.1	Promoter1-2k	ENST00000421114.1	1852	ENSG00000226487.1	chr1:20412304:20413253:950:-		novel transcript
chr1	20496132	20496568	peaks673	116.51290	NA	Intergenic	ENST00000690199.1	-8976	ENSG00000289402.2	chr1:20486358:20487405:1048:-		novel transcript
chr1	20507847	20508205	peaks674	24.27106	ENST00000264198.5	Promoter1k	ENST00000264198.5	125	ENSG00000090432.7	chr1:20499448:20508151:8704:-	MUL1	mitochondrial E3 ubiquitin protein ligase 1 [Source:HGNC Symbol;Acc:HGNC:25762]
chr1	20578839	20579277	peaks675	46.02202	NA	Intergenic	ENST00000375071.4	-10039	ENSG00000158825.6	chr1:20589086:20618903:29818:+	CDA	cytidine deaminase [Source:HGNC Symbol;Acc:HGNC:1712]
chr1	20588810	20589098	peaks676	48.96531	ENST00000375071.4	Promoter1k	ENST00000375071.4	-143	ENSG00000158825.6	chr1:20589086:20618903:29818:+	CDA	cytidine deaminase [Source:HGNC Symbol;Acc:HGNC:1712]
chr1	20602857	20603142	peaks677	16.95699	ENST00000375071.4	Intron	ENST00000375071.4	13903	ENSG00000158825.6	chr1:20589086:20618903:29818:+	CDA	cytidine deaminase [Source:HGNC Symbol;Acc:HGNC:1712]
chr1	20604224	20604430	peaks678	17.94005	ENST00000375071.4	Intron	ENST00000375071.4	15230	ENSG00000158825.6	chr1:20589086:20618903:29818:+	CDA	cytidine deaminase [Source:HGNC Symbol;Acc:HGNC:1712]
chr1	20612282	20612737	peaks679	53.23339	ENST00000375071.4	Intron	ENST00000321556.5	-20948	ENSG00000158828.8	chr1:20633458:20651511:18054:+	PINK1	PTEN induced kinase 1 [Source:HGNC Symbol;Acc:HGNC:14581]
chr1	20613948	20614056	peaks680	4.02673	ENST00000375071.4	Intron	ENST00000321556.5	-19456	ENSG00000158828.8	chr1:20633458:20651511:18054:+	PINK1	PTEN induced kinase 1 [Source:HGNC Symbol;Acc:HGNC:14581]
chr1	20633861	20634040	peaks681	9.37474	ENST00000321556.5,ENST00000622012.1	Promoter1k	ENST00000622012.1	272	ENSG00000284005.1	chr1:20633679:20633788:110:+	MIR6084	microRNA 6084 [Source:HGNC Symbol;Acc:HGNC:50235]
chr1	20634710	20634946	peaks682	11.94192	ENST00000321556.5,ENST00000622012.1	Promoter1-2k	ENST00000622012.1	1149	ENSG00000284005.1	chr1:20633679:20633788:110:+	MIR6084	microRNA 6084 [Source:HGNC Symbol;Acc:HGNC:50235]
chr1	20661352	20661685	peaks683	18.23041	ENST00000602624.7,ENST00000415136.6	Promoter1k	ENST00000415136.6	25	ENSG00000244038.11	chr1:20651767:20661544:9778:-	DDOST	dolichyl-diphosphooligosaccharide--protein glycosyltransferase non-catalytic subunit [Source:HGNC Symbol;Acc:HGNC:2728]
chr1	20696853	20697181	peaks684	7.31001	ENST00000440621.1	Promoter2-3k	ENST00000440621.1	-3004	ENSG00000235432.1	chr1:20692734:20694013:1280:-		nucleolar protein 5A 56kDa with KKE/D repeat (NOL5A) pseudogene
chr1	20725752	20725987	peaks685	3.57814	ENST00000444387.7,ENST00000375031.5	Exon	ENST00000375031.5	6770	ENSG00000189410.12	chr1:20719731:20732837:13107:-	SH2D5	SH2 domain containing 5 [Source:HGNC Symbol;Acc:HGNC:28819]
chr1	20732165	20732340	peaks686	17.48104	ENST00000375031.5,ENST00000444387.7,ENST00000436642.1	Promoter1k	ENST00000375031.5	387	ENSG00000189410.12	chr1:20719731:20732837:13107:-	SH2D5	SH2 domain containing 5 [Source:HGNC Symbol;Acc:HGNC:28819]
chr1	20753733	20753851	peaks687	3.32673	ENST00000438032.6,ENST00000312239.10,ENST00000375003.6	Intron	ENST00000436642.1	20912	ENSG00000233069.1	chr1:20732880:20733952:1073:+		novel transcript
chr1	20786440	20787087	peaks688	96.13123	ENST00000375000.5,ENST00000312239.10,ENST00000438032.6	Promoter1k	ENST00000312239.10	-112	ENSG00000127483.19	chr1:20740266:20787323:47058:-	HP1BP3	heterochromatin protein 1 binding protein 3 [Source:HGNC Symbol;Acc:HGNC:24973]
chr1	20981010	20981135	peaks689	3.32673	ENST00000602326.6,ENST00000684485.1,ENST00000693470.1,ENST00000682284.1,ENST00000264211.13,ENST00000686579.1,ENST00000356916.7,ENST00000400422.6,ENST00000634879.2,ENST00000685872.1,ENST00000374935.7	Exon	ENST00000408881.1	7359	ENSG00000221808.1	chr1:20988314:20988432:119:-	MIR1256	microRNA 1256 [Source:HGNC Symbol;Acc:HGNC:35321]
chr1	21022364	21022514	peaks690	12.85850	ENST00000356916.7,ENST00000684485.1,ENST00000374935.7,ENST00000685872.1,ENST00000602326.6,ENST00000686579.1,ENST00000693470.1,ENST00000634879.2,ENST00000264211.13,ENST00000682284.1,ENST00000400422.6	Intron	ENST00000420703.1	-18505	ENSG00000233072.1	chr1:21003550:21003934:385:-	RPS15AP6	ribosomal protein S15a pseudogene 6 [Source:HGNC Symbol;Acc:HGNC:35657]
chr1	21149908	21150224	peaks691	31.84355	ENST00000356916.7,ENST00000682284.1,ENST00000602326.6,ENST00000400422.6,ENST00000634879.2,ENST00000374935.7,ENST00000693470.1,ENST00000685872.1,ENST00000686579.1	Intron	ENST00000430808.1	-11409	ENSG00000235112.1	chr1:21161475:21162081:607:+	HSPE1P27	heat shock protein family E (Hsp10) member 1 pseudogene 27 [Source:HGNC Symbol;Acc:HGNC:49346]
chr1	21150921	21151065	peaks692	4.46403	ENST00000356916.7,ENST00000682284.1,ENST00000602326.6,ENST00000400422.6,ENST00000634879.2,ENST00000374935.7,ENST00000693470.1,ENST00000685872.1,ENST00000686579.1	Intron	ENST00000430808.1	-10482	ENSG00000235112.1	chr1:21161475:21162081:607:+	HSPE1P27	heat shock protein family E (Hsp10) member 1 pseudogene 27 [Source:HGNC Symbol;Acc:HGNC:49346]
chr1	21176506	21176640	peaks693	3.21106	ENST00000685872.1,ENST00000634879.2,ENST00000693470.1,ENST00000400422.6,ENST00000374935.7,ENST00000602326.6,ENST00000669329.1,ENST00000686579.1	Promoter1k	ENST00000685872.1,ENST00000634879.2,ENST00000693470.1	263	ENSG00000075151.24	chr1:20806292:21177285:370994:-	EIF4G3	eukaryotic translation initiation factor 4 gamma 3 [Source:HGNC Symbol;Acc:HGNC:3298]
chr1	21176942	21177043	peaks694	3.21106	ENST00000685872.1,ENST00000634879.2,ENST00000693470.1,ENST00000400422.6,ENST00000374935.7,ENST00000602326.6,ENST00000669329.1,ENST00000686579.1	Promoter1k	ENST00000669329.1	-61	ENSG00000287192.1	chr1:21177054:21178164:1111:+		novel transcript
chr1	21212222	21212356	peaks695	6.37173	NA	Intergenic	ENST00000686579.1	-35004	ENSG00000075151.24	chr1:20806292:21177285:370994:-	EIF4G3	eukaryotic translation initiation factor 4 gamma 3 [Source:HGNC Symbol;Acc:HGNC:3298]
chr1	21239225	21239459	peaks696	22.92640	ENST00000264205.10,ENST00000374893.11,ENST00000415912.6,ENST00000357071.8,ENST00000649812.1,ENST00000436918.6	Intron	ENST00000416959.1	-26740	ENSG00000236936.1	chr1:21266082:21267251:1170:+		novel transcript
chr1	21262830	21263022	peaks697	13.55209	ENST00000264205.10,ENST00000649812.1,ENST00000436918.6,ENST00000415912.6,ENST00000357071.8,ENST00000374893.11	Intron	ENST00000416959.1	-3156	ENSG00000236936.1	chr1:21266082:21267251:1170:+		novel transcript
chr1	21268762	21269016	peaks698	2.74987	ENST00000416959.1	Promoter2-3k	ENST00000416959.1	2807	ENSG00000236936.1	chr1:21266082:21267251:1170:+		novel transcript
chr1	21294470	21294885	peaks699	21.46664	ENST00000449034.1	Promoter1-2k	ENST00000449034.1	1388	ENSG00000231105.2	chr1:21293290:21299874:6585:+	ECE1-AS1	ECE1 antisense RNA 1 [Source:HGNC Symbol;Acc:HGNC:40203]
chr1	21295083	21295186	peaks700	13.22471	ENST00000449034.1	Promoter1-2k	ENST00000449034.1	1845	ENSG00000231105.2	chr1:21293290:21299874:6585:+	ECE1-AS1	ECE1 antisense RNA 1 [Source:HGNC Symbol;Acc:HGNC:40203]
chr1	21322403	21322520	peaks701	3.36601	ENST00000415912.6,ENST00000649812.1	Intron	ENST00000415912.6	23042	ENSG00000117298.16	chr1:21217247:21345572:128326:-	ECE1	endothelin converting enzyme 1 [Source:HGNC Symbol;Acc:HGNC:3146]
chr1	21324074	21324210	peaks702	4.14383	ENST00000415912.6,ENST00000649812.1	Intron	ENST00000415912.6	21362	ENSG00000117298.16	chr1:21217247:21345572:128326:-	ECE1	endothelin converting enzyme 1 [Source:HGNC Symbol;Acc:HGNC:3146]
chr1	21324377	21324853	peaks703	64.15262	ENST00000415912.6,ENST00000649812.1	Intron	ENST00000415912.6	20889	ENSG00000117298.16	chr1:21217247:21345572:128326:-	ECE1	endothelin converting enzyme 1 [Source:HGNC Symbol;Acc:HGNC:3146]
chr1	21334195	21334903	peaks704	71.39920	ENST00000415912.6,ENST00000649812.1	Intron	ENST00000415912.6	10955	ENSG00000117298.16	chr1:21217247:21345572:128326:-	ECE1	endothelin converting enzyme 1 [Source:HGNC Symbol;Acc:HGNC:3146]
chr1	21345486	21345691	peaks705	7.22399	ENST00000415912.6,ENST00000649812.1	Promoter1k	ENST00000649812.1	-17	ENSG00000117298.16	chr1:21217247:21345572:128326:-	ECE1	endothelin converting enzyme 1 [Source:HGNC Symbol;Acc:HGNC:3146]
chr1	21368617	21368719	peaks706	5.23910	NA	Intergenic	ENST00000649812.1	-23096	ENSG00000117298.16	chr1:21217247:21345572:128326:-	ECE1	endothelin converting enzyme 1 [Source:HGNC Symbol;Acc:HGNC:3146]
chr1	21440070	21440369	peaks707	15.31870	ENST00000454000.6,ENST00000318249.10,ENST00000342104.9	Promoter1k	ENST00000342104.9	56	ENSG00000142794.19	chr1:21440128:21485005:44878:+	NBPF3	NBPF member 3 [Source:HGNC Symbol;Acc:HGNC:25076]
chr1	21478597	21478700	peaks708	1.97620	ENST00000342104.9,ENST00000318249.10,ENST00000454000.6,ENST00000619554.1	Intron	ENST00000619554.1	10099	ENSG00000142794.19	chr1:21440128:21485005:44878:+	NBPF3	NBPF member 3 [Source:HGNC Symbol;Acc:HGNC:25076]
chr1	21488814	21488943	peaks709	4.39719	NA	Intergenic	ENST00000619554.1	20329	ENSG00000142794.19	chr1:21440128:21485005:44878:+	NBPF3	NBPF member 3 [Source:HGNC Symbol;Acc:HGNC:25076]
chr1	21539956	21540146	peaks710	10.20980	ENST00000539907.5,ENST00000540617.5,ENST00000374840.8	Intron	ENST00000696766.1	-7353	ENSG00000289715.1	chr1:21547404:21554002:6599:+		novel protein
chr1	21564512	21564625	peaks711	1.67461	ENST00000374832.5,ENST00000539907.5,ENST00000540617.5,ENST00000374840.8	Intron	ENST00000374832.5	13290	ENSG00000162551.14	chr1:21509397:21578410:69014:+	ALPL	alkaline phosphatase, biomineralization associated [Source:HGNC Symbol;Acc:HGNC:438]
chr1	21574628	21575027	peaks712	18.88162	ENST00000540617.5,ENST00000374832.5,ENST00000539907.5,ENST00000374840.8	Intron	ENST00000457706.1	-11644	ENSG00000233431.1	chr1:21586472:21591187:4716:+	LINC02596	long intergenic non-protein coding RNA 2596 [Source:HGNC Symbol;Acc:HGNC:53948]
chr1	21587003	21587441	peaks713	52.57447	ENST00000457706.1	Promoter1k	ENST00000457706.1	750	ENSG00000233431.1	chr1:21586472:21591187:4716:+	LINC02596	long intergenic non-protein coding RNA 2596 [Source:HGNC Symbol;Acc:HGNC:53948]
chr1	21594621	21594828	peaks714	3.31181	NA	Intergenic	ENST00000457706.1	8253	ENSG00000233431.1	chr1:21586472:21591187:4716:+	LINC02596	long intergenic non-protein coding RNA 2596 [Source:HGNC Symbol;Acc:HGNC:53948]
chr1	21607730	21608153	peaks715	112.47844	ENST00000374763.6,ENST00000542643.6,ENST00000374761.6,ENST00000495204.5,ENST00000374765.9	Intron	ENST00000374763.6	12099	ENSG00000076864.21	chr1:21596221:21669357:73137:-	RAP1GAP	RAP1 GTPase activating protein [Source:HGNC Symbol;Acc:HGNC:9858]
chr1	21626914	21627076	peaks716	2.58280	ENST00000374765.9,ENST00000542643.6,ENST00000495204.5	Intron	ENST00000374761.6	-4427	ENSG00000076864.21	chr1:21596221:21669357:73137:-	RAP1GAP	RAP1 GTPase activating protein [Source:HGNC Symbol;Acc:HGNC:9858]
chr1	21638824	21638959	peaks717	6.78008	ENST00000374765.9,ENST00000542643.6,ENST00000495204.5	Intron	ENST00000495204.5	12944	ENSG00000076864.21	chr1:21596221:21669357:73137:-	RAP1GAP	RAP1 GTPase activating protein [Source:HGNC Symbol;Acc:HGNC:9858]
chr1	21659351	21659506	peaks718	2.31848	ENST00000542643.6,ENST00000374765.9	Intron	ENST00000495204.5	-7593	ENSG00000076864.21	chr1:21596221:21669357:73137:-	RAP1GAP	RAP1 GTPase activating protein [Source:HGNC Symbol;Acc:HGNC:9858]
chr1	21782754	21783315	peaks719	61.78116	ENST00000529637.5,ENST00000308271.14,ENST00000400301.5,ENST00000421625.6	Promoter1k	ENST00000529637.5	-44	ENSG00000090686.16	chr1:21678298:21783606:105309:-	USP48	ubiquitin specific peptidase 48 [Source:HGNC Symbol;Acc:HGNC:18533]
chr1	21783607	21783731	peaks720	14.33700	ENST00000529637.5,ENST00000308271.14,ENST00000400301.5,ENST00000421625.6	Promoter1k	ENST00000421625.6	-63	ENSG00000090686.16	chr1:21678298:21783606:105309:-	USP48	ubiquitin specific peptidase 48 [Source:HGNC Symbol;Acc:HGNC:18533]
chr1	21815852	21816141	peaks721	5.38131	ENST00000543870.1,ENST00000344642.7	Exon	ENST00000543870.1	3634	ENSG00000187942.12	chr1:21812265:21825225:12961:+	LDLRAD2	low density lipoprotein receptor class A domain containing 2 [Source:HGNC Symbol;Acc:HGNC:32071]
chr1	21817011	21817229	peaks722	6.64830	ENST00000543870.1,ENST00000344642.7	Intron	ENST00000543870.1	4757	ENSG00000187942.12	chr1:21812265:21825225:12961:+	LDLRAD2	low density lipoprotein receptor class A domain containing 2 [Source:HGNC Symbol;Acc:HGNC:32071]
chr1	21818819	21818917	peaks723	4.15352	ENST00000543870.1,ENST00000344642.7	Intron	ENST00000543870.1	6505	ENSG00000187942.12	chr1:21812265:21825225:12961:+	LDLRAD2	low density lipoprotein receptor class A domain containing 2 [Source:HGNC Symbol;Acc:HGNC:32071]
chr1	21844132	21844231	peaks724	4.19976	ENST00000374695.8	Exon	ENST00000543870.1	31819	ENSG00000187942.12	chr1:21812265:21825225:12961:+	LDLRAD2	low density lipoprotein receptor class A domain containing 2 [Source:HGNC Symbol;Acc:HGNC:32071]
chr1	21872050	21872170	peaks725	2.88713	ENST00000374695.8	Intron	ENST00000423231.1	-35988	ENSG00000232037.3	chr1:21908098:21908580:483:+		ribosomal protein L21 (RPL21) pseudogene
chr1	21904828	21905242	peaks726	71.88634	ENST00000423231.1	Promoter2-3k	ENST00000423231.1	-3063	ENSG00000232037.3	chr1:21908098:21908580:483:+		ribosomal protein L21 (RPL21) pseudogene
chr1	21930981	21931395	peaks727	77.46391	ENST00000374695.8	Intron	ENST00000374695.8	6122	ENSG00000142798.20	chr1:21822244:21937310:115067:-	HSPG2	heparan sulfate proteoglycan 2 [Source:HGNC Symbol;Acc:HGNC:5273]
chr1	21935549	21935682	peaks728	3.25675	ENST00000374695.8	Promoter1-2k	ENST00000374695.8	1694	ENSG00000142798.20	chr1:21822244:21937310:115067:-	HSPG2	heparan sulfate proteoglycan 2 [Source:HGNC Symbol;Acc:HGNC:5273]
chr1	21935805	21935933	peaks729	2.02589	ENST00000374695.8	Promoter1-2k	ENST00000374695.8	1441	ENSG00000142798.20	chr1:21822244:21937310:115067:-	HSPG2	heparan sulfate proteoglycan 2 [Source:HGNC Symbol;Acc:HGNC:5273]
chr1	21937298	21937479	peaks730	23.12663	ENST00000374695.8	Promoter1k	ENST00000374695.8	-79	ENSG00000142798.20	chr1:21822244:21937310:115067:-	HSPG2	heparan sulfate proteoglycan 2 [Source:HGNC Symbol;Acc:HGNC:5273]
chr1	22025012	22025254	peaks731	13.31661	ENST00000635675.2,ENST00000695855.1,ENST00000655655.1,ENST00000635097.2,ENST00000655353.1,ENST00000634712.2,ENST00000695856.1,ENST00000634451.2,ENST00000452322.2	Promoter1k	ENST00000695855.1	-9	ENSG00000289694.1	chr1:22025142:22092943:67802:+		novel protein
chr1	22025355	22026226	peaks732	40.21818	ENST00000635675.2,ENST00000695855.1,ENST00000655655.1,ENST00000635097.2,ENST00000655353.1,ENST00000634712.2,ENST00000695856.1,ENST00000634451.2,ENST00000452322.2	Promoter1k	ENST00000452322.2	238	ENSG00000218510.9	chr1:22024558:22031223:6666:+	LINC00339	long intergenic non-protein coding RNA 339 [Source:HGNC Symbol;Acc:HGNC:25011]
chr1	22039906	22040062	peaks733	9.56574	ENST00000695855.1,ENST00000695856.1,ENST00000649486.1	Intron	ENST00000642137.1	9457	ENSG00000285794.1	chr1:22030527:22030748:222:+		SCAN domain containing 1 (SCAND1) pseudogene
chr1	22052505	22052800	peaks734	69.27582	ENST00000344548.8,ENST00000400259.5,ENST00000667384.2,ENST00000411827.2,ENST00000695857.1,ENST00000695858.1,ENST00000695859.1,ENST00000315554.15,ENST00000656825.1,ENST00000695860.1,ENST00000695796.1,ENST00000649486.1,ENST00000695797.1,ENST00000662562.2	Promoter1k	ENST00000667384.2	2	ENSG00000070831.18	chr1:22052627:22101360:48734:+	CDC42	cell division cycle 42 [Source:HGNC Symbol;Acc:HGNC:1736]
chr1	22053210	22053402	peaks735	14.52104	ENST00000344548.8,ENST00000400259.5,ENST00000667384.2,ENST00000411827.2,ENST00000695857.1,ENST00000695858.1,ENST00000695859.1,ENST00000315554.15,ENST00000656825.1,ENST00000695860.1,ENST00000695796.1,ENST00000649486.1,ENST00000695797.1,ENST00000662562.2	Promoter1k	ENST00000662562.2	-180	ENSG00000070831.18	chr1:22052627:22101360:48734:+	CDC42	cell division cycle 42 [Source:HGNC Symbol;Acc:HGNC:1736]
chr1	22107280	22107412	peaks736	8.17564	NA	Intergenic	ENST00000695802.1	31012	ENSG00000070831.18	chr1:22052627:22101360:48734:+	CDC42	cell division cycle 42 [Source:HGNC Symbol;Acc:HGNC:1736]
chr1	22143112	22143512	peaks737	12.93836	ENST00000648968.1,ENST00000290167.11	Promoter1k	ENST00000290167.11	-215	ENSG00000162552.15	chr1:22117313:22143969:26657:-	WNT4	Wnt family member 4 [Source:HGNC Symbol;Acc:HGNC:12783]
chr1	22217868	22218016	peaks738	3.87007	NA	Intergenic	ENST00000581169.1	-48297	ENSG00000266564.1	chr1:22266239:22266300:62:+	MIR4418	microRNA 4418 [Source:HGNC Symbol;Acc:HGNC:41789]
chr1	22314784	22314882	peaks739	3.11818	NA	Intergenic	ENST00000487348.1	8498	ENSG00000234397.3	chr1:22322840:22323331:492:-	PPIAP34	peptidylprolyl isomerase A pseudogene 34 [Source:HGNC Symbol;Acc:HGNC:53658]
chr1	22333283	22333401	peaks740	3.06848	NA	Intergenic	ENST00000487348.1	-10011	ENSG00000234397.3	chr1:22322840:22323331:492:-	PPIAP34	peptidylprolyl isomerase A pseudogene 34 [Source:HGNC Symbol;Acc:HGNC:53658]
chr1	22408558	22408716	peaks741	4.82612	NA	Intergenic	ENST00000624125.1	-42155	ENSG00000279625.1	chr1:22364630:22366482:1853:-		TEC
chr1	22451709	22451857	peaks742	10.97292	ENST00000375647.5,ENST00000374651.8,ENST00000404138.5	Promoter1k	ENST00000375647.5,ENST00000374651.8,ENST00000404138.5	-68	ENSG00000184677.18	chr1:22428838:22531157:102320:+	ZBTB40	zinc finger and BTB domain containing 40 [Source:HGNC Symbol;Acc:HGNC:29045]
chr1	22452200	22452299	peaks743	2.44403	ENST00000375647.5,ENST00000374651.8,ENST00000404138.5	Promoter1k	ENST00000375647.5,ENST00000374651.8,ENST00000404138.5	399	ENSG00000184677.18	chr1:22428838:22531157:102320:+	ZBTB40	zinc finger and BTB domain containing 40 [Source:HGNC Symbol;Acc:HGNC:29045]
chr1	22593368	22593471	peaks744	1.57280	ENST00000166244.8	Exon	ENST00000374644.8	29856	ENSG00000070886.12	chr1:22563489:22603595:40107:+	EPHA8	EPH receptor A8 [Source:HGNC Symbol;Acc:HGNC:3391]
chr1	22679027	22679140	peaks745	4.75071	NA	Intergenic	ENST00000695763.1	19685	ENSG00000173369.18	chr1:22652762:22661637:8876:+	C1QB	complement C1q B chain [Source:HGNC Symbol;Acc:HGNC:1242]
chr1	22739753	22739900	peaks746	6.83108	ENST00000400191.7,ENST00000374630.8,ENST00000544305.5,ENST00000374632.7	Intron	ENST00000581646.1	20310	ENSG00000265422.1	chr1:22719517:22719598:82:+	MIR4684	microRNA 4684 [Source:HGNC Symbol;Acc:HGNC:41695]
chr1	22740447	22740639	peaks747	6.92604	ENST00000400191.7,ENST00000374630.8,ENST00000544305.5,ENST00000374632.7	Intron	ENST00000581646.1	21026	ENSG00000265422.1	chr1:22719517:22719598:82:+	MIR4684	microRNA 4684 [Source:HGNC Symbol;Acc:HGNC:41695]
chr1	22789430	22789554	peaks748	11.61388	ENST00000374632.7,ENST00000374627.1,ENST00000400191.7,ENST00000544305.5,ENST00000374630.8	Intron	ENST00000374627.1	14314	ENSG00000133216.17	chr1:22710839:22921500:210662:+	EPHB2	EPH receptor B2 [Source:HGNC Symbol;Acc:HGNC:3393]
chr1	22803973	22804201	peaks749	6.66042	ENST00000374632.7,ENST00000374627.1,ENST00000400191.7,ENST00000544305.5,ENST00000374630.8	Intron	ENST00000374627.1	28909	ENSG00000133216.17	chr1:22710839:22921500:210662:+	EPHB2	EPH receptor B2 [Source:HGNC Symbol;Acc:HGNC:3393]
chr1	22808340	22808598	peaks750	33.07072	ENST00000374632.7,ENST00000374627.1,ENST00000400191.7,ENST00000544305.5,ENST00000374630.8	Intron	ENST00000419644.1	28380	ENSG00000225952.1	chr1:22835713:22836849:1137:-		novel transcript
chr1	22814625	22814986	peaks751	13.59835	ENST00000374632.7,ENST00000374627.1,ENST00000400191.7,ENST00000544305.5,ENST00000374630.8	Intron	ENST00000419644.1	22043	ENSG00000225952.1	chr1:22835713:22836849:1137:-		novel transcript
chr1	22832133	22832749	peaks752	45.26896	ENST00000374632.7,ENST00000374627.1,ENST00000400191.7,ENST00000544305.5,ENST00000374630.8	Intron	ENST00000419644.1	4408	ENSG00000225952.1	chr1:22835713:22836849:1137:-		novel transcript
chr1	22860731	22860858	peaks753	1.74439	ENST00000581187.1	Promoter2-3k	ENST00000581187.1	2431	ENSG00000264014.1	chr1:22863159:22863226:68:-	MIR4253	microRNA 4253 [Source:HGNC Symbol;Acc:HGNC:38231]
chr1	22895648	22895767	peaks754	4.17141	ENST00000374630.8,ENST00000374627.1,ENST00000374632.7,ENST00000400191.7	Intron	ENST00000581187.1	-32482	ENSG00000264014.1	chr1:22863159:22863226:68:-	MIR4253	microRNA 4253 [Source:HGNC Symbol;Acc:HGNC:38231]
chr1	22953120	22953228	peaks755	1.97620	ENST00000426928.7	Exon	ENST00000426928.7	19692	ENSG00000215906.9	chr1:22953043:22972866:19824:-	LACTBL1	lactamase beta like 1 [Source:HGNC Symbol;Acc:HGNC:35445]
chr1	22976485	22976759	peaks756	6.55179	NA	Intergenic	ENST00000426928.7	-3756	ENSG00000215906.9	chr1:22953043:22972866:19824:-	LACTBL1	lactamase beta like 1 [Source:HGNC Symbol;Acc:HGNC:35445]
chr1	23019256	23019739	peaks757	69.04916	ENST00000440767.3,ENST00000686270.1,ENST00000685102.1,ENST00000465864.2,ENST00000693156.1,ENST00000692853.1,ENST00000692209.1,ENST00000692056.1,ENST00000690627.1,ENST00000686339.1,ENST00000686771.1,ENST00000692975.1,ENST00000691682.1,ENST00000691404.1,ENST00000691694.1,ENST00000688680.1,ENST00000356634.7,ENST00000400181.9	Promoter1k	ENST00000400181.9	30	ENSG00000004487.18	chr1:23019443:23083689:64247:+	KDM1A	lysine demethylase 1A [Source:HGNC Symbol;Acc:HGNC:29079]
chr1	23100392	23100539	peaks758	12.05699	ENST00000314174.5,ENST00000302291.9	Intron	ENST00000427154.1	-12408	ENSG00000240553.1	chr1:23020147:23088058:67912:-		novel transcript
chr1	23110912	23111097	peaks759	3.27871	ENST00000314174.5,ENST00000302291.9	Intron	ENST00000427154.1	-22947	ENSG00000240553.1	chr1:23020147:23088058:67912:-		novel transcript
chr1	23167484	23168019	peaks760	40.24672	ENST00000314174.5,ENST00000302291.9,ENST00000691668.1	Promoter1k	ENST00000691668.1	137	ENSG00000289014.1	chr1:23167098:23167889:792:-		novel transcript, sense intronic to LUZP1
chr1	23168621	23168930	peaks761	4.40070	ENST00000314174.5,ENST00000302291.9,ENST00000691668.1	Promoter1k	ENST00000314174.5	41	ENSG00000169641.15	chr1:23084030:23177808:93779:-	LUZP1	leucine zipper protein 1 [Source:HGNC Symbol;Acc:HGNC:14985]
chr1	23177610	23177950	peaks762	3.60390	NA	Intergenic	ENST00000302291.9	-8924	ENSG00000169641.15	chr1:23084030:23177808:93779:-	LUZP1	leucine zipper protein 1 [Source:HGNC Symbol;Acc:HGNC:14985]
chr1	23193971	23194326	peaks763	21.39771	ENST00000374619.2	5'UTR	ENST00000374619.2	23353	ENSG00000179546.5	chr1:23191895:23217502:25608:-	HTR1D	5-hydroxytryptamine receptor 1D [Source:HGNC Symbol;Acc:HGNC:5289]
chr1	23197009	23197193	peaks764	37.69940	ENST00000374619.2	Intron	ENST00000374619.2	20401	ENSG00000179546.5	chr1:23191895:23217502:25608:-	HTR1D	5-hydroxytryptamine receptor 1D [Source:HGNC Symbol;Acc:HGNC:5289]
chr1	23207891	23208033	peaks765	3.36601	ENST00000374619.2	Intron	ENST00000374619.2	9540	ENSG00000179546.5	chr1:23191895:23217502:25608:-	HTR1D	5-hydroxytryptamine receptor 1D [Source:HGNC Symbol;Acc:HGNC:5289]
chr1	23246369	23246574	peaks766	9.89224	ENST00000442089.1	Promoter1-2k	ENST00000442089.1	1707	ENSG00000215381.3	chr1:23244765:23245224:460:+		ribosomal protein L29 (RPL29) pseudogene
chr1	23344341	23344764	peaks767	40.49335	ENST00000302271.11,ENST00000606561.5,ENST00000374616.7,ENST00000374612.5,ENST00000675048.1,ENST00000478691.5	Promoter1k	ENST00000478691.5	-217	ENSG00000125944.21	chr1:23303771:23344336:40566:-	HNRNPR	heterogeneous nuclear ribonucleoprotein R [Source:HGNC Symbol;Acc:HGNC:5047]
chr1	23368180	23368511	peaks768	38.98550	ENST00000374608.3,ENST00000437367.5,ENST00000703051.1,ENST00000454117.2,ENST00000689840.1,ENST00000671509.2,ENST00000458053.4,ENST00000518600.3,ENST00000335648.3,ENST00000518821.1	Promoter1k	ENST00000374608.3	40	ENSG00000125945.15	chr1:23359448:23369836:10389:-	ZNF436	zinc finger protein 436 [Source:HGNC Symbol;Acc:HGNC:20814]
chr1	23368850	23369168	peaks769	28.23390	ENST00000374608.3,ENST00000437367.5,ENST00000703051.1,ENST00000454117.2,ENST00000689840.1,ENST00000671509.2,ENST00000458053.4,ENST00000518600.3,ENST00000335648.3,ENST00000518821.1,ENST00000314011.9	Promoter1k	ENST00000458053.4	12	ENSG00000249087.9	chr1:23368939:23371839:2901:+	ZNF436-AS1	ZNF436 antisense RNA 1 [Source:HGNC Symbol;Acc:HGNC:25122]
chr1	23376942	23377103	peaks770	5.35253	ENST00000605350.1	Promoter1-2k	ENST00000605350.1	2006	ENSG00000271420.1	chr1:23378380:23379029:650:-		novel transcript
chr1	23377477	23377617	peaks771	8.10013	ENST00000605350.1	Promoter1-2k	ENST00000605350.1	1482	ENSG00000271420.1	chr1:23378380:23379029:650:-		novel transcript
chr1	23403788	23404124	peaks772	15.31870	ENST00000374601.7,ENST00000461794.1	3'UTR	ENST00000445848.2	-6876	ENSG00000232482.2	chr1:23410832:23412146:1315:+		single-stranded DNA binding protein (SSBP1) pseudogene
chr1	23436684	23436834	peaks773	9.80806	ENST00000495646.5	Promoter1k	ENST00000495646.5	-82	ENSG00000088280.20	chr1:23428563:23484568:56006:-	ASAP3	ArfGAP with SH3 domain, ankyrin repeat and PH domain 3 [Source:HGNC Symbol;Acc:HGNC:14987]
chr1	23452033	23452255	peaks774	24.21387	ENST00000336689.8,ENST00000437606.6	Intron	ENST00000495646.5	-15467	ENSG00000088280.20	chr1:23428563:23484568:56006:-	ASAP3	ArfGAP with SH3 domain, ankyrin repeat and PH domain 3 [Source:HGNC Symbol;Acc:HGNC:14987]
chr1	23472958	23473466	peaks775	80.26514	ENST00000437606.6,ENST00000336689.8	Intron	ENST00000336689.8,ENST00000437606.6	10967	ENSG00000088280.20	chr1:23428563:23484568:56006:-	ASAP3	ArfGAP with SH3 domain, ankyrin repeat and PH domain 3 [Source:HGNC Symbol;Acc:HGNC:14987]
chr1	23477460	23477588	peaks776	6.65674	ENST00000437606.6,ENST00000336689.8	Intron	ENST00000336689.8,ENST00000437606.6	6655	ENSG00000088280.20	chr1:23428563:23484568:56006:-	ASAP3	ArfGAP with SH3 domain, ankyrin repeat and PH domain 3 [Source:HGNC Symbol;Acc:HGNC:14987]
chr1	23484174	23484776	peaks777	28.51171	ENST00000336689.8,ENST00000437606.6	Promoter1k	ENST00000336689.8,ENST00000437606.6	-296	ENSG00000088280.20	chr1:23428563:23484568:56006:-	ASAP3	ArfGAP with SH3 domain, ankyrin repeat and PH domain 3 [Source:HGNC Symbol;Acc:HGNC:14987]
chr1	23497245	23497393	peaks778	6.94696	NA	Intergenic	ENST00000336689.8,ENST00000437606.6	-13140	ENSG00000088280.20	chr1:23428563:23484568:56006:-	ASAP3	ArfGAP with SH3 domain, ankyrin repeat and PH domain 3 [Source:HGNC Symbol;Acc:HGNC:14987]
chr1	23528265	23528502	peaks779	16.24038	ENST00000361729.3	Promoter2-3k	ENST00000361729.3	2849	ENSG00000007968.7	chr1:23506438:23531233:24796:-	E2F2	E2F transcription factor 2 [Source:HGNC Symbol;Acc:HGNC:3114]
chr1	23530895	23531033	peaks780	4.98377	ENST00000361729.3	Promoter1k	ENST00000361729.3	269	ENSG00000007968.7	chr1:23506438:23531233:24796:-	E2F2	E2F transcription factor 2 [Source:HGNC Symbol;Acc:HGNC:3114]
chr1	23531343	23531491	peaks781	1.52202	ENST00000361729.3	Promoter1k	ENST00000361729.3	-184	ENSG00000007968.7	chr1:23506438:23531233:24796:-	E2F2	E2F transcription factor 2 [Source:HGNC Symbol;Acc:HGNC:3114]
chr1	23554933	23555246	peaks782	33.50480	NA	Intergenic	ENST00000451217.1	-4175	ENSG00000235052.1	chr1:23549139:23550915:1777:-		novel transcript
chr1	23556702	23557096	peaks783	12.81701	ENST00000374561.6	Promoter2-3k	ENST00000374561.6	2602	ENSG00000117318.9	chr1:23557926:23559501:1576:-	ID3	inhibitor of DNA binding 3 [Source:HGNC Symbol;Acc:HGNC:5362]
chr1	23559409	23559637	peaks784	21.19252	ENST00000374561.6	Promoter1k	ENST00000374561.6	-22	ENSG00000117318.9	chr1:23557926:23559501:1576:-	ID3	inhibitor of DNA binding 3 [Source:HGNC Symbol;Acc:HGNC:5362]
chr1	23562425	23562577	peaks785	11.47836	ENST00000374561.6	Promoter2-3k	ENST00000374561.6	-3000	ENSG00000117318.9	chr1:23557926:23559501:1576:-	ID3	inhibitor of DNA binding 3 [Source:HGNC Symbol;Acc:HGNC:5362]
chr1	23595016	23595143	peaks786	3.32673	ENST00000648225.1	Promoter1-2k	ENST00000648225.1	-1459	ENSG00000285802.1	chr1:23576436:23593621:17186:-		novel transcript
chr1	23619686	23619796	peaks787	5.35253	ENST00000477916.5	Intron	ENST00000648225.1	-26120	ENSG00000285802.1	chr1:23576436:23593621:17186:-		novel transcript
chr1	23691637	23691827	peaks788	32.68981	ENST00000458455.2,ENST00000374550.8,ENST00000643754.2	Promoter1k	ENST00000374550.8	-10	ENSG00000142676.14	chr1:23691742:23696835:5094:+	RPL11	ribosomal protein L11 [Source:HGNC Symbol;Acc:HGNC:10301]
chr1	23699866	23700013	peaks789	7.97590	NA	Intergenic	ENST00000458455.2	7634	ENSG00000142676.14	chr1:23691742:23696835:5094:+	RPL11	ribosomal protein L11 [Source:HGNC Symbol;Acc:HGNC:10301]
chr1	23778294	23778530	peaks790	4.17141	ENST00000655402.1,ENST00000692026.1,ENST00000703077.1,ENST00000427796.6,ENST00000246151.9	Promoter1k	ENST00000246151.9	-6	ENSG00000057757.10	chr1:23778418:23788232:9815:+	PITHD1	PITH domain containing 1 [Source:HGNC Symbol;Acc:HGNC:25022]
chr1	23790918	23791095	peaks791	3.78601	ENST00000374514.8,ENST00000374505.6,ENST00000374503.7,ENST00000374502.7	Promoter1k	ENST00000374514.8	-138	ENSG00000011009.11	chr1:23791145:23795539:4395:+	LYPLA2	lysophospholipase 2 [Source:HGNC Symbol;Acc:HGNC:6738]
chr1	23793532	23793643	peaks792	5.70328	ENST00000700838.1,ENST00000374501.1	Promoter1k	ENST00000700838.1	-30	ENSG00000289835.1	chr1:23790609:23793558:2950:-		novel transcript, antisense to LYPLA2
chr1	23799537	23799955	peaks793	47.99421	ENST00000374497.7,ENST00000617979.5	Promoter1k	ENST00000374497.7	656	ENSG00000117308.15	chr1:23795599:23800781:5183:-	GALE	UDP-galactose-4-epimerase [Source:HGNC Symbol;Acc:HGNC:4116]
chr1	23800728	23800985	peaks794	16.89630	ENST00000374497.7,ENST00000617979.5	Promoter1k	ENST00000617979.5	-103	ENSG00000117308.15	chr1:23795599:23800781:5183:-	GALE	UDP-galactose-4-epimerase [Source:HGNC Symbol;Acc:HGNC:4116]
chr1	23838564	23838730	peaks795	17.83582	NA	Intergenic	ENST00000374490.8	-13218	ENSG00000117305.15	chr1:23801885:23838620:36736:-	HMGCL	3-hydroxy-3-methylglutaryl-CoA lyase [Source:HGNC Symbol;Acc:HGNC:5005]
chr1	23865535	23865851	peaks796	61.85001	ENST00000374479.4	Promoter2-3k	ENST00000374479.4	2597	ENSG00000179163.12	chr1:23845077:23868290:23214:-	FUCA1	alpha-L-fucosidase 1 [Source:HGNC Symbol;Acc:HGNC:4006]
chr1	23868226	23868446	peaks797	14.35973	ENST00000374479.4	Promoter1k	ENST00000374479.4	-46	ENSG00000179163.12	chr1:23845077:23868290:23214:-	FUCA1	alpha-L-fucosidase 1 [Source:HGNC Symbol;Acc:HGNC:4006]
chr1	23898772	23898933	peaks798	1.97620	ENST00000374472.5	Intron	ENST00000412176.1	3884	ENSG00000229106.1	chr1:23901471:23902737:1267:-	BTBD6P1	BTB domain containing 6 pseudogene 1 [Source:HGNC Symbol;Acc:HGNC:51542]
chr1	23904844	23904999	peaks799	9.72527	ENST00000412176.1,ENST00000411815.3	Promoter2-3k	ENST00000412176.1	-2185	ENSG00000229106.1	chr1:23901471:23902737:1267:-	BTBD6P1	BTB domain containing 6 pseudogene 1 [Source:HGNC Symbol;Acc:HGNC:51542]
chr1	23916945	23917054	peaks800	12.56387	NA	Intergenic	ENST00000374472.5	-3638	ENSG00000188822.8	chr1:23870515:23913362:42848:-	CNR2	cannabinoid receptor 2 [Source:HGNC Symbol;Acc:HGNC:2160]
chr1	23959087	23959806	peaks801	14.17574	ENST00000334351.8,ENST00000374468.1	Promoter1k	ENST00000334351.8,ENST00000374468.1	-381	ENSG00000189266.13	chr1:23956839:23963462:6624:+	PNRC2	proline rich nuclear receptor coactivator 2 [Source:HGNC Symbol;Acc:HGNC:23158]
chr1	23960045	23960177	peaks802	6.12159	ENST00000334351.8,ENST00000374468.1,ENST00000579103.1	Promoter1k	ENST00000334351.8,ENST00000374468.1	283	ENSG00000189266.13	chr1:23956839:23963462:6624:+	PNRC2	proline rich nuclear receptor coactivator 2 [Source:HGNC Symbol;Acc:HGNC:23158]
chr1	23980282	23980551	peaks803	26.71008	ENST00000374453.7,ENST00000453840.7,ENST00000374452.9,ENST00000343255.9,ENST00000492112.3,ENST00000344989.10,ENST00000484146.6	Promoter1k	ENST00000484146.6	-61	ENSG00000188529.15	chr1:23964347:23980927:16581:-	SRSF10	serine and arginine rich splicing factor 10 [Source:HGNC Symbol;Acc:HGNC:16713]
chr1	23980837	23981050	peaks804	40.17182	ENST00000374453.7,ENST00000453840.7,ENST00000374452.9,ENST00000343255.9,ENST00000492112.3,ENST00000344989.10,ENST00000484146.6	Promoter1k	ENST00000484146.6	-588	ENSG00000188529.15	chr1:23964347:23980927:16581:-	SRSF10	serine and arginine rich splicing factor 10 [Source:HGNC Symbol;Acc:HGNC:16713]
chr1	24018789	24019094	peaks805	13.28489	NA	Intergenic	ENST00000442164.2	-10423	ENSG00000215905.4	chr1:24007881:24008519:639:-	RPL36P5	ribosomal protein L36 pseudogene 5 [Source:HGNC Symbol;Acc:HGNC:35567]
chr1	24022847	24023090	peaks806	23.51182	NA	Intergenic	ENST00000442164.2	-14450	ENSG00000215905.4	chr1:24007881:24008519:639:-	RPL36P5	ribosomal protein L36 pseudogene 5 [Source:HGNC Symbol;Acc:HGNC:35567]
chr1	24046402	24046553	peaks807	2.59052	ENST00000439239.2	Intron	ENST00000439239.2	5643	ENSG00000225315.2	chr1:24040835:24086799:45965:+		novel transcript, antisense to MYOM3
chr1	24059730	24059863	peaks808	2.92496	ENST00000374434.4,ENST00000338909.9,ENST00000439239.2	Intron	ENST00000338909.9	6782	ENSG00000142661.19	chr1:24056035:24112135:56101:-	MYOM3	myomesin 3 [Source:HGNC Symbol;Acc:HGNC:26679]
chr1	24108916	24109084	peaks809	2.53123	ENST00000374434.4	Intron	ENST00000374434.4	3135	ENSG00000142661.19	chr1:24056035:24112135:56101:-	MYOM3	myomesin 3 [Source:HGNC Symbol;Acc:HGNC:26679]
chr1	24143112	24143238	peaks810	3.03490	ENST00000270800.2	Promoter1k	ENST00000270800.2	-35	ENSG00000142677.4	chr1:24119771:24143140:23370:-	IL22RA1	interleukin 22 receptor subunit alpha 1 [Source:HGNC Symbol;Acc:HGNC:13700]
chr1	24202107	24202304	peaks811	1.50858	ENST00000439059.2	Promoter1-2k	ENST00000439059.2	1966	ENSG00000230023.2	chr1:24200240:24211693:11454:+	LINC02800	long intergenic non-protein coding RNA 2800 [Source:HGNC Symbol;Acc:HGNC:27642]
chr1	24203426	24203717	peaks812	11.49587	ENST00000439059.2,ENST00000690803.1	Intron	ENST00000439059.2	3332	ENSG00000230023.2	chr1:24200240:24211693:11454:+	LINC02800	long intergenic non-protein coding RNA 2800 [Source:HGNC Symbol;Acc:HGNC:27642]
chr1	24212247	24212428	peaks813	2.59052	ENST00000690803.1	Intron	ENST00000439059.2	12098	ENSG00000230023.2	chr1:24200240:24211693:11454:+	LINC02800	long intergenic non-protein coding RNA 2800 [Source:HGNC Symbol;Acc:HGNC:27642]
chr1	24266375	24266937	peaks814	174.98827	ENST00000690803.1	Intron	ENST00000692334.1	-52108	ENSG00000158055.17	chr1:24199558:24364482:164925:+	GRHL3	grainyhead like transcription factor 3 [Source:HGNC Symbol;Acc:HGNC:25839]
chr1	24283390	24283576	peaks815	5.10685	ENST00000690803.1	Intron	ENST00000692334.1	-35281	ENSG00000158055.17	chr1:24199558:24364482:164925:+	GRHL3	grainyhead like transcription factor 3 [Source:HGNC Symbol;Acc:HGNC:25839]
chr1	24321652	24322496	peaks816	136.12941	ENST00000437965.1,ENST00000528064.6,ENST00000236255.4	Promoter1k	ENST00000437965.1	-173	ENSG00000232298.2	chr1:24307556:24321901:14346:-	GRHL3-AS1	GRHL3 antisense RNA 1 [Source:HGNC Symbol;Acc:HGNC:41119]
chr1	24365356	24365517	peaks817	8.18625	ENST00000374409.5,ENST00000337248.9,ENST00000003583.12	Intron	ENST00000528064.6,ENST00000236255.4	42397	ENSG00000158055.17	chr1:24199558:24364482:164925:+	GRHL3	grainyhead like transcription factor 3 [Source:HGNC Symbol;Acc:HGNC:25839]
chr1	24365663	24365841	peaks818	9.47143	ENST00000374409.5,ENST00000337248.9,ENST00000003583.12	Intron	ENST00000528064.6,ENST00000236255.4	42712	ENSG00000158055.17	chr1:24199558:24364482:164925:+	GRHL3	grainyhead like transcription factor 3 [Source:HGNC Symbol;Acc:HGNC:25839]
chr1	24415506	24415706	peaks819	11.64256	ENST00000374409.5,ENST00000374399.9,ENST00000003912.7,ENST00000358028.8,ENST00000339255.2	Promoter1k	ENST00000374399.9	-196	ENSG00000001461.17	chr1:24415802:24472976:57175:+	NIPAL3	NIPA like domain containing 3 [Source:HGNC Symbol;Acc:HGNC:25233]
chr1	24416947	24417288	peaks820	65.05695	ENST00000374409.5,ENST00000374399.9,ENST00000003912.7,ENST00000358028.8,ENST00000339255.2	Promoter1-2k	ENST00000339255.2	1304	ENSG00000001461.17	chr1:24415802:24472976:57175:+	NIPAL3	NIPA like domain containing 3 [Source:HGNC Symbol;Acc:HGNC:25233]
chr1	24440220	24440329	peaks821	3.32673	ENST00000003912.7	5'UTR	ENST00000339255.2	24461	ENSG00000001461.17	chr1:24415802:24472976:57175:+	NIPAL3	NIPA like domain containing 3 [Source:HGNC Symbol;Acc:HGNC:25233]
chr1	24502278	24502518	peaks822	6.05977	ENST00000538532.6,ENST00000618490.4,ENST00000374395.9,ENST00000436717.6,ENST00000616511.4	Promoter1k	ENST00000538532.6,ENST00000618490.4	47	ENSG00000117602.13	chr1:24502351:24541040:38690:+	RCAN3	RCAN family member 3 [Source:HGNC Symbol;Acc:HGNC:3042]
chr1	24502836	24503070	peaks823	8.79315	ENST00000538532.6,ENST00000618490.4,ENST00000374395.9,ENST00000436717.6,ENST00000616511.4	Promoter1k	ENST00000436717.6,ENST00000616511.4	56	ENSG00000117602.13	chr1:24502351:24541040:38690:+	RCAN3	RCAN family member 3 [Source:HGNC Symbol;Acc:HGNC:3042]
chr1	24536598	24536696	peaks824	4.28180	ENST00000651630.1	Promoter1-2k	ENST00000651630.1	-1247	ENSG00000286061.1	chr1:24496254:24535400:39147:-	RCAN3AS	RCAN3 antisense RNA [Source:HGNC Symbol;Acc:HGNC:39009]
chr1	24591309	24591572	peaks825	18.32676	ENST00000374392.3	Intron	ENST00000443086.2	27814	ENSG00000227312.2	chr1:24563627:24563974:348:+		ribosomal protein L26 (RPL26) pseudogene
chr1	24642887	24643292	peaks826	56.82463	ENST00000705662.1,ENST00000705663.1,ENST00000705682.1,ENST00000705681.1,ENST00000374389.8,ENST00000323848.14	Promoter1k	ENST00000705662.1,ENST00000705663.1	-110	ENSG00000133226.19	chr1:24631716:24673281:41566:+	SRRM1	serine and arginine repetitive matrix 1 [Source:HGNC Symbol;Acc:HGNC:16638]
chr1	24678566	24678807	peaks827	20.93491	NA	Intergenic	ENST00000641176.1	-26207	ENSG00000284699.1	chr1:24704894:24717596:12703:+		novel transcript
chr1	24683726	24683916	peaks828	11.86058	NA	Intergenic	ENST00000641176.1	-21073	ENSG00000284699.1	chr1:24704894:24717596:12703:+		novel transcript
chr1	24699848	24700000	peaks829	11.41117	NA	Intergenic	ENST00000641176.1	-4970	ENSG00000284699.1	chr1:24704894:24717596:12703:+		novel transcript
chr1	24702539	24702903	peaks830	12.35080	ENST00000641176.1	Promoter1-2k	ENST00000641176.1	-2173	ENSG00000284699.1	chr1:24704894:24717596:12703:+		novel transcript
chr1	24705400	24705680	peaks831	37.44422	ENST00000641176.1	Promoter1k	ENST00000641176.1	646	ENSG00000284699.1	chr1:24704894:24717596:12703:+		novel transcript
chr1	24707849	24707990	peaks832	10.23993	ENST00000641176.1	Promoter2-3k	ENST00000641176.1	3026	ENSG00000284699.1	chr1:24704894:24717596:12703:+		novel transcript
chr1	24715065	24715401	peaks833	23.28115	ENST00000641176.1	Intron	ENST00000641176.1	10339	ENSG00000284699.1	chr1:24704894:24717596:12703:+		novel transcript
chr1	24724544	24724916	peaks834	29.80993	NA	Intergenic	ENST00000641176.1	19836	ENSG00000284699.1	chr1:24704894:24717596:12703:+		novel transcript
chr1	24744911	24745446	peaks835	204.51682	ENST00000374379.9	Promoter1k	ENST00000374379.9	-268	ENSG00000169504.15	chr1:24745382:24844321:98940:+	CLIC4	chloride intracellular channel 4 [Source:HGNC Symbol;Acc:HGNC:13518]
chr1	24820165	24820412	peaks836	14.21705	ENST00000374379.9	Intron	ENST00000459588.1	-42310	ENSG00000238482.1	chr1:24777873:24777979:107:-	RNU6-1208P	RNA, U6 small nuclear 1208, pseudogene [Source:HGNC Symbol;Acc:HGNC:48171]
chr1	24848028	24848270	peaks837	3.68966	NA	Intergenic	ENST00000459588.1	-70170	ENSG00000238482.1	chr1:24777873:24777979:107:-	RNU6-1208P	RNA, U6 small nuclear 1208, pseudogene [Source:HGNC Symbol;Acc:HGNC:48171]
chr1	24848400	24848619	peaks838	7.82916	NA	Intergenic	ENST00000459588.1	-70531	ENSG00000238482.1	chr1:24777873:24777979:107:-	RNU6-1208P	RNA, U6 small nuclear 1208, pseudogene [Source:HGNC Symbol;Acc:HGNC:48171]
chr1	24868153	24868352	peaks839	5.54912	NA	Intergenic	ENST00000614863.1	51163	ENSG00000278034.1	chr1:24919345:24919416:72:-	MIR6731	microRNA 6731 [Source:HGNC Symbol;Acc:HGNC:50036]
chr1	24891879	24892053	peaks840	3.32673	NA	Intergenic	ENST00000614863.1	27450	ENSG00000278034.1	chr1:24919345:24919416:72:-	MIR6731	microRNA 6731 [Source:HGNC Symbol;Acc:HGNC:50036]
chr1	24915797	24916029	peaks841	4.64668	ENST00000308873.11,ENST00000338888.4,ENST00000399916.5	Intron	ENST00000614863.1	3503	ENSG00000278034.1	chr1:24919345:24919416:72:-	MIR6731	microRNA 6731 [Source:HGNC Symbol;Acc:HGNC:50036]
chr1	24930176	24930495	peaks842	14.42874	ENST00000308873.11	Promoter1k	ENST00000308873.11	-60	ENSG00000020633.19	chr1:24899511:24965121:65611:-	RUNX3	RUNX family transcription factor 3 [Source:HGNC Symbol;Acc:HGNC:10473]
chr1	24946941	24947038	peaks843	4.39418	ENST00000399916.5,ENST00000338888.4	Intron	ENST00000456316.1	-14355	ENSG00000229162.1	chr1:24961345:24963097:1753:+	RUNX3-AS1	RUNX3 antisense RNA 1 [Source:HGNC Symbol;Acc:HGNC:40513]
chr1	24955198	24955346	peaks844	8.99827	ENST00000399916.5,ENST00000338888.4	Intron	ENST00000456316.1	-6073	ENSG00000229162.1	chr1:24961345:24963097:1753:+	RUNX3-AS1	RUNX3 antisense RNA 1 [Source:HGNC Symbol;Acc:HGNC:40513]
chr1	24964377	24964511	peaks845	3.83993	ENST00000399916.5,ENST00000338888.4	Promoter1k	ENST00000399916.5,ENST00000338888.4	566	ENSG00000020633.19	chr1:24899511:24965121:65611:-	RUNX3	RUNX family transcription factor 3 [Source:HGNC Symbol;Acc:HGNC:10473]
chr1	24964891	24965243	peaks846	50.53477	ENST00000399916.5,ENST00000338888.4	Promoter1k	ENST00000399916.5,ENST00000338888.4	-57	ENSG00000020633.19	chr1:24899511:24965121:65611:-	RUNX3	RUNX family transcription factor 3 [Source:HGNC Symbol;Acc:HGNC:10473]
chr1	25030835	25031082	peaks847	12.88661	NA	Intergenic	ENST00000580572.1	7456	ENSG00000264371.1	chr1:25023503:25023586:84:+	MIR4425	microRNA 4425 [Source:HGNC Symbol;Acc:HGNC:41891]
chr1	25088977	25089141	peaks848	3.16556	ENST00000424084.1	Intron	ENST00000424084.1	24060	ENSG00000233755.1	chr1:25043707:25113120:69414:-		novel transcript
chr1	25121740	25121847	peaks849	1.97620	NA	Intergenic	ENST00000413189.1	3660	ENSG00000233419.3	chr1:25125053:25125454:402:-	IFITM3P7	IFITM3 pseudogene 7 [Source:HGNC Symbol;Acc:HGNC:54546]
chr1	25167314	25167954	peaks850	66.52544	NA	Intergenic	ENST00000455902.2	-40505	ENSG00000231953.2	chr1:25208139:25209437:1299:+		novel transcript
chr1	25182679	25182953	peaks851	11.98812	NA	Intergenic	ENST00000455902.2	-25323	ENSG00000231953.2	chr1:25208139:25209437:1299:+		novel transcript
chr1	25197279	25197449	peaks852	2.51617	NA	Intergenic	ENST00000455902.2	-10775	ENSG00000231953.2	chr1:25208139:25209437:1299:+		novel transcript
chr1	25233199	25233371	peaks853	14.88170	ENST00000354361.3,ENST00000236273.9,ENST00000641729.1	Promoter1k	ENST00000641729.1	699	ENSG00000284602.1	chr1:25232586:25234775:2190:+		novel transcript
chr1	25239694	25240182	peaks854	32.37527	ENST00000641059.1	Promoter1k	ENST00000641059.1	444	ENSG00000284657.1	chr1:25239494:25240253:760:+		novel transcript
chr1	25247325	25247909	peaks855	31.44063	ENST00000431849.3,ENST00000243189.12,ENST00000607698.1	Promoter1k	ENST00000243189.12	-163	ENSG00000117616.18	chr1:25242249:25338213:95965:-	RSRP1	arginine and serine rich protein 1 [Source:HGNC Symbol;Acc:HGNC:25234]
chr1	25338289	25338662	peaks856	32.34784	ENST00000570165.1,ENST00000374358.5	Promoter1k	ENST00000374358.5	142	ENSG00000183726.11	chr1:25338317:25362361:24045:+	TMEM50A	transmembrane protein 50A [Source:HGNC Symbol;Acc:HGNC:30590]
chr1	25343786	25344224	peaks857	34.31771	ENST00000374358.5	Intron	ENST00000374358.5	5671	ENSG00000183726.11	chr1:25338317:25362361:24045:+	TMEM50A	transmembrane protein 50A [Source:HGNC Symbol;Acc:HGNC:30590]
chr1	25361341	25361457	peaks858	1.97620	ENST00000374358.5	3'UTR	ENST00000374358.5	23065	ENSG00000183726.11	chr1:25338317:25362361:24045:+	TMEM50A	transmembrane protein 50A [Source:HGNC Symbol;Acc:HGNC:30590]
chr1	25430100	25430494	peaks859	38.23037	ENST00000349320.7,ENST00000399766.7,ENST00000374343.5	Promoter1k	ENST00000349320.7	-105	ENSG00000188672.19	chr1:25362249:25430192:67944:-	RHCE	Rh blood group CcEe antigens [Source:HGNC Symbol;Acc:HGNC:10008]
chr1	25430687	25430882	peaks860	20.62405	ENST00000349320.7,ENST00000399766.7,ENST00000374343.5	Promoter1k	ENST00000399766.7	-73	ENSG00000204178.11	chr1:25430858:25500209:69352:+	MACO1	macoilin 1 [Source:HGNC Symbol;Acc:HGNC:25572]
chr1	25538591	25538710	peaks861	3.48966	NA	Intergenic	ENST00000374338.5	-4955	ENSG00000157978.12	chr1:25543606:25568886:25281:+	LDLRAP1	low density lipoprotein receptor adaptor protein 1 [Source:HGNC Symbol;Acc:HGNC:18640]
chr1	25543481	25543957	peaks862	10.70226	ENST00000374338.5	Promoter1k	ENST00000374338.5	113	ENSG00000157978.12	chr1:25543606:25568886:25281:+	LDLRAP1	low density lipoprotein receptor adaptor protein 1 [Source:HGNC Symbol;Acc:HGNC:18640]
chr1	25549637	25550080	peaks863	91.00276	ENST00000374338.5	Intron	ENST00000374338.5	6253	ENSG00000157978.12	chr1:25543606:25568886:25281:+	LDLRAP1	low density lipoprotein receptor adaptor protein 1 [Source:HGNC Symbol;Acc:HGNC:18640]
chr1	25568541	25568701	peaks864	4.69685	ENST00000374338.5	3'UTR	ENST00000412797.1	-12857	ENSG00000225643.1	chr1:25581478:25590356:8879:+		novel transcript
chr1	25569067	25569340	peaks865	5.84897	NA	Intergenic	ENST00000412797.1	-12274	ENSG00000225643.1	chr1:25581478:25590356:8879:+		novel transcript
chr1	25616035	25616871	peaks866	91.45725	ENST00000374332.9,ENST00000611903.4,ENST00000263979.7	Promoter1k	ENST00000374332.9	-338	ENSG00000117643.15	chr1:25616791:25786206:169416:+	MAN1C1	mannosidase alpha class 1C member 1 [Source:HGNC Symbol;Acc:HGNC:19080]
chr1	25672759	25672955	peaks867	8.10354	ENST00000374332.9,ENST00000611903.4,ENST00000263979.7	Intron	ENST00000436991.1	-13746	ENSG00000233478.1	chr1:25644544:25659111:14568:-		novel transcript
chr1	25692741	25692848	peaks868	7.09102	ENST00000611903.4,ENST00000374332.9,ENST00000263979.7	Intron	ENST00000374329.1	-16807	ENSG00000117643.15	chr1:25616791:25786206:169416:+	MAN1C1	mannosidase alpha class 1C member 1 [Source:HGNC Symbol;Acc:HGNC:19080]
chr1	25708323	25708553	peaks869	5.02491	ENST00000374329.1	Promoter1-2k	ENST00000374329.1	-1164	ENSG00000117643.15	chr1:25616791:25786206:169416:+	MAN1C1	mannosidase alpha class 1C member 1 [Source:HGNC Symbol;Acc:HGNC:19080]
chr1	25730824	25731042	peaks870	16.90405	ENST00000374329.1,ENST00000611903.4,ENST00000374332.9,ENST00000263979.7	Intron	ENST00000374329.1	21331	ENSG00000117643.15	chr1:25616791:25786206:169416:+	MAN1C1	mannosidase alpha class 1C member 1 [Source:HGNC Symbol;Acc:HGNC:19080]
chr1	25741484	25741597	peaks871	1.67464	ENST00000374329.1,ENST00000611903.4,ENST00000374332.9,ENST00000263979.7	Intron	ENST00000374329.1	31939	ENSG00000117643.15	chr1:25616791:25786206:169416:+	MAN1C1	mannosidase alpha class 1C member 1 [Source:HGNC Symbol;Acc:HGNC:19080]
chr1	25767206	25767746	peaks872	3.35226	ENST00000611903.4,ENST00000374332.9,ENST00000374329.1,ENST00000263979.7	Intron	ENST00000361547.7,ENST00000374315.1	-32717	ENSG00000162430.18	chr1:25800193:25818221:18029:+	SELENON	selenoprotein N [Source:HGNC Symbol;Acc:HGNC:15999]
chr1	25769044	25769153	peaks873	2.29698	ENST00000611903.4,ENST00000374332.9,ENST00000374329.1,ENST00000263979.7	Intron	ENST00000361547.7,ENST00000374315.1	-31094	ENSG00000162430.18	chr1:25800193:25818221:18029:+	SELENON	selenoprotein N [Source:HGNC Symbol;Acc:HGNC:15999]
chr1	25781171	25781304	peaks874	4.64744	ENST00000611903.4	Exon	ENST00000361547.7,ENST00000374315.1	-18955	ENSG00000162430.18	chr1:25800193:25818221:18029:+	SELENON	selenoprotein N [Source:HGNC Symbol;Acc:HGNC:15999]
chr1	25794428	25794624	peaks875	3.69418	NA	Intergenic	ENST00000361547.7,ENST00000374315.1	-5667	ENSG00000162430.18	chr1:25800193:25818221:18029:+	SELENON	selenoprotein N [Source:HGNC Symbol;Acc:HGNC:15999]
chr1	25800132	25800321	peaks876	3.37887	ENST00000361547.7,ENST00000374315.1,ENST00000354177.9	Promoter1k	ENST00000354177.9	-4	ENSG00000162430.18	chr1:25800193:25818221:18029:+	SELENON	selenoprotein N [Source:HGNC Symbol;Acc:HGNC:15999]
chr1	25819789	25820127	peaks877	54.05759	ENST00000453649.1,ENST00000442055.5,ENST00000474295.5,ENST00000374303.7,ENST00000526894.5,ENST00000524618.5,ENST00000374307.9,ENST00000374301.7,ENST00000536896.2,ENST00000374300.7	Promoter1k	ENST00000374303.7	4	ENSG00000117640.18	chr1:25818640:25832942:14303:+	MTFR1L	mitochondrial fission regulator 1 like [Source:HGNC Symbol;Acc:HGNC:28836]
chr1	25859335	25859601	peaks878	8.69403	ENST00000374298.4,ENST00000538789.5,ENST00000690263.1,ENST00000455431.1	Promoter1k	ENST00000538789.5	-10	ENSG00000127423.11	chr1:25831913:25859458:27546:-	AUNIP	aurora kinase A and ninein interacting protein [Source:HGNC Symbol;Acc:HGNC:28363]
chr1	25875575	25875848	peaks879	4.43156	ENST00000675840.1	Promoter1k	ENST00000675840.1	-4	ENSG00000182749.6	chr1:25861484:25875708:14225:-	PAQR7	progestin and adipoQ receptor family member 7 [Source:HGNC Symbol;Acc:HGNC:23146]
chr1	25890643	25890849	peaks880	9.14632	ENST00000453780.1	Promoter1-2k	ENST00000453780.1	1776	ENSG00000223624.1	chr1:25888970:25889109:140:+		ribosomal protein L39 (RPL39) pseudogene
chr1	25892448	25892750	peaks881	14.80427	ENST00000426559.6	Intron	ENST00000453780.1	3629	ENSG00000223624.1	chr1:25888970:25889109:140:+		ribosomal protein L39 (RPL39) pseudogene
chr1	25898318	25898499	peaks882	11.91346	ENST00000426559.6	Intron	ENST00000374291.5	6719	ENSG00000117632.23	chr1:25884181:25906991:22811:-	STMN1	stathmin 1 [Source:HGNC Symbol;Acc:HGNC:6510]
chr1	25905515	25905966	peaks883	19.86892	ENST00000374291.5,ENST00000399728.5,ENST00000455785.7,ENST00000580971.1,ENST00000426559.6	Promoter1k	ENST00000399728.5	412	ENSG00000117632.23	chr1:25884181:25906991:22811:-	STMN1	stathmin 1 [Source:HGNC Symbol;Acc:HGNC:6510]
chr1	25906087	25906617	peaks884	30.68614	ENST00000374291.5,ENST00000399728.5,ENST00000455785.7,ENST00000580971.1,ENST00000426559.6,ENST00000357865.6	Promoter1k	ENST00000455785.7	67	ENSG00000117632.23	chr1:25884181:25906991:22811:-	STMN1	stathmin 1 [Source:HGNC Symbol;Acc:HGNC:6510]
chr1	25958437	25958648	peaks885	9.59285	NA	Intergenic	ENST00000384508.1	-5654	ENSG00000207237.1	chr1:25964197:25964300:104:+	RNU6-110P	RNA, U6 small nuclear 110, pseudogene [Source:HGNC Symbol;Acc:HGNC:47073]
chr1	25983010	25983138	peaks886	1.97620	ENST00000374282.8,ENST00000374284.5	Intron	ENST00000374284.5	14970	ENSG00000158006.14	chr1:25959767:25998117:38351:-	PAFAH2	platelet activating factor acetylhydrolase 2 [Source:HGNC Symbol;Acc:HGNC:8579]
chr1	25998095	25998408	peaks887	101.33823	ENST00000374284.5,ENST00000374282.8	Promoter1k	ENST00000374282.8	-189	ENSG00000158006.14	chr1:25959767:25998117:38351:-	PAFAH2	platelet activating factor acetylhydrolase 2 [Source:HGNC Symbol;Acc:HGNC:8579]
chr1	26027820	26028092	peaks888	1.77931	ENST00000374280.4	Intron	ENST00000374280.4	6181	ENSG00000158008.10	chr1:26019884:26036464:16581:+	EXTL1	exostosin like glycosyltransferase 1 [Source:HGNC Symbol;Acc:HGNC:3515]
chr1	26035434	26035607	peaks889	8.77246	ENST00000374280.4	3'UTR	ENST00000374278.7	10592	ENSG00000158014.15	chr1:26037252:26046118:8867:-	SLC30A2	solute carrier family 30 member 2 [Source:HGNC Symbol;Acc:HGNC:11013]
chr1	26036062	26036179	peaks890	3.93475	ENST00000374280.4	3'UTR	ENST00000374278.7	9992	ENSG00000158014.15	chr1:26037252:26046118:8867:-	SLC30A2	solute carrier family 30 member 2 [Source:HGNC Symbol;Acc:HGNC:11013]
chr1	26081613	26081963	peaks891	7.82916	NA	Intergenic	ENST00000374272.4	-14158	ENSG00000158022.7	chr1:26051301:26068436:17136:-	TRIM63	tripartite motif containing 63 [Source:HGNC Symbol;Acc:HGNC:16007]
chr1	26104936	26105064	peaks892	1.77931	NA	Intergenic	ENST00000619836.4	-6165	ENSG00000175087.10	chr1:26111165:26125555:14391:+	PDIK1L	PDLIM1 interacting kinase 1 like [Source:HGNC Symbol;Acc:HGNC:18981]
chr1	26110840	26111854	peaks893	37.50140	ENST00000619836.4,ENST00000374269.2,ENST00000374271.8	Promoter1k	ENST00000619836.4	182	ENSG00000175087.10	chr1:26111165:26125555:14391:+	PDIK1L	PDLIM1 interacting kinase 1 like [Source:HGNC Symbol;Acc:HGNC:18981]
chr1	26145231	26145335	peaks894	2.74987	NA	Intergenic	ENST00000374268.5	-13796	ENSG00000197245.6	chr1:26159079:26163962:4884:+	FAM110D	family with sequence similarity 110 member D [Source:HGNC Symbol;Acc:HGNC:25860]
chr1	26161901	26162102	peaks895	5.48191	ENST00000374268.5	Promoter2-3k	ENST00000374268.5	2923	ENSG00000197245.6	chr1:26159079:26163962:4884:+	FAM110D	family with sequence similarity 110 member D [Source:HGNC Symbol;Acc:HGNC:25860]
chr1	26177334	26177474	peaks896	10.08377	ENST00000361530.11,ENST00000374253.9	Promoter1k	ENST00000361530.11	-87	ENSG00000142675.18	chr1:26177484:26189884:12401:+	CNKSR1	connector enhancer of kinase suppressor of Ras 1 [Source:HGNC Symbol;Acc:HGNC:19700]
chr1	26181646	26181969	peaks897	18.72879	ENST00000531191.5	Promoter1-2k	ENST00000531191.5	1640	ENSG00000142675.18	chr1:26177484:26189884:12401:+	CNKSR1	connector enhancer of kinase suppressor of Ras 1 [Source:HGNC Symbol;Acc:HGNC:19700]
chr1	26220403	26220803	peaks898	6.97487	ENST00000622820.1	Promoter1k	ENST00000622820.1	-127	ENSG00000278572.1	chr1:26218581:26220476:1896:-		ADP-ribosylation factor-like 16 (ARL16) pseudogene
chr1	26233722	26234472	peaks899	67.75057	ENST00000451429.8,ENST00000640292.2,ENST00000252992.8	Promoter1k	ENST00000451429.8,ENST00000640292.2	-103	ENSG00000130695.16	chr1:26234200:26278808:44609:+	CEP85	centrosomal protein 85 [Source:HGNC Symbol;Acc:HGNC:25309]
chr1	26279727	26280098	peaks900	18.01634	ENST00000270792.10,ENST00000319041.6	Promoter1k	ENST00000270792.10	-173	ENSG00000142669.15	chr1:26280086:26281522:1437:+	SH3BGRL3	SH3 domain binding glutamate rich protein like 3 [Source:HGNC Symbol;Acc:HGNC:15568]
chr1	26280444	26280604	peaks901	9.08633	ENST00000270792.10,ENST00000319041.6	Promoter1k	ENST00000319041.6	402	ENSG00000142669.15	chr1:26280086:26281522:1437:+	SH3BGRL3	SH3 domain binding glutamate rich protein like 3 [Source:HGNC Symbol;Acc:HGNC:15568]
chr1	26284839	26285053	peaks902	23.40988	ENST00000374222.6,ENST00000374217.7,ENST00000357089.8,ENST00000314675.11,ENST00000374221.7,ENST00000374223.5	Intron	ENST00000319041.6	4824	ENSG00000142669.15	chr1:26280086:26281522:1437:+	SH3BGRL3	SH3 domain binding glutamate rich protein like 3 [Source:HGNC Symbol;Acc:HGNC:15568]
chr1	26306557	26306886	peaks903	31.33988	ENST00000374223.5,ENST00000357089.8,ENST00000314675.11,ENST00000374222.6,ENST00000374221.7	Promoter1k	ENST00000374221.7	-77	ENSG00000158062.21	chr1:26281328:26318363:37036:-	UBXN11	UBX domain protein 11 [Source:HGNC Symbol;Acc:HGNC:30600]
chr1	26350968	26351109	peaks904	6.58947	ENST00000475866.3,ENST00000308182.10	Intron	ENST00000308182.10	3091	ENSG00000176092.17	chr1:26321698:26360080:38383:-	CRYBG2	crystallin beta-gamma domain containing 2 [Source:HGNC Symbol;Acc:HGNC:17295]
chr1	26351667	26352200	peaks905	22.59796	ENST00000308182.10	Promoter1-2k	ENST00000308182.10	2196	ENSG00000176092.17	chr1:26321698:26360080:38383:-	CRYBG2	crystallin beta-gamma domain containing 2 [Source:HGNC Symbol;Acc:HGNC:17295]
chr1	26354160	26354285	peaks906	12.48580	ENST00000308182.10	Promoter1k	ENST00000308182.10	-93	ENSG00000176092.17	chr1:26321698:26360080:38383:-	CRYBG2	crystallin beta-gamma domain containing 2 [Source:HGNC Symbol;Acc:HGNC:17295]
chr1	26358948	26359077	peaks907	7.22617	ENST00000475866.3	Promoter1-2k	ENST00000475866.3	1067	ENSG00000176092.17	chr1:26321698:26360080:38383:-	CRYBG2	crystallin beta-gamma domain containing 2 [Source:HGNC Symbol;Acc:HGNC:17295]
chr1	26363930	26364103	peaks908	10.16421	ENST00000403843.5,ENST00000436292.5,ENST00000349618.8	Intron	ENST00000475866.3	-3937	ENSG00000176092.17	chr1:26321698:26360080:38383:-	CRYBG2	crystallin beta-gamma domain containing 2 [Source:HGNC Symbol;Acc:HGNC:17295]
chr1	26387452	26387664	peaks909	20.04749	NA	Intergenic	ENST00000436292.5	-14783	ENSG00000176083.18	chr1:26361634:26374522:12889:-	ZNF683	zinc finger protein 683 [Source:HGNC Symbol;Acc:HGNC:28495]
chr1	26417148	26417278	peaks910	5.59645	ENST00000254231.4,ENST00000326279.11	Intron	ENST00000326279.11,ENST00000254231.4	6396	ENSG00000131914.11	chr1:26410817:26429728:18912:+	LIN28A	lin-28 homolog A [Source:HGNC Symbol;Acc:HGNC:15986]
chr1	26432136	26432369	peaks911	20.12533	ENST00000427245.6,ENST00000236342.12,ENST00000703262.1,ENST00000525682.6,ENST00000526219.5,ENST00000703198.1,ENST00000374185.7,ENST00000360009.6,ENST00000703199.1,ENST00000703202.1,ENST00000528557.6	Promoter1k	ENST00000427245.6	-63	ENSG00000117682.18	chr1:26432282:26471306:39025:+	DHDDS	dehydrodolichyl diphosphate synthase subunit [Source:HGNC Symbol;Acc:HGNC:20603]
chr1	26451008	26451124	peaks912	1.97620	ENST00000525682.6,ENST00000526219.5,ENST00000528557.6,ENST00000236342.12,ENST00000703198.1,ENST00000360009.6,ENST00000703262.1,ENST00000703202.1,ENST00000703199.1	Intron	ENST00000446498.1	4121	ENSG00000223583.1	chr1:26454653:26455187:535:-		ribosomal protein L17 (RPL17) pseudogene
chr1	26472356	26472456	peaks913	2.03137	ENST00000361427.6,ENST00000619352.4	Promoter1k	ENST00000361427.6	-34	ENSG00000198830.11	chr1:26472440:26476642:4203:+	HMGN2	high mobility group nucleosomal binding domain 2 [Source:HGNC Symbol;Acc:HGNC:4986]
chr1	26472748	26473223	peaks914	31.04800	ENST00000361427.6,ENST00000619352.4	Promoter1k	ENST00000619352.4	471	ENSG00000198830.11	chr1:26472440:26476642:4203:+	HMGN2	high mobility group nucleosomal binding domain 2 [Source:HGNC Symbol;Acc:HGNC:4986]
chr1	26500274	26500432	peaks915	4.81530	NA	Intergenic	ENST00000418220.1	19897	ENSG00000224129.1	chr1:26519354:26520250:897:-	DPPA2P2	developmental pluripotency associated 2 pseudogene 2 [Source:HGNC Symbol;Acc:HGNC:44627]
chr1	26500612	26500808	peaks916	5.90559	NA	Intergenic	ENST00000418220.1	19540	ENSG00000224129.1	chr1:26519354:26520250:897:-	DPPA2P2	developmental pluripotency associated 2 pseudogene 2 [Source:HGNC Symbol;Acc:HGNC:44627]
chr1	26531217	26531445	peaks917	20.76585	ENST00000526792.5	Promoter1k	ENST00000526792.5	113	ENSG00000117676.14	chr1:26529761:26575030:45270:+	RPS6KA1	ribosomal protein S6 kinase A1 [Source:HGNC Symbol;Acc:HGNC:10430]
chr1	26540454	26540763	peaks918	38.50868	ENST00000530003.5	Promoter2-3k	ENST00000530003.5	-2503	ENSG00000117676.14	chr1:26529761:26575030:45270:+	RPS6KA1	ribosomal protein S6 kinase A1 [Source:HGNC Symbol;Acc:HGNC:10430]
chr1	26554073	26554194	peaks919	6.14874	ENST00000459548.1	Promoter1k	ENST00000459548.1	-408	ENSG00000238705.1	chr1:26554542:26554593:52:+	MIR1976	microRNA 1976 [Source:HGNC Symbol;Acc:HGNC:37064]
chr1	26620691	26621516	peaks920	15.45053	ENST00000690093.1	Promoter1k	ENST00000690093.1	-194	ENSG00000289452.1	chr1:26620707:26620910:204:-		novel transcript
chr1	26695560	26695800	peaks921	13.53531	ENST00000324856.13,ENST00000457599.6	Promoter1k	ENST00000324856.13	-335	ENSG00000117713.21	chr1:26693236:26782104:88869:+	ARID1A	AT-rich interaction domain 1A [Source:HGNC Symbol;Acc:HGNC:11110]
chr1	26697212	26697319	peaks922	2.49656	ENST00000457599.6	Promoter1k	ENST00000457599.6	862	ENSG00000117713.21	chr1:26693236:26782104:88869:+	ARID1A	AT-rich interaction domain 1A [Source:HGNC Symbol;Acc:HGNC:11110]
chr1	26723646	26723781	peaks923	2.66885	ENST00000430799.7,ENST00000457599.6,ENST00000324856.13	Intron	ENST00000374152.7	-5198	ENSG00000117713.21	chr1:26693236:26782104:88869:+	ARID1A	AT-rich interaction domain 1A [Source:HGNC Symbol;Acc:HGNC:11110]
chr1	26767913	26768034	peaks924	1.79122	ENST00000457599.6,ENST00000374152.7,ENST00000430799.7,ENST00000324856.13	Exon	ENST00000455364.2	-19080	ENSG00000060642.12	chr1:26787054:26800659:13606:+	PIGV	phosphatidylinositol glycan anchor biosynthesis class V [Source:HGNC Symbol;Acc:HGNC:26031]
chr1	26771739	26771950	peaks925	17.21475	ENST00000457599.6,ENST00000374152.7,ENST00000430799.7,ENST00000324856.13	Intron	ENST00000455364.2	-15209	ENSG00000060642.12	chr1:26787054:26800659:13606:+	PIGV	phosphatidylinositol glycan anchor biosynthesis class V [Source:HGNC Symbol;Acc:HGNC:26031]
chr1	26786951	26787123	peaks926	7.02251	ENST00000455364.2,ENST00000686194.1,ENST00000674335.1,ENST00000693629.1,ENST00000686655.1,ENST00000688730.1,ENST00000688522.1,ENST00000674202.1,ENST00000691454.1,ENST00000689130.1,ENST00000686325.1,ENST00000687468.1,ENST00000674222.1,ENST00000691135.1	Promoter1k	ENST00000455364.2	-17	ENSG00000060642.12	chr1:26787054:26800659:13606:+	PIGV	phosphatidylinositol glycan anchor biosynthesis class V [Source:HGNC Symbol;Acc:HGNC:26031]
chr1	26826540	26826701	peaks927	9.68334	ENST00000374142.9	Promoter1k	ENST00000374142.9	-67	ENSG00000204160.12	chr1:26826688:26857604:30917:+	ZDHHC18	zinc finger DHHC-type palmitoyltransferase 18 [Source:HGNC Symbol;Acc:HGNC:20712]
chr1	26849349	26849734	peaks928	17.26959	ENST00000374142.9	Intron	ENST00000339276.6	-13607	ENSG00000175793.12	chr1:26863149:26864456:1308:+	SFN	stratifin [Source:HGNC Symbol;Acc:HGNC:10773]
chr1	26853238	26853367	peaks929	2.38892	ENST00000374142.9	Intron	ENST00000339276.6	-9846	ENSG00000175793.12	chr1:26863149:26864456:1308:+	SFN	stratifin [Source:HGNC Symbol;Acc:HGNC:10773]
chr1	26862899	26863228	peaks930	13.91940	ENST00000339276.6	Promoter1k	ENST00000339276.6	-85	ENSG00000175793.12	chr1:26863149:26864456:1308:+	SFN	stratifin [Source:HGNC Symbol;Acc:HGNC:10773]
chr1	26865060	26865418	peaks931	24.48234	ENST00000339276.6	Promoter1-2k	ENST00000339276.6	2090	ENSG00000175793.12	chr1:26863149:26864456:1308:+	SFN	stratifin [Source:HGNC Symbol;Acc:HGNC:10773]
chr1	26876938	26877109	peaks932	6.24077	ENST00000448791.1	Promoter1k	ENST00000448791.1	891	ENSG00000226698.1	chr1:26876133:26878245:2113:+		novel transcript
chr1	26882837	26882951	peaks933	3.32673	ENST00000687749.1	Promoter1k	ENST00000687749.1	-659	ENSG00000289554.1	chr1:26881109:26882235:1127:-		novel transcript, sense intronic to GPN2
chr1	26894267	26894685	peaks934	35.14075	ENST00000361720.10	Exon	ENST00000374135.9	-4193	ENSG00000142751.15	chr1:26876132:26890283:14152:-	GPN2	GPN-loop GTPase 2 [Source:HGNC Symbol;Acc:HGNC:25513]
chr1	26907678	26907905	peaks935	37.45054	NA	Intergenic	ENST00000254227.4	6183	ENSG00000131910.5	chr1:26911489:26913975:2487:-	NR0B2	nuclear receptor subfamily 0 group B member 2 [Source:HGNC Symbol;Acc:HGNC:7961]
chr1	26921522	26922044	peaks936	55.39194	ENST00000321265.10	Promoter1k	ENST00000321265.10	40	ENSG00000090273.14	chr1:26900238:26946871:46634:+	NUDC	nuclear distribution C, dynein complex regulator [Source:HGNC Symbol;Acc:HGNC:8045]
chr1	26938184	26938291	peaks937	3.68966	ENST00000321265.10	Intron	ENST00000321265.10	16495	ENSG00000090273.14	chr1:26900238:26946871:46634:+	NUDC	nuclear distribution C, dynein complex regulator [Source:HGNC Symbol;Acc:HGNC:8045]
chr1	26960405	26960568	peaks938	6.43003	ENST00000320567.6	Promoter1k	ENST00000320567.6	-19	ENSG00000175707.10	chr1:26949562:26960468:10907:-	KDF1	keratinocyte differentiation factor 1 [Source:HGNC Symbol;Acc:HGNC:26624]
chr1	26990721	26990857	peaks939	14.31016	ENST00000522111.3	Promoter2-3k	ENST00000522111.3	-2903	ENSG00000253368.4	chr1:26993692:27000886:7195:+	TRNP1	TMF1 regulated nuclear protein 1 [Source:HGNC Symbol;Acc:HGNC:34348]
chr1	26993535	26993922	peaks940	68.69175	ENST00000522111.3	Promoter1k	ENST00000522111.3	37	ENSG00000253368.4	chr1:26993692:27000886:7195:+	TRNP1	TMF1 regulated nuclear protein 1 [Source:HGNC Symbol;Acc:HGNC:34348]
chr1	26997820	26998048	peaks941	5.43242	ENST00000522111.3	Intron	ENST00000522111.3	4242	ENSG00000253368.4	chr1:26993692:27000886:7195:+	TRNP1	TMF1 regulated nuclear protein 1 [Source:HGNC Symbol;Acc:HGNC:34348]
chr1	26999529	26999711	peaks942	16.76966	ENST00000522111.3	Intron	ENST00000522111.3	5928	ENSG00000253368.4	chr1:26993692:27000886:7195:+	TRNP1	TMF1 regulated nuclear protein 1 [Source:HGNC Symbol;Acc:HGNC:34348]
chr1	27001742	27002267	peaks943	13.46688	NA	Intergenic	ENST00000522111.3	8313	ENSG00000253368.4	chr1:26993692:27000886:7195:+	TRNP1	TMF1 regulated nuclear protein 1 [Source:HGNC Symbol;Acc:HGNC:34348]
chr1	27011167	27011307	peaks944	6.76756	ENST00000289166.6	Promoter1-2k	ENST00000289166.6	1613	ENSG00000158246.8	chr1:27005020:27012850:7831:-	TENT5B	terminal nucleotidyltransferase 5B [Source:HGNC Symbol;Acc:HGNC:28273]
chr1	27012749	27013158	peaks945	59.24993	ENST00000289166.6	Promoter1k	ENST00000289166.6	-104	ENSG00000158246.8	chr1:27005020:27012850:7831:-	TENT5B	terminal nucleotidyltransferase 5B [Source:HGNC Symbol;Acc:HGNC:28273]
chr1	27027161	27027307	peaks946	5.68725	NA	Intergenic	ENST00000289166.6	-14384	ENSG00000158246.8	chr1:27005020:27012850:7831:-	TENT5B	terminal nucleotidyltransferase 5B [Source:HGNC Symbol;Acc:HGNC:28273]
chr1	27031497	27031606	peaks947	3.01990	NA	Intergenic	ENST00000289166.6	-18702	ENSG00000158246.8	chr1:27005020:27012850:7831:-	TENT5B	terminal nucleotidyltransferase 5B [Source:HGNC Symbol;Acc:HGNC:28273]
chr1	27067435	27067533	peaks948	3.52182	NA	Intergenic	ENST00000289166.6	-54634	ENSG00000158246.8	chr1:27005020:27012850:7831:-	TENT5B	terminal nucleotidyltransferase 5B [Source:HGNC Symbol;Acc:HGNC:28273]
chr1	27086495	27087061	peaks949	15.02711	NA	Intergenic	ENST00000374086.3	67820	ENSG00000090020.11	chr1:27098809:27166981:68173:-	SLC9A1	solute carrier family 9 member A1 [Source:HGNC Symbol;Acc:HGNC:11071]
chr1	27099629	27099851	peaks950	7.68545	ENST00000263980.8	3'UTR	ENST00000374086.3	54858	ENSG00000090020.11	chr1:27098809:27166981:68173:-	SLC9A1	solute carrier family 9 member A1 [Source:HGNC Symbol;Acc:HGNC:11071]
chr1	27107431	27107620	peaks951	1.37412	ENST00000263980.8,ENST00000374086.3	Intron	ENST00000374086.3	47072	ENSG00000090020.11	chr1:27098809:27166981:68173:-	SLC9A1	solute carrier family 9 member A1 [Source:HGNC Symbol;Acc:HGNC:11071]
chr1	27112178	27112477	peaks952	12.20235	ENST00000374086.3,ENST00000263980.8	Intron	ENST00000374086.3	42270	ENSG00000090020.11	chr1:27098809:27166981:68173:-	SLC9A1	solute carrier family 9 member A1 [Source:HGNC Symbol;Acc:HGNC:11071]
chr1	27113252	27113359	peaks953	3.08598	ENST00000374086.3,ENST00000263980.8	Intron	ENST00000374086.3	41292	ENSG00000090020.11	chr1:27098809:27166981:68173:-	SLC9A1	solute carrier family 9 member A1 [Source:HGNC Symbol;Acc:HGNC:11071]
chr1	27142542	27142659	peaks954	5.60517	ENST00000263980.8,ENST00000374086.3	Intron	ENST00000374086.3	11997	ENSG00000090020.11	chr1:27098809:27166981:68173:-	SLC9A1	solute carrier family 9 member A1 [Source:HGNC Symbol;Acc:HGNC:11071]
chr1	27234264	27234761	peaks955	63.08127	ENST00000425205.1,ENST00000319394.8,ENST00000361771.7	Promoter1k	ENST00000319394.8	-119	ENSG00000142784.16	chr1:27234632:27308636:74005:+	WDTC1	WD and tetratricopeptide repeats 1 [Source:HGNC Symbol;Acc:HGNC:29175]
chr1	27283281	27283506	peaks956	7.89585	ENST00000361771.7,ENST00000319394.8	Exon	ENST00000516289.1	-27827	ENSG00000252098.1	chr1:27255464:27255567:104:-	Y_RNA	Y RNA [Source:RFAM;Acc:RF00019]
chr1	27292243	27292506	peaks957	3.82349	ENST00000361771.7,ENST00000319394.8	Exon	ENST00000428741.2	-18865	ENSG00000243659.1	chr1:27311240:27311838:599:+		SMT3 suppressor of mif two 3 homolog 2 (yeast) (SMT3H2) pseudogene
chr1	27300938	27301204	peaks958	3.63439	ENST00000361771.7,ENST00000319394.8	Intron	ENST00000428741.2	-10169	ENSG00000243659.1	chr1:27311240:27311838:599:+		SMT3 suppressor of mif two 3 homolog 2 (yeast) (SMT3H2) pseudogene
chr1	27306968	27307126	peaks959	7.22434	ENST00000361771.7,ENST00000319394.8	3'UTR	ENST00000428741.2	-4193	ENSG00000243659.1	chr1:27311240:27311838:599:+		SMT3 suppressor of mif two 3 homolog 2 (yeast) (SMT3H2) pseudogene
chr1	27322055	27322174	peaks960	5.56058	ENST00000611517.4,ENST00000374076.9,ENST00000608611.5,ENST00000466759.5,ENST00000464813.5	Promoter1k	ENST00000611517.4	-30	ENSG00000186501.15	chr1:27322145:27336400:14256:+	TMEM222	transmembrane protein 222 [Source:HGNC Symbol;Acc:HGNC:25363]
chr1	27322352	27322469	peaks961	4.23800	ENST00000611517.4,ENST00000374076.9,ENST00000608611.5,ENST00000466759.5,ENST00000464813.5	Promoter1k	ENST00000464813.5	130	ENSG00000186501.15	chr1:27322145:27336400:14256:+	TMEM222	transmembrane protein 222 [Source:HGNC Symbol;Acc:HGNC:25363]
chr1	27342822	27343600	peaks962	9.01310	ENST00000618673.4,ENST00000318074.9,ENST00000616558.5	Promoter1k	ENST00000318074.9,ENST00000616558.5	1189	ENSG00000142765.18	chr1:27342020:27353937:11918:+	SYTL1	synaptotagmin like 1 [Source:HGNC Symbol;Acc:HGNC:15584]
chr1	27349366	27349514	peaks963	2.76057	ENST00000318074.9,ENST00000616558.5,ENST00000543823.1,ENST00000618673.4	Exon	ENST00000543823.1	4567	ENSG00000142765.18	chr1:27342020:27353937:11918:+	SYTL1	synaptotagmin like 1 [Source:HGNC Symbol;Acc:HGNC:15584]
chr1	27360454	27360668	peaks964	6.17472	ENST00000374040.7,ENST00000357582.3	Intron	ENST00000374040.7	6297	ENSG00000142733.18	chr1:27355184:27366961:11778:-	MAP3K6	mitogen-activated protein kinase kinase kinase 6 [Source:HGNC Symbol;Acc:HGNC:6858]
chr1	27365577	27365763	peaks965	4.72914	ENST00000374040.7,ENST00000357582.3	Promoter1-2k	ENST00000374040.7	1188	ENSG00000142733.18	chr1:27355184:27366961:11778:-	MAP3K6	mitogen-activated protein kinase kinase kinase 6 [Source:HGNC Symbol;Acc:HGNC:6858]
chr1	27365875	27366021	peaks966	11.94203	ENST00000374040.7,ENST00000357582.3	Promoter1k	ENST00000374040.7	910	ENSG00000142733.18	chr1:27355184:27366961:11778:-	MAP3K6	mitogen-activated protein kinase kinase kinase 6 [Source:HGNC Symbol;Acc:HGNC:6858]
chr1	27369249	27369437	peaks967	7.61179	ENST00000374040.7,ENST00000357582.3	Promoter2-3k	ENST00000357582.3	-2382	ENSG00000142733.18	chr1:27355184:27366961:11778:-	MAP3K6	mitogen-activated protein kinase kinase kinase 6 [Source:HGNC Symbol;Acc:HGNC:6858]
chr1	27392407	27392538	peaks968	5.10729	ENST00000374024.4	Promoter1k	ENST00000374024.4	-149	ENSG00000181773.7	chr1:27392622:27395814:3193:+	GPR3	G protein-coupled receptor 3 [Source:HGNC Symbol;Acc:HGNC:4484]
chr1	27404999	27405426	peaks969	9.61504	ENST00000618852.5	3'UTR	ENST00000374024.4	12591	ENSG00000181773.7	chr1:27392622:27395814:3193:+	GPR3	G protein-coupled receptor 3 [Source:HGNC Symbol;Acc:HGNC:4484]
chr1	27463853	27464197	peaks970	17.31938	ENST00000618852.5,ENST00000536657.1	Intron	ENST00000492975.1	6827	ENSG00000241169.1	chr1:27457198:27459582:2385:+		novel transcript
chr1	27490102	27490353	peaks971	12.58037	ENST00000536657.1,ENST00000618852.5	Promoter1k	ENST00000618852.5	-61	ENSG00000158195.11	chr1:27404230:27490167:85938:-	WASF2	WASP family member 2 [Source:HGNC Symbol;Acc:HGNC:12733]
chr1	27518213	27518376	peaks972	3.40579	NA	Intergenic	ENST00000443579.1	-7510	ENSG00000237429.1	chr1:27525805:27530561:4757:+		novel transcript
chr1	27526075	27526252	peaks973	5.84897	ENST00000443579.1	Promoter1k	ENST00000443579.1	359	ENSG00000237429.1	chr1:27525805:27530561:4757:+		novel transcript
chr1	27528163	27528284	peaks974	6.41849	ENST00000443579.1	Promoter2-3k	ENST00000443579.1	2419	ENSG00000237429.1	chr1:27525805:27530561:4757:+		novel transcript
chr1	27536921	27537032	peaks975	3.75826	ENST00000644989.1,ENST00000642416.1,ENST00000673934.1,ENST00000374011.6,ENST00000642245.1,ENST00000247087.10	Intron	ENST00000443579.1	11172	ENSG00000237429.1	chr1:27525805:27530561:4757:+		novel transcript
chr1	27537180	27537495	peaks976	4.67396	ENST00000644989.1,ENST00000642416.1,ENST00000673934.1,ENST00000374011.6,ENST00000642245.1,ENST00000247087.10	Intron	ENST00000443579.1	11533	ENSG00000237429.1	chr1:27525805:27530561:4757:+		novel transcript
chr1	27538880	27539019	peaks977	7.66960	ENST00000644989.1,ENST00000642416.1,ENST00000673934.1,ENST00000374011.6,ENST00000642245.1,ENST00000247087.10	Intron	ENST00000443579.1	13145	ENSG00000237429.1	chr1:27525805:27530561:4757:+		novel transcript
chr1	27542416	27542754	peaks978	12.53105	ENST00000644989.1,ENST00000642416.1,ENST00000673934.1,ENST00000374011.6,ENST00000642245.1,ENST00000247087.10	Intron	ENST00000443579.1	16780	ENSG00000237429.1	chr1:27525805:27530561:4757:+		novel transcript
chr1	27557335	27557628	peaks979	8.62116	ENST00000673934.1,ENST00000247087.10,ENST00000642245.1,ENST00000374011.6,ENST00000642416.1,ENST00000644989.1	Intron	ENST00000443579.1	31677	ENSG00000237429.1	chr1:27525805:27530561:4757:+		novel transcript
chr1	27557909	27558128	peaks980	3.45772	ENST00000673934.1,ENST00000247087.10,ENST00000642245.1,ENST00000374011.6,ENST00000642416.1,ENST00000644989.1	Intron	ENST00000443579.1	32214	ENSG00000237429.1	chr1:27525805:27530561:4757:+		novel transcript
chr1	27563622	27563804	peaks981	7.79397	ENST00000247087.10,ENST00000673934.1,ENST00000642245.1,ENST00000644989.1,ENST00000374011.6,ENST00000642416.1	Intron	ENST00000443579.1	37908	ENSG00000237429.1	chr1:27525805:27530561:4757:+		novel transcript
chr1	27568461	27568731	peaks982	4.16369	ENST00000247087.10,ENST00000673934.1,ENST00000642245.1,ENST00000644989.1,ENST00000374011.6,ENST00000642416.1	Intron	ENST00000644989.1	34883	ENSG00000126705.15	chr1:27534035:27604431:70397:-	AHDC1	AT-hook DNA binding motif containing 1 [Source:HGNC Symbol;Acc:HGNC:25230]
chr1	27595270	27595840	peaks983	9.92148	ENST00000247087.10,ENST00000673934.1,ENST00000642245.1,ENST00000644989.1,ENST00000374011.6,ENST00000642416.1	Intron	ENST00000644989.1	7924	ENSG00000126705.15	chr1:27534035:27604431:70397:-	AHDC1	AT-hook DNA binding motif containing 1 [Source:HGNC Symbol;Acc:HGNC:25230]
chr1	27607204	27607583	peaks984	4.46262	NA	Intergenic	ENST00000642416.1	-3217	ENSG00000126705.15	chr1:27534035:27604431:70397:-	AHDC1	AT-hook DNA binding motif containing 1 [Source:HGNC Symbol;Acc:HGNC:25230]
chr1	27618461	27618701	peaks985	6.75670	ENST00000399173.5,ENST00000374005.8,ENST00000374004.5	Intron	ENST00000374004.5	5481	ENSG00000000938.13	chr1:27612064:27635185:23122:-	FGR	FGR proto-oncogene, Src family tyrosine kinase [Source:HGNC Symbol;Acc:HGNC:3697]
chr1	27632877	27633035	peaks986	10.29534	ENST00000374005.8	Promoter2-3k	ENST00000374005.8	2229	ENSG00000000938.13	chr1:27612064:27635185:23122:-	FGR	FGR proto-oncogene, Src family tyrosine kinase [Source:HGNC Symbol;Acc:HGNC:3697]
chr1	27658735	27659184	peaks987	54.89419	NA	Intergenic	ENST00000681370.1	7319	ENSG00000233975.2	chr1:27660328:27666279:5952:-	LINC02574	long intergenic non-protein coding RNA 2574 [Source:HGNC Symbol;Acc:HGNC:53746]
chr1	27659725	27660153	peaks988	22.64496	NA	Intergenic	ENST00000681370.1	6340	ENSG00000233975.2	chr1:27660328:27666279:5952:-	LINC02574	long intergenic non-protein coding RNA 2574 [Source:HGNC Symbol;Acc:HGNC:53746]
chr1	27667765	27667865	peaks989	2.68595	ENST00000681370.1,ENST00000430683.1	Promoter1-2k	ENST00000681370.1	-1536	ENSG00000233975.2	chr1:27660328:27666279:5952:-	LINC02574	long intergenic non-protein coding RNA 2574 [Source:HGNC Symbol;Acc:HGNC:53746]
chr1	27689839	27689941	peaks990	3.32673	ENST00000445563.2	Promoter2-3k	ENST00000445563.2	-2419	ENSG00000226662.2	chr1:27686810:27687471:662:-	CHMP1AP1	charged multivesicular body protein 1A pseudogene 1 [Source:HGNC Symbol;Acc:HGNC:39514]
chr1	27725598	27726017	peaks991	79.44830	ENST00000662905.1,ENST00000373954.11,ENST00000419687.6,ENST00000373949.5,ENST00000234549.11,ENST00000530324.5,ENST00000010299.10	Promoter1k	ENST00000662905.1	-52	ENSG00000287244.1	chr1:27724822:27725756:935:-		novel transcript
chr1	27773012	27773282	peaks992	12.05699	ENST00000373943.9,ENST00000602607.1	Promoter1k	ENST00000373943.9	-72	ENSG00000117758.14	chr1:27773219:27824443:51225:+	STX12	syntaxin 12 [Source:HGNC Symbol;Acc:HGNC:11430]
chr1	27830688	27830853	peaks993	8.81456	ENST00000311772.10,ENST00000236412.11,ENST00000373931.8,ENST00000660844.1	Promoter1k	ENST00000311772.10	-11	ENSG00000117751.18	chr1:27830782:27851676:20895:+	PPP1R8	protein phosphatase 1 regulatory subunit 8 [Source:HGNC Symbol;Acc:HGNC:9296]
chr1	27876806	27876981	peaks994	3.01990	ENST00000373921.8,ENST00000373925.5,ENST00000373927.7,ENST00000328928.11	Intron	ENST00000373927.7	4345	ENSG00000130775.16	chr1:27872543:27886685:14143:+	THEMIS2	thymocyte selection associated family member 2 [Source:HGNC Symbol;Acc:HGNC:16839]
chr1	27914396	27914917	peaks995	19.01196	ENST00000313433.11,ENST00000373912.8,ENST00000373909.7	Promoter1k	ENST00000373912.8	-82	ENSG00000117748.10	chr1:27891524:27914746:23223:-	RPA2	replication protein A2 [Source:HGNC Symbol;Acc:HGNC:10290]
chr1	27959798	27960242	peaks996	27.30560	ENST00000675759.1,ENST00000675575.1,ENST00000373884.6,ENST00000448015.1	Promoter1k	ENST00000373884.6	47	ENSG00000158156.9	chr1:27959588:27968093:8506:+	XKR8	XK related 8 [Source:HGNC Symbol;Acc:HGNC:25508]
chr1	27966835	27967293	peaks997	87.12984	ENST00000675575.1,ENST00000675759.1,ENST00000373884.6	3'UTR	ENST00000448015.1	-6871	ENSG00000227050.1	chr1:27938875:27960193:21319:-		novel transcript
chr1	27968785	27968990	peaks998	21.19110	NA	Intergenic	ENST00000448015.1	-8695	ENSG00000227050.1	chr1:27938875:27960193:21319:-		novel transcript
chr1	28027567	28027681	peaks999	3.96582	ENST00000373871.8,ENST00000436342.6,ENST00000540618.5,ENST00000373864.5,ENST00000373863.3	Intron	ENST00000476501.3	4556	ENSG00000240750.3	chr1:28031884:28032180:297:-	RN7SL559P	RNA, 7SL, cytoplasmic 559, pseudogene [Source:HGNC Symbol;Acc:HGNC:46575]
chr1	28027796	28027893	peaks1000	8.72827	ENST00000373871.8,ENST00000436342.6	Exon	ENST00000476501.3	4335	ENSG00000240750.3	chr1:28031884:28032180:297:-	RN7SL559P	RNA, 7SL, cytoplasmic 559, pseudogene [Source:HGNC Symbol;Acc:HGNC:46575]
chr1	28088355	28088820	peaks1001	37.04517	ENST00000373863.3,ENST00000373871.8,ENST00000436342.6,ENST00000540618.5	Promoter1k	ENST00000373871.8	22	ENSG00000158161.16	chr1:27970344:28088637:118294:-	-	-
chr1	28098886	28099132	peaks1002	1.63986	ENST00000436160.1	Promoter2-3k	ENST00000436160.1	-2587	ENSG00000228589.3	chr1:28095742:28096422:681:-	SPCS2P4	signal peptidase complex subunit 2 pseudogene 4 [Source:HGNC Symbol;Acc:HGNC:45237]
chr1	28099391	28099504	peaks1003	1.70830	ENST00000436160.1	Promoter2-3k	ENST00000436160.1	-3026	ENSG00000228589.3	chr1:28095742:28096422:681:-	SPCS2P4	signal peptidase complex subunit 2 pseudogene 4 [Source:HGNC Symbol;Acc:HGNC:45237]
chr1	28105247	28105394	peaks1004	1.97620	NA	Intergenic	ENST00000443484.1	-4418	ENSG00000228943.1	chr1:28109739:28110298:560:+		NADH dehydrogenase (ubiquinone) 1 alpha subcomplex, 4, 9kDa (NDUFA4) pseudogene
chr1	28112765	28112978	peaks1005	7.89585	NA	Intergenic	ENST00000443484.1	3133	ENSG00000228943.1	chr1:28109739:28110298:560:+		NADH dehydrogenase (ubiquinone) 1 alpha subcomplex, 4, 9kDa (NDUFA4) pseudogene
chr1	28129211	28129493	peaks1006	5.47212	ENST00000687303.1	Promoter2-3k	ENST00000687303.1	-2419	ENSG00000289576.2	chr1:28116812:28126939:10128:-		novel transcript
chr1	28169380	28169673	peaks1007	17.19555	ENST00000539896.1,ENST00000373857.8,ENST00000305392.3	Intron	ENST00000373857.8	7163	ENSG00000169403.12	chr1:28147166:28193936:46771:-	PTAFR	platelet activating factor receptor [Source:HGNC Symbol;Acc:HGNC:9582]
chr1	28193861	28194109	peaks1008	16.46538	ENST00000305392.3,ENST00000539896.1	Promoter1k	ENST00000539896.1	-49	ENSG00000169403.12	chr1:28147166:28193936:46771:-	PTAFR	platelet activating factor receptor [Source:HGNC Symbol;Acc:HGNC:9582]
chr1	28197156	28197529	peaks1009	6.48575	NA	Intergenic	ENST00000539896.1	-3407	ENSG00000169403.12	chr1:28147166:28193936:46771:-	PTAFR	platelet activating factor receptor [Source:HGNC Symbol;Acc:HGNC:9582]
chr1	28235954	28236232	peaks1010	5.47264	ENST00000497986.5,ENST00000335514.10,ENST00000468425.2,ENST00000465645.1,ENST00000703063.1	Promoter1k	ENST00000497986.5	-16	ENSG00000130770.18	chr1:28236109:28246906:10798:+	ATP5IF1	ATP synthase inhibitory factor subunit 1 [Source:HGNC Symbol;Acc:HGNC:871]
chr1	28247211	28247441	peaks1011	28.82339	ENST00000605846.1	Promoter1k	ENST00000605846.1	182	ENSG00000271398.1	chr1:28247144:28247568:425:+		novel transcript
chr1	28249581	28249703	peaks1012	6.88873	ENST00000605846.1	Promoter2-3k	ENST00000605846.1	2498	ENSG00000271398.1	chr1:28247144:28247568:425:+		novel transcript
chr1	28259262	28259575	peaks1013	10.16421	ENST00000253063.4	Promoter1k	ENST00000253063.4	-99	ENSG00000130766.5	chr1:28259518:28282491:22974:+	SESN2	sestrin 2 [Source:HGNC Symbol;Acc:HGNC:20746]
chr1	28314120	28314248	peaks1014	12.25344	NA	Intergenic	ENST00000373842.9	-14856	ENSG00000130772.14	chr1:28329002:28335965:6964:+	MED18	mediator complex subunit 18 [Source:HGNC Symbol;Acc:HGNC:25944]
chr1	28328870	28329125	peaks1015	4.88480	ENST00000373842.9,ENST00000398997.2	Promoter1k	ENST00000373842.9	-42	ENSG00000130772.14	chr1:28329002:28335965:6964:+	MED18	mediator complex subunit 18 [Source:HGNC Symbol;Acc:HGNC:25944]
chr1	28329361	28329708	peaks1016	6.02058	ENST00000373842.9,ENST00000398997.2	Promoter1k	ENST00000398997.2	480	ENSG00000130772.14	chr1:28329002:28335965:6964:+	MED18	mediator complex subunit 18 [Source:HGNC Symbol;Acc:HGNC:25944]
chr1	28341685	28341858	peaks1017	38.27795	NA	Intergenic	ENST00000398997.2	12717	ENSG00000130772.14	chr1:28329002:28335965:6964:+	MED18	mediator complex subunit 18 [Source:HGNC Symbol;Acc:HGNC:25944]
chr1	28351684	28351787	peaks1018	6.80939	NA	Intergenic	ENST00000373839.8	-18004	ENSG00000204138.13	chr1:28369582:28500364:130783:+	PHACTR4	phosphatase and actin regulator 4 [Source:HGNC Symbol;Acc:HGNC:25793]
chr1	28369549	28369736	peaks1019	25.15701	ENST00000373839.8	Promoter1k	ENST00000373839.8	-97	ENSG00000204138.13	chr1:28369582:28500364:130783:+	PHACTR4	phosphatase and actin regulator 4 [Source:HGNC Symbol;Acc:HGNC:25793]
chr1	28412870	28413013	peaks1020	4.51952	ENST00000373839.8	Intron	ENST00000384052.1	9713	ENSG00000206779.1	chr1:28422555:28422655:101:-	Y_RNA	Y RNA [Source:RFAM;Acc:RF00019]
chr1	28437978	28438202	peaks1021	24.44833	ENST00000373836.4	Promoter1k	ENST00000373836.4	-81	ENSG00000204138.13	chr1:28369582:28500364:130783:+	PHACTR4	phosphatase and actin regulator 4 [Source:HGNC Symbol;Acc:HGNC:25793]
chr1	28505781	28505993	peaks1022	9.12024	ENST00000398958.6,ENST00000413987.1,ENST00000649185.1,ENST00000683442.1,ENST00000373833.10	Promoter1k	ENST00000398958.6	-56	ENSG00000180198.17	chr1:28505943:28539300:33358:+	RCC1	regulator of chromosome condensation 1 [Source:HGNC Symbol;Acc:HGNC:1913]
chr1	28518215	28518465	peaks1023	8.19907	ENST00000373832.5,ENST00000373831.7	Promoter1k	ENST00000373831.7	83	ENSG00000180198.17	chr1:28505943:28539300:33358:+	RCC1	regulator of chromosome condensation 1 [Source:HGNC Symbol;Acc:HGNC:1913]
chr1	28518998	28519340	peaks1024	19.17746	ENST00000373832.5,ENST00000373831.7	Promoter1k	ENST00000373831.7	912	ENSG00000180198.17	chr1:28505943:28539300:33358:+	RCC1	regulator of chromosome condensation 1 [Source:HGNC Symbol;Acc:HGNC:1913]
chr1	28526857	28527343	peaks1025	51.50985	ENST00000447051.2	Promoter1k	ENST00000447051.2	127	ENSG00000231468.2	chr1:28526318:28527227:910:-	PRDX3P2	peroxiredoxin 3 pseudogene 2 [Source:HGNC Symbol;Acc:HGNC:39265]
chr1	28552854	28553163	peaks1026	82.56488	ENST00000373830.4	Promoter1k	ENST00000373830.4	-76	ENSG00000180098.9	chr1:28553085:28578545:25461:+	TRNAU1AP	tRNA selenocysteine 1 associated protein 1 [Source:HGNC Symbol;Acc:HGNC:30813]
chr1	28581826	28582029	peaks1027	8.69403	ENST00000628458.1,ENST00000384342.2,ENST00000475441.6,ENST00000483436.5,ENST00000481220.6,ENST00000650239.1,ENST00000693199.1,ENST00000531126.7,ENST00000692541.1,ENST00000488745.5,ENST00000648127.1	Promoter1k	ENST00000531126.7,ENST00000692541.1	-55	ENSG00000197989.15	chr1:28578538:28583132:4595:-	SNHG12	small nucleolar RNA host gene 12 [Source:HGNC Symbol;Acc:HGNC:30062]
chr1	28601798	28602083	peaks1028	47.24254	ENST00000685589.1,ENST00000471683.6,ENST00000693642.1,ENST00000688108.1,ENST00000691563.1	Intron	ENST00000465518.3	9676	ENSG00000188060.8	chr1:28592200:28595449:3250:+	RAB42	RAB42, member RAS oncogene family [Source:HGNC Symbol;Acc:HGNC:28702]
chr1	28643150	28643366	peaks1029	10.65128	ENST00000263974.4,ENST00000689843.1,ENST00000691050.1,ENST00000691563.1,ENST00000693729.1,ENST00000373824.9,ENST00000690492.1,ENST00000693642.1,ENST00000495422.2,ENST00000685589.1,ENST00000688108.1,ENST00000471683.6,ENST00000420776.1	Promoter1k	ENST00000420776.1	30	ENSG00000229388.1	chr1:28643228:28648581:5354:+	TAF12-DT	TAF12 divergent transcript [Source:HGNC Symbol;Acc:HGNC:52502]
chr1	28648619	28648775	peaks1030	4.58366	ENST00000685312.1,ENST00000387069.1,ENST00000602813.1	Promoter1k	ENST00000387069.1,ENST00000602813.1	97	ENSG00000270103.3,ENSG00000274978.1	chr1:28648600:28648730:131:+,chr1:28648600:28648733:134:+	,RNU11	RNA, U11 small nuclear,RNA, U11 small nuclear [Source:HGNC Symbol;Acc:HGNC:10108]
chr1	28648878	28649364	peaks1031	20.38236	ENST00000685312.1,ENST00000387069.1,ENST00000602813.1	Promoter1k	ENST00000387069.1,ENST00000602813.1	521	ENSG00000270103.3,ENSG00000274978.1	chr1:28648600:28648730:131:+,chr1:28648600:28648733:134:+	,RNU11	RNA, U11 small nuclear,RNA, U11 small nuclear [Source:HGNC Symbol;Acc:HGNC:10108]
chr1	28668671	28668961	peaks1032	10.53717	ENST00000361872.8,ENST00000294409.2,ENST00000373816.6	Promoter1k	ENST00000373816.6	32	ENSG00000162419.13	chr1:28668778:28719353:50576:+	GMEB1	glucocorticoid modulatory element binding protein 1 [Source:HGNC Symbol;Acc:HGNC:4370]
chr1	28715698	28715899	peaks1033	22.47494	ENST00000373816.6	3'UTR	ENST00000542507.5	-20822	ENSG00000198492.16	chr1:28736621:28769775:33155:+	YTHDF2	YTH N6-methyladenosine RNA binding protein 2 [Source:HGNC Symbol;Acc:HGNC:31675]
chr1	28736733	28736944	peaks1034	8.17564	ENST00000542507.5,ENST00000373812.8,ENST00000541996.5,ENST00000691740.1	Promoter1k	ENST00000373812.8,ENST00000541996.5	-101	ENSG00000198492.16	chr1:28736621:28769775:33155:+	YTHDF2	YTH N6-methyladenosine RNA binding protein 2 [Source:HGNC Symbol;Acc:HGNC:31675]
chr1	28826061	28826297	peaks1035	11.44180	ENST00000234961.7	Intron	ENST00000234961.7	14009	ENSG00000116329.12	chr1:28812170:28871267:59098:+	OPRD1	opioid receptor delta 1 [Source:HGNC Symbol;Acc:HGNC:8153]
chr1	28828515	28828633	peaks1036	2.79637	ENST00000234961.7	Intron	ENST00000234961.7	16404	ENSG00000116329.12	chr1:28812170:28871267:59098:+	OPRD1	opioid receptor delta 1 [Source:HGNC Symbol;Acc:HGNC:8153]
chr1	28859085	28859387	peaks1037	5.12977	ENST00000234961.7	Exon	ENST00000418471.1	18100	ENSG00000233427.1	chr1:28870483:28877336:6854:-		novel transcript
chr1	28887108	28887265	peaks1038	6.12390	ENST00000647103.1,ENST00000642937.2,ENST00000646189.1,ENST00000644342.1,ENST00000373800.7,ENST00000649717.1,ENST00000347529.7	Promoter1k	ENST00000347529.7	15	ENSG00000159023.23	chr1:28887091:29120046:232956:+	EPB41	erythrocyte membrane protein band 4.1 [Source:HGNC Symbol;Acc:HGNC:3377]
chr1	28914287	28914596	peaks1039	5.79163	ENST00000644600.1,ENST00000643173.1,ENST00000644780.1,ENST00000343067.9,ENST00000650265.1,ENST00000648181.1,ENST00000643604.1,ENST00000373797.2,ENST00000349460.9,ENST00000706361.1,ENST00000645184.1	Promoter1k	ENST00000644600.1	-102	ENSG00000159023.23	chr1:28887091:29120046:232956:+	EPB41	erythrocyte membrane protein band 4.1 [Source:HGNC Symbol;Acc:HGNC:3377]
chr1	28958574	28958761	peaks1040	4.78520	ENST00000373800.7,ENST00000649717.1,ENST00000347529.7,ENST00000644342.1,ENST00000646189.1,ENST00000642937.2,ENST00000647103.1,ENST00000373798.5,ENST00000644780.1,ENST00000644600.1,ENST00000643173.1,ENST00000706361.1,ENST00000650265.1,ENST00000645184.1,ENST00000343067.9,ENST00000643604.1,ENST00000373797.2,ENST00000349460.9,ENST00000648181.1	Intron	ENST00000425821.2	23940	ENSG00000225616.2	chr1:28982278:28982608:331:-		ribosomal protein L27 (RPL27) pseudogene
chr1	29105806	29106097	peaks1041	36.48130	ENST00000642937.2,ENST00000349460.9,ENST00000343067.9,ENST00000647103.1,ENST00000373798.5,ENST00000373800.7,ENST00000649717.1,ENST00000347529.7	Intron	ENST00000420504.2	16549	ENSG00000253304.2	chr1:29119429:29123903:4475:-	TMEM200B	transmembrane protein 200B [Source:HGNC Symbol;Acc:HGNC:33785]
chr1	29121330	29121437	peaks1042	7.52504	ENST00000420504.2	Promoter1-2k	ENST00000420504.2	1117	ENSG00000253304.2	chr1:29119429:29123903:4475:-	TMEM200B	transmembrane protein 200B [Source:HGNC Symbol;Acc:HGNC:33785]
chr1	29122679	29123037	peaks1043	14.77077	ENST00000420504.2,ENST00000521452.2	Promoter1k	ENST00000420504.2	-357	ENSG00000253304.2	chr1:29119429:29123903:4475:-	TMEM200B	transmembrane protein 200B [Source:HGNC Symbol;Acc:HGNC:33785]
chr1	29181884	29182189	peaks1044	18.43883	ENST00000373795.7	Promoter1k	ENST00000373795.7	-137	ENSG00000116350.18	chr1:29147743:29181900:34158:-	SRSF4	serine and arginine rich splicing factor 4 [Source:HGNC Symbol;Acc:HGNC:10786]
chr1	29196104	29196266	peaks1045	7.48948	ENST00000373791.7,ENST00000263702.11	Exon	ENST00000373795.7	-14285	ENSG00000116350.18	chr1:29147743:29181900:34158:-	SRSF4	serine and arginine rich splicing factor 4 [Source:HGNC Symbol;Acc:HGNC:10786]
chr1	29227624	29227757	peaks1046	6.90559	ENST00000263702.11,ENST00000373791.7	Intron	ENST00000373791.7	3233	ENSG00000116353.16	chr1:29192657:29230942:38286:-	MECR	mitochondrial trans-2-enoyl-CoA reductase [Source:HGNC Symbol;Acc:HGNC:19691]
chr1	29230843	29231013	peaks1047	2.97311	ENST00000373791.7,ENST00000263702.11	Promoter1k	ENST00000373791.7	-4	ENSG00000116353.16	chr1:29192657:29230942:38286:-	MECR	mitochondrial trans-2-enoyl-CoA reductase [Source:HGNC Symbol;Acc:HGNC:19691]
chr1	29236373	29236513	peaks1048	4.21910	ENST00000345512.7,ENST00000373779.8,ENST00000428026.6,ENST00000460170.2	Promoter1k	ENST00000345512.7	-73	ENSG00000060656.20	chr1:29236516:29326813:90298:+	PTPRU	protein tyrosine phosphatase receptor type U [Source:HGNC Symbol;Acc:HGNC:9683]
chr1	29239243	29239518	peaks1049	5.20551	ENST00000345512.7,ENST00000373779.8,ENST00000428026.6,ENST00000460170.2	Promoter2-3k	ENST00000460170.2	2742	ENSG00000060656.20	chr1:29236516:29326813:90298:+	PTPRU	protein tyrosine phosphatase receptor type U [Source:HGNC Symbol;Acc:HGNC:9683]
chr1	29283083	29283508	peaks1050	18.60639	ENST00000345512.7,ENST00000428026.6,ENST00000373779.8,ENST00000460170.2	Intron	ENST00000460170.2	46657	ENSG00000060656.20	chr1:29236516:29326813:90298:+	PTPRU	protein tyrosine phosphatase receptor type U [Source:HGNC Symbol;Acc:HGNC:9683]
chr1	29454678	29454799	peaks1051	1.39705	NA	Intergenic	ENST00000515851.1	42154	ENSG00000225011.4	chr1:29488193:29496893:8701:-		protein tyrosine phosphatase, receptor type, U (PTPRU) pseudogene
chr1	29460324	29460549	peaks1052	2.59052	NA	Intergenic	ENST00000515851.1	36456	ENSG00000225011.4	chr1:29488193:29496893:8701:-		protein tyrosine phosphatase, receptor type, U (PTPRU) pseudogene
chr1	29513470	29513619	peaks1053	4.78520	NA	Intergenic	ENST00000515851.1	-16652	ENSG00000225011.4	chr1:29488193:29496893:8701:-		protein tyrosine phosphatase, receptor type, U (PTPRU) pseudogene
chr1	29554171	29554891	peaks1054	13.34944	NA	Intergenic	ENST00000515851.1	-57638	ENSG00000225011.4	chr1:29488193:29496893:8701:-		protein tyrosine phosphatase, receptor type, U (PTPRU) pseudogene
chr1	29570080	29570498	peaks1055	40.54470	NA	Intergenic	ENST00000515851.1	-73396	ENSG00000225011.4	chr1:29488193:29496893:8701:-		protein tyrosine phosphatase, receptor type, U (PTPRU) pseudogene
chr1	29622231	29622353	peaks1056	4.71623	NA	Intergenic	ENST00000422638.1	87255	ENSG00000228176.1	chr1:29708851:29709547:697:-		novel transcript
chr1	29640124	29640331	peaks1057	12.63031	NA	Intergenic	ENST00000422638.1	69319	ENSG00000228176.1	chr1:29708851:29709547:697:-		novel transcript
chr1	29707087	29707260	peaks1058	21.68356	ENST00000422638.1	Promoter2-3k	ENST00000422638.1	2373	ENSG00000228176.1	chr1:29708851:29709547:697:-		novel transcript
chr1	29709435	29709631	peaks1059	18.55145	ENST00000422638.1	Promoter1k	ENST00000422638.1	14	ENSG00000228176.1	chr1:29708851:29709547:697:-		novel transcript
chr1	29719247	29719622	peaks1060	6.25447	NA	Intergenic	ENST00000422638.1	-9888	ENSG00000228176.1	chr1:29708851:29709547:697:-		novel transcript
chr1	29723475	29723737	peaks1061	5.99415	NA	Intergenic	ENST00000422638.1	-14059	ENSG00000228176.1	chr1:29708851:29709547:697:-		novel transcript
chr1	29845662	29845776	peaks1062	3.01960	NA	Intergenic	ENST00000603857.1	59638	ENSG00000270927.1	chr1:29904865:29905357:493:-		N(alpha)-acetyltransferase 20, NatB catalytic subunit (NAA20) pseudogene
chr1	30002185	30002321	peaks1063	2.66885	NA	Intergenic	ENST00000445180.2	35359	ENSG00000233399.2	chr1:30013952:30037612:23661:-	LINC01648	long intergenic non-protein coding RNA 1648 [Source:HGNC Symbol;Acc:HGNC:52435]
chr1	30048307	30048413	peaks1064	2.58280	NA	Intergenic	ENST00000445180.2	-10748	ENSG00000233399.2	chr1:30013952:30037612:23661:-	LINC01648	long intergenic non-protein coding RNA 1648 [Source:HGNC Symbol;Acc:HGNC:52435]
chr1	30162196	30162371	peaks1065	5.72656	NA	Intergenic	ENST00000441046.1	22021	ENSG00000233372.1	chr1:30140263:30141607:1345:+		novel transcript
chr1	30191429	30191617	peaks1066	8.36003	NA	Intergenic	ENST00000442774.1	-35000	ENSG00000231251.1	chr1:30226523:30226615:93:+		family with sequence similarity 32, member A (FAM32A) pseudogene
chr1	30275641	30275754	peaks1067	1.54514	NA	Intergenic	ENST00000442774.1	49175	ENSG00000231251.1	chr1:30226523:30226615:93:+		family with sequence similarity 32, member A (FAM32A) pseudogene
chr1	30336810	30336917	peaks1068	3.32673	NA	Intergenic	ENST00000427319.1	74774	ENSG00000236335.1	chr1:30409560:30411638:2079:-		novel transcript
chr1	30367944	30368044	peaks1069	2.59052	NA	Intergenic	ENST00000427319.1	43644	ENSG00000236335.1	chr1:30409560:30411638:2079:-		novel transcript
chr1	30540862	30540985	peaks1070	1.51266	NA	Intergenic	ENST00000696552.1	35901	ENSG00000289710.1	chr1:30576655:30576825:171:-		novel protein, similar to CD24 molecule CD52
chr1	30618444	30618686	peaks1071	21.96469	NA	Intergenic	ENST00000696552.1	-41740	ENSG00000289710.1	chr1:30576655:30576825:171:-		novel protein, similar to CD24 molecule CD52
chr1	30638860	30639032	peaks1072	3.23365	NA	Intergenic	ENST00000696552.1	-62121	ENSG00000289710.1	chr1:30576655:30576825:171:-		novel protein, similar to CD24 molecule CD52
chr1	30645974	30646097	peaks1073	7.27987	NA	Intergenic	ENST00000696552.1	-69211	ENSG00000289710.1	chr1:30576655:30576825:171:-		novel protein, similar to CD24 molecule CD52
chr1	30655238	30655708	peaks1074	18.40258	NA	Intergenic	ENST00000414532.6	-63031	ENSG00000186056.11	chr1:30718504:30726827:8324:+	MATN1-AS1	MATN1 antisense RNA 1 [Source:HGNC Symbol;Acc:HGNC:40364]
chr1	30685341	30685628	peaks1075	32.66277	NA	Intergenic	ENST00000414532.6	-33019	ENSG00000186056.11	chr1:30718504:30726827:8324:+	MATN1-AS1	MATN1 antisense RNA 1 [Source:HGNC Symbol;Acc:HGNC:40364]
chr1	30718070	30718864	peaks1076	68.00101	ENST00000414532.6,ENST00000649861.1	Promoter1k	ENST00000414532.6	-37	ENSG00000186056.11	chr1:30718504:30726827:8324:+	MATN1-AS1	MATN1 antisense RNA 1 [Source:HGNC Symbol;Acc:HGNC:40364]
chr1	30732660	30733010	peaks1077	27.59320	ENST00000655364.1	Promoter1k	ENST00000655364.1	1142	ENSG00000287510.1	chr1:30731693:30733427:1735:+		novel transcript, antisense to LAPTM5
chr1	30756618	30757089	peaks1078	38.58738	ENST00000294507.4	Promoter1k	ENST00000294507.4	920	ENSG00000162511.8	chr1:30732469:30757774:25306:-	LAPTM5	lysosomal protein transmembrane 5 [Source:HGNC Symbol;Acc:HGNC:29612]
chr1	30778445	30778626	peaks1079	7.89376	NA	Intergenic	ENST00000294507.4	-20762	ENSG00000162511.8	chr1:30732469:30757774:25306:-	LAPTM5	lysosomal protein transmembrane 5 [Source:HGNC Symbol;Acc:HGNC:29612]
chr1	30816600	30816912	peaks1080	43.43616	ENST00000440358.1	Promoter1-2k	ENST00000440358.1	-1203	ENSG00000229607.1	chr1:30810378:30815553:5176:-		novel transcript
chr1	30823339	30823534	peaks1081	19.06658	ENST00000635288.2,ENST00000659416.1	Promoter1k	ENST00000635288.2	-802	ENSG00000223382.6	chr1:30824217:30834864:10648:+	LINC01778	long intergenic non-protein coding RNA 1778 [Source:HGNC Symbol;Acc:HGNC:52568]
chr1	30824048	30824654	peaks1082	86.76242	ENST00000635288.2,ENST00000659416.1	Promoter1k	ENST00000659416.1	79	ENSG00000223382.6	chr1:30824217:30834864:10648:+	LINC01778	long intergenic non-protein coding RNA 1778 [Source:HGNC Symbol;Acc:HGNC:52568]
chr1	30869185	30869312	peaks1083	9.06489	NA	Intergenic	ENST00000336798.11	9491	ENSG00000162512.16	chr1:30869466:30908758:39293:-	SDC3	syndecan 3 [Source:HGNC Symbol;Acc:HGNC:10660]
chr1	30908626	30908741	peaks1084	5.70328	ENST00000339394.7	Promoter1k	ENST00000339394.7	74	ENSG00000162512.16	chr1:30869466:30908758:39293:-	SDC3	syndecan 3 [Source:HGNC Symbol;Acc:HGNC:10660]
chr1	30923742	30923880	peaks1085	52.93826	NA	Intergenic	ENST00000578099.2	-5076	ENSG00000266210.2	chr1:30918469:30918735:267:-	RN7SL371P	RNA, 7SL, cytoplasmic 371, pseudogene [Source:HGNC Symbol;Acc:HGNC:46387]
chr1	31065681	31066126	peaks1086	14.71696	ENST00000440538.6,ENST00000424085.6,ENST00000257075.9,ENST00000373747.7,ENST00000426105.7,ENST00000373742.6,ENST00000373741.8	Promoter1k	ENST00000373741.8	87	ENSG00000134644.16	chr1:30931506:31065991:134486:-	PUM1	pumilio RNA binding family member 1 [Source:HGNC Symbol;Acc:HGNC:14957]
chr1	31154770	31154962	peaks1087	5.48549	NA	Intergenic	ENST00000441274.2	-46243	ENSG00000225142.2	chr1:31108188:31108623:436:-		ribosomal protein L21 (RPL21) pseudogene
chr1	31155395	31155656	peaks1088	11.57907	NA	Intergenic	ENST00000441274.2	-46903	ENSG00000225142.2	chr1:31108188:31108623:436:-		ribosomal protein L21 (RPL21) pseudogene
chr1	31170867	31171094	peaks1089	17.31938	NA	Intergenic	ENST00000441274.2	-62358	ENSG00000225142.2	chr1:31108188:31108623:436:-		ribosomal protein L21 (RPL21) pseudogene
chr1	31181584	31181834	peaks1090	7.50885	ENST00000373736.7	3'UTR	ENST00000373736.7	58178	ENSG00000084628.10	chr1:31179745:31239887:60143:-	NKAIN1	sodium/potassium transporting ATPase interacting 1 [Source:HGNC Symbol;Acc:HGNC:25743]
chr1	31240031	31240148	peaks1091	1.63986	ENST00000373736.7	Promoter1k	ENST00000373736.7	-203	ENSG00000084628.10	chr1:31179745:31239887:60143:-	NKAIN1	sodium/potassium transporting ATPase interacting 1 [Source:HGNC Symbol;Acc:HGNC:25743]
chr1	31296717	31297209	peaks1092	10.14250	ENST00000263694.9,ENST00000546109.5,ENST00000615916.4,ENST00000616393.4,ENST00000616859.4,ENST00000618216.4,ENST00000373714.5,ENST00000344147.10,ENST00000627541.1	Promoter1k	ENST00000546109.5,ENST00000615916.4,ENST00000616393.4,ENST00000616859.4,ENST00000618216.4	-19	ENSG00000121766.16	chr1:31296982:31364953:67972:+	ZCCHC17	zinc finger CCHC-type containing 17 [Source:HGNC Symbol;Acc:HGNC:30246]
chr1	31299546	31299643	peaks1093	2.41979	ENST00000263694.9,ENST00000546109.5,ENST00000615916.4,ENST00000616393.4,ENST00000616859.4,ENST00000618216.4,ENST00000373714.5,ENST00000344147.10,ENST00000627541.1	Promoter2-3k	ENST00000627541.1	2559	ENSG00000121766.16	chr1:31296982:31364953:67972:+	ZCCHC17	zinc finger CCHC-type containing 17 [Source:HGNC Symbol;Acc:HGNC:30246]
chr1	31376533	31376799	peaks1094	4.39418	NA	Intergenic	ENST00000373713.7	-3590	ENSG00000121769.8	chr1:31365253:31376850:11598:-	FABP3	fatty acid binding protein 3 [Source:HGNC Symbol;Acc:HGNC:3557]
chr1	31386912	31387109	peaks1095	6.78409	NA	Intergenic	ENST00000373713.7	-13935	ENSG00000121769.8	chr1:31365253:31376850:11598:-	FABP3	fatty acid binding protein 3 [Source:HGNC Symbol;Acc:HGNC:3557]
chr1	31387419	31387607	peaks1096	1.90896	NA	Intergenic	ENST00000373713.7	-14437	ENSG00000121769.8	chr1:31365253:31376850:11598:-	FABP3	fatty acid binding protein 3 [Source:HGNC Symbol;Acc:HGNC:3557]
chr1	31387733	31387984	peaks1097	4.70845	NA	Intergenic	ENST00000373713.7	-14783	ENSG00000121769.8	chr1:31365253:31376850:11598:-	FABP3	fatty acid binding protein 3 [Source:HGNC Symbol;Acc:HGNC:3557]
chr1	31397102	31397911	peaks1098	58.61162	NA	Intergenic	ENST00000373710.5	-12058	ENSG00000168528.12	chr1:31409565:31434680:25116:+	SERINC2	serine incorporator 2 [Source:HGNC Symbol;Acc:HGNC:23231]
chr1	31421781	31421900	peaks1099	2.08300	ENST00000536859.5,ENST00000373710.5,ENST00000373709.8,ENST00000536384.2	Intron	ENST00000536384.2	8028	ENSG00000168528.12	chr1:31409565:31434680:25116:+	SERINC2	serine incorporator 2 [Source:HGNC Symbol;Acc:HGNC:23231]
chr1	31422525	31422947	peaks1100	50.07016	ENST00000536859.5,ENST00000373710.5,ENST00000373709.8,ENST00000536384.2	Intron	ENST00000536384.2	8923	ENSG00000168528.12	chr1:31409565:31434680:25116:+	SERINC2	serine incorporator 2 [Source:HGNC Symbol;Acc:HGNC:23231]
chr1	31431748	31432220	peaks1101	18.56513	ENST00000536859.5,ENST00000373710.5,ENST00000373709.8,ENST00000536384.2	Intron	ENST00000536384.2	18171	ENSG00000168528.12	chr1:31409565:31434680:25116:+	SERINC2	serine incorporator 2 [Source:HGNC Symbol;Acc:HGNC:23231]
chr1	31477599	31477698	peaks1102	1.97620	NA	Intergenic	ENST00000401075.3	11281	ENSG00000215899.3	chr1:31487589:31488930:1342:-	EEF1A1P46	eukaryotic translation elongation factor 1 alpha 1 pseudogene 46 [Source:HGNC Symbol;Acc:HGNC:56203]
chr1	31506020	31506233	peaks1103	14.43747	ENST00000639839.1,ENST00000640226.1,ENST00000639741.1,ENST00000640157.1	Promoter1k	ENST00000639839.1	-99	ENSG00000284543.1	chr1:31506226:31583306:77081:+	LINC01226	long intergenic non-protein coding RNA 1226 [Source:HGNC Symbol;Acc:HGNC:49678]
chr1	31549563	31549662	peaks1104	3.64643	ENST00000638644.1,ENST00000640226.1,ENST00000639839.1	Intron	ENST00000639047.1	9232	ENSG00000284543.1	chr1:31506226:31583306:77081:+	LINC01226	long intergenic non-protein coding RNA 1226 [Source:HGNC Symbol;Acc:HGNC:49678]
chr1	31562891	31563254	peaks1105	66.98553	ENST00000639839.1,ENST00000640226.1,ENST00000638644.1	Intron	ENST00000435872.1	12500	ENSG00000229167.2	chr1:31571585:31577898:6314:-		novel transcript
chr1	31575530	31576517	peaks1106	77.20550	ENST00000435872.1,ENST00000457433.6,ENST00000271064.12	Promoter1k	ENST00000435872.1	-451	ENSG00000229167.2	chr1:31571585:31577898:6314:-		novel transcript
chr1	31589406	31589733	peaks1107	6.76411	NA	Intergenic	ENST00000537531.2	11425	ENSG00000142910.16	chr1:31576485:31587686:11202:+	TINAGL1	tubulointerstitial nephritis antigen like 1 [Source:HGNC Symbol;Acc:HGNC:19168]
chr1	31591847	31592003	peaks1108	7.32447	NA	Intergenic	ENST00000537531.2	13780	ENSG00000142910.16	chr1:31576485:31587686:11202:+	TINAGL1	tubulointerstitial nephritis antigen like 1 [Source:HGNC Symbol;Acc:HGNC:19168]
chr1	31628254	31628386	peaks1109	2.82424	ENST00000373705.1	Intron	ENST00000373705.1	9127	ENSG00000121764.12	chr1:31617686:31632518:14833:+	HCRTR1	hypocretin receptor 1 [Source:HGNC Symbol;Acc:HGNC:4848]
chr1	31644827	31645330	peaks1110	27.14205	ENST00000610043.5,ENST00000623791.3,ENST00000581333.1,ENST00000373703.5,ENST00000585660.5,ENST00000591592.5,ENST00000609033.5	Promoter1k	ENST00000591592.5	68	ENSG00000235790.7	chr1:31644049:31660162:16114:+	PEF1-AS1	PEF1 and COL16A1 antisense RNA 1 [Source:HGNC Symbol;Acc:HGNC:40154]
chr1	31689930	31690167	peaks1111	8.05756	ENST00000373672.8,ENST00000373668.7	Intron	ENST00000373672.8	13968	ENSG00000084636.18	chr1:31652263:31704319:52057:-	COL16A1	collagen type XVI alpha 1 chain [Source:HGNC Symbol;Acc:HGNC:2193]
chr1	31702145	31702361	peaks1112	5.01508	ENST00000373672.8,ENST00000373668.7	Promoter1-2k	ENST00000373672.8	1764	ENSG00000084636.18	chr1:31652263:31704319:52057:-	COL16A1	collagen type XVI alpha 1 chain [Source:HGNC Symbol;Acc:HGNC:2193]
chr1	31705344	31705486	peaks1113	7.63569	ENST00000373672.8,ENST00000373668.7	Promoter1-2k	ENST00000373668.7	-1096	ENSG00000084636.18	chr1:31652263:31704319:52057:-	COL16A1	collagen type XVI alpha 1 chain [Source:HGNC Symbol;Acc:HGNC:2193]
chr1	31715126	31715380	peaks1114	32.09232	NA	Intergenic	ENST00000373668.7	-10934	ENSG00000084636.18	chr1:31652263:31704319:52057:-	COL16A1	collagen type XVI alpha 1 chain [Source:HGNC Symbol;Acc:HGNC:2193]
chr1	31715689	31715854	peaks1115	8.18780	NA	Intergenic	ENST00000373668.7	-11453	ENSG00000084636.18	chr1:31652263:31704319:52057:-	COL16A1	collagen type XVI alpha 1 chain [Source:HGNC Symbol;Acc:HGNC:2193]
chr1	31762832	31762964	peaks1116	2.84140	ENST00000398547.5	Promoter1k	ENST00000398547.5	1024	ENSG00000121753.13	chr1:31727117:31764893:37777:-	ADGRB2	adhesion G protein-coupled receptor B2 [Source:HGNC Symbol;Acc:HGNC:944]
chr1	31764711	31764823	peaks1117	2.33294	ENST00000398547.5,ENST00000373655.6,ENST00000373658.8,ENST00000398542.5	Promoter1k	ENST00000373658.8,ENST00000398542.5	-427	ENSG00000121753.13	chr1:31727117:31764893:37777:-	ADGRB2	adhesion G protein-coupled receptor B2 [Source:HGNC Symbol;Acc:HGNC:944]
chr1	31915382	31915690	peaks1118	13.26259	ENST00000470404.5,ENST00000602725.5,ENST00000647444.2,ENST00000602683.5,ENST00000649841.1,ENST00000602889.1,ENST00000457805.6	Intron	ENST00000602683.5	3573	ENSG00000184007.22	chr1:31906421:31944856:38436:-	PTP4A2	protein tyrosine phosphatase 4A2 [Source:HGNC Symbol;Acc:HGNC:9635]
chr1	31922765	31922905	peaks1119	6.32203	ENST00000602889.1	Promoter1k	ENST00000602889.1	-994	ENSG00000269967.1	chr1:31851913:31921841:69929:-		novel transcript
chr1	31937615	31937849	peaks1120	4.30181	ENST00000649841.1,ENST00000647444.2	Promoter1k	ENST00000649841.1	43	ENSG00000184007.22	chr1:31906421:31944856:38436:-	PTP4A2	protein tyrosine phosphatase 4A2 [Source:HGNC Symbol;Acc:HGNC:9635]
chr1	31938299	31938839	peaks1121	82.48899	ENST00000649841.1,ENST00000647444.2	Promoter1k	ENST00000647444.2	-201	ENSG00000184007.22	chr1:31906421:31944856:38436:-	PTP4A2	protein tyrosine phosphatase 4A2 [Source:HGNC Symbol;Acc:HGNC:9635]
chr1	31939619	31940059	peaks1122	82.38390	ENST00000649841.1,ENST00000647444.2	Promoter1-2k	ENST00000647444.2	-1471	ENSG00000184007.22	chr1:31906421:31944856:38436:-	PTP4A2	protein tyrosine phosphatase 4A2 [Source:HGNC Symbol;Acc:HGNC:9635]
chr1	31943960	31944074	peaks1123	6.56482	NA	Intergenic	ENST00000647444.2	-5649	ENSG00000184007.22	chr1:31906421:31944856:38436:-	PTP4A2	protein tyrosine phosphatase 4A2 [Source:HGNC Symbol;Acc:HGNC:9635]
chr1	32013481	32013899	peaks1124	27.50788	ENST00000327300.12,ENST00000492989.1	Promoter1k	ENST00000327300.12	-178	ENSG00000121774.18	chr1:32013868:32060850:46983:+	KHDRBS1	KH RNA binding domain containing, signal transduction associated 1 [Source:HGNC Symbol;Acc:HGNC:18116]
chr1	32072630	32073363	peaks1125	26.05763	ENST00000336294.10,ENST00000366152.3	Promoter1k	ENST00000336294.10	58	ENSG00000121775.18	chr1:32072031:32102866:30836:+	TMEM39B	transmembrane protein 39B [Source:HGNC Symbol;Acc:HGNC:25510]
chr1	32099616	32099716	peaks1126	6.80939	ENST00000336294.10	Intron	ENST00000373625.8	-8390	ENSG00000025800.14	chr1:32108056:32176563:68508:+	KPNA6	karyopherin subunit alpha 6 [Source:HGNC Symbol;Acc:HGNC:6399]
chr1	32107848	32107975	peaks1127	6.26320	ENST00000373625.8	Promoter1k	ENST00000373625.8	-144	ENSG00000025800.14	chr1:32108056:32176563:68508:+	KPNA6	karyopherin subunit alpha 6 [Source:HGNC Symbol;Acc:HGNC:6399]
chr1	32115569	32115666	peaks1128	2.44403	ENST00000373625.8	Intron	ENST00000373625.8	7562	ENSG00000025800.14	chr1:32108056:32176563:68508:+	KPNA6	karyopherin subunit alpha 6 [Source:HGNC Symbol;Acc:HGNC:6399]
chr1	32115818	32115975	peaks1129	1.34207	ENST00000373625.8	Intron	ENST00000373625.8	7841	ENSG00000025800.14	chr1:32108056:32176563:68508:+	KPNA6	karyopherin subunit alpha 6 [Source:HGNC Symbol;Acc:HGNC:6399]
chr1	32132279	32132413	peaks1130	10.14025	ENST00000373625.8	Intron	ENST00000373625.8	24290	ENSG00000025800.14	chr1:32108056:32176563:68508:+	KPNA6	karyopherin subunit alpha 6 [Source:HGNC Symbol;Acc:HGNC:6399]
chr1	32133412	32133667	peaks1131	57.62445	ENST00000373625.8	Intron	ENST00000373625.8	25484	ENSG00000025800.14	chr1:32108056:32176563:68508:+	KPNA6	karyopherin subunit alpha 6 [Source:HGNC Symbol;Acc:HGNC:6399]
chr1	32179780	32180028	peaks1132	5.03049	ENST00000373610.8,ENST00000373609.1	Promoter1k	ENST00000373609.1	-161	ENSG00000084652.16	chr1:32179675:32198285:18611:+	TXLNA	taxilin alpha [Source:HGNC Symbol;Acc:HGNC:30685]
chr1	32197216	32197409	peaks1133	12.14960	ENST00000373610.8,ENST00000373609.1	3'UTR	ENST00000373602.10	-3282	ENSG00000160050.16	chr1:32200595:32205453:4859:+	CCDC28B	coiled-coil domain containing 28B [Source:HGNC Symbol;Acc:HGNC:28163]
chr1	32205445	32205607	peaks1134	20.47356	ENST00000537469.2,ENST00000291358.11,ENST00000373604.4	Promoter1k	ENST00000537469.2,ENST00000291358.11	-145	ENSG00000160051.12	chr1:32205671:32208682:3012:+	IQCC	IQ motif containing C [Source:HGNC Symbol;Acc:HGNC:25545]
chr1	32209035	32209172	peaks1135	8.16695	ENST00000409358.2	Promoter1k	ENST00000409358.2	15	ENSG00000222046.3	chr1:32209089:32216192:7104:+	DCDC2B	doublecortin domain containing 2B [Source:HGNC Symbol;Acc:HGNC:32576]
chr1	32236250	32236370	peaks1136	5.26329	ENST00000426597.2,ENST00000441044.5,ENST00000677198.1	Intron	ENST00000702633.1	-4216	ENSG00000290045.1	chr1:32240526:32241904:1379:+		novel transcript, sense intronic to EIF3I
chr1	32291852	32292041	peaks1137	13.84390	ENST00000373548.8	Promoter1k	ENST00000373548.8	-136	ENSG00000116478.12	chr1:32292083:32333635:41553:+	HDAC1	histone deacetylase 1 [Source:HGNC Symbol;Acc:HGNC:4852]
chr1	32351403	32351848	peaks1138	7.43528	ENST00000448134.1	Promoter1k	ENST00000448134.1	-963	ENSG00000233775.1	chr1:32349194:32350663:1470:-		novel transcript
chr1	32366614	32366718	peaks1139	1.36998	ENST00000455895.7,ENST00000341071.11,ENST00000526031.5,ENST00000419121.6,ENST00000446293.6	3'UTR	ENST00000373534.4	4127	ENSG00000162526.7	chr1:32351521:32364312:12792:+	TSSK3	testis specific serine kinase 3 [Source:HGNC Symbol;Acc:HGNC:15473]
chr1	32372251	32372369	peaks1140	5.60517	ENST00000419121.6,ENST00000455895.7,ENST00000341071.11,ENST00000526031.5,ENST00000446293.6	Intron	ENST00000373534.4	9771	ENSG00000162526.7	chr1:32351521:32364312:12792:+	TSSK3	testis specific serine kinase 3 [Source:HGNC Symbol;Acc:HGNC:15473]
chr1	32394459	32394817	peaks1141	55.62908	ENST00000341071.11,ENST00000446293.6,ENST00000455895.7,ENST00000526031.5,ENST00000419121.6	Promoter1k	ENST00000455895.7,ENST00000526031.5,ENST00000419121.6	-197	ENSG00000160058.19	chr1:32364633:32394731:30099:-	BSDC1	BSD domain containing 1 [Source:HGNC Symbol;Acc:HGNC:25501]
chr1	32427163	32427290	peaks1142	3.32673	ENST00000454917.1	Promoter1k	ENST00000454917.1	-438	ENSG00000229259.1	chr1:32423214:32426789:3576:-	LRRC37A12P	leucine rich repeat containing 37 member A12, pseudogene [Source:HGNC Symbol;Acc:HGNC:43816]
chr1	32448006	32448241	peaks1143	25.65344	NA	Intergenic	ENST00000579362.2	-9711	ENSG00000263529.2	chr1:32457835:32458135:301:+	RN7SL122P	RNA, 7SL, cytoplasmic 122, pseudogene [Source:HGNC Symbol;Acc:HGNC:46138]
chr1	32448412	32448627	peaks1144	29.42645	NA	Intergenic	ENST00000579362.2	-9315	ENSG00000263529.2	chr1:32457835:32458135:301:+	RN7SL122P	RNA, 7SL, cytoplasmic 122, pseudogene [Source:HGNC Symbol;Acc:HGNC:46138]
chr1	32449533	32449768	peaks1145	9.21451	NA	Intergenic	ENST00000579362.2	-8184	ENSG00000263529.2	chr1:32457835:32458135:301:+	RN7SL122P	RNA, 7SL, cytoplasmic 122, pseudogene [Source:HGNC Symbol;Acc:HGNC:46138]
chr1	32492516	32492672	peaks1146	5.99107	ENST00000609129.2	3'UTR	ENST00000609129.2	27522	ENSG00000273274.2	chr1:32465072:32496686:31615:+	ZBTB8B	zinc finger and BTB domain containing 8B [Source:HGNC Symbol;Acc:HGNC:37057]
chr1	32500519	32500724	peaks1147	5.88974	ENST00000480336.1	Intron	ENST00000609129.2	35550	ENSG00000273274.2	chr1:32465072:32496686:31615:+	ZBTB8B	zinc finger and BTB domain containing 8B [Source:HGNC Symbol;Acc:HGNC:37057]
chr1	32525133	32525359	peaks1148	39.96685	ENST00000480336.1	Intron	ENST00000373510.9	-14181	ENSG00000160062.15	chr1:32539427:32605941:66515:+	ZBTB8A	zinc finger and BTB domain containing 8A [Source:HGNC Symbol;Acc:HGNC:24172]
chr1	32539570	32539686	peaks1149	6.09942	ENST00000373510.9,ENST00000316459.4	Promoter1k	ENST00000316459.4	199	ENSG00000160062.15	chr1:32539427:32605941:66515:+	ZBTB8A	zinc finger and BTB domain containing 8A [Source:HGNC Symbol;Acc:HGNC:24172]
chr1	32551310	32551415	peaks1150	8.64411	ENST00000316459.4,ENST00000373510.9,ENST00000480336.1	Intron	ENST00000316459.4	11934	ENSG00000160062.15	chr1:32539427:32605941:66515:+	ZBTB8A	zinc finger and BTB domain containing 8A [Source:HGNC Symbol;Acc:HGNC:24172]
chr1	32612183	32612422	peaks1151	12.05699	ENST00000341885.6	Intron	ENST00000363721.1	-27648	ENSG00000200591.1	chr1:32639951:32640052:102:+	Y_RNA	Y RNA [Source:RFAM;Acc:RF00019]
chr1	32627949	32628185	peaks1152	6.09553	ENST00000373501.6,ENST00000468695.6,ENST00000436661.6,ENST00000492007.6,ENST00000465588.2,ENST00000373506.8,ENST00000341885.6	Intron	ENST00000363721.1	-11884	ENSG00000200591.1	chr1:32639951:32640052:102:+	Y_RNA	Y RNA [Source:RFAM;Acc:RF00019]
chr1	32650906	32651176	peaks1153	14.07329	ENST00000373501.6,ENST00000465588.2,ENST00000492007.6,ENST00000468695.6,ENST00000373506.8,ENST00000436661.6,ENST00000341885.6,ENST00000414241.7,ENST00000373493.10,ENST00000373485.5,ENST00000458695.6	Promoter1k	ENST00000414241.7	-101	ENSG00000162521.19	chr1:32651142:32686211:35070:+	RBBP4	RB binding protein 4, chromatin remodeling factor [Source:HGNC Symbol;Acc:HGNC:9887]
chr1	32694232	32694336	peaks1154	2.55384	ENST00000373484.4,ENST00000409190.8	Intron	ENST00000373484.4	8472	ENSG00000162520.15	chr1:32679906:32703596:23691:-	SYNC	syncoilin, intermediate filament protein [Source:HGNC Symbol;Acc:HGNC:28897]
chr1	32703596	32703896	peaks1155	11.55797	ENST00000373484.4,ENST00000409190.8	Promoter1k	ENST00000409190.8	-976	ENSG00000162520.15	chr1:32679906:32703596:23691:-	SYNC	syncoilin, intermediate filament protein [Source:HGNC Symbol;Acc:HGNC:28897]
chr1	32712330	32712558	peaks1156	8.62116	NA	Intergenic	ENST00000409190.8	-9674	ENSG00000162520.15	chr1:32679906:32703596:23691:-	SYNC	syncoilin, intermediate filament protein [Source:HGNC Symbol;Acc:HGNC:28897]
chr1	32715909	32716080	peaks1157	13.08031	NA	Intergenic	ENST00000421619.1	9242	ENSG00000224409.1	chr1:32717734:32725237:7504:-		novel transcript
chr1	32716712	32716900	peaks1158	5.12110	NA	Intergenic	ENST00000421619.1	8431	ENSG00000224409.1	chr1:32717734:32725237:7504:-		novel transcript
chr1	32725140	32725497	peaks1159	5.56058	ENST00000421619.1	Promoter1k	ENST00000421619.1	-82	ENSG00000224409.1	chr1:32717734:32725237:7504:-		novel transcript
chr1	32741584	32741752	peaks1160	2.63366	ENST00000401073.7	Promoter1k	ENST00000401073.7	-162	ENSG00000162522.11	chr1:32741830:32774970:33141:+	KIAA1522	KIAA1522 [Source:HGNC Symbol;Acc:HGNC:29301]
chr1	32760163	32760571	peaks1161	101.69118	ENST00000373481.7,ENST00000401073.7	Intron	ENST00000294521.7	-5267	ENSG00000162522.11	chr1:32741830:32774970:33141:+	KIAA1522	KIAA1522 [Source:HGNC Symbol;Acc:HGNC:29301]
chr1	32760851	32761321	peaks1162	10.41957	ENST00000373481.7,ENST00000401073.7	Intron	ENST00000294521.7	-4548	ENSG00000162522.11	chr1:32741830:32774970:33141:+	KIAA1522	KIAA1522 [Source:HGNC Symbol;Acc:HGNC:29301]
chr1	32769739	32769914	peaks1163	9.90159	ENST00000401073.7,ENST00000373481.7,ENST00000373480.1,ENST00000373480.1,ENST00000373481.7,ENST00000401073.7	Exon	ENST00000373480.1	4160	ENSG00000162522.11	chr1:32741830:32774970:33141:+	KIAA1522	KIAA1522 [Source:HGNC Symbol;Acc:HGNC:29301]
chr1	32801249	32801347	peaks1164	10.06637	ENST00000675785.2,ENST00000373477.9	Intron	ENST00000373477.9	16060	ENSG00000134684.13	chr1:32775237:32818031:42795:-	YARS1	tyrosyl-tRNA synthetase 1 [Source:HGNC Symbol;Acc:HGNC:12840]
chr1	32817380	32817812	peaks1165	65.02811	ENST00000373477.9,ENST00000373476.5,ENST00000373475.10,ENST00000675785.2	Promoter1k	ENST00000373475.10	-57	ENSG00000116497.18	chr1:32816767:32858875:42109:+	S100PBP	S100P binding protein [Source:HGNC Symbol;Acc:HGNC:25768]
chr1	32876679	32876798	peaks1166	4.78506	NA	Intergenic	ENST00000496770.1	-4259	ENSG00000160097.20	chr1:32862268:32872482:10215:-	FNDC5	fibronectin type III domain containing 5 [Source:HGNC Symbol;Acc:HGNC:20240]
chr1	32886654	32886795	peaks1167	4.31408	ENST00000373467.4	Promoter1k	ENST00000373467.4	234	ENSG00000121905.10	chr1:32885994:32898441:12448:+	HPCA	hippocalcin [Source:HGNC Symbol;Acc:HGNC:5144]
chr1	32898107	32898260	peaks1168	3.75679	ENST00000373463.8,ENST00000329151.5	Exon	ENST00000373463.8,ENST00000329151.5	3205	ENSG00000121900.19	chr1:32894594:32901438:6845:-	TMEM54	transmembrane protein 54 [Source:HGNC Symbol;Acc:HGNC:24143]
chr1	32963822	32964211	peaks1169	18.25623	ENST00000373456.11,ENST00000356990.9,ENST00000235150.5	Promoter1k	ENST00000373456.11,ENST00000356990.9	668	ENSG00000116514.17	chr1:32936445:32964809:28365:-	RNF19B	ring finger protein 19B [Source:HGNC Symbol;Acc:HGNC:26886]
chr1	32964704	32965048	peaks1170	66.25647	ENST00000373456.11,ENST00000356990.9,ENST00000235150.5	Promoter1k	ENST00000235150.5	-67	ENSG00000116514.17	chr1:32936445:32964809:28365:-	RNF19B	ring finger protein 19B [Source:HGNC Symbol;Acc:HGNC:26886]
chr1	32989338	32989521	peaks1171	13.80878	ENST00000447420.1,ENST00000427524.1	Promoter2-3k	ENST00000427524.1	2355	ENSG00000236065.2	chr1:32987075:33032469:45395:+		novel transcript
chr1	32992494	32992987	peaks1172	57.02923	ENST00000427524.1	Intron	ENST00000427524.1	5666	ENSG00000236065.2	chr1:32987075:33032469:45395:+		novel transcript
chr1	33002549	33002675	peaks1173	1.77931	ENST00000427524.1	Intron	ENST00000427524.1	15537	ENSG00000236065.2	chr1:32987075:33032469:45395:+		novel transcript
chr1	33036863	33037146	peaks1174	35.01265	ENST00000548033.5,ENST00000487289.1,ENST00000673291.1,ENST00000480134.5,ENST00000373449.7,ENST00000672715.1,ENST00000467905.5,ENST00000354858.11	Promoter1k	ENST00000354858.11	-1	ENSG00000004455.18	chr1:33007986:33080996:73011:-	AK2	adenylate kinase 2 [Source:HGNC Symbol;Acc:HGNC:362]
chr1	33049456	33049598	peaks1175	4.97410	NA	Intergenic	ENST00000354858.11	-12523	ENSG00000004455.18	chr1:33007986:33080996:73011:-	AK2	adenylate kinase 2 [Source:HGNC Symbol;Acc:HGNC:362]
chr1	33055253	33055422	peaks1176	3.87007	NA	Intergenic	ENST00000354858.11	-18334	ENSG00000004455.18	chr1:33007986:33080996:73011:-	AK2	adenylate kinase 2 [Source:HGNC Symbol;Acc:HGNC:362]
chr1	33060943	33061103	peaks1177	4.33898	NA	Intergenic	ENST00000294517.11	-20130	ENSG00000142920.17	chr1:33081104:33123492:42389:+	AZIN2	antizyme inhibitor 2 [Source:HGNC Symbol;Acc:HGNC:29957]
chr1	33080995	33081208	peaks1178	16.48929	ENST00000294517.11,ENST00000373443.7	Promoter1k	ENST00000294517.11	-51	ENSG00000142920.17	chr1:33081104:33123492:42389:+	AZIN2	antizyme inhibitor 2 [Source:HGNC Symbol;Acc:HGNC:29957]
chr1	33092179	33092379	peaks1179	8.23018	ENST00000373443.7,ENST00000373441.1,ENST00000294517.11	Exon	ENST00000373441.1	10029	ENSG00000142920.17	chr1:33081104:33123492:42389:+	AZIN2	antizyme inhibitor 2 [Source:HGNC Symbol;Acc:HGNC:29957]
chr1	33099278	33099839	peaks1180	485.24234	ENST00000373441.1,ENST00000294517.11,ENST00000373443.7	Intron	ENST00000373441.1	17309	ENSG00000142920.17	chr1:33081104:33123492:42389:+	AZIN2	antizyme inhibitor 2 [Source:HGNC Symbol;Acc:HGNC:29957]
chr1	33127233	33127595	peaks1181	39.43121	NA	Intergenic	ENST00000622988.1	15816	ENSG00000278997.1	chr1:33141871:33143230:1360:-		TEC
chr1	33137715	33137821	peaks1182	1.70830	NA	Intergenic	ENST00000622988.1	5462	ENSG00000278997.1	chr1:33141871:33143230:1360:-		TEC
chr1	33180747	33181191	peaks1183	84.92436	ENST00000291416.10	Promoter1k	ENST00000291416.10	1074	ENSG00000116525.14	chr1:33145399:33182059:36661:-	TRIM62	tripartite motif containing 62 [Source:HGNC Symbol;Acc:HGNC:25574]
chr1	33220803	33221447	peaks1184	68.90574	NA	Intergenic	ENST00000641271.1	26337	ENSG00000284721.1	chr1:33194788:33200353:5566:+		novel transcript
chr1	33255399	33255734	peaks1185	9.56670	ENST00000539719.6	Promoter1k	ENST00000539719.6	-925	ENSG00000160094.15	chr1:33256492:33300719:44228:+	ZNF362	zinc finger protein 362 [Source:HGNC Symbol;Acc:HGNC:18079]
chr1	33280468	33280776	peaks1186	1.70830	ENST00000539719.6,ENST00000373428.5	Intron	ENST00000373428.5	10047	ENSG00000160094.15	chr1:33256492:33300719:44228:+	ZNF362	zinc finger protein 362 [Source:HGNC Symbol;Acc:HGNC:18079]
chr1	33307591	33307929	peaks1187	5.30465	ENST00000630229.1,ENST00000457957.2	Promoter1k	ENST00000457957.2	389	ENSG00000225313.5	chr1:33307348:33349245:41898:+		novel transcript
chr1	33327832	33328254	peaks1188	49.86184	ENST00000373418.7,ENST00000257118.5,ENST00000683057.1,ENST00000706360.1,ENST00000373422.8,ENST00000431992.6	Intron	ENST00000583214.3	4449	ENSG00000284154.1	chr1:33332393:33332492:100:-	MIR3605	microRNA 3605 [Source:HGNC Symbol;Acc:HGNC:38922]
chr1	33343748	33343847	peaks1189	2.44403	ENST00000373418.7,ENST00000683057.1,ENST00000257118.5,ENST00000706360.1,ENST00000431992.6,ENST00000373422.8	Intron	ENST00000373418.7	6087	ENSG00000134686.21	chr1:33323623:33431095:107473:-	PHC2	polyhomeotic homolog 2 [Source:HGNC Symbol;Acc:HGNC:3183]
chr1	33349415	33349638	peaks1190	7.71141	ENST00000373418.7,ENST00000432703.1	Promoter1k	ENST00000373418.7	358	ENSG00000134686.21	chr1:33323623:33431095:107473:-	PHC2	polyhomeotic homolog 2 [Source:HGNC Symbol;Acc:HGNC:3183]
chr1	33349754	33350439	peaks1191	72.22377	ENST00000373418.7,ENST00000432703.1	Promoter1k	ENST00000373418.7	-212	ENSG00000134686.21	chr1:33323623:33431095:107473:-	PHC2	polyhomeotic homolog 2 [Source:HGNC Symbol;Acc:HGNC:3183]
chr1	33377157	33377262	peaks1192	4.62071	ENST00000706360.1,ENST00000257118.5	Promoter1-2k	ENST00000257118.5	-1617	ENSG00000134686.21	chr1:33323623:33431095:107473:-	PHC2	polyhomeotic homolog 2 [Source:HGNC Symbol;Acc:HGNC:3183]
chr1	33380874	33381075	peaks1193	11.37432	ENST00000683057.1,ENST00000431992.6,ENST00000373422.8	Intron	ENST00000257118.5	-5382	ENSG00000134686.21	chr1:33323623:33431095:107473:-	PHC2	polyhomeotic homolog 2 [Source:HGNC Symbol;Acc:HGNC:3183]
chr1	33430524	33430624	peaks1194	1.97620	ENST00000373422.8,ENST00000431992.6,ENST00000683057.1	Promoter1k	ENST00000373422.8	72	ENSG00000134686.21	chr1:33323623:33431095:107473:-	PHC2	polyhomeotic homolog 2 [Source:HGNC Symbol;Acc:HGNC:3183]
chr1	33430851	33431305	peaks1195	96.73358	ENST00000373422.8,ENST00000431992.6,ENST00000683057.1	Promoter1k	ENST00000683057.1	17	ENSG00000134686.21	chr1:33323623:33431095:107473:-	PHC2	polyhomeotic homolog 2 [Source:HGNC Symbol;Acc:HGNC:3183]
chr1	33433887	33434005	peaks1196	8.60036	ENST00000431992.6,ENST00000683057.1	Promoter2-3k	ENST00000683057.1	-2851	ENSG00000134686.21	chr1:33323623:33431095:107473:-	PHC2	polyhomeotic homolog 2 [Source:HGNC Symbol;Acc:HGNC:3183]
chr1	33455005	33455166	peaks1197	5.47212	NA	Intergenic	ENST00000413515.1	-11163	ENSG00000234512.1	chr1:33466249:33468954:2706:+	TLR12P	toll like receptor 12, pseudogene [Source:HGNC Symbol;Acc:HGNC:31754]
chr1	33470662	33470905	peaks1198	3.56318	ENST00000684572.1,ENST00000361328.7,ENST00000373413.2	Promoter1-2k	ENST00000684572.1,ENST00000361328.7	-1861	ENSG00000121903.15	chr1:33472645:33501643:28999:+	ZSCAN20	zinc finger and SCAN domain containing 20 [Source:HGNC Symbol;Acc:HGNC:13093]
chr1	33472415	33472754	peaks1199	27.75904	ENST00000684572.1,ENST00000361328.7,ENST00000373413.2	Promoter1k	ENST00000684572.1,ENST00000361328.7	-60	ENSG00000121903.15	chr1:33472645:33501643:28999:+	ZSCAN20	zinc finger and SCAN domain containing 20 [Source:HGNC Symbol;Acc:HGNC:13093]
chr1	33517246	33517365	peaks1200	1.45366	ENST00000619121.4,ENST00000373381.9,ENST00000373388.7	Intron	ENST00000424879.2	-4563	ENSG00000235907.2	chr1:33512008:33512743:736:-		proteasome (prosome, macropain) subunit, alpha type, 3 (PSMA3) pseudogene
chr1	33551919	33552054	peaks1201	3.32673	ENST00000619121.4,ENST00000373388.7,ENST00000373381.9	Intron	ENST00000424879.2	-39244	ENSG00000235907.2	chr1:33512008:33512743:736:-		proteasome (prosome, macropain) subunit, alpha type, 3 (PSMA3) pseudogene
chr1	33624262	33624389	peaks1202	2.51617	ENST00000373381.9,ENST00000619121.4,ENST00000373388.7	Intron	ENST00000424879.2	-111583	ENSG00000235907.2	chr1:33512008:33512743:736:-		proteasome (prosome, macropain) subunit, alpha type, 3 (PSMA3) pseudogene
chr1	33624860	33624982	peaks1203	2.51617	ENST00000373381.9,ENST00000619121.4,ENST00000373388.7	Intron	ENST00000424879.2	-112178	ENSG00000235907.2	chr1:33512008:33512743:736:-		proteasome (prosome, macropain) subunit, alpha type, 3 (PSMA3) pseudogene
chr1	34043215	34043328	peaks1204	1.97620	ENST00000373388.7,ENST00000373381.9,ENST00000619121.4	Intron	ENST00000364278.1	-69677	ENSG00000201148.1	chr1:34112949:34113063:115:+	RNA5SP42	RNA, 5S ribosomal pseudogene 42 [Source:HGNC Symbol;Acc:HGNC:42818]
chr1	34763633	34763787	peaks1205	2.74415	ENST00000542839.1	Intron	ENST00000339480.3	3970	ENSG00000189433.7	chr1:34759740:34762327:2588:+	GJB4	gap junction protein beta 4 [Source:HGNC Symbol;Acc:HGNC:4286]
chr1	34844263	34844365	peaks1206	1.97620	NA	Intergenic	ENST00000429293.1	-6380	ENSG00000230163.1	chr1:34850694:34851555:862:+		novel transcript
chr1	34852786	34852911	peaks1207	15.57936	ENST00000429293.1	Promoter2-3k	ENST00000429293.1	2155	ENSG00000230163.1	chr1:34850694:34851555:862:+		novel transcript
chr1	34859619	34859892	peaks1208	26.97309	ENST00000417239.1,ENST00000446026.1,ENST00000423898.1,ENST00000521580.3,ENST00000456842.1	Promoter1k	ENST00000456842.1	-1	ENSG00000163866.9	chr1:34712737:34859755:147019:-	SMIM12	small integral membrane protein 12 [Source:HGNC Symbol;Acc:HGNC:25154]
chr1	34886034	34886320	peaks1209	3.11818	ENST00000373347.6,ENST00000235180.4	Exon	ENST00000235180.4	19206	ENSG00000116544.12	chr1:34865436:34929650:64215:-	DLGAP3	DLG associated protein 3 [Source:HGNC Symbol;Acc:HGNC:30368]
chr1	34928881	34929007	peaks1210	3.52182	ENST00000373347.6	Promoter1k	ENST00000373347.6	706	ENSG00000116544.12	chr1:34865436:34929650:64215:-	DLGAP3	DLG associated protein 3 [Source:HGNC Symbol;Acc:HGNC:30368]
chr1	35031641	35032049	peaks1211	35.03431	ENST00000373333.1,ENST00000487874.1,ENST00000317538.9,ENST00000357182.9,ENST00000650449.1	Promoter1k	ENST00000317538.9	60	ENSG00000163867.17	chr1:34986165:35031945:45781:-	ZMYM6	zinc finger MYM-type containing 6 [Source:HGNC Symbol;Acc:HGNC:13050]
chr1	35047397	35047693	peaks1212	15.00007	ENST00000650449.1	Intron	ENST00000428087.1	-5923	ENSG00000233940.1	chr1:35053468:35059271:5804:+	RPL12P45	ribosomal protein L12 pseudogene 45 [Source:HGNC Symbol;Acc:HGNC:51937]
chr1	35192434	35192674	peaks1213	3.76655	ENST00000357214.6,ENST00000696553.1	Promoter1k	ENST00000357214.6	591	ENSG00000116560.12	chr1:35176378:35193446:17069:-	SFPQ	splicing factor proline and glutamine rich [Source:HGNC Symbol;Acc:HGNC:10774]
chr1	35192845	35193239	peaks1214	14.14397	ENST00000357214.6,ENST00000696553.1	Promoter1k	ENST00000357214.6	103	ENSG00000116560.12	chr1:35176378:35193446:17069:-	SFPQ	splicing factor proline and glutamine rich [Source:HGNC Symbol;Acc:HGNC:10774]
chr1	35268534	35269151	peaks1215	61.41268	ENST00000314607.11	Promoter1k	ENST00000314607.11	134	ENSG00000146463.12	chr1:35268709:35422058:153350:+	ZMYM4	zinc finger MYM-type containing 4 [Source:HGNC Symbol;Acc:HGNC:13055]
chr1	35283024	35283156	peaks1216	3.32673	ENST00000314607.11	Intron	ENST00000475222.3	9408	ENSG00000240374.3	chr1:35292196:35292498:303:-	RN7SL503P	RNA, 7SL, cytoplasmic 503, pseudogene [Source:HGNC Symbol;Acc:HGNC:46519]
chr1	35506083	35506237	peaks1217	6.32515	ENST00000697009.1,ENST00000697002.1,ENST00000426982.7,ENST00000325722.8,ENST00000469892.6,ENST00000697001.1,ENST00000697011.1,ENST00000697010.1	Intron	ENST00000442276.1	-3582	ENSG00000236274.1	chr1:35509742:35511438:1697:+		zinc finger protein pseudogene
chr1	35557279	35557810	peaks1218	21.98484	ENST00000325722.8,ENST00000697002.1,ENST00000697010.1,ENST00000697009.1,ENST00000469892.6,ENST00000697011.1,ENST00000373253.7,ENST00000697001.1,ENST00000426982.7,ENST00000356090.8,ENST00000373243.7	Promoter1k	ENST00000697001.1	71	ENSG00000142687.19	chr1:35393883:35557950:164068:-	KIAA0319L	KIAA0319 like [Source:HGNC Symbol;Acc:HGNC:30071]
chr1	35573527	35573655	peaks1219	4.46403	ENST00000373235.4	Promoter1k	ENST00000373235.4	277	ENSG00000116819.9	chr1:35573314:35595328:22015:+	TFAP2E	transcription factor AP-2 epsilon [Source:HGNC Symbol;Acc:HGNC:30774]
chr1	35574121	35574596	peaks1220	6.43782	ENST00000373235.4	Promoter1k	ENST00000373235.4	1045	ENSG00000116819.9	chr1:35573314:35595328:22015:+	TFAP2E	transcription factor AP-2 epsilon [Source:HGNC Symbol;Acc:HGNC:30774]
chr1	35605923	35606201	peaks1221	12.60539	ENST00000373237.4,ENST00000621781.4	Intron	ENST00000621781.4	25475	ENSG00000126067.12	chr1:35599541:35641526:41986:-	PSMB2	proteasome 20S subunit beta 2 [Source:HGNC Symbol;Acc:HGNC:9539]
chr1	35633932	35634083	peaks1222	3.32673	ENST00000621781.4	Promoter2-3k	ENST00000621781.4	-2471	ENSG00000126067.12	chr1:35599541:35641526:41986:-	PSMB2	proteasome 20S subunit beta 2 [Source:HGNC Symbol;Acc:HGNC:9539]
chr1	35642031	35642183	peaks1223	4.17141	ENST00000373237.4	Promoter1k	ENST00000373237.4	-581	ENSG00000126067.12	chr1:35599541:35641526:41986:-	PSMB2	proteasome 20S subunit beta 2 [Source:HGNC Symbol;Acc:HGNC:9539]
chr1	35718707	35718862	peaks1224	2.45503	ENST00000270815.5	Promoter1k	ENST00000270815.5	99	ENSG00000142686.8	chr1:35713877:35718894:5018:-	C1orf216	chromosome 1 open reading frame 216 [Source:HGNC Symbol;Acc:HGNC:26800]
chr1	35769404	35769617	peaks1225	10.53717	ENST00000520551.1,ENST00000373220.7,ENST00000251195.9,ENST00000318121.8	Promoter1k	ENST00000520551.1,ENST00000373220.7	417	ENSG00000092853.14	chr1:35720218:35769978:49761:-	CLSPN	claspin [Source:HGNC Symbol;Acc:HGNC:19715]
chr1	35769741	35770154	peaks1226	9.02158	ENST00000520551.1,ENST00000373220.7,ENST00000251195.9,ENST00000318121.8	Promoter1k	ENST00000251195.9	19	ENSG00000092853.14	chr1:35720218:35769978:49761:-	CLSPN	claspin [Source:HGNC Symbol;Acc:HGNC:19715]
chr1	35882997	35883177	peaks1227	4.51952	ENST00000674426.1,ENST00000373204.6	Promoter1k	ENST00000674426.1,ENST00000373204.6	-122	ENSG00000092847.14	chr1:35869808:35930532:60725:+	AGO1	argonaute RISC component 1 [Source:HGNC Symbol;Acc:HGNC:3262]
chr1	35930627	35931462	peaks1228	28.00461	ENST00000246314.10,ENST00000606838.1,ENST00000324350.9,ENST00000397828.3,ENST00000373191.9	Promoter1k	ENST00000397828.3	-37	ENSG00000126070.20	chr1:35930718:36072500:141783:+	AGO3	argonaute RISC catalytic component 3 [Source:HGNC Symbol;Acc:HGNC:18421]
chr1	36088795	36089199	peaks1229	7.05655	ENST00000373178.5	Promoter1k	ENST00000373178.5	105	ENSG00000116863.11	chr1:36088892:36093932:5041:+	ADPRS	ADP-ribosylserine hydrolase [Source:HGNC Symbol;Acc:HGNC:21304]
chr1	36100040	36100188	peaks1230	5.65223	ENST00000303143.9,ENST00000481785.1	Promoter1k	ENST00000303143.9,ENST00000481785.1	135	ENSG00000171812.13	chr1:36095239:36125222:29984:-	COL8A2	collagen type VIII alpha 2 chain [Source:HGNC Symbol;Acc:HGNC:2216]
chr1	36109136	36109418	peaks1231	13.43565	ENST00000397799.2	Intron	ENST00000303143.9,ENST00000481785.1	-9028	ENSG00000171812.13	chr1:36095239:36125222:29984:-	COL8A2	collagen type VIII alpha 2 chain [Source:HGNC Symbol;Acc:HGNC:2216]
chr1	36126605	36126739	peaks1232	3.19799	ENST00000397799.2	Promoter1-2k	ENST00000397799.2	-1450	ENSG00000171812.13	chr1:36095239:36125222:29984:-	COL8A2	collagen type VIII alpha 2 chain [Source:HGNC Symbol;Acc:HGNC:2216]
chr1	36126838	36127179	peaks1233	5.25479	ENST00000397799.2	Promoter1-2k	ENST00000397799.2	-1787	ENSG00000171812.13	chr1:36095239:36125222:29984:-	COL8A2	collagen type VIII alpha 2 chain [Source:HGNC Symbol;Acc:HGNC:2216]
chr1	36149413	36149782	peaks1234	94.31103	ENST00000373163.5,ENST00000373166.8,ENST00000373159.1,ENST00000373162.5,ENST00000616074.4,ENST00000616395.4	Promoter1k	ENST00000616074.4,ENST00000616395.4	-84	ENSG00000054116.12	chr1:36136570:36156053:19484:-	TRAPPC3	trafficking protein particle complex subunit 3 [Source:HGNC Symbol;Acc:HGNC:19942]
chr1	36150824	36151082	peaks1235	58.57759	ENST00000373163.5,ENST00000373166.8,ENST00000373159.1,ENST00000373162.5,ENST00000616074.4,ENST00000616395.4	Promoter1-2k	ENST00000616074.4,ENST00000616395.4	-1439	ENSG00000054116.12	chr1:36136570:36156053:19484:-	TRAPPC3	trafficking protein particle complex subunit 3 [Source:HGNC Symbol;Acc:HGNC:19942]
chr1	36155922	36156250	peaks1236	9.60153	ENST00000316156.8,ENST00000617904.4,ENST00000474796.2,ENST00000373150.8,ENST00000373151.6	Promoter1k	ENST00000617904.4	-33	ENSG00000054116.12	chr1:36136570:36156053:19484:-	TRAPPC3	trafficking protein particle complex subunit 3 [Source:HGNC Symbol;Acc:HGNC:19942]
chr1	36160908	36161094	peaks1237	6.34475	ENST00000316156.8,ENST00000373151.6,ENST00000373150.8,ENST00000474796.2	Intron	ENST00000373151.6	4799	ENSG00000116871.16	chr1:36155579:36180849:25271:+	MAP7D1	MAP7 domain containing 1 [Source:HGNC Symbol;Acc:HGNC:25514]
chr1	36188070	36188507	peaks1238	11.37981	NA	Intergenic	ENST00000579043.2	-3626	ENSG00000264592.2	chr1:36191915:36192170:256:+	RN7SL131P	RNA, 7SL, cytoplasmic 131, pseudogene [Source:HGNC Symbol;Acc:HGNC:46147]
chr1	36224104	36224651	peaks1239	38.77854	ENST00000469141.6,ENST00000648638.1,ENST00000354618.10	Promoter1k	ENST00000469141.6	-54	ENSG00000054118.15	chr1:36224432:36305357:80926:+	THRAP3	thyroid hormone receptor associated protein 3 [Source:HGNC Symbol;Acc:HGNC:22964]
chr1	36300016	36300311	peaks1240	9.72527	ENST00000354618.10,ENST00000648638.1,ENST00000469141.6	Intron	ENST00000453908.8	-6204	ENSG00000214193.11	chr1:36306368:36329340:22973:+	SH3D21	SH3 domain containing 21 [Source:HGNC Symbol;Acc:HGNC:26236]
chr1	36306231	36306405	peaks1241	2.06024	ENST00000453908.8,ENST00000505871.7	Promoter1k	ENST00000453908.8	-50	ENSG00000214193.11	chr1:36306368:36329340:22973:+	SH3D21	SH3 domain containing 21 [Source:HGNC Symbol;Acc:HGNC:26236]
chr1	36306915	36307141	peaks1242	13.34371	ENST00000453908.8,ENST00000505871.7	Promoter1k	ENST00000505871.7	-82	ENSG00000214193.11	chr1:36306368:36329340:22973:+	SH3D21	SH3 domain containing 21 [Source:HGNC Symbol;Acc:HGNC:26236]
chr1	36321218	36321355	peaks1243	5.71663	ENST00000490466.2,ENST00000270824.1	Promoter2-3k	ENST00000490466.2	2358	ENSG00000142694.7	chr1:36322030:36324154:2125:-	EVA1B	eva-1 homolog B [Source:HGNC Symbol;Acc:HGNC:25558]
chr1	36321549	36321845	peaks1244	5.81398	ENST00000490466.2	Promoter1-2k	ENST00000490466.2	1948	ENSG00000142694.7	chr1:36322030:36324154:2125:-	EVA1B	eva-1 homolog B [Source:HGNC Symbol;Acc:HGNC:25558]
chr1	36326477	36326748	peaks1245	35.98837	ENST00000657488.1,ENST00000490466.2,ENST00000270824.1	Promoter2-3k	ENST00000270824.1	-2459	ENSG00000142694.7	chr1:36322030:36324154:2125:-	EVA1B	eva-1 homolog B [Source:HGNC Symbol;Acc:HGNC:25558]
chr1	36350811	36351076	peaks1246	6.93728	ENST00000359297.6,ENST00000373132.4,ENST00000373130.7,ENST00000373129.7	Intron	ENST00000359297.6	10396	ENSG00000196182.11	chr1:36339624:36385924:46301:-	STK40	serine/threonine kinase 40 [Source:HGNC Symbol;Acc:HGNC:21373]
chr1	36351456	36351628	peaks1247	20.62723	ENST00000359297.6,ENST00000373132.4,ENST00000373130.7,ENST00000373129.7	Intron	ENST00000359297.6	9798	ENSG00000196182.11	chr1:36339624:36385924:46301:-	STK40	serine/threonine kinase 40 [Source:HGNC Symbol;Acc:HGNC:21373]
chr1	36353051	36353252	peaks1248	27.47629	ENST00000359297.6,ENST00000373132.4,ENST00000373130.7,ENST00000373129.7	Intron	ENST00000359297.6	8188	ENSG00000196182.11	chr1:36339624:36385924:46301:-	STK40	serine/threonine kinase 40 [Source:HGNC Symbol;Acc:HGNC:21373]
chr1	36355014	36355207	peaks1249	2.50047	ENST00000359297.6,ENST00000373129.7,ENST00000373132.4,ENST00000373130.7	Exon	ENST00000359297.6	6229	ENSG00000196182.11	chr1:36339624:36385924:46301:-	STK40	serine/threonine kinase 40 [Source:HGNC Symbol;Acc:HGNC:21373]
chr1	36369011	36369140	peaks1250	12.45098	ENST00000373130.7,ENST00000373132.4,ENST00000373129.7	Intron	ENST00000359297.6	-7736	ENSG00000196182.11	chr1:36339624:36385924:46301:-	STK40	serine/threonine kinase 40 [Source:HGNC Symbol;Acc:HGNC:21373]
chr1	36373905	36374213	peaks1251	15.90259	ENST00000373130.7,ENST00000373132.4,ENST00000373129.7	Intron	ENST00000373129.7	11825	ENSG00000196182.11	chr1:36339624:36385924:46301:-	STK40	serine/threonine kinase 40 [Source:HGNC Symbol;Acc:HGNC:21373]
chr1	36374601	36374914	peaks1252	46.52090	ENST00000373130.7,ENST00000373132.4,ENST00000373129.7	Intron	ENST00000373129.7	11126	ENSG00000196182.11	chr1:36339624:36385924:46301:-	STK40	serine/threonine kinase 40 [Source:HGNC Symbol;Acc:HGNC:21373]
chr1	36385628	36386293	peaks1253	152.25066	ENST00000373129.7,ENST00000373130.7,ENST00000373132.4	Promoter1k	ENST00000373132.4	-37	ENSG00000196182.11	chr1:36339624:36385924:46301:-	STK40	serine/threonine kinase 40 [Source:HGNC Symbol;Acc:HGNC:21373]
chr1	36386594	36386763	peaks1254	4.44866	ENST00000373129.7,ENST00000373130.7,ENST00000373132.4	Promoter1k	ENST00000373132.4	-755	ENSG00000196182.11	chr1:36339624:36385924:46301:-	STK40	serine/threonine kinase 40 [Source:HGNC Symbol;Acc:HGNC:21373]
chr1	36400722	36401700	peaks1255	162.30386	ENST00000410889.1	Promoter1-2k	ENST00000410889.1	1648	ENSG00000222821.1	chr1:36402721:36402859:139:-	RNU4-27P	RNA, U4 small nuclear 27, pseudogene [Source:HGNC Symbol;Acc:HGNC:46963]
chr1	36412014	36412121	peaks1256	4.78425	NA	Intergenic	ENST00000364578.1	6510	ENSG00000201448.1	chr1:36418450:36418578:129:-	SNORA63C	small nucleolar RNA, H/ACA box 63C [Source:HGNC Symbol;Acc:HGNC:52210]
chr1	36420990	36421098	peaks1257	4.39719	ENST00000364578.1	Promoter2-3k	ENST00000364578.1	-2466	ENSG00000201448.1	chr1:36418450:36418578:129:-	SNORA63C	small nucleolar RNA, H/ACA box 63C [Source:HGNC Symbol;Acc:HGNC:52210]
chr1	36436823	36437143	peaks1258	49.92002	ENST00000235532.9,ENST00000354267.3,ENST00000433045.6,ENST00000356637.9	Intron	ENST00000433045.6	3992	ENSG00000116885.18	chr1:36415827:36450451:34625:-	OSCP1	organic solute carrier partner 1 [Source:HGNC Symbol;Acc:HGNC:29971]
chr1	36450389	36450668	peaks1259	24.86054	ENST00000356637.9,ENST00000354267.3,ENST00000235532.9	Promoter1k	ENST00000235532.9	-78	ENSG00000116885.18	chr1:36415827:36450451:34625:-	OSCP1	organic solute carrier partner 1 [Source:HGNC Symbol;Acc:HGNC:29971]
chr1	36464280	36464520	peaks1260	10.44135	ENST00000373116.6	Promoter1k	ENST00000373116.6	-16	ENSG00000116898.12	chr1:36455718:36464384:8667:-	MRPS15	mitochondrial ribosomal protein S15 [Source:HGNC Symbol;Acc:HGNC:14504]
chr1	36472739	36472845	peaks1261	1.70830	ENST00000373104.5,ENST00000373103.5,ENST00000331941.6,ENST00000699090.1,ENST00000373106.6,ENST00000361632.8	Intron	ENST00000331941.6,ENST00000361632.8	6727	ENSG00000119535.19	chr1:36466043:36483278:17236:-	CSF3R	colony stimulating factor 3 receptor [Source:HGNC Symbol;Acc:HGNC:2439]
chr1	36511997	36512197	peaks1262	20.73466	NA	Intergenic	ENST00000373104.5,ENST00000373103.5	-28819	ENSG00000119535.19	chr1:36466043:36483278:17236:-	CSF3R	colony stimulating factor 3 receptor [Source:HGNC Symbol;Acc:HGNC:2439]
chr1	36571093	36571373	peaks1263	4.81530	NA	Intergenic	ENST00000453860.1	-59102	ENSG00000230214.1	chr1:36630335:36630857:523:+	FTLP18	ferritin light chain pseudogene 18 [Source:HGNC Symbol;Acc:HGNC:37968]
chr1	37394776	37394876	peaks1264	1.81789	ENST00000691215.1	Intron	ENST00000438196.2	63974	ENSG00000230451.2	chr1:37330852:37330996:145:+	RPS29P6	ribosomal protein S29 pseudogene 6 [Source:HGNC Symbol;Acc:HGNC:35718]
chr1	37431358	37431485	peaks1265	2.40986	ENST00000691215.1	Intron	ENST00000691215.1	42982	ENSG00000233621.3	chr1:37350934:37474432:123499:-	ZC3H12A-DT	ZC3H12A divergent transcript [Source:HGNC Symbol;Acc:HGNC:49453]
chr1	37448460	37448601	peaks1266	2.79335	ENST00000691215.1	Intron	ENST00000691215.1	25873	ENSG00000233621.3	chr1:37350934:37474432:123499:-	ZC3H12A-DT	ZC3H12A divergent transcript [Source:HGNC Symbol;Acc:HGNC:49453]
chr1	37474111	37474657	peaks1267	27.32777	ENST00000691215.1,ENST00000424989.3,ENST00000373087.7	Promoter1k	ENST00000691215.1	20	ENSG00000233621.3	chr1:37350934:37474432:123499:-	ZC3H12A-DT	ZC3H12A divergent transcript [Source:HGNC Symbol;Acc:HGNC:49453]
chr1	37514588	37514886	peaks1268	19.57388	ENST00000373074.5,ENST00000448519.2,ENST00000373073.8,ENST00000373075.6,ENST00000296214.10	Promoter1k	ENST00000448519.2	9	ENSG00000163875.16	chr1:37489993:37514766:24774:-	MEAF6	MYST/Esa1 associated factor 6 [Source:HGNC Symbol;Acc:HGNC:25674]
chr1	37554165	37554324	peaks1269	5.69699	ENST00000296215.8	Promoter1k	ENST00000296215.8	48	ENSG00000163877.11	chr1:37534449:37554293:19845:-	SNIP1	Smad nuclear interacting protein 1 [Source:HGNC Symbol;Acc:HGNC:30587]
chr1	37574987	37575137	peaks1270	5.86406	ENST00000373062.8	Intron	ENST00000652629.1	18122	ENSG00000163879.11	chr1:37556919:37566857:9939:+	DNALI1	dynein axonemal light intermediate chain 1 [Source:HGNC Symbol;Acc:HGNC:14353]
chr1	37595782	37596129	peaks1271	10.35184	ENST00000373062.8,ENST00000641190.1	Promoter1k	ENST00000373062.8	-19	ENSG00000134697.13	chr1:37566816:37595937:29122:-	GNL2	G protein nucleolar 2 [Source:HGNC Symbol;Acc:HGNC:29925]
chr1	37605162	37605348	peaks1272	4.39719	ENST00000641190.1	Intron	ENST00000641190.1	9129	ENSG00000284748.1	chr1:37596126:37607336:11211:+		novel transcript
chr1	37673856	37674354	peaks1273	254.39711	NA	Intergenic	ENST00000464085.5	16399	ENSG00000116922.15	chr1:37681570:37692249:10680:-	C1orf109	chromosome 1 open reading frame 109 [Source:HGNC Symbol;Acc:HGNC:26039]
chr1	37690488	37690687	peaks1274	36.69292	ENST00000464085.5,ENST00000358011.8,ENST00000486637.2	Promoter1k	ENST00000486637.2	-59	ENSG00000116922.15	chr1:37681570:37692249:10680:-	C1orf109	chromosome 1 open reading frame 109 [Source:HGNC Symbol;Acc:HGNC:26039]
chr1	37692185	37692566	peaks1275	84.69031	ENST00000327331.2,ENST00000373055.6	Promoter1k	ENST00000327331.2	-105	ENSG00000134690.11	chr1:37692481:37709719:17239:+	CDCA8	cell division cycle associated 8 [Source:HGNC Symbol;Acc:HGNC:14629]
chr1	37752990	37753279	peaks1276	9.10575	ENST00000540011.2	Promoter1k	ENST00000540011.2	-166	ENSG00000183317.17	chr1:37713880:37765133:51254:-	EPHA10	EPH receptor A10 [Source:HGNC Symbol;Acc:HGNC:19987]
chr1	37807684	37808002	peaks1277	8.09681	ENST00000373043.1,ENST00000468084.1,ENST00000373042.5,ENST00000373044.3	Promoter1k	ENST00000373042.5	53	ENSG00000197982.14	chr1:37806979:37809454:2476:+	C1orf122	chromosome 1 open reading frame 122 [Source:HGNC Symbol;Acc:HGNC:24789]
chr1	37808154	37808273	peaks1278	5.64888	ENST00000468084.1,ENST00000373042.5,ENST00000373044.3	Promoter1k	ENST00000373044.3	-6	ENSG00000196449.4	chr1:37802945:37808208:5264:-	YRDC	yrdC N6-threonylcarbamoyltransferase domain containing [Source:HGNC Symbol;Acc:HGNC:28905]
chr1	37859598	37859962	peaks1279	11.04691	ENST00000373036.5,ENST00000419993.1	Promoter1k	ENST00000373036.5	-188	ENSG00000188786.10	chr1:37809574:37859592:50019:-	MTF1	metal regulatory transcription factor 1 [Source:HGNC Symbol;Acc:HGNC:7428]
chr1	37931687	37932075	peaks1280	31.17333	ENST00000373027.5	Promoter1k	ENST00000373027.5	-132	ENSG00000204084.13	chr1:37860697:37947057:86361:-	INPP5B	inositol polyphosphate-5-phosphatase B [Source:HGNC Symbol;Acc:HGNC:6077]
chr1	37946954	37947155	peaks1281	11.27137	ENST00000458109.6,ENST00000373024.8,ENST00000373023.6,ENST00000373026.5,ENST00000373021.1	Promoter1k	ENST00000373024.8,ENST00000373023.6	-2	ENSG00000204084.13	chr1:37860697:37947057:86361:-	INPP5B	inositol polyphosphate-5-phosphatase B [Source:HGNC Symbol;Acc:HGNC:6077]
chr1	37951541	37951765	peaks1282	7.73529	ENST00000616313.1	Promoter1-2k	ENST00000616313.1	-1855	ENSG00000277168.1	chr1:37953508:37953780:273:+	Metazoa_SRP	Metazoan signal recognition particle RNA [Source:RFAM;Acc:RF00017]
chr1	37990035	37990333	peaks1283	42.95109	ENST00000373019.5	Promoter1k	ENST00000373019.5	-162	ENSG00000183431.12	chr1:37956975:37990075:33101:-	SF3A3	splicing factor 3a subunit 3 [Source:HGNC Symbol;Acc:HGNC:10767]
chr1	38005523	38005752	peaks1284	4.34264	ENST00000373016.4	Promoter1k	ENST00000373016.4	-124	ENSG00000183386.10	chr1:37996770:38005606:8837:-	FHL3	four and a half LIM domains 3 [Source:HGNC Symbol;Acc:HGNC:3704]
chr1	38012402	38012754	peaks1285	38.62014	ENST00000373014.5	Promoter1k	ENST00000373014.5	-156	ENSG00000183520.12	chr1:38009258:38024820:15563:+	UTP11	UTP11 small subunit processome component [Source:HGNC Symbol;Acc:HGNC:24329]
chr1	38030985	38031112	peaks1286	3.03490	NA	Intergenic	ENST00000373012.5	15744	ENSG00000185668.8	chr1:38043829:38046793:2965:-	POU3F1	POU class 3 homeobox 1 [Source:HGNC Symbol;Acc:HGNC:9214]
chr1	38040329	38040432	peaks1287	3.40473	NA	Intergenic	ENST00000373012.5	6412	ENSG00000185668.8	chr1:38043829:38046793:2965:-	POU3F1	POU class 3 homeobox 1 [Source:HGNC Symbol;Acc:HGNC:9214]
chr1	38046824	38047111	peaks1288	8.81338	ENST00000373012.5,ENST00000428151.1	Promoter1k	ENST00000373012.5	-175	ENSG00000185668.8	chr1:38043829:38046793:2965:-	POU3F1	POU class 3 homeobox 1 [Source:HGNC Symbol;Acc:HGNC:9214]
chr1	38064302	38064490	peaks1289	5.72288	ENST00000428151.1	Intron	ENST00000424719.2	16515	ENSG00000223589.2	chr1:38080572:38080911:340:-		FK506 binding protein 3, 25kDa (FKBP3) pseudogene
chr1	38086821	38086948	peaks1290	4.33898	ENST00000582606.1	Promoter2-3k	ENST00000582606.1	-2346	ENSG00000265596.1	chr1:38089231:38089329:99:+	MIR3659	microRNA 3659 [Source:HGNC Symbol;Acc:HGNC:38882]
chr1	38123487	38123622	peaks1291	6.74326	NA	Intergenic	ENST00000641212.1	17038	ENSG00000284623.1	chr1:38129464:38140593:11130:-	LINC02786	long intergenic non-protein coding RNA 2786 [Source:HGNC Symbol;Acc:HGNC:54307]
chr1	38138678	38138944	peaks1292	8.89465	ENST00000641212.1	Promoter1-2k	ENST00000641212.1	1782	ENSG00000284623.1	chr1:38129464:38140593:11130:-	LINC02786	long intergenic non-protein coding RNA 2786 [Source:HGNC Symbol;Acc:HGNC:54307]
chr1	38530029	38530359	peaks1293	5.60517	NA	Intergenic	ENST00000671197.1	55302	ENSG00000238063.3	chr1:38474825:38516520:41696:+	LINC01685	long intergenic non-protein coding RNA 1685 [Source:HGNC Symbol;Acc:HGNC:52473]
chr1	38569231	38569347	peaks1294	5.02491	NA	Intergenic	ENST00000671197.1	94397	ENSG00000238063.3	chr1:38474825:38516520:41696:+	LINC01685	long intergenic non-protein coding RNA 1685 [Source:HGNC Symbol;Acc:HGNC:52473]
chr1	38604458	38604604	peaks1295	6.00819	NA	Intergenic	ENST00000442006.2	-104400	ENSG00000215895.4	chr1:38708931:38710890:1960:+	HSPA5P1	HSPA5 pseudogene 1 [Source:HGNC Symbol;Acc:HGNC:54532]
chr1	38712198	38712352	peaks1296	4.78520	NA	Intergenic	ENST00000442006.2	3344	ENSG00000215895.4	chr1:38708931:38710890:1960:+	HSPA5P1	HSPA5 pseudogene 1 [Source:HGNC Symbol;Acc:HGNC:54532]
chr1	38859476	38859966	peaks1297	63.27811	ENST00000373001.4,ENST00000667635.1,ENST00000433671.2	Promoter1k	ENST00000373001.4	51	ENSG00000116954.8	chr1:38838198:38859772:21575:-	RRAGC	Ras related GTP binding C [Source:HGNC Symbol;Acc:HGNC:19902]
chr1	38873196	38873533	peaks1298	19.53271	ENST00000397572.5,ENST00000494695.4,ENST00000622355.1	Promoter1k	ENST00000494695.4	3	ENSG00000214114.9	chr1:38862493:38873368:10876:-	MYCBP	MYC binding protein [Source:HGNC Symbol;Acc:HGNC:7554]
chr1	38962204	38962411	peaks1299	12.29657	ENST00000667635.1	Intron	ENST00000428233.1	-3383	ENSG00000235549.1	chr1:38958275:38958925:651:-	EIF1P2	eukaryotic translation initiation factor 1 pseudogene 2 [Source:HGNC Symbol;Acc:HGNC:49615]
chr1	38973223	38973442	peaks1300	8.59752	NA	Intergenic	ENST00000428233.1	-14408	ENSG00000235549.1	chr1:38958275:38958925:651:-	EIF1P2	eukaryotic translation initiation factor 1 pseudogene 2 [Source:HGNC Symbol;Acc:HGNC:49615]
chr1	38991094	38991227	peaks1301	12.70252	ENST00000432648.8,ENST00000446189.6,ENST00000372984.8	Promoter1k	ENST00000432648.8	-115	ENSG00000174574.16	chr1:38991276:39006059:14784:+	AKIRIN1	akirin 1 [Source:HGNC Symbol;Acc:HGNC:25744]
chr1	39025939	39026059	peaks1302	8.14273	ENST00000372967.3,ENST00000372969.8	Promoter1k	ENST00000372967.3	-319	ENSG00000168653.11	chr1:39026318:39034636:8319:+	NDUFS5	NADH:ubiquinone oxidoreductase subunit S5 [Source:HGNC Symbol;Acc:HGNC:7712]
chr1	39026158	39026406	peaks1303	6.89586	ENST00000372967.3,ENST00000372969.8	Promoter1k	ENST00000372967.3	-36	ENSG00000168653.11	chr1:39026318:39034636:8319:+	NDUFS5	NADH:ubiquinone oxidoreductase subunit S5 [Source:HGNC Symbol;Acc:HGNC:7712]
chr1	39079021	39079209	peaks1304	23.24050	ENST00000484793.5,ENST00000361689.7,ENST00000602421.5	Promoter2-3k	ENST00000484793.5	-2201	ENSG00000127603.32	chr1:39081316:39487177:405862:+	MACF1	microtubule actin crosslinking factor 1 [Source:HGNC Symbol;Acc:HGNC:13664]
chr1	39098645	39098817	peaks1305	6.67779	ENST00000602421.5,ENST00000484793.5,ENST00000372915.8,ENST00000567887.5,ENST00000361689.7	Intron	ENST00000372915.8	14599	ENSG00000127603.32	chr1:39081316:39487177:405862:+	MACF1	microtubule actin crosslinking factor 1 [Source:HGNC Symbol;Acc:HGNC:13664]
chr1	39105009	39105114	peaks1306	3.06743	ENST00000372915.8,ENST00000567887.5,ENST00000361689.7	Intron	ENST00000383927.1	15981	ENSG00000206654.1	chr1:39120940:39121043:104:-	RNU6-608P	RNA, U6 small nuclear 608, pseudogene [Source:HGNC Symbol;Acc:HGNC:47571]
chr1	39105271	39105444	peaks1307	3.10018	ENST00000372915.8,ENST00000567887.5,ENST00000361689.7	Intron	ENST00000383927.1	15685	ENSG00000206654.1	chr1:39120940:39121043:104:-	RNU6-608P	RNA, U6 small nuclear 608, pseudogene [Source:HGNC Symbol;Acc:HGNC:47571]
chr1	39117287	39117581	peaks1308	5.26329	ENST00000372915.8,ENST00000567887.5,ENST00000361689.7	Intron	ENST00000383927.1	3609	ENSG00000206654.1	chr1:39120940:39121043:104:-	RNU6-608P	RNA, U6 small nuclear 608, pseudogene [Source:HGNC Symbol;Acc:HGNC:47571]
chr1	39142826	39142946	peaks1309	1.97620	ENST00000372915.8,ENST00000567887.5,ENST00000361689.7	Intron	ENST00000410446.1	11410	ENSG00000222378.1	chr1:39154164:39154296:133:-	RNA5SP44	RNA, 5S ribosomal pseudogene 44 [Source:HGNC Symbol;Acc:HGNC:42820]
chr1	39178600	39178769	peaks1310	8.03215	ENST00000372915.8,ENST00000567887.5,ENST00000361689.7	Intron	ENST00000410446.1	-24389	ENSG00000222378.1	chr1:39154164:39154296:133:-	RNA5SP44	RNA, 5S ribosomal pseudogene 44 [Source:HGNC Symbol;Acc:HGNC:42820]
chr1	39183794	39183919	peaks1311	6.55179	ENST00000372915.8,ENST00000567887.5,ENST00000361689.7	Intron	ENST00000564288.6	-20838	ENSG00000127603.32	chr1:39081316:39487177:405862:+	MACF1	microtubule actin crosslinking factor 1 [Source:HGNC Symbol;Acc:HGNC:13664]
chr1	39192223	39192354	peaks1312	5.86406	ENST00000372915.8,ENST00000567887.5,ENST00000361689.7	Intron	ENST00000564288.6	-12406	ENSG00000127603.32	chr1:39081316:39487177:405862:+	MACF1	microtubule actin crosslinking factor 1 [Source:HGNC Symbol;Acc:HGNC:13664]
chr1	39395518	39395700	peaks1313	6.34475	ENST00000567887.5,ENST00000671089.2,ENST00000361689.7,ENST00000564288.6,ENST00000372915.8	Intron	ENST00000406997.2	-90711	ENSG00000217897.2	chr1:39304294:39304898:605:-	HSPE1P8	heat shock protein family E (Hsp10) member 1 pseudogene 8 [Source:HGNC Symbol;Acc:HGNC:49326]
chr1	39398650	39398907	peaks1314	34.45791	ENST00000567887.5,ENST00000671089.2,ENST00000361689.7,ENST00000564288.6,ENST00000372915.8	Intron	ENST00000331593.6	-92857	ENSG00000183682.8	chr1:39491636:39529869:38234:+	BMP8A	bone morphogenetic protein 8a [Source:HGNC Symbol;Acc:HGNC:21650]
chr1	39408609	39409033	peaks1315	69.00156	ENST00000567887.5,ENST00000671089.2,ENST00000361689.7,ENST00000564288.6,ENST00000372915.8	Intron	ENST00000331593.6	-82815	ENSG00000183682.8	chr1:39491636:39529869:38234:+	BMP8A	bone morphogenetic protein 8a [Source:HGNC Symbol;Acc:HGNC:21650]
chr1	39491236	39491806	peaks1316	19.27584	ENST00000331593.6	Promoter1k	ENST00000331593.6	-115	ENSG00000183682.8	chr1:39491636:39529869:38234:+	BMP8A	bone morphogenetic protein 8a [Source:HGNC Symbol;Acc:HGNC:21650]
chr1	39508916	39509261	peaks1317	109.99541	ENST00000331593.6	Intron	ENST00000447263.1	-5867	ENSG00000237624.1	chr1:39514956:39516490:1535:+	OXCT2P1	3-oxoacid CoA-transferase 2 pseudogene 1 [Source:HGNC Symbol;Acc:HGNC:21627]
chr1	39539198	39539461	peaks1318	3.11818	ENST00000688592.1,ENST00000644305.1,ENST00000645296.1,ENST00000450157.6,ENST00000642822.1,ENST00000643783.1,ENST00000690758.1,ENST00000331856.7,ENST00000644158.1,ENST00000702110.1,ENST00000427240.2	Intron	ENST00000450157.6	17330	ENSG00000291129.1	chr1:39522280:39559698:37419:-	PPIEL	peptidylprolyl isomerase E like pseudogene [Source:NCBI gene (formerly Entrezgene);Acc:728448]
chr1	39559393	39559635	peaks1319	7.09102	ENST00000427240.2,ENST00000643783.1,ENST00000702110.1,ENST00000331856.7,ENST00000688592.1,ENST00000690758.1	Promoter1k	ENST00000702110.1	146	ENSG00000291129.1	chr1:39522280:39559698:37419:-	PPIEL	peptidylprolyl isomerase E like pseudogene [Source:NCBI gene (formerly Entrezgene);Acc:728448]
chr1	39639633	39640113	peaks1320	24.32408	ENST00000372852.4	Promoter1k	ENST00000372852.4	-230	ENSG00000163909.8	chr1:39623435:39639643:16209:-	HEYL	hes related family bHLH transcription factor with YRPW motif like [Source:HGNC Symbol;Acc:HGNC:4882]
chr1	39640870	39641165	peaks1321	15.71979	ENST00000372852.4	Promoter1-2k	ENST00000372852.4	-1375	ENSG00000163909.8	chr1:39623435:39639643:16209:-	HEYL	hes related family bHLH transcription factor with YRPW motif like [Source:HGNC Symbol;Acc:HGNC:4882]
chr1	39650469	39650691	peaks1322	4.31408	NA	Intergenic	ENST00000372852.4	-10937	ENSG00000163909.8	chr1:39623435:39639643:16209:-	HEYL	hes related family bHLH transcription factor with YRPW motif like [Source:HGNC Symbol;Acc:HGNC:4882]
chr1	39652443	39652587	peaks1323	3.30513	ENST00000235628.2	3'UTR	ENST00000372852.4	-12872	ENSG00000163909.8	chr1:39623435:39639643:16209:-	HEYL	hes related family bHLH transcription factor with YRPW motif like [Source:HGNC Symbol;Acc:HGNC:4882]
chr1	39691415	39691603	peaks1324	4.51831	ENST00000372844.8,ENST00000617690.2,ENST00000612703.3	Promoter1k	ENST00000617690.2,ENST00000612703.3	-24	ENSG00000116983.13	chr1:39678648:39691485:12838:-	HPCAL4	hippocalcin like 4 [Source:HGNC Symbol;Acc:HGNC:18212]
chr1	39738674	39738911	peaks1325	50.89342	ENST00000324379.10,ENST00000356511.6,ENST00000372830.5,ENST00000470213.5	Promoter1k	ENST00000324379.10	-89	ENSG00000084072.17	chr1:39692182:39763914:71733:+	PPIE	peptidylprolyl isomerase E [Source:HGNC Symbol;Acc:HGNC:9258]
chr1	39776509	39776684	peaks1326	9.18269	ENST00000372827.8	Intron	ENST00000648746.1	-3372	ENSG00000285905.1	chr1:39779969:39781418:1450:+	BMP8B-AS1	BMP8B antisense RNA 1 [Source:HGNC Symbol;Acc:HGNC:54364]
chr1	39788614	39789169	peaks1327	75.54098	ENST00000372827.8,ENST00000566366.1	Promoter1k	ENST00000372827.8	-27	ENSG00000116985.12	chr1:39757182:39788865:31684:-	BMP8B	bone morphogenetic protein 8b [Source:HGNC Symbol;Acc:HGNC:1075]
chr1	39799274	39799477	peaks1328	16.46679	ENST00000687309.1,ENST00000641382.1,ENST00000687094.1,ENST00000685822.1	Promoter1k	ENST00000687309.1	-43	ENSG00000284719.3	chr1:39799419:39809450:10032:+		novel transcript
chr1	39799773	39799917	peaks1329	11.04319	ENST00000687309.1,ENST00000641382.1,ENST00000687094.1,ENST00000685822.1	Promoter1k	ENST00000687094.1,ENST00000685822.1	412	ENSG00000284719.3	chr1:39799419:39809450:10032:+		novel transcript
chr1	39901650	39902111	peaks1330	12.88661	ENST00000372816.3,ENST00000372815.1,ENST00000397332.2	Promoter1k	ENST00000372816.3	36	ENSG00000116990.11	chr1:39895426:39902256:6831:-	MYCL	MYCL proto-oncogene, bHLH transcription factor [Source:HGNC Symbol;Acc:HGNC:7555]
chr1	39902307	39902430	peaks1331	6.48755	ENST00000372816.3,ENST00000372815.1,ENST00000397332.2	Promoter1k	ENST00000397332.2	-356	ENSG00000116990.11	chr1:39895426:39902256:6831:-	MYCL	MYCL proto-oncogene, bHLH transcription factor [Source:HGNC Symbol;Acc:HGNC:7555]
chr1	39955051	39955256	peaks1332	16.73082	ENST00000420632.6,ENST00000372811.10,ENST00000372809.5	Promoter1k	ENST00000372809.5	4	ENSG00000168389.18	chr1:39955112:39969968:14857:+	MFSD2A	major facilitator superfamily domain containing 2A [Source:HGNC Symbol;Acc:HGNC:25897]
chr1	39982092	39982245	peaks1333	6.32515	NA	Intergenic	ENST00000438210.1	19489	ENSG00000228477.1	chr1:39962680:39963404:725:+		ribosomal protein S2 (RPS2) pseudogene
chr1	40039720	40040251	peaks1334	43.24586	ENST00000372797.7,ENST00000372802.5,ENST00000372805.8,ENST00000372792.7,ENST00000372798.5,ENST00000340450.7	Promoter1k	ENST00000372797.7	-247	ENSG00000131236.18	chr1:40040233:40072649:32417:+	CAP1	cyclase associated actin cytoskeleton regulatory protein 1 [Source:HGNC Symbol;Acc:HGNC:20040]
chr1	40040412	40040818	peaks1335	47.27404	ENST00000372797.7,ENST00000372802.5,ENST00000372805.8,ENST00000372792.7,ENST00000372798.5,ENST00000340450.7	Promoter1k	ENST00000372805.8,ENST00000372792.7	-114	ENSG00000131236.18	chr1:40040233:40072649:32417:+	CAP1	cyclase associated actin cytoskeleton regulatory protein 1 [Source:HGNC Symbol;Acc:HGNC:20040]
chr1	40097195	40097380	peaks1336	8.85040	ENST00000641471.1,ENST00000642050.2,ENST00000433473.8,ENST00000439754.6,ENST00000641319.1,ENST00000449045.7	Promoter1k	ENST00000449045.7	-28	ENSG00000131238.18	chr1:40072710:40097260:24551:-	PPT1	palmitoyl-protein thioesterase 1 [Source:HGNC Symbol;Acc:HGNC:9325]
chr1	40161203	40161390	peaks1337	14.63006	ENST00000372771.5	Promoter1k	ENST00000372771.5	-90	ENSG00000117000.9	chr1:40161387:40240921:79535:+	RLF	RLF zinc finger [Source:HGNC Symbol;Acc:HGNC:10025]
chr1	40242245	40242370	peaks1338	4.39719	NA	Intergenic	ENST00000372766.4	-5629	ENSG00000188800.6	chr1:40245947:40251684:5738:+	TMCO2	transmembrane and coiled-coil domains 2 [Source:HGNC Symbol;Acc:HGNC:23312]
chr1	40257738	40258239	peaks1339	13.96614	ENST00000567508.2,ENST00000372759.4	Promoter1k	ENST00000567508.2	-18	ENSG00000259943.2	chr1:40256333:40257971:1639:-	ZMPSTE24-DT	ZMPSTE24 divergent transcript [Source:HGNC Symbol;Acc:HGNC:55402]
chr1	40315267	40315577	peaks1340	6.67741	ENST00000372748.8	Promoter1-2k	ENST00000372748.8	1864	ENSG00000049089.15	chr1:40300489:40317813:17325:-	COL9A2	collagen type IX alpha 2 chain [Source:HGNC Symbol;Acc:HGNC:2218]
chr1	40316000	40316149	peaks1341	4.69157	ENST00000372748.8	Promoter1-2k	ENST00000372748.8	1211	ENSG00000049089.15	chr1:40300489:40317813:17325:-	COL9A2	collagen type IX alpha 2 chain [Source:HGNC Symbol;Acc:HGNC:2218]
chr1	40316577	40316813	peaks1342	8.78253	ENST00000372748.8	Promoter1k	ENST00000372748.8	591	ENSG00000049089.15	chr1:40300489:40317813:17325:-	COL9A2	collagen type IX alpha 2 chain [Source:HGNC Symbol;Acc:HGNC:2218]
chr1	40373543	40373695	peaks1343	17.80559	ENST00000372718.8	Promoter1k	ENST00000372718.8	-108	ENSG00000084070.12	chr1:40344850:40423326:78477:+	SMAP2	small ArfGAP2 [Source:HGNC Symbol;Acc:HGNC:25082]
chr1	40531507	40531752	peaks1344	6.32515	ENST00000648542.1,ENST00000372699.8,ENST00000372696.3,ENST00000372697.7	Promoter1k	ENST00000372699.8	-7	ENSG00000117010.17	chr1:40531573:40548167:16595:+	ZNF684	zinc finger protein 684 [Source:HGNC Symbol;Acc:HGNC:28418]
chr1	40646299	40646536	peaks1345	13.80826	ENST00000372683.1,ENST00000372684.8	Intron	ENST00000658681.1	-13430	ENSG00000287743.1	chr1:40659848:40667480:7633:+		novel transcript, antisense to RIMS3
chr1	40662930	40663124	peaks1346	15.71689	ENST00000372683.1,ENST00000372684.8	Promoter2-3k	ENST00000372683.1	2418	ENSG00000117016.10	chr1:40620680:40665682:45003:-	RIMS3	regulating synaptic membrane exocytosis 3 [Source:HGNC Symbol;Acc:HGNC:21292]
chr1	40665611	40665747	peaks1347	5.75024	ENST00000372683.1,ENST00000372684.8	Promoter1k	ENST00000372684.8	3	ENSG00000117016.10	chr1:40620680:40665682:45003:-	RIMS3	regulating synaptic membrane exocytosis 3 [Source:HGNC Symbol;Acc:HGNC:21292]
chr1	40691585	40692464	peaks1348	28.85562	ENST00000427410.6,ENST00000447388.8,ENST00000425457.6,ENST00000456393.6,ENST00000372654.5,ENST00000372653.5,ENST00000606277.2	Promoter1k	ENST00000372653.5	12	ENSG00000066136.21	chr1:40691648:40771603:79956:+	NFYC	nuclear transcription factor Y subunit gamma [Source:HGNC Symbol;Acc:HGNC:7806]
chr1	40703241	40703616	peaks1349	8.10354	ENST00000427410.6,ENST00000372654.5,ENST00000456393.6,ENST00000425457.6,ENST00000447388.8,ENST00000372653.5	Intron	ENST00000372652.5	-5928	ENSG00000066136.21	chr1:40691648:40771603:79956:+	NFYC	nuclear transcription factor Y subunit gamma [Source:HGNC Symbol;Acc:HGNC:7806]
chr1	40718742	40718931	peaks1350	4.78506	ENST00000427410.6,ENST00000456393.6,ENST00000425457.6,ENST00000447388.8,ENST00000372652.5,ENST00000372651.5,ENST00000372653.5,ENST00000372654.5	Intron	ENST00000372651.5	9294	ENSG00000066136.21	chr1:40691648:40771603:79956:+	NFYC	nuclear transcription factor Y subunit gamma [Source:HGNC Symbol;Acc:HGNC:7806]
chr1	40774356	40774461	peaks1351	3.77787	NA	Intergenic	ENST00000347132.10	-9378	ENSG00000117013.17	chr1:40783787:40840452:56666:+	KCNQ4	potassium voltage-gated channel subfamily Q member 4 [Source:HGNC Symbol;Acc:HGNC:6298]
chr1	40783299	40783407	peaks1352	3.21106	ENST00000347132.10,ENST00000509682.6	Promoter1k	ENST00000347132.10	-434	ENSG00000117013.17	chr1:40783787:40840452:56666:+	KCNQ4	potassium voltage-gated channel subfamily Q member 4 [Source:HGNC Symbol;Acc:HGNC:6298]
chr1	40799534	40799747	peaks1353	2.59052	ENST00000509682.6,ENST00000347132.10	Intron	ENST00000477493.3	-5205	ENSG00000264582.2	chr1:40804846:40805141:296:+	RN7SL326P	RNA, 7SL, cytoplasmic 326, pseudogene [Source:HGNC Symbol;Acc:HGNC:46342]
chr1	40847525	40847658	peaks1354	6.67779	NA	Intergenic	ENST00000372638.4	14771	ENSG00000179862.7	chr1:40861054:40862363:1310:-	CITED4	Cbp/p300 interacting transactivator with Glu/Asp rich carboxy-terminal domain 4 [Source:HGNC Symbol;Acc:HGNC:18696]
chr1	40855828	40855927	peaks1355	1.48391	NA	Intergenic	ENST00000372638.4	6485	ENSG00000179862.7	chr1:40861054:40862363:1310:-	CITED4	Cbp/p300 interacting transactivator with Glu/Asp rich carboxy-terminal domain 4 [Source:HGNC Symbol;Acc:HGNC:18696]
chr1	40862238	40862650	peaks1356	31.60838	ENST00000372638.4	Promoter1k	ENST00000372638.4	-81	ENSG00000179862.7	chr1:40861054:40862363:1310:-	CITED4	Cbp/p300 interacting transactivator with Glu/Asp rich carboxy-terminal domain 4 [Source:HGNC Symbol;Acc:HGNC:18696]
chr1	40864070	40864297	peaks1357	18.48639	ENST00000414199.1	Promoter1k	ENST00000414199.1	270	ENSG00000229528.1	chr1:40863914:40876670:12757:+		novel transcript
chr1	40866425	40866630	peaks1358	10.60588	ENST00000414199.1	Promoter2-3k	ENST00000414199.1	2614	ENSG00000229528.1	chr1:40863914:40876670:12757:+		novel transcript
chr1	40877790	40877996	peaks1359	12.38990	NA	Intergenic	ENST00000414199.1	13979	ENSG00000229528.1	chr1:40863914:40876670:12757:+		novel transcript
chr1	40879593	40880000	peaks1360	18.35664	NA	Intergenic	ENST00000414199.1	15883	ENSG00000229528.1	chr1:40863914:40876670:12757:+		novel transcript
chr1	40881131	40881390	peaks1361	16.64699	NA	Intergenic	ENST00000414199.1	17347	ENSG00000229528.1	chr1:40863914:40876670:12757:+		novel transcript
chr1	40890456	40890684	peaks1362	1.97620	NA	Intergenic	ENST00000414199.1	26656	ENSG00000229528.1	chr1:40863914:40876670:12757:+		novel transcript
chr1	40899629	40899728	peaks1363	5.43560	NA	Intergenic	ENST00000414199.1	35765	ENSG00000229528.1	chr1:40863914:40876670:12757:+		novel transcript
chr1	40901917	40902193	peaks1364	23.14269	NA	Intergenic	ENST00000653821.1	-37239	ENSG00000286668.1	chr1:40939294:40945524:6231:+		novel transcript
chr1	40919453	40919701	peaks1365	16.90405	NA	Intergenic	ENST00000653821.1	-19717	ENSG00000286668.1	chr1:40939294:40945524:6231:+		novel transcript
chr1	40979317	40979976	peaks1366	37.97825	ENST00000650070.2,ENST00000649864.1,ENST00000463285.7,ENST00000649124.2,ENST00000696070.1,ENST00000470271.6	Promoter1k	ENST00000650070.2	-49	ENSG00000171793.17	chr1:40979300:41012565:33266:+	CTPS1	CTP synthase 1 [Source:HGNC Symbol;Acc:HGNC:2519]
chr1	40997760	40998168	peaks1367	14.71696	ENST00000696070.1,ENST00000372616.1,ENST00000649215.1,ENST00000463285.7,ENST00000649864.1,ENST00000650070.2,ENST00000470271.6,ENST00000649124.2	Intron	ENST00000649215.1	9445	ENSG00000171793.17	chr1:40979300:41012565:33266:+	CTPS1	CTP synthase 1 [Source:HGNC Symbol;Acc:HGNC:2519]
chr1	41003740	41004035	peaks1368	14.52289	ENST00000463285.7	Exon	ENST00000626479.1	-10702	ENSG00000281207.1	chr1:41014590:41043890:29301:+	SLFNL1-AS1	SLFNL1 antisense RNA 1 [Source:HGNC Symbol;Acc:HGNC:44126]
chr1	41007470	41007614	peaks1369	6.48755	ENST00000650070.2,ENST00000470271.6,ENST00000696070.1,ENST00000649215.1,ENST00000649864.1,ENST00000372616.1,ENST00000649124.2	Exon	ENST00000626479.1	-7048	ENSG00000281207.1	chr1:41014590:41043890:29301:+	SLFNL1-AS1	SLFNL1 antisense RNA 1 [Source:HGNC Symbol;Acc:HGNC:44126]
chr1	41023908	41024017	peaks1370	3.57545	ENST00000359345.5	Promoter1k	ENST00000359345.5	-726	ENSG00000171790.16	chr1:41015589:41023237:7649:-	SLFNL1	schlafen like 1 [Source:HGNC Symbol;Acc:HGNC:26313]
chr1	41047251	41047348	peaks1371	1.97620	ENST00000695336.1,ENST00000456518.3,ENST00000372596.5,ENST00000372595.5,ENST00000337495.9,ENST00000326197.11,ENST00000695335.1,ENST00000372597.5	Intron	ENST00000359345.5	-24063	ENSG00000171790.16	chr1:41015589:41023237:7649:-	SLFNL1	schlafen like 1 [Source:HGNC Symbol;Acc:HGNC:26313]
chr1	41109774	41109885	peaks1372	2.44403	ENST00000695336.1,ENST00000372596.5,ENST00000372597.5,ENST00000372595.5,ENST00000695335.1,ENST00000337495.9,ENST00000326197.11,ENST00000456518.3	Intron	ENST00000401064.3	11192	ENSG00000215893.3	chr1:41098638:41099136:499:+	RPL23AP17	ribosomal protein L23a pseudogene 17 [Source:HGNC Symbol;Acc:HGNC:35904]
chr1	41110059	41110258	peaks1373	10.97292	ENST00000695336.1,ENST00000372596.5,ENST00000372597.5,ENST00000372595.5,ENST00000695335.1,ENST00000337495.9,ENST00000326197.11,ENST00000456518.3	Intron	ENST00000401064.3	11521	ENSG00000215893.3	chr1:41098638:41099136:499:+	RPL23AP17	ribosomal protein L23a pseudogene 17 [Source:HGNC Symbol;Acc:HGNC:35904]
chr1	41203602	41203722	peaks1374	4.78520	ENST00000372597.5,ENST00000337495.9,ENST00000695335.1,ENST00000372596.5	Intron	ENST00000695336.1	-17460	ENSG00000010803.17	chr1:41027202:41242306:215105:-	SCMH1	Scm polycomb group protein homolog 1 [Source:HGNC Symbol;Acc:HGNC:19003]
chr1	41241832	41242030	peaks1375	5.35253	ENST00000657314.1,ENST00000337495.9,ENST00000372596.5,ENST00000372597.5,ENST00000695335.1,ENST00000670398.1,ENST00000445073.1	Promoter1k	ENST00000657314.1	159	ENSG00000287400.1	chr1:41241772:41338644:96873:+		novel transcript, antisense to SCMH1
chr1	41322396	41322570	peaks1376	8.03215	ENST00000657314.1	Intron	ENST00000662236.2	-16335	ENSG00000291157.1	chr1:41302911:41306148:3238:-		novel transcript
chr1	41353853	41354115	peaks1377	41.97840	NA	Intergenic	ENST00000641094.2	-7947	ENSG00000204060.8	chr1:41361922:41383590:21669:+	FOXO6	forkhead box O6 [Source:HGNC Symbol;Acc:HGNC:24814]
chr1	41361008	41361437	peaks1378	56.21092	ENST00000641094.2	Promoter1k	ENST00000641094.2	-708	ENSG00000204060.8	chr1:41361922:41383590:21669:+	FOXO6	forkhead box O6 [Source:HGNC Symbol;Acc:HGNC:24814]
chr1	41381258	41381453	peaks1379	8.13229	ENST00000641094.2,ENST00000686812.1	Intron	ENST00000429109.1	-5687	ENSG00000229901.1	chr1:41375004:41375669:666:-	FOXO6-AS1	FOXO6 antisense RNA 1 [Source:HGNC Symbol;Acc:HGNC:41066]
chr1	41424197	41424952	peaks1380	9.99437	NA	Intergenic	ENST00000516754.1	42453	ENSG00000252563.1	chr1:41466937:41467028:92:-	RNA5SP45	RNA, 5S ribosomal pseudogene 45 [Source:HGNC Symbol;Acc:HGNC:42821]
chr1	41432808	41433272	peaks1381	35.90727	NA	Intergenic	ENST00000516754.1	33988	ENSG00000252563.1	chr1:41466937:41467028:92:-	RNA5SP45	RNA, 5S ribosomal pseudogene 45 [Source:HGNC Symbol;Acc:HGNC:42821]
chr1	41482527	41482939	peaks1382	8.76628	ENST00000372587.5	Promoter1-2k	ENST00000372587.5	1950	ENSG00000127129.10	chr1:41478775:41484683:5909:-	EDN2	endothelin 2 [Source:HGNC Symbol;Acc:HGNC:3177]
chr1	41491108	41491233	peaks1383	11.33422	NA	Intergenic	ENST00000372587.5	-6488	ENSG00000127129.10	chr1:41478775:41484683:5909:-	EDN2	endothelin 2 [Source:HGNC Symbol;Acc:HGNC:3177]
chr1	41493179	41493337	peaks1384	12.81624	NA	Intergenic	ENST00000372587.5	-8575	ENSG00000127129.10	chr1:41478775:41484683:5909:-	EDN2	endothelin 2 [Source:HGNC Symbol;Acc:HGNC:3177]
chr1	41495027	41495138	peaks1385	3.75753	NA	Intergenic	ENST00000372587.5	-10400	ENSG00000127129.10	chr1:41478775:41484683:5909:-	EDN2	endothelin 2 [Source:HGNC Symbol;Acc:HGNC:3177]
chr1	41496339	41496586	peaks1386	25.04606	NA	Intergenic	ENST00000372587.5	-11780	ENSG00000127129.10	chr1:41478775:41484683:5909:-	EDN2	endothelin 2 [Source:HGNC Symbol;Acc:HGNC:3177]
chr1	41498947	41499091	peaks1387	2.64251	NA	Intergenic	ENST00000372587.5	-14336	ENSG00000127129.10	chr1:41478775:41484683:5909:-	EDN2	endothelin 2 [Source:HGNC Symbol;Acc:HGNC:3177]
chr1	41501749	41501898	peaks1388	8.49035	NA	Intergenic	ENST00000372587.5	-17141	ENSG00000127129.10	chr1:41478775:41484683:5909:-	EDN2	endothelin 2 [Source:HGNC Symbol;Acc:HGNC:3177]
chr1	41504137	41504707	peaks1389	101.90310	NA	Intergenic	ENST00000372587.5	-19739	ENSG00000127129.10	chr1:41478775:41484683:5909:-	EDN2	endothelin 2 [Source:HGNC Symbol;Acc:HGNC:3177]
chr1	41514405	41514621	peaks1390	21.06050	ENST00000372584.5,ENST00000372583.6,ENST00000643665.1	Intron	ENST00000440249.1	-20930	ENSG00000230881.1	chr1:41535443:41535868:426:+		novel transcript
chr1	41544605	41544711	peaks1391	1.50858	ENST00000434240.2	Promoter2-3k	ENST00000434240.2	2589	ENSG00000230638.4	chr1:41542069:41544310:2242:+		novel pseudogene
chr1	41612885	41613039	peaks1392	1.77931	ENST00000643665.1,ENST00000372584.5,ENST00000372583.6,ENST00000646142.1	Intron	ENST00000646142.1	15854	ENSG00000284895.1	chr1:41585306:41628816:43511:-		novel protein
chr1	41627057	41627255	peaks1393	17.00321	ENST00000646142.1	Promoter1-2k	ENST00000646142.1	1660	ENSG00000284895.1	chr1:41585306:41628816:43511:-		novel protein
chr1	41662156	41662364	peaks1394	11.13359	ENST00000643665.1	Promoter1k	ENST00000643665.1	65	ENSG00000127124.16	chr1:41506365:42035925:529561:-	HIVEP3	HIVEP zinc finger 3 [Source:HGNC Symbol;Acc:HGNC:13561]
chr1	41670614	41670766	peaks1395	8.56818	ENST00000372584.5,ENST00000372583.6	Intron	ENST00000643665.1	-8365	ENSG00000127124.16	chr1:41506365:42035925:529561:-	HIVEP3	HIVEP zinc finger 3 [Source:HGNC Symbol;Acc:HGNC:13561]
chr1	41672239	41672484	peaks1396	11.33371	ENST00000372584.5,ENST00000372583.6	Intron	ENST00000643665.1	-10037	ENSG00000127124.16	chr1:41506365:42035925:529561:-	HIVEP3	HIVEP zinc finger 3 [Source:HGNC Symbol;Acc:HGNC:13561]
chr1	41678449	41678842	peaks1397	37.33329	ENST00000372584.5,ENST00000372583.6	Intron	ENST00000643665.1	-16321	ENSG00000127124.16	chr1:41506365:42035925:529561:-	HIVEP3	HIVEP zinc finger 3 [Source:HGNC Symbol;Acc:HGNC:13561]
chr1	41684141	41684301	peaks1398	5.90750	ENST00000372584.5,ENST00000372583.6	Intron	ENST00000643665.1	-21896	ENSG00000127124.16	chr1:41506365:42035925:529561:-	HIVEP3	HIVEP zinc finger 3 [Source:HGNC Symbol;Acc:HGNC:13561]
chr1	41700888	41700989	peaks1399	2.99826	ENST00000372583.6	5'UTR	ENST00000643665.1	-38614	ENSG00000127124.16	chr1:41506365:42035925:529561:-	HIVEP3	HIVEP zinc finger 3 [Source:HGNC Symbol;Acc:HGNC:13561]
chr1	41701088	41701309	peaks1400	25.01501	ENST00000372584.5,ENST00000372583.6	Intron	ENST00000643665.1	-38874	ENSG00000127124.16	chr1:41506365:42035925:529561:-	HIVEP3	HIVEP zinc finger 3 [Source:HGNC Symbol;Acc:HGNC:13561]
chr1	41783231	41783565	peaks1401	7.77408	ENST00000372584.5,ENST00000372583.6	Intron	ENST00000643665.1	-121073	ENSG00000127124.16	chr1:41506365:42035925:529561:-	HIVEP3	HIVEP zinc finger 3 [Source:HGNC Symbol;Acc:HGNC:13561]
chr1	41850136	41850308	peaks1402	21.25079	ENST00000372584.5,ENST00000372583.6	Intron	ENST00000372584.5	68485	ENSG00000127124.16	chr1:41506365:42035925:529561:-	HIVEP3	HIVEP zinc finger 3 [Source:HGNC Symbol;Acc:HGNC:13561]
chr1	41880329	41880559	peaks1403	8.32481	ENST00000372584.5,ENST00000372583.6	Intron	ENST00000372584.5	38263	ENSG00000127124.16	chr1:41506365:42035925:529561:-	HIVEP3	HIVEP zinc finger 3 [Source:HGNC Symbol;Acc:HGNC:13561]
chr1	41888696	41889244	peaks1404	51.41693	ENST00000372584.5,ENST00000372583.6	Intron	ENST00000372584.5	29737	ENSG00000127124.16	chr1:41506365:42035925:529561:-	HIVEP3	HIVEP zinc finger 3 [Source:HGNC Symbol;Acc:HGNC:13561]
chr1	41902308	41902488	peaks1405	34.08025	ENST00000372584.5,ENST00000372583.6	Intron	ENST00000372584.5	16309	ENSG00000127124.16	chr1:41506365:42035925:529561:-	HIVEP3	HIVEP zinc finger 3 [Source:HGNC Symbol;Acc:HGNC:13561]
chr1	41918072	41918177	peaks1406	2.60287	ENST00000372584.5,ENST00000372583.6	Promoter1k	ENST00000372584.5	582	ENSG00000127124.16	chr1:41506365:42035925:529561:-	HIVEP3	HIVEP zinc finger 3 [Source:HGNC Symbol;Acc:HGNC:13561]
chr1	41920198	41920358	peaks1407	17.79013	ENST00000372584.5,ENST00000372583.6	Promoter1-2k	ENST00000372583.6	-1356	ENSG00000127124.16	chr1:41506365:42035925:529561:-	HIVEP3	HIVEP zinc finger 3 [Source:HGNC Symbol;Acc:HGNC:13561]
chr1	41946229	41946396	peaks1408	18.88009	NA	Intergenic	ENST00000372583.6	-27391	ENSG00000127124.16	chr1:41506365:42035925:529561:-	HIVEP3	HIVEP zinc finger 3 [Source:HGNC Symbol;Acc:HGNC:13561]
chr1	41954508	41954909	peaks1409	12.02686	NA	Intergenic	ENST00000372583.6	-35787	ENSG00000127124.16	chr1:41506365:42035925:529561:-	HIVEP3	HIVEP zinc finger 3 [Source:HGNC Symbol;Acc:HGNC:13561]
chr1	41955528	41955833	peaks1410	64.52493	NA	Intergenic	ENST00000372583.6	-36759	ENSG00000127124.16	chr1:41506365:42035925:529561:-	HIVEP3	HIVEP zinc finger 3 [Source:HGNC Symbol;Acc:HGNC:13561]
chr1	42035686	42036162	peaks1411	17.35312	ENST00000670076.1	Promoter1k	ENST00000670076.1	-219	ENSG00000287587.1	chr1:42036143:42051784:15642:+		novel transcript
chr1	42162078	42162450	peaks1412	19.15768	ENST00000357001.3	Promoter2-3k	ENST00000357001.3	2481	ENSG00000197273.4	chr1:42162690:42164745:2056:-	GUCA2A	guanylate cyclase activator 2A [Source:HGNC Symbol;Acc:HGNC:4682]
chr1	42175529	42175746	peaks1413	6.47687	NA	Intergenic	ENST00000357001.3	-10893	ENSG00000197273.4	chr1:42162690:42164745:2056:-	GUCA2A	guanylate cyclase activator 2A [Source:HGNC Symbol;Acc:HGNC:4682]
chr1	42191444	42191621	peaks1414	1.97620	ENST00000372571.5	Promoter1-2k	ENST00000372571.5	-1724	ENSG00000198815.9	chr1:42176539:42335877:159339:-	FOXJ3	forkhead box J3 [Source:HGNC Symbol;Acc:HGNC:29178]
chr1	42211347	42211591	peaks1415	12.46528	ENST00000545068.5,ENST00000372572.5,ENST00000372573.5,ENST00000361346.6,ENST00000361776.5	Intron	ENST00000372571.5	-21660	ENSG00000198815.9	chr1:42176539:42335877:159339:-	FOXJ3	forkhead box J3 [Source:HGNC Symbol;Acc:HGNC:29178]
chr1	42241498	42241768	peaks1416	20.33269	ENST00000361346.6,ENST00000372573.5,ENST00000545068.5,ENST00000372572.5,ENST00000361776.5	Intron	ENST00000372571.5	-51824	ENSG00000198815.9	chr1:42176539:42335877:159339:-	FOXJ3	forkhead box J3 [Source:HGNC Symbol;Acc:HGNC:29178]
chr1	42334467	42334715	peaks1417	3.16014	ENST00000372572.5,ENST00000361776.5,ENST00000361346.6	Promoter1k	ENST00000372572.5	374	ENSG00000198815.9	chr1:42176539:42335877:159339:-	FOXJ3	forkhead box J3 [Source:HGNC Symbol;Acc:HGNC:29178]
chr1	42334963	42335595	peaks1418	12.37872	ENST00000372572.5,ENST00000361776.5,ENST00000361346.6,ENST00000372573.5	Promoter1k	ENST00000361346.6	-44	ENSG00000198815.9	chr1:42176539:42335877:159339:-	FOXJ3	forkhead box J3 [Source:HGNC Symbol;Acc:HGNC:29178]
chr1	42456282	42456913	peaks1419	12.40764	ENST00000372565.8,ENST00000372562.1,ENST00000372560.3,ENST00000372561.4,ENST00000372556.3	Promoter1k	ENST00000372556.3	37	ENSG00000127125.9	chr1:42456117:42473385:17269:+	PPCS	phosphopantothenoylcysteine synthetase [Source:HGNC Symbol;Acc:HGNC:25686]
chr1	42463033	42463334	peaks1420	78.97961	ENST00000654683.1,ENST00000667205.1,ENST00000657597.2,ENST00000655164.1,ENST00000667947.1,ENST00000660083.1,ENST00000668663.1,ENST00000671281.1,ENST00000655845.1,ENST00000664805.1,ENST00000655447.1,ENST00000661864.1,ENST00000665176.1	Promoter1k	ENST00000654683.1	-37	ENSG00000186409.19	chr1:42463221:42657190:193970:+	CCDC30	coiled-coil domain containing 30 [Source:HGNC Symbol;Acc:HGNC:26103]
chr1	42658258	42658538	peaks1421	17.42691	ENST00000677900.1,ENST00000372550.6,ENST00000676675.1,ENST00000304979.8,ENST00000678803.1,ENST00000678333.1,ENST00000440068.6,ENST00000679245.1,ENST00000677356.1,ENST00000678308.1	Promoter1k	ENST00000304979.8	-25	ENSG00000171960.12	chr1:42658335:42676758:18424:+	PPIH	peptidylprolyl isomerase H [Source:HGNC Symbol;Acc:HGNC:14651]
chr1	42682150	42682475	peaks1422	32.80636	ENST00000667389.1,ENST00000649886.1,ENST00000321358.12	Promoter1k	ENST00000321358.12	-105	ENSG00000065978.19	chr1:42682418:42703805:21388:+	YBX1	Y-box binding protein 1 [Source:HGNC Symbol;Acc:HGNC:8014]
chr1	42748582	42748718	peaks1423	1.36998	ENST00000296388.10,ENST00000397054.7,ENST00000236040.8	Intron	ENST00000539749.5	-8396	ENSG00000164007.11	chr1:42733093:42740254:7162:-	CLDN19	claudin 19 [Source:HGNC Symbol;Acc:HGNC:2040]
chr1	42766800	42767317	peaks1424	26.08312	ENST00000236040.8,ENST00000296388.10,ENST00000397054.7,ENST00000372525.7,ENST00000603943.6	Promoter1k	ENST00000397054.7	25	ENSG00000117385.16	chr1:42746335:42767084:20750:-	P3H1	prolyl 3-hydroxylase 1 [Source:HGNC Symbol;Acc:HGNC:19316]
chr1	42816948	42817511	peaks1425	70.64931	ENST00000372522.5,ENST00000372517.8,ENST00000372521.9	Promoter1k	ENST00000372517.8	108	ENSG00000164010.15	chr1:42817122:42844991:27870:+	ERMAP	erythroblast membrane associated protein (Scianna blood group) [Source:HGNC Symbol;Acc:HGNC:15743]
chr1	42824161	42824258	peaks1426	1.97620	ENST00000372514.7	Promoter1-2k	ENST00000372514.7	-1350	ENSG00000164010.15	chr1:42817122:42844991:27870:+	ERMAP	erythroblast membrane associated protein (Scianna blood group) [Source:HGNC Symbol;Acc:HGNC:15743]
chr1	42846442	42846580	peaks1427	5.42973	ENST00000659750.1,ENST00000372502.5,ENST00000372508.7,ENST00000651192.1,ENST00000372507.5,ENST00000372506.5,ENST00000372504.5	Promoter1k	ENST00000372502.5	-62	ENSG00000164011.18	chr1:42846573:42852477:5905:+	ZNF691	zinc finger protein 691 [Source:HGNC Symbol;Acc:HGNC:28028]
chr1	42924173	42924716	peaks1428	24.22949	ENST00000691915.1	Promoter1k	ENST00000691915.1	-15	ENSG00000288955.1	chr1:42924460:42925849:1390:+		novel transcript, antisense to SLC2A1
chr1	42931160	42931294	peaks1429	5.15430	ENST00000674765.1,ENST00000426263.10	Exon	ENST00000691915.1	6767	ENSG00000288955.1	chr1:42924460:42925849:1390:+		novel transcript, antisense to SLC2A1
chr1	42931976	42932413	peaks1430	54.42986	ENST00000426263.10,ENST00000674765.1	Intron	ENST00000691915.1	7735	ENSG00000288955.1	chr1:42924460:42925849:1390:+		novel transcript, antisense to SLC2A1
chr1	42937326	42937492	peaks1431	12.68386	ENST00000426263.10,ENST00000674765.1	Intron	ENST00000691915.1	12949	ENSG00000288955.1	chr1:42924460:42925849:1390:+		novel transcript, antisense to SLC2A1
chr1	42941043	42941406	peaks1432	24.44377	ENST00000426263.10,ENST00000674765.1	Intron	ENST00000639582.1	11416	ENSG00000284138.1	chr1:42952202:42952641:440:-	ATP6V0CP4	ATPase H+ transporting V0 subunit c pseudogene 4 [Source:HGNC Symbol;Acc:HGNC:40002]
chr1	42943217	42943508	peaks1433	21.42646	ENST00000674765.1,ENST00000426263.10	Exon	ENST00000639582.1	9278	ENSG00000284138.1	chr1:42952202:42952641:440:-	ATP6V0CP4	ATPase H+ transporting V0 subunit c pseudogene 4 [Source:HGNC Symbol;Acc:HGNC:40002]
chr1	42958848	42959189	peaks1434	114.68108	ENST00000674765.1,ENST00000460369.3,ENST00000426263.10,ENST00000431759.6,ENST00000653200.1,ENST00000664148.1	Promoter1k	ENST00000431759.6	-30	ENSG00000227533.7	chr1:42959049:42996814:37766:+	SLC2A1-DT	SLC2A1 divergent transcript [Source:HGNC Symbol;Acc:HGNC:44187]
chr1	42967168	42967361	peaks1435	15.31870	ENST00000431759.6,ENST00000653200.1,ENST00000664148.1	Intron	ENST00000640492.1	-5401	ENSG00000283973.2	chr1:42959065:42961864:2800:-		novel transcript
chr1	42973423	42973602	peaks1436	5.07720	ENST00000431759.6,ENST00000653200.1,ENST00000664148.1	Intron	ENST00000640492.1	-11649	ENSG00000283973.2	chr1:42959065:42961864:2800:-		novel transcript
chr1	42999348	42999515	peaks1437	2.88052	NA	Intergenic	ENST00000384526.1	7994	ENSG00000207256.1	chr1:42991438:42991544:107:+	RNU6-880P	RNA, U6 small nuclear 880, pseudogene [Source:HGNC Symbol;Acc:HGNC:47843]
chr1	43008429	43008963	peaks1438	21.56548	NA	Intergenic	ENST00000636464.1	14941	ENSG00000283136.1	chr1:43023549:43023637:89:-	U6	U6 spliceosomal RNA [Source:RFAM;Acc:RF00026]
chr1	43018919	43019024	peaks1439	4.64808	NA	Intergenic	ENST00000636464.1	4665	ENSG00000283136.1	chr1:43023549:43023637:89:-	U6	U6 spliceosomal RNA [Source:RFAM;Acc:RF00026]
chr1	43057736	43057869	peaks1440	5.23910	NA	Intergenic	ENST00000636464.1	-34166	ENSG00000283136.1	chr1:43023549:43023637:89:-	U6	U6 spliceosomal RNA [Source:RFAM;Acc:RF00026]
chr1	43058184	43058299	peaks1441	1.39705	NA	Intergenic	ENST00000636464.1	-34605	ENSG00000283136.1	chr1:43023549:43023637:89:-	U6	U6 spliceosomal RNA [Source:RFAM;Acc:RF00026]
chr1	43147713	43147841	peaks1442	3.32673	ENST00000335282.5	Promoter1k	ENST00000335282.5	-127	ENSG00000186973.11	chr1:43145153:43156396:11244:+	FAM183A	family with sequence similarity 183 member A [Source:HGNC Symbol;Acc:HGNC:34347]
chr1	43172550	43172726	peaks1443	7.39961	ENST00000635723.1,ENST00000236051.3,ENST00000528956.5,ENST00000610710.4,ENST00000372492.9,ENST00000431635.6	Promoter1k	ENST00000431635.6	-68	ENSG00000117395.13	chr1:43164175:43270936:106762:-	EBNA1BP2	EBNA1 binding protein 2 [Source:HGNC Symbol;Acc:HGNC:15531]
chr1	43207206	43207312	peaks1444	4.73744	ENST00000372492.9,ENST00000610710.4,ENST00000528956.5	Intron	ENST00000362370.1	10842	ENSG00000199240.1	chr1:43196417:43196536:120:+	RNA5SP46	RNA, 5S ribosomal pseudogene 46 [Source:HGNC Symbol;Acc:HGNC:42822]
chr1	43285614	43285862	peaks1445	18.74580	ENST00000523677.6,ENST00000423420.1	Promoter1k	ENST00000423420.1	-121	ENSG00000253313.6	chr1:43281877:43285617:3741:-	C1orf210	chromosome 1 open reading frame 210 [Source:HGNC Symbol;Acc:HGNC:28755]
chr1	43293372	43293479	peaks1446	5.35253	NA	Intergenic	ENST00000372476.8	-7556	ENSG00000066056.14	chr1:43300982:43323108:22127:+	TIE1	tyrosine kinase with immunoglobulin like and EGF like domains 1 [Source:HGNC Symbol;Acc:HGNC:11809]
chr1	43348876	43349674	peaks1447	138.26213	ENST00000671634.1	Promoter1k	ENST00000671634.1	-431	ENSG00000287113.1	chr1:43348288:43348844:557:-		novel transcript, antisense to MPL
chr1	43358701	43358990	peaks1448	23.51538	ENST00000424948.2,ENST00000310955.11,ENST00000372462.1	Promoter1k	ENST00000310955.11	-135	ENSG00000117399.14	chr1:43358981:43363203:4223:+	CDC20	cell division cycle 20 [Source:HGNC Symbol;Acc:HGNC:1723]
chr1	43367746	43367987	peaks1449	19.04888	ENST00000621943.4,ENST00000372458.8,ENST00000413844.3,ENST00000686069.2	Promoter1k	ENST00000621943.4	-129	ENSG00000066322.15	chr1:43363398:43368074:4677:-	ELOVL1	ELOVL fatty acid elongase 1 [Source:HGNC Symbol;Acc:HGNC:14418]
chr1	43368123	43368477	peaks1450	10.37199	ENST00000621943.4,ENST00000372458.8,ENST00000413844.3,ENST00000686069.2	Promoter1k	ENST00000686069.2	120	ENSG00000288772.2	chr1:43368180:43368609:430:+		novel transcript
chr1	43374621	43374760	peaks1451	4.17141	NA	Intergenic	ENST00000686069.2	6511	ENSG00000288772.2	chr1:43368180:43368609:430:+		novel transcript
chr1	43389830	43390151	peaks1452	6.55179	ENST00000372455.4,ENST00000372457.9,ENST00000290663.10,ENST00000372450.8,ENST00000562955.2,ENST00000634258.3	Promoter1k	ENST00000634258.3	92	ENSG00000198198.17	chr1:43389882:43454247:64366:+	SZT2	SZT2 subunit of KICSTOR complex [Source:HGNC Symbol;Acc:HGNC:29040]
chr1	43423319	43424153	peaks1453	57.33914	ENST00000562955.2,ENST00000634258.3	Intron	ENST00000615179.1	-24803	ENSG00000274975.1	chr1:43448539:43448611:73:+	MIR6735	microRNA 6735 [Source:HGNC Symbol;Acc:HGNC:50126]
chr1	43453548	43454017	peaks1454	10.86779	ENST00000372434.5,ENST00000486909.1,ENST00000444386.1,ENST00000372430.9,ENST00000372432.5,ENST00000583037.5	Promoter1k	ENST00000372434.5	42	ENSG00000178922.18	chr1:43450989:43453989:3001:-	HYI	hydroxypyruvate isomerase (putative) [Source:HGNC Symbol;Acc:HGNC:26948]
chr1	43472556	43472681	peaks1455	9.57210	NA	Intergenic	ENST00000583037.5	-18630	ENSG00000178922.18	chr1:43450989:43453989:3001:-	HYI	hydroxypyruvate isomerase (putative) [Source:HGNC Symbol;Acc:HGNC:26948]
chr1	43472919	43473131	peaks1456	78.41618	NA	Intergenic	ENST00000583037.5	-19036	ENSG00000178922.18	chr1:43450989:43453989:3001:-	HYI	hydroxypyruvate isomerase (putative) [Source:HGNC Symbol;Acc:HGNC:26948]
chr1	43475704	43475836	peaks1457	10.46983	NA	Intergenic	ENST00000583037.5	-21781	ENSG00000178922.18	chr1:43450989:43453989:3001:-	HYI	hydroxypyruvate isomerase (putative) [Source:HGNC Symbol;Acc:HGNC:26948]
chr1	43529311	43529429	peaks1458	8.39440	ENST00000617451.4,ENST00000359947.9,ENST00000438120.5	Promoter1-2k	ENST00000617451.4	-1506	ENSG00000142949.17	chr1:43525187:43623666:98480:+	PTPRF	protein tyrosine phosphatase receptor type F [Source:HGNC Symbol;Acc:HGNC:9670]
chr1	43531130	43531410	peaks1459	4.81462	ENST00000617451.4,ENST00000359947.9,ENST00000438120.5	Promoter1k	ENST00000438120.5	380	ENSG00000142949.17	chr1:43525187:43623666:98480:+	PTPRF	protein tyrosine phosphatase receptor type F [Source:HGNC Symbol;Acc:HGNC:9670]
chr1	43531530	43531756	peaks1460	5.90701	ENST00000617451.4,ENST00000359947.9,ENST00000438120.5	Promoter1k	ENST00000438120.5	753	ENSG00000142949.17	chr1:43525187:43623666:98480:+	PTPRF	protein tyrosine phosphatase receptor type F [Source:HGNC Symbol;Acc:HGNC:9670]
chr1	43550027	43550257	peaks1461	6.89586	ENST00000359947.9,ENST00000617451.4,ENST00000438120.5	Intron	ENST00000438120.5	19252	ENSG00000142949.17	chr1:43525187:43623666:98480:+	PTPRF	protein tyrosine phosphatase receptor type F [Source:HGNC Symbol;Acc:HGNC:9670]
chr1	43582317	43582650	peaks1462	12.63031	ENST00000438120.5,ENST00000359947.9	Intron	ENST00000438120.5	51594	ENSG00000142949.17	chr1:43525187:43623666:98480:+	PTPRF	protein tyrosine phosphatase receptor type F [Source:HGNC Symbol;Acc:HGNC:9670]
chr1	43591628	43591769	peaks1463	4.19690	ENST00000438120.5,ENST00000359947.9	Intron	ENST00000645057.1,ENST00000372396.4	-58450	ENSG00000066135.13,ENSG00000284989.1	chr1:43650149:43705518:55370:+,chr1:43650149:43931014:280866:+	KDM4A,	lysine demethylase 4A [Source:HGNC Symbol;Acc:HGNC:22978],novel transcript
chr1	43592086	43592334	peaks1464	4.15352	ENST00000438120.5,ENST00000359947.9	Intron	ENST00000645057.1,ENST00000372396.4	-57939	ENSG00000066135.13,ENSG00000284989.1	chr1:43650149:43705518:55370:+,chr1:43650149:43931014:280866:+	KDM4A,	lysine demethylase 4A [Source:HGNC Symbol;Acc:HGNC:22978],novel transcript
chr1	43600116	43600218	peaks1465	6.28588	ENST00000438120.5,ENST00000359947.9	Intron	ENST00000645057.1,ENST00000372396.4	-49982	ENSG00000066135.13,ENSG00000284989.1	chr1:43650149:43705518:55370:+,chr1:43650149:43931014:280866:+	KDM4A,	lysine demethylase 4A [Source:HGNC Symbol;Acc:HGNC:22978],novel transcript
chr1	43649844	43650523	peaks1466	109.03408	ENST00000645057.1,ENST00000372396.4	Promoter1k	ENST00000645057.1,ENST00000372396.4	35	ENSG00000066135.13,ENSG00000284989.1	chr1:43650149:43705518:55370:+,chr1:43650149:43931014:280866:+	KDM4A,	lysine demethylase 4A [Source:HGNC Symbol;Acc:HGNC:22978],novel transcript
chr1	43707177	43707856	peaks1467	79.16245	ENST00000663424.1,ENST00000659644.2,ENST00000439057.6,ENST00000372372.7,ENST00000361400.9,ENST00000330208.6,ENST00000335430.10,ENST00000545417.5,ENST00000372374.7,ENST00000643252.1,ENST00000647237.1,ENST00000642331.1,ENST00000347631.8,ENST00000361392.9,ENST00000353126.8,ENST00000642934.1,ENST00000351035.8,ENST00000646971.1,ENST00000647148.1,ENST00000262915.8,ENST00000484868.2,ENST00000361746.9,EN…	Promoter1k	ENST00000372372.7	-10	ENSG00000126091.21	chr1:43705824:43931165:225342:+	ST3GAL3	ST3 beta-galactoside alpha-2,3-sialyltransferase 3 [Source:HGNC Symbol;Acc:HGNC:10866]
chr1	43713624	43713814	peaks1468	3.32673	ENST00000637979.1	Promoter2-3k	ENST00000637979.1	-2748	ENSG00000283414.1	chr1:43716467:43716556:90:+	U6	U6 spliceosomal RNA [Source:RFAM;Acc:RF00026]
chr1	43724828	43724925	peaks1469	1.97620	ENST00000437753.1	Promoter2-3k	ENST00000437753.1	2466	ENSG00000229444.1	chr1:43709392:43727343:17952:-	ST3GAL3-AS1	ST3GAL3 antisense RNA 1 [Source:HGNC Symbol;Acc:HGNC:40529]
chr1	43796357	43796603	peaks1470	12.22411	ENST00000361746.9,ENST00000645034.1,ENST00000644195.1,ENST00000372368.7,ENST00000372365.5,ENST00000545417.5,ENST00000372374.7,ENST00000645057.1,ENST00000643252.1,ENST00000647237.1,ENST00000642331.1,ENST00000372362.6,ENST00000347631.8,ENST00000361392.9,ENST00000353126.8,ENST00000361812.9,ENST00000351035.8,ENST00000646971.1,ENST00000372369.5,ENST00000647148.1,ENST00000262915.8,ENST00000531451.5,ENS…	Intron	ENST00000635807.1	-42142	ENSG00000283477.1	chr1:43838622:43838683:62:+	MIR6079	microRNA 6079 [Source:HGNC Symbol;Acc:HGNC:50114]
chr1	43821692	43821803	peaks1471	4.78506	ENST00000372368.7,ENST00000351035.8,ENST00000262915.8,ENST00000647237.1,ENST00000372372.7,ENST00000646686.1,ENST00000372369.5,ENST00000372362.6,ENST00000644195.1,ENST00000372367.5,ENST00000531451.5,ENST00000645057.1,ENST00000372365.5,ENST00000372374.7,ENST00000372366.6,ENST00000361392.9,ENST00000643252.1,ENST00000361812.9,ENST00000347631.8,ENST00000645034.1,ENST00000353126.8,ENST00000642934.1,ENS…	Intron	ENST00000635807.1	-16874	ENSG00000283477.1	chr1:43838622:43838683:62:+	MIR6079	microRNA 6079 [Source:HGNC Symbol;Acc:HGNC:50114]
chr1	43834416	43834828	peaks1472	27.46260	ENST00000646686.1,ENST00000372369.5,ENST00000372362.6,ENST00000644195.1,ENST00000372367.5,ENST00000531451.5,ENST00000645057.1,ENST00000372365.5,ENST00000372374.7,ENST00000372366.6,ENST00000361392.9,ENST00000643252.1,ENST00000361812.9,ENST00000347631.8,ENST00000645034.1,ENST00000353126.8,ENST00000642934.1,ENST00000330208.6,ENST00000531993.6,ENST00000646971.1,ENST00000531816.1,ENST00000361400.9,ENS…	Intron	ENST00000635807.1	-4000	ENSG00000283477.1	chr1:43838622:43838683:62:+	MIR6079	microRNA 6079 [Source:HGNC Symbol;Acc:HGNC:50114]
chr1	43835152	43835374	peaks1473	35.76005	ENST00000646686.1,ENST00000372369.5,ENST00000372362.6,ENST00000644195.1,ENST00000372367.5,ENST00000531451.5,ENST00000645057.1,ENST00000372365.5,ENST00000372374.7,ENST00000372366.6,ENST00000361392.9,ENST00000643252.1,ENST00000361812.9,ENST00000347631.8,ENST00000645034.1,ENST00000353126.8,ENST00000642934.1,ENST00000330208.6,ENST00000531993.6,ENST00000646971.1,ENST00000531816.1,ENST00000361400.9,ENS…	Intron	ENST00000635807.1	-3359	ENSG00000283477.1	chr1:43838622:43838683:62:+	MIR6079	microRNA 6079 [Source:HGNC Symbol;Acc:HGNC:50114]
chr1	43835803	43835914	peaks1474	7.16086	ENST00000635807.1	Promoter2-3k	ENST00000635807.1	-2763	ENSG00000283477.1	chr1:43838622:43838683:62:+	MIR6079	microRNA 6079 [Source:HGNC Symbol;Acc:HGNC:50114]
chr1	43844115	43844364	peaks1475	10.49923	ENST00000372374.7,ENST00000531993.6,ENST00000645057.1,ENST00000335430.10,ENST00000361400.9,ENST00000372366.6,ENST00000361812.9,ENST00000372367.5,ENST00000372372.7,ENST00000528371.5,ENST00000372369.5,ENST00000642331.1,ENST00000642934.1,ENST00000351035.8,ENST00000353126.8,ENST00000646971.1,ENST00000647148.1,ENST00000361392.9,ENST00000262915.8,ENST00000347631.8,ENST00000361746.9,ENST00000645034.1,EN…	Intron	ENST00000635807.1	5618	ENSG00000283477.1	chr1:43838622:43838683:62:+	MIR6079	microRNA 6079 [Source:HGNC Symbol;Acc:HGNC:50114]
chr1	43885396	43885554	peaks1476	7.16910	ENST00000372374.7,ENST00000531993.6,ENST00000645057.1,ENST00000335430.10,ENST00000361400.9,ENST00000372366.6,ENST00000361812.9,ENST00000372367.5,ENST00000372372.7,ENST00000528371.5,ENST00000372369.5,ENST00000642331.1,ENST00000642934.1,ENST00000351035.8,ENST00000353126.8,ENST00000646971.1,ENST00000647148.1,ENST00000361392.9,ENST00000262915.8,ENST00000347631.8,ENST00000361746.9,ENST00000645034.1,EN…	Intron	ENST00000419974.2	-33864	ENSG00000224751.2	chr1:43850300:43851611:1312:-	SHMT1P1	SHMT1 pseudogene 1 [Source:HGNC Symbol;Acc:HGNC:10851]
chr1	43929642	43929871	peaks1477	17.14194	ENST00000372368.7,ENST00000262915.8,ENST00000372374.7,ENST00000361400.9,ENST00000361746.9,ENST00000372372.7,ENST00000347631.8,ENST00000372369.5,ENST00000646971.1,ENST00000351035.8,ENST00000361392.9,ENST00000645057.1,ENST00000644195.1,ENST00000643252.1,ENST00000646686.1,ENST00000647148.1,ENST00000642331.1,ENST00000330208.6,ENST00000531816.1,ENST00000361812.9,ENST00000545417.5,ENST00000372362.6,ENS…	Intron	ENST00000414809.7	-3563	ENSG00000117407.17	chr1:43933320:43937240:3921:+	ARTN	artemin [Source:HGNC Symbol;Acc:HGNC:727]
chr1	43930663	43930888	peaks1478	7.13589	ENST00000414809.7,ENST00000372359.10,ENST00000498139.6	Promoter2-3k	ENST00000414809.7	-2544	ENSG00000117407.17	chr1:43933320:43937240:3921:+	ARTN	artemin [Source:HGNC Symbol;Acc:HGNC:727]
chr1	43934165	43934406	peaks1479	7.24679	ENST00000414809.7,ENST00000372359.10,ENST00000498139.6,ENST00000479128.5,ENST00000472435.1,ENST00000372354.3	Promoter1k	ENST00000472435.1	88	ENSG00000117407.17	chr1:43933320:43937240:3921:+	ARTN	artemin [Source:HGNC Symbol;Acc:HGNC:727]
chr1	43946520	43946957	peaks1480	24.98666	ENST00000445226.1,ENST00000446167.3,ENST00000372343.8	Promoter1k	ENST00000446167.3	-115	ENSG00000288573.3	chr1:43944355:43946624:2270:-		novel transcript
chr1	43969787	43969985	peaks1481	13.55361	ENST00000255108.8,ENST00000396758.6	Promoter1k	ENST00000255108.8	-124	ENSG00000132768.14	chr1:43970000:43973369:3370:+	DPH2	diphthamide biosynthesis 2 [Source:HGNC Symbol;Acc:HGNC:3004]
chr1	43974776	43974937	peaks1482	15.74666	ENST00000647729.1,ENST00000532642.5,ENST00000236067.8,ENST00000471859.6,ENST00000472174.7	Promoter1k	ENST00000647729.1	-36	ENSG00000285649.1	chr1:43968351:43974821:6471:-		novel transcript, antisense to DPH2 and ATP6V0B
chr1	43979172	43979287	peaks1483	6.79319	ENST00000434555.7,ENST00000372324.6,ENST00000481924.2,ENST00000356836.10,ENST00000309519.8	Promoter1k	ENST00000481924.2	-7	ENSG00000117411.18	chr1:43978943:43991170:12228:+	B4GALT2	beta-1,4-galactosyltransferase 2 [Source:HGNC Symbol;Acc:HGNC:925]
chr1	43991596	43992154	peaks1484	19.38245	ENST00000372318.8	Promoter1k	ENST00000372318.8	276	ENSG00000159214.13	chr1:43991359:43996528:5170:+	CCDC24	coiled-coil domain containing 24 [Source:HGNC Symbol;Acc:HGNC:28688]
chr1	44017996	44018145	peaks1485	4.28457	ENST00000360584.6,ENST00000357730.6	Promoter1k	ENST00000360584.6,ENST00000357730.6	-746	ENSG00000196517.13	chr1:43991500:44031467:39968:-	SLC6A9	solute carrier family 6 member 9 [Source:HGNC Symbol;Acc:HGNC:11056]
chr1	44029730	44029857	peaks1486	4.20618	ENST00000657086.2	Promoter1k	ENST00000657086.2	-637	ENSG00000230615.8	chr1:44030414:44115913:85500:+		novel transcript
chr1	44029975	44030672	peaks1487	13.68543	ENST00000657086.2,ENST00000673836.1,ENST00000372306.7,ENST00000475075.6,ENST00000372310.8	Promoter1k	ENST00000657086.2	-107	ENSG00000230615.8	chr1:44030414:44115913:85500:+		novel transcript
chr1	44031025	44031215	peaks1488	2.71920	ENST00000657086.2,ENST00000673836.1,ENST00000372306.7,ENST00000475075.6,ENST00000372310.8	Promoter1k	ENST00000673836.1	57	ENSG00000196517.13	chr1:43991500:44031467:39968:-	SLC6A9	solute carrier family 6 member 9 [Source:HGNC Symbol;Acc:HGNC:11056]
chr1	44036599	44036772	peaks1489	2.76810	ENST00000657086.2	Intron	ENST00000372310.8	-5224	ENSG00000196517.13	chr1:43991500:44031467:39968:-	SLC6A9	solute carrier family 6 member 9 [Source:HGNC Symbol;Acc:HGNC:11056]
chr1	44037204	44037330	peaks1490	3.26959	ENST00000657086.2	Intron	ENST00000372310.8	-5805	ENSG00000196517.13	chr1:43991500:44031467:39968:-	SLC6A9	solute carrier family 6 member 9 [Source:HGNC Symbol;Acc:HGNC:11056]
chr1	44043967	44044485	peaks1491	23.74630	ENST00000434244.5,ENST00000626342.1	Promoter1k	ENST00000434244.5	298	ENSG00000230615.8	chr1:44030414:44115913:85500:+		novel transcript
chr1	44072336	44072494	peaks1492	3.32673	ENST00000437643.1,ENST00000616338.2,ENST00000431800.2,ENST00000434244.5,ENST00000453688.5,ENST00000609027.1	Intron	ENST00000436802.2	16062	ENSG00000227163.2	chr1:44087958:44088477:520:-		pseudogene similar to part of ATP synthase, H+ transporting, mitochondrial F0 complex, subunit c (subunit 9), isoform 1 (ATP5G1)
chr1	44168758	44169003	peaks1493	3.96582	NA	Intergenic	ENST00000442754.1	3838	ENSG00000227994.1	chr1:44172506:44172719:214:-		pseudogene similar to part of novel protein DKFZP434H132
chr1	44238200	44238492	peaks1494	8.09681	ENST00000372257.7,ENST00000372259.9,ENST00000649995.1	Intron	ENST00000414156.1	5927	ENSG00000233602.1	chr1:44243408:44244273:866:-	ERI3-IT1	ERI3 intronic transcript 1 [Source:HGNC Symbol;Acc:HGNC:41431]
chr1	44327878	44328156	peaks1495	51.74735	ENST00000372257.7,ENST00000649995.1	Intron	ENST00000372259.9	-4974	ENSG00000117419.16	chr1:44221070:44355260:134191:-	ERI3	ERI1 exoribonuclease family member 3 [Source:HGNC Symbol;Acc:HGNC:17276]
chr1	44355062	44355459	peaks1496	95.44036	ENST00000649995.1,ENST00000372257.7	Promoter1k	ENST00000372257.7	-4	ENSG00000117419.16	chr1:44221070:44355260:134191:-	ERI3	ERI1 exoribonuclease family member 3 [Source:HGNC Symbol;Acc:HGNC:17276]
chr1	44532181	44532326	peaks1497	20.35745	ENST00000361799.7,ENST00000355387.6,ENST00000372247.6	Intron	ENST00000581357.1	-13239	ENSG00000263381.1	chr1:44545493:44545552:60:+	MIR5584	microRNA 5584 [Source:HGNC Symbol;Acc:HGNC:43507]
chr1	44546157	44546287	peaks1498	3.10018	ENST00000581357.1	Promoter1k	ENST00000581357.1	729	ENSG00000263381.1	chr1:44545493:44545552:60:+	MIR5584	microRNA 5584 [Source:HGNC Symbol;Acc:HGNC:43507]
chr1	44553876	44554046	peaks1499	7.92531	ENST00000361799.7,ENST00000355387.6,ENST00000372247.6	Intron	ENST00000581357.1	8468	ENSG00000263381.1	chr1:44545493:44545552:60:+	MIR5584	microRNA 5584 [Source:HGNC Symbol;Acc:HGNC:43507]
chr1	44568168	44568271	peaks1500	4.78520	ENST00000361799.7,ENST00000355387.6,ENST00000372247.6	Intron	ENST00000581357.1	22727	ENSG00000263381.1	chr1:44545493:44545552:60:+	MIR5584	microRNA 5584 [Source:HGNC Symbol;Acc:HGNC:43507]
chr1	44587915	44588132	peaks1501	6.75670	ENST00000372247.6,ENST00000361799.7,ENST00000355387.6	Intron	ENST00000581357.1	42531	ENSG00000263381.1	chr1:44545493:44545552:60:+	MIR5584	microRNA 5584 [Source:HGNC Symbol;Acc:HGNC:43507]
chr1	44632058	44632282	peaks1502	3.23365	ENST00000372247.6,ENST00000355387.6,ENST00000361799.7	Intron	ENST00000372235.7	42273	ENSG00000126106.14	chr1:44635238:44674481:39244:-	TMEM53	transmembrane protein 53 [Source:HGNC Symbol;Acc:HGNC:26186]
chr1	44652839	44652977	peaks1503	1.57517	ENST00000372243.7,ENST00000372244.3,ENST00000372242.7	Intron	ENST00000372235.7	21535	ENSG00000126106.14	chr1:44635238:44674481:39244:-	TMEM53	transmembrane protein 53 [Source:HGNC Symbol;Acc:HGNC:26186]
chr1	44674107	44674788	peaks1504	84.62586	ENST00000372235.7,ENST00000372242.7,ENST00000372243.7,ENST00000372244.3,ENST00000372237.8,ENST00000458657.6,ENST00000535358.6	Promoter1k	ENST00000372235.7	-5	ENSG00000126106.14	chr1:44635238:44674481:39244:-	TMEM53	transmembrane protein 53 [Source:HGNC Symbol;Acc:HGNC:26186]
chr1	44690908	44691099	peaks1505	7.56685	ENST00000458657.6,ENST00000535358.6	Intron	ENST00000535358.6	16290	ENSG00000198520.12	chr1:44674692:44725591:50900:+	ARMH1	armadillo like helical domain containing 1 [Source:HGNC Symbol;Acc:HGNC:34345]
chr1	44720982	44721245	peaks1506	6.61727	ENST00000362507.1	Promoter1k	ENST00000362507.1	788	ENSG00000199377.1	chr1:44721786:44721902:117:-	RNU5F-1	RNA, U5F small nuclear 1 [Source:HGNC Symbol;Acc:HGNC:10216]
chr1	44721575	44721795	peaks1507	68.35417	ENST00000362507.1	Promoter1k	ENST00000362507.1	217	ENSG00000199377.1	chr1:44721786:44721902:117:-	RNU5F-1	RNA, U5F small nuclear 1 [Source:HGNC Symbol;Acc:HGNC:10216]
chr1	44722169	44722308	peaks1508	4.88309	ENST00000362507.1	Promoter1k	ENST00000362507.1	-337	ENSG00000199377.1	chr1:44721786:44721902:117:-	RNU5F-1	RNA, U5F small nuclear 1 [Source:HGNC Symbol;Acc:HGNC:10216]
chr1	44730520	44731073	peaks1509	89.12757	ENST00000363299.1	Promoter1k	ENST00000363299.1	373	ENSG00000200169.1	chr1:44731055:44731170:116:-	RNU5D-1	RNA, U5D small nuclear 1 [Source:HGNC Symbol;Acc:HGNC:10214]
chr1	44731181	44731467	peaks1510	4.58874	ENST00000363299.1	Promoter1k	ENST00000363299.1	-154	ENSG00000200169.1	chr1:44731055:44731170:116:-	RNU5D-1	RNA, U5D small nuclear 1 [Source:HGNC Symbol;Acc:HGNC:10214]
chr1	44739603	44739855	peaks1511	32.92971	ENST00000372224.9	Promoter1k	ENST00000372224.9	-108	ENSG00000142945.13	chr1:44739818:44767767:27950:+	KIF2C	kinesin family member 2C [Source:HGNC Symbol;Acc:HGNC:6393]
chr1	44752994	44753161	peaks1512	3.60390	ENST00000372217.5,ENST00000372224.9	Exon	ENST00000372217.5	6672	ENSG00000142945.13	chr1:44739818:44767767:27950:+	KIF2C	kinesin family member 2C [Source:HGNC Symbol;Acc:HGNC:6393]
chr1	44775289	44775711	peaks1513	7.63569	ENST00000396651.8,ENST00000372209.3,ENST00000428791.1,ENST00000581525.1,ENST00000364043.1	Promoter1k	ENST00000396651.8	-40	ENSG00000142937.12	chr1:44775251:44778779:3529:+	RPS8	ribosomal protein S8 [Source:HGNC Symbol;Acc:HGNC:10441]
chr1	44786302	44786401	peaks1514	3.82014	ENST00000372207.4	Promoter1-2k	ENST00000372207.4	1818	ENSG00000142959.5	chr1:44783585:44788170:4586:-	BEST4	bestrophin 4 [Source:HGNC Symbol;Acc:HGNC:17106]
chr1	44793696	44793961	peaks1515	38.11316	NA	Intergenic	ENST00000372207.4	-5659	ENSG00000142959.5	chr1:44783585:44788170:4586:-	BEST4	bestrophin 4 [Source:HGNC Symbol;Acc:HGNC:17106]
chr1	44799803	44799959	peaks1516	10.08282	ENST00000372201.5	Promoter1k	ENST00000372201.5	-496	ENSG00000173846.13	chr1:44800377:44805990:5614:+	PLK3	polo like kinase 3 [Source:HGNC Symbol;Acc:HGNC:2154]
chr1	44800106	44800360	peaks1517	12.10160	ENST00000372201.5	Promoter1k	ENST00000372201.5	-144	ENSG00000173846.13	chr1:44800377:44805990:5614:+	PLK3	polo like kinase 3 [Source:HGNC Symbol;Acc:HGNC:2154]
chr1	44807353	44807925	peaks1518	17.53506	ENST00000675259.1,ENST00000339355.3,ENST00000702618.1,ENST00000450269.6,ENST00000409335.6	Promoter1k	ENST00000702618.1	115	ENSG00000290041.1	chr1:44807524:44808090:567:+		novel transcript
chr1	44819284	44819709	peaks1519	9.70932	ENST00000365574.1	Promoter1k	ENST00000365574.1	500	ENSG00000202444.1	chr1:44819883:44819997:115:-	RNU5E-6P	RNA, U5E small nuclear 6, pseudogene [Source:HGNC Symbol;Acc:HGNC:42522]
chr1	44869927	44870471	peaks1520	10.24042	ENST00000620860.4,ENST00000360403.7	Intron	ENST00000447970.1	-26117	ENSG00000226499.1	chr1:44843921:44844082:162:-		ribosomal protein S2 (RPS2) pseudogene
chr1	44986412	44986769	peaks1521	40.65118	ENST00000372183.7,ENST00000360403.7,ENST00000620860.4	Promoter1k	ENST00000372183.7,ENST00000360403.7	-4	ENSG00000070785.17	chr1:44850522:44986722:136201:-	EIF2B3	eukaryotic translation initiation factor 2B subunit gamma [Source:HGNC Symbol;Acc:HGNC:3259]
chr1	45011241	45011413	peaks1522	5.48191	ENST00000652165.1,ENST00000372172.5,ENST00000651476.1,ENST00000636293.1,ENST00000636836.1,ENST00000652287.1,ENST00000491773.6,ENST00000246337.9	Promoter1k	ENST00000372172.5	-3	ENSG00000126107.15	chr1:45002540:45011324:8785:-	HECTD3	HECT domain E3 ubiquitin protein ligase 3 [Source:HGNC Symbol;Acc:HGNC:26117]
chr1	45018773	45019015	peaks1523	5.60517	ENST00000359600.6	Exon	ENST00000246337.9	6640	ENSG00000126088.14	chr1:45010950:45015575:4626:+	UROD	uroporphyrinogen decarboxylase [Source:HGNC Symbol;Acc:HGNC:12591]
chr1	45206307	45206631	peaks1524	14.43747	ENST00000359600.6	Promoter1k	ENST00000359600.6	136	ENSG00000162415.7	chr1:45016399:45306209:289811:-	ZSWIM5	zinc finger SWIM-type containing 5 [Source:HGNC Symbol;Acc:HGNC:29299]
chr1	45303616	45303788	peaks1525	9.07980	ENST00000626198.1	Promoter1k	ENST00000626198.1	-208	ENSG00000281912.1	chr1:45303910:45305619:1710:+	LINC01144	long intergenic non-protein coding RNA 1144 [Source:HGNC Symbol;Acc:HGNC:49460]
chr1	45338007	45338278	peaks1526	56.66138	ENST00000372104.5,ENST00000448481.5,ENST00000528013.6,ENST00000456914.7,ENST00000488731.6,ENST00000354383.10,ENST00000355498.6,ENST00000531105.5,ENST00000372090.6	Promoter1-2k	ENST00000372104.5,ENST00000448481.5	1792	ENSG00000132781.20	chr1:45329163:45340893:11731:-	MUTYH	mutY DNA glycosylase [Source:HGNC Symbol;Acc:HGNC:7527]
chr1	45340023	45340454	peaks1527	10.30142	ENST00000372104.5,ENST00000448481.5,ENST00000528013.6,ENST00000456914.7,ENST00000488731.6,ENST00000354383.10,ENST00000355498.6,ENST00000531105.5,ENST00000372090.6,ENST00000372098.7,ENST00000372110.7,ENST00000672818.3,ENST00000529984.5,ENST00000372115.7	Promoter1k	ENST00000372090.6	69	ENSG00000132773.12	chr1:45340052:45343973:3922:+	TOE1	target of EGR1, exonuclease [Source:HGNC Symbol;Acc:HGNC:15954]
chr1	45491123	45491611	peaks1528	53.43325	ENST00000671898.1,ENST00000372086.4	Promoter1k	ENST00000372086.4	-204	ENSG00000070759.17	chr1:45343883:45491163:147281:-	TESK2	testis associated actin remodelling kinase 2 [Source:HGNC Symbol;Acc:HGNC:11732]
chr1	45500073	45500213	peaks1529	7.24182	ENST00000626657.2,ENST00000629482.3,ENST00000401061.9,ENST00000616135.1	Promoter1k	ENST00000629482.3	-70	ENSG00000280670.3	chr1:45493866:45500079:6214:-	CCDC163	CCDC163 homolog [Source:HGNC Symbol;Acc:HGNC:27003]
chr1	45521678	45522318	peaks1530	32.37527	ENST00000372079.1,ENST00000319248.13,ENST00000447184.6,ENST00000262746.5,ENST00000424390.2	Promoter1k	ENST00000447184.6,ENST00000262746.5	-60	ENSG00000117450.15	chr1:45510914:45542732:31819:-	-	-
chr1	45550698	45551074	peaks1531	21.43998	ENST00000372070.7,ENST00000621846.4,ENST00000351829.9,ENST00000471651.1	Promoter1k	ENST00000351829.9	60	ENSG00000117448.14	chr1:45550543:45570049:19507:+	AKR1A1	aldo-keto reductase family 1 member A1 [Source:HGNC Symbol;Acc:HGNC:380]
chr1	45583483	45583620	peaks1532	1.67461	ENST00000685973.1,ENST00000537798.5,ENST00000350030.8,ENST00000372052.8,ENST00000629893.1,ENST00000351223.7	Promoter1k	ENST00000685973.1	381	ENSG00000289407.1	chr1:45583238:45583933:696:-		novel transcript, antisense to NASP
chr1	45686545	45686792	peaks1533	12.38507	ENST00000355105.8,ENST00000290795.7	Promoter1k	ENST00000290795.7	-133	ENSG00000159592.11	chr1:45627304:45688113:60810:-	GPBP1L1	GC-rich promoter binding protein 1 like 1 [Source:HGNC Symbol;Acc:HGNC:28843]
chr1	45687119	45687342	peaks1534	4.87925	ENST00000355105.8,ENST00000290795.7,ENST00000372025.5	Promoter1k	ENST00000290795.7	-695	ENSG00000159592.11	chr1:45627304:45688113:60810:-	GPBP1L1	GC-rich promoter binding protein 1 like 1 [Source:HGNC Symbol;Acc:HGNC:28843]
chr1	45725157	45725254	peaks1535	3.32673	ENST00000396478.4	Intron	ENST00000396478.4	25447	ENSG00000197429.11	chr1:45694324:45750653:56330:-	IPP	intracisternal A particle-promoted polypeptide [Source:HGNC Symbol;Acc:HGNC:6108]
chr1	45750511	45750915	peaks1536	5.35253	ENST00000396478.4	Promoter1k	ENST00000396478.4	-60	ENSG00000197429.11	chr1:45694324:45750653:56330:-	IPP	intracisternal A particle-promoted polypeptide [Source:HGNC Symbol;Acc:HGNC:6108]
chr1	45802862	45802992	peaks1537	11.60695	ENST00000361297.7	Promoter1k	ENST00000361297.7	-685	ENSG00000086015.23	chr1:45786987:46036122:249136:+	MAST2	microtubule associated serine/threonine kinase 2 [Source:HGNC Symbol;Acc:HGNC:19035]
chr1	45803468	45803784	peaks1538	12.99202	ENST00000361297.7	Promoter1k	ENST00000361297.7	14	ENSG00000086015.23	chr1:45786987:46036122:249136:+	MAST2	microtubule associated serine/threonine kinase 2 [Source:HGNC Symbol;Acc:HGNC:19035]
chr1	45872216	45872569	peaks1539	31.33364	ENST00000361297.7	Intron	ENST00000413187.2	-24799	ENSG00000232467.2	chr1:45846994:45847594:601:-	TMA16P2	translation machinery associated 16 homolog pseudogene 2 [Source:HGNC Symbol;Acc:HGNC:43781]
chr1	45921185	45921319	peaks1540	3.96582	ENST00000361297.7,ENST00000674079.1	Intron	ENST00000674079.1	7605	ENSG00000086015.23	chr1:45786987:46036122:249136:+	MAST2	microtubule associated serine/threonine kinase 2 [Source:HGNC Symbol;Acc:HGNC:19035]
chr1	45929293	45929417	peaks1541	2.92496	ENST00000361297.7,ENST00000674079.1	Intron	ENST00000674079.1	15708	ENSG00000086015.23	chr1:45786987:46036122:249136:+	MAST2	microtubule associated serine/threonine kinase 2 [Source:HGNC Symbol;Acc:HGNC:19035]
chr1	46037706	46037858	peaks1542	1.57517	NA	Intergenic	ENST00000450004.1	-9036	ENSG00000226957.1	chr1:46046818:46048368:1551:+		novel transcript
chr1	46171993	46172133	peaks1543	3.52182	ENST00000372003.6	Promoter2-3k	ENST00000372003.6	-3024	ENSG00000117472.10	chr1:46175073:46185962:10890:+	TSPAN1	tetraspanin 1 [Source:HGNC Symbol;Acc:HGNC:20657]
chr1	46180325	46180507	peaks1544	12.15602	ENST00000372003.6	Intron	ENST00000540385.2,ENST00000506599.2	-3928	ENSG00000250719.2,ENSG00000278139.1	chr1:46175486:46176488:1003:-,chr1:46043661:46176488:132828:-	P3R3URF,P3R3URF-PIK3R3	PIK3R3 upstream open reading frame [Source:HGNC Symbol;Acc:HGNC:53451],P3R3URF-PIK3R3 readthrough [Source:HGNC Symbol;Acc:HGNC:54999]
chr1	46183183	46183817	peaks1545	37.34321	ENST00000372003.6	Intron	ENST00000540385.2,ENST00000506599.2	-7012	ENSG00000250719.2,ENSG00000278139.1	chr1:46175486:46176488:1003:-,chr1:46043661:46176488:132828:-	P3R3URF,P3R3URF-PIK3R3	PIK3R3 upstream open reading frame [Source:HGNC Symbol;Acc:HGNC:53451],P3R3URF-PIK3R3 readthrough [Source:HGNC Symbol;Acc:HGNC:54999]
chr1	46198151	46198802	peaks1546	30.50834	ENST00000396420.8,ENST00000371984.8,ENST00000686737.1,ENST00000685444.1,ENST00000692369.1,ENST00000687149.1,ENST00000688608.1	Promoter1k	ENST00000692369.1,ENST00000687149.1,ENST00000688608.1	-20	ENSG00000085998.15	chr1:46188683:46220305:31623:-	POMGNT1	protein O-linked mannose N-acetylglucosaminyltransferase 1 (beta 1,2-) [Source:HGNC Symbol;Acc:HGNC:19139]
chr1	46223619	46223891	peaks1547	21.92741	NA	Intergenic	ENST00000371992.1	-3450	ENSG00000085998.15	chr1:46188683:46220305:31623:-	POMGNT1	protein O-linked mannose N-acetylglucosaminyltransferase 1 (beta 1,2-) [Source:HGNC Symbol;Acc:HGNC:19139]
chr1	46247316	46247693	peaks1548	40.97607	ENST00000442598.5,ENST00000671528.1,ENST00000371975.9	Promoter1k	ENST00000442598.5	-190	ENSG00000085999.13	chr1:46246461:46278480:32020:+	RAD54L	RAD54 like [Source:HGNC Symbol;Acc:HGNC:9826]
chr1	46301992	46302144	peaks1549	4.27340	ENST00000615587.4,ENST00000343304.10,ENST00000617190.5,ENST00000311672.10	Promoter1-2k	ENST00000615587.4	1195	ENSG00000132128.18	chr1:46261196:46303616:42421:-	LRRC41	leucine rich repeat containing 41 [Source:HGNC Symbol;Acc:HGNC:16917]
chr1	46303250	46303392	peaks1550	8.53769	ENST00000615587.4,ENST00000343304.10,ENST00000617190.5,ENST00000311672.10	Promoter1k	ENST00000343304.10	45	ENSG00000132128.18	chr1:46261196:46303616:42421:-	LRRC41	leucine rich repeat containing 41 [Source:HGNC Symbol;Acc:HGNC:16917]
chr1	46303576	46303723	peaks1551	12.06400	ENST00000615587.4,ENST00000343304.10,ENST00000617190.5,ENST00000311672.10	Promoter1k	ENST00000617190.5	-34	ENSG00000132128.18	chr1:46261196:46303616:42421:-	LRRC41	leucine rich repeat containing 41 [Source:HGNC Symbol;Acc:HGNC:16917]
chr1	46340673	46340878	peaks1552	6.43782	ENST00000474844.6,ENST00000537428.2,ENST00000498008.5	Promoter1k	ENST00000474844.6	-31	ENSG00000117481.11	chr1:46340789:46365152:24364:+	NSUN4	NOP2/Sun RNA methyltransferase 4 [Source:HGNC Symbol;Acc:HGNC:31802]
chr1	46342219	46342462	peaks1553	25.58117	ENST00000498008.5	Promoter1k	ENST00000498008.5	505	ENSG00000117481.11	chr1:46340789:46365152:24364:+	NSUN4	NOP2/Sun RNA methyltransferase 4 [Source:HGNC Symbol;Acc:HGNC:31802]
chr1	46348195	46348374	peaks1554	4.78506	ENST00000474844.6,ENST00000537428.2,ENST00000498008.5	Intron	ENST00000498008.5	6449	ENSG00000117481.11	chr1:46340789:46365152:24364:+	NSUN4	NOP2/Sun RNA methyltransferase 4 [Source:HGNC Symbol;Acc:HGNC:31802]
chr1	46394306	46394643	peaks1555	10.07210	ENST00000243167.9	Promoter1k	ENST00000243167.9	158	ENSG00000117480.16	chr1:46394317:46413848:19532:+	FAAH	fatty acid amide hydrolase [Source:HGNC Symbol;Acc:HGNC:3553]
chr1	46402157	46402385	peaks1556	10.63577	ENST00000243167.9	Exon	ENST00000243167.9	7954	ENSG00000117480.16	chr1:46394317:46413848:19532:+	FAAH	fatty acid amide hydrolase [Source:HGNC Symbol;Acc:HGNC:3553]
chr1	46425476	46425711	peaks1557	5.94397	NA	Intergenic	ENST00000446499.1	-6535	ENSG00000232022.10	chr1:46432129:46445321:13193:+	FAAHP1	fatty acid amide hydrolase pseudogene 1 [Source:HGNC Symbol;Acc:HGNC:50679]
chr1	46425849	46426011	peaks1558	4.75071	NA	Intergenic	ENST00000446499.1	-6199	ENSG00000232022.10	chr1:46432129:46445321:13193:+	FAAHP1	fatty acid amide hydrolase pseudogene 1 [Source:HGNC Symbol;Acc:HGNC:50679]
chr1	46442476	46442701	peaks1559	4.02050	ENST00000700887.1	Promoter1k	ENST00000700887.1	-347	ENSG00000291138.1	chr1:46433827:46482493:48667:+		novel transcript
chr1	46449654	46449772	peaks1560	2.66885	ENST00000634819.2	Promoter1-2k	ENST00000634819.2	1604	ENSG00000224863.3	chr1:46446600:46451317:4718:-	LINC01398	long intergenic non-protein coding RNA 1398 [Source:HGNC Symbol;Acc:HGNC:50678]
chr1	46455592	46455789	peaks1561	1.39705	ENST00000700887.1	Intron	ENST00000634819.2	-4374	ENSG00000224863.3	chr1:46446600:46451317:4718:-	LINC01398	long intergenic non-protein coding RNA 1398 [Source:HGNC Symbol;Acc:HGNC:50678]
chr1	46488662	46488961	peaks1562	11.50877	ENST00000360032.4	Promoter1k	ENST00000360032.4	-1024	ENSG00000197587.11	chr1:46489836:46516216:26381:+	DMBX1	diencephalon/mesencephalon homeobox 1 [Source:HGNC Symbol;Acc:HGNC:19026]
chr1	46489260	46489357	peaks1563	4.06483	ENST00000360032.4	Promoter1k	ENST00000360032.4	-527	ENSG00000197587.11	chr1:46489836:46516216:26381:+	DMBX1	diencephalon/mesencephalon homeobox 1 [Source:HGNC Symbol;Acc:HGNC:19026]
chr1	46517054	46517420	peaks1564	23.74945	NA	Intergenic	ENST00000371956.8	10241	ENSG00000197587.11	chr1:46489836:46516216:26381:+	DMBX1	diencephalon/mesencephalon homeobox 1 [Source:HGNC Symbol;Acc:HGNC:19026]
chr1	46562551	46562765	peaks1565	3.91806	ENST00000428112.7,ENST00000649800.1,ENST00000650508.1,ENST00000341183.9,ENST00000650026.1,ENST00000371946.9,ENST00000371945.10	Exon	ENST00000481882.7	-11011	ENSG00000162456.10	chr1:46545641:46551647:6007:-	KNCN	kinocilin [Source:HGNC Symbol;Acc:HGNC:26488]
chr1	46604290	46604418	peaks1566	4.87519	ENST00000371946.9,ENST00000428112.7,ENST00000371945.10,ENST00000650508.1,ENST00000650026.1,ENST00000649800.1,ENST00000341183.9	Promoter1k	ENST00000650508.1,ENST00000650026.1,ENST00000649800.1,ENST00000341183.9	-60	ENSG00000079277.22	chr1:46557407:46616843:59437:-	MKNK1	MAPK interacting serine/threonine kinase 1 [Source:HGNC Symbol;Acc:HGNC:7110]
chr1	46611831	46612279	peaks1567	19.33204	ENST00000271139.13	Promoter2-3k	ENST00000271139.13	3078	ENSG00000142961.16	chr1:46607719:46616811:9093:-	MOB3C	MOB kinase activator 3C [Source:HGNC Symbol;Acc:HGNC:29800]
chr1	46616611	46616714	peaks1568	1.33524	ENST00000371940.1,ENST00000319928.9	Promoter1k	ENST00000319928.9	148	ENSG00000142961.16	chr1:46607719:46616811:9093:-	MOB3C	MOB kinase activator 3C [Source:HGNC Symbol;Acc:HGNC:29800]
chr1	46667958	46668609	peaks1569	16.78485	ENST00000574428.6,ENST00000329231.8,ENST00000576409.5	Promoter1k	ENST00000574428.6	80	ENSG00000123472.13	chr1:46632737:46673867:41131:-	ATPAF1	ATP synthase mitochondrial F1 complex assembly factor 1 [Source:HGNC Symbol;Acc:HGNC:18803]
chr1	46719016	46719337	peaks1570	32.19307	ENST00000371933.8,ENST00000672422.2,ENST00000674263.1,ENST00000674415.1,ENST00000674435.1	Promoter1k	ENST00000674435.1	-41	ENSG00000159658.15	chr1:46674659:46719146:44488:-	EFCAB14	EF-hand calcium binding domain 14 [Source:HGNC Symbol;Acc:HGNC:29051]
chr1	46757345	46757495	peaks1571	12.46136	NA	Intergenic	ENST00000419949.2	15091	ENSG00000236476.2	chr1:46742329:46743133:805:+		novel pseudogene
chr1	46757614	46757933	peaks1572	17.86527	NA	Intergenic	ENST00000419949.2	15445	ENSG00000236476.2	chr1:46742329:46743133:805:+		novel pseudogene
chr1	46772708	46772822	peaks1573	6.32515	NA	Intergenic	ENST00000271153.8,ENST00000371923.9	-26281	ENSG00000142973.15	chr1:46757838:46819413:61576:+	CYP4B1	cytochrome P450 family 4 subfamily B member 1 [Source:HGNC Symbol;Acc:HGNC:2644]
chr1	47104659	47105090	peaks1574	10.24804	ENST00000444042.2,ENST00000334194.4	Intron	ENST00000445574.2	-28896	ENSG00000225154.2	chr1:47074778:47075979:1202:-	TUBAP9	tubulin alpha pseudogene 9 [Source:HGNC Symbol;Acc:HGNC:54876]
chr1	47314012	47314493	peaks1575	89.96739	ENST00000396221.6,ENST00000682977.1,ENST00000360380.7,ENST00000371877.8,ENST00000447475.7,ENST00000337817.10	Promoter1k	ENST00000360380.7,ENST00000371877.8,ENST00000447475.7	-106	ENSG00000123473.17	chr1:47250139:47314892:64754:-	STIL	STIL centriolar assembly protein [Source:HGNC Symbol;Acc:HGNC:10879]
chr1	47333657	47334299	peaks1576	17.12423	ENST00000371873.10,ENST00000699074.1,ENST00000471289.2,ENST00000450808.2,ENST00000699075.1	Promoter1k	ENST00000450808.2,ENST00000699075.1	64	ENSG00000162368.15	chr1:47333790:47394866:61077:+	CMPK1	cytidine/uridine monophosphate kinase 1 [Source:HGNC Symbol;Acc:HGNC:18170]
chr1	47334564	47334791	peaks1577	7.77362	ENST00000371873.10,ENST00000699074.1,ENST00000471289.2,ENST00000450808.2,ENST00000699075.1	Promoter1k	ENST00000450808.2,ENST00000699075.1	764	ENSG00000162368.15	chr1:47333790:47394866:61077:+	CMPK1	cytidine/uridine monophosphate kinase 1 [Source:HGNC Symbol;Acc:HGNC:18170]
chr1	47437488	47438038	peaks1578	104.18832	ENST00000334793.6	Promoter1k	ENST00000334793.6	-281	ENSG00000186564.6	chr1:47438044:47440691:2648:+	FOXD2	forkhead box D2 [Source:HGNC Symbol;Acc:HGNC:3803]
chr1	47517163	47517275	peaks1579	3.32673	NA	Intergenic	ENST00000413752.2	-18878	ENSG00000229554.2	chr1:47497894:47498341:448:-	RPL21P24	ribosomal protein L21 pseudogene 24 [Source:HGNC Symbol;Acc:HGNC:35702]
chr1	47567965	47568063	peaks1580	1.54514	NA	Intergenic	ENST00000427294.1	17818	ENSG00000227883.1	chr1:47550196:47550753:558:+	ATP6V0E1P4	ATPase H+ transporting V0 subunit e1 pseudogene 4 [Source:HGNC Symbol;Acc:HGNC:41938]
chr1	47727836	47727947	peaks1581	4.39418	NA	Intergenic	ENST00000438589.1	37655	ENSG00000223814.1	chr1:47761132:47765547:4416:-		novel transcript
chr1	47859235	47859480	peaks1582	11.86058	ENST00000606738.3	Intron	ENST00000445070.1	41292	ENSG00000225028.1	chr1:47818066:47820237:2172:+		novel transcript
chr1	47871873	47872346	peaks1583	6.05977	ENST00000606738.3	Intron	ENST00000445070.1	54044	ENSG00000225028.1	chr1:47818066:47820237:2172:+		novel transcript
chr1	47905977	47906222	peaks1584	9.41162	ENST00000606738.3	Intron	ENST00000445070.1	88034	ENSG00000225028.1	chr1:47818066:47820237:2172:+		novel transcript
chr1	47918888	47918996	peaks1585	5.60517	ENST00000606738.3	Intron	ENST00000606738.3	78443	ENSG00000269113.4	chr1:47760528:47997385:236858:-	TRABD2B	TraB domain containing 2B [Source:HGNC Symbol;Acc:HGNC:44200]
chr1	48190865	48191141	peaks1586	4.78520	ENST00000431986.2	Intron	ENST00000706231.1	-8575	ENSG00000291246.1	chr1:48164710:48182428:17719:-		novel transcript
chr1	48471932	48472333	peaks1587	10.52785	ENST00000371843.7,ENST00000371847.8,ENST00000396199.7	Promoter1k	ENST00000371847.8	71	ENSG00000132122.12	chr1:48295373:48472208:176836:-	SPATA6	spermatogenesis associated 6 [Source:HGNC Symbol;Acc:HGNC:18309]
chr1	50332912	50333066	peaks1588	2.51617	NA	Intergenic	ENST00000423464.1	6858	ENSG00000234080.3	chr1:50326131:50327007:877:+		ribosomal protein S2 (RPS2) pseudogene
chr1	50333224	50333491	peaks1589	5.12977	NA	Intergenic	ENST00000423464.1	7227	ENSG00000234080.3	chr1:50326131:50327007:877:+		ribosomal protein S2 (RPS2) pseudogene
chr1	50620976	50621246	peaks1590	7.93293	ENST00000396153.7	Intron	ENST00000384465.1	38707	ENSG00000207194.1	chr1:50582404:50582511:108:+	RNU6-1026P	RNA, U6 small nuclear 1026, pseudogene [Source:HGNC Symbol;Acc:HGNC:47989]
chr1	50960075	50960487	peaks1591	16.12993	ENST00000396153.7,ENST00000262662.5	Promoter1k	ENST00000396153.7	-14	ENSG00000185104.21	chr1:50437028:50960267:523240:-	FAF1	Fas associated factor 1 [Source:HGNC Symbol;Acc:HGNC:3578]
chr1	50968135	50968697	peaks1592	7.53517	ENST00000702980.1,ENST00000396148.2	Promoter1k	ENST00000702980.1	136	ENSG00000290102.1	chr1:50967883:50968552:670:-		novel transcript, antisense to CDKN2C
chr1	50978854	50978987	peaks1593	3.11818	NA	Intergenic	ENST00000371761.4	8676	ENSG00000123080.12	chr1:50960745:50974634:13890:+	CDKN2C	cyclin dependent kinase inhibitor 2C [Source:HGNC Symbol;Acc:HGNC:1789]
chr1	51063246	51063514	peaks1594	16.62483	NA	Intergenic	ENST00000622700.1	3362	ENSG00000275816.1	chr1:51060018:51060103:86:+	MIR6500	microRNA 6500 [Source:HGNC Symbol;Acc:HGNC:49935]
chr1	51201081	51201371	peaks1595	10.97292	ENST00000366181.2	Intron	ENST00000366181.2	33870	ENSG00000203356.2	chr1:51195095:51235096:40002:-	LINC01562	long intergenic non-protein coding RNA 1562 [Source:HGNC Symbol;Acc:HGNC:51335]
chr1	51236239	51236433	peaks1596	10.42519	ENST00000242719.4	Promoter1k	ENST00000242719.4	63	ENSG00000123091.5	chr1:51236273:51273447:37175:+	RNF11	ring finger protein 11 [Source:HGNC Symbol;Acc:HGNC:10056]
chr1	51261371	51261468	peaks1597	5.18390	ENST00000242719.4	Intron	ENST00000422306.2	4654	ENSG00000236434.2	chr1:51264916:51266074:1159:-		novel transcript
chr1	51264571	51264770	peaks1598	11.37981	ENST00000422306.2	Promoter1-2k	ENST00000422306.2	1403	ENSG00000236434.2	chr1:51264916:51266074:1159:-		novel transcript
chr1	51296965	51297136	peaks1599	5.34608	ENST00000530004.5	Promoter1k	ENST00000530004.5	939	ENSG00000085831.16	chr1:51287258:51345116:57859:-	TTC39A	tetratricopeptide repeat domain 39A [Source:HGNC Symbol;Acc:HGNC:18657]
chr1	51311459	51311599	peaks1600	1.34207	ENST00000439482.6,ENST00000413473.6,ENST00000371750.9,ENST00000262676.9,ENST00000422925.6,ENST00000680290.1,ENST00000371747.7,ENST00000447632.6,ENST00000680483.1,ENST00000262675.11	Intron	ENST00000447632.6	10681	ENSG00000085831.16	chr1:51287258:51345116:57859:-	TTC39A	tetratricopeptide repeat domain 39A [Source:HGNC Symbol;Acc:HGNC:18657]
chr1	51313376	51313544	peaks1601	3.03490	ENST00000371747.7,ENST00000680483.1,ENST00000680290.1,ENST00000447632.6,ENST00000262675.11,ENST00000262676.9,ENST00000413473.6,ENST00000371750.9,ENST00000439482.6,ENST00000422925.6	Intron	ENST00000447632.6	8750	ENSG00000085831.16	chr1:51287258:51345116:57859:-	TTC39A	tetratricopeptide repeat domain 39A [Source:HGNC Symbol;Acc:HGNC:18657]
chr1	51330484	51330608	peaks1602	6.22009	ENST00000564479.5,ENST00000568425.1,ENST00000262675.11,ENST00000439482.6,ENST00000680483.1,ENST00000371747.7,ENST00000262676.9	Promoter1k	ENST00000439482.6	4	ENSG00000085831.16	chr1:51287258:51345116:57859:-	TTC39A	tetratricopeptide repeat domain 39A [Source:HGNC Symbol;Acc:HGNC:18657]
chr1	51344940	51345359	peaks1603	12.58241	ENST00000413473.6	Promoter1k	ENST00000413473.6	-34	ENSG00000085831.16	chr1:51287258:51345116:57859:-	TTC39A	tetratricopeptide repeat domain 39A [Source:HGNC Symbol;Acc:HGNC:18657]
chr1	51519058	51519504	peaks1604	53.66572	ENST00000415031.2,ENST00000371730.6,ENST00000706287.1,ENST00000371733.8,ENST00000706288.1,ENST00000706292.1	Promoter1k	ENST00000706288.1	-5	ENSG00000085832.18	chr1:51354263:51519328:165066:-	EPS15	epidermal growth factor receptor pathway substrate 15 [Source:HGNC Symbol;Acc:HGNC:3419]
chr1	51520477	51520652	peaks1605	7.90357	ENST00000371730.6,ENST00000706287.1,ENST00000371733.8,ENST00000706288.1,ENST00000706292.1	Promoter1-2k	ENST00000706292.1	-1237	ENSG00000085832.18	chr1:51354263:51519328:165066:-	EPS15	epidermal growth factor receptor pathway substrate 15 [Source:HGNC Symbol;Acc:HGNC:3419]
chr1	51617290	51617581	peaks1606	3.32673	ENST00000447887.5,ENST00000428468.6,ENST00000453295.5	Promoter1k	ENST00000453295.5	327	ENSG00000117859.19	chr1:51577179:51798427:221249:+	OSBPL9	oxysterol binding protein like 9 [Source:HGNC Symbol;Acc:HGNC:16386]
chr1	51637135	51637420	peaks1607	9.56574	ENST00000371714.5,ENST00000447887.5,ENST00000428468.6,ENST00000453295.5	Intron	ENST00000453295.5	20169	ENSG00000117859.19	chr1:51577179:51798427:221249:+	OSBPL9	oxysterol binding protein like 9 [Source:HGNC Symbol;Acc:HGNC:16386]
chr1	51650962	51651140	peaks1608	3.32673	ENST00000371714.5,ENST00000447887.5,ENST00000428468.6,ENST00000453295.5	Intron	ENST00000453295.5	33942	ENSG00000117859.19	chr1:51577179:51798427:221249:+	OSBPL9	oxysterol binding protein like 9 [Source:HGNC Symbol;Acc:HGNC:16386]
chr1	51729399	51729965	peaks1609	36.54327	ENST00000531828.5,ENST00000361556.9,ENST00000462759.5,ENST00000486942.5	Promoter1k	ENST00000531828.5	-126	ENSG00000117859.19	chr1:51577179:51798427:221249:+	OSBPL9	oxysterol binding protein like 9 [Source:HGNC Symbol;Acc:HGNC:16386]
chr1	51878606	51878951	peaks1610	13.14254	ENST00000539524.5,ENST00000352171.12,ENST00000354831.11	Promoter1k	ENST00000354831.11	26	ENSG00000078618.23	chr1:51789191:51878805:89615:-	NRDC	nardilysin convertase [Source:HGNC Symbol;Acc:HGNC:7995]
chr1	51897421	51897539	peaks1611	7.74204	NA	Intergenic	ENST00000354831.11	-18675	ENSG00000078618.23	chr1:51789191:51878805:89615:-	NRDC	nardilysin convertase [Source:HGNC Symbol;Acc:HGNC:7995]
chr1	51970452	51970768	peaks1612	12.34919	ENST00000363969.1	Promoter2-3k	ENST00000363969.1	-2800	ENSG00000200839.1	chr1:51973410:51973535:126:+	RNA5SP48	RNA, 5S ribosomal pseudogene 48 [Source:HGNC Symbol;Acc:HGNC:42824]
chr1	51971712	51971813	peaks1613	1.35351	ENST00000363969.1	Promoter1-2k	ENST00000363969.1	-1647	ENSG00000200839.1	chr1:51973410:51973535:126:+	RNA5SP48	RNA, 5S ribosomal pseudogene 48 [Source:HGNC Symbol;Acc:HGNC:42824]
chr1	51973712	51973837	peaks1614	9.91881	ENST00000363969.1	Promoter1k	ENST00000363969.1	365	ENSG00000200839.1	chr1:51973410:51973535:126:+	RNA5SP48	RNA, 5S ribosomal pseudogene 48 [Source:HGNC Symbol;Acc:HGNC:42824]
chr1	51990630	51990807	peaks1615	11.16222	ENST00000371655.4	Promoter1k	ENST00000371655.4	-19	ENSG00000169213.7	chr1:51907956:51990700:82745:-	RAB3B	RAB3B, member RAS oncogene family [Source:HGNC Symbol;Acc:HGNC:9778]
chr1	52033591	52033809	peaks1616	6.94696	ENST00000648686.1,ENST00000425802.1,ENST00000371614.2	Promoter1k	ENST00000371614.2	110	ENSG00000198841.4	chr1:52032103:52033810:1708:-	KTI12	KTI12 chromatin associated homolog [Source:HGNC Symbol;Acc:HGNC:25160]
chr1	52055281	52055468	peaks1617	4.55339	ENST00000610127.2,ENST00000371626.9,ENST00000489308.6,ENST00000313334.13,ENST00000472944.6,ENST00000484036.1	Promoter1k	ENST00000610127.2,ENST00000371626.9	-184	ENSG00000117862.13	chr1:52020131:52055191:35061:-	TXNDC12	thioredoxin domain containing 12 [Source:HGNC Symbol;Acc:HGNC:24626]
chr1	52056109	52056697	peaks1618	16.74852	ENST00000610127.2,ENST00000371626.9,ENST00000489308.6,ENST00000313334.13,ENST00000472944.6,ENST00000484036.1	Promoter1k	ENST00000484036.1	82	ENSG00000134717.18	chr1:52056199:52090716:34518:+	BTF3L4	basic transcription factor 3 like 4 [Source:HGNC Symbol;Acc:HGNC:30547]
chr1	52141856	52142706	peaks1619	28.06769	ENST00000287727.8,ENST00000371591.2,ENST00000357206.6	Promoter1k	ENST00000371591.2	69	ENSG00000157077.16	chr1:52142089:52348671:206583:+	ZFYVE9	zinc finger FYVE-type containing 9 [Source:HGNC Symbol;Acc:HGNC:6775]
chr1	52158238	52158384	peaks1620	3.11818	ENST00000414059.2	Promoter2-3k	ENST00000414059.2	2289	ENSG00000228407.2	chr1:52160261:52160600:340:-		pseudogene similar to part of alcohol dehydrogenase 5 (class III), chi polypeptidem (ADH5)
chr1	52179144	52179278	peaks1621	3.32673	ENST00000429744.2	Promoter1k	ENST00000429744.2	-637	ENSG00000224255.2	chr1:52179848:52180553:706:+	PDCL3P6	PDCL3 pseudogene 6 [Source:HGNC Symbol;Acc:HGNC:44507]
chr1	52218927	52219033	peaks1622	1.97620	ENST00000357206.6,ENST00000371591.2,ENST00000287727.8	Intron	ENST00000454802.2	-28671	ENSG00000236004.2	chr1:52189916:52190309:394:-		pseudogene similar to part of ribosomal protein L9 (RPL9)
chr1	52306668	52306984	peaks1623	3.22338	ENST00000371591.2,ENST00000287727.8,ENST00000357206.6	Intron	ENST00000606527.1	-46661	ENSG00000272100.1	chr1:52353487:52353877:391:+		novel transcript, antisense to CC2D1B
chr1	52365868	52366554	peaks1624	40.07799	ENST00000661897.1,ENST00000371586.6,ENST00000284376.8	Promoter1k	ENST00000284376.8	-6	ENSG00000154222.15	chr1:52345723:52366205:20483:-	CC2D1B	coiled-coil and C2 domain containing 1B [Source:HGNC Symbol;Acc:HGNC:29386]
chr1	52404459	52404604	peaks1625	6.94696	ENST00000371566.1,ENST00000371568.8,ENST00000257181.10	Promoter1k	ENST00000257181.10	-70	ENSG00000134748.13	chr1:52404602:52420836:16235:+	PRPF38A	pre-mRNA processing factor 38A [Source:HGNC Symbol;Acc:HGNC:25930]
chr1	52552981	52553286	peaks1626	10.86779	ENST00000355809.4,ENST00000257177.9,ENST00000371544.7	Promoter1k	ENST00000371544.7	-34	ENSG00000134744.14	chr1:52408282:52553487:145206:-	TUT4	terminal uridylyl transferase 4 [Source:HGNC Symbol;Acc:HGNC:28981]
chr1	52553409	52553867	peaks1627	9.57184	ENST00000355809.4,ENST00000257177.9,ENST00000371544.7,ENST00000607321.1	Promoter1k	ENST00000371544.7	-538	ENSG00000134744.14	chr1:52408282:52553487:145206:-	TUT4	terminal uridylyl transferase 4 [Source:HGNC Symbol;Acc:HGNC:28981]
chr1	52698157	52698502	peaks1628	6.09942	ENST00000371538.5	Promoter1k	ENST00000371538.5	17	ENSG00000162377.6	chr1:52684449:52698347:13899:-	COA7	cytochrome c oxidase assembly factor 7 [Source:HGNC Symbol;Acc:HGNC:25716]
chr1	52726362	52726806	peaks1629	36.13342	ENST00000294353.7,ENST00000545132.5	Promoter1k	ENST00000545132.5	117	ENSG00000162378.13	chr1:52726453:52827336:100884:+	ZYG11B	zyg-11 family member B, cell cycle regulator [Source:HGNC Symbol;Acc:HGNC:25820]
chr1	52833667	52833925	peaks1630	7.39961	NA	Intergenic	ENST00000612017.4,ENST00000371532.5	-8715	ENSG00000203995.10	chr1:52842511:52894998:52488:+	ZYG11A	zyg-11 family member A, cell cycle regulator [Source:HGNC Symbol;Acc:HGNC:32058]
chr1	52911545	52911643	peaks1631	2.88052	ENST00000371522.9,ENST00000358358.9,ENST00000536120.5	Exon	ENST00000420575.2	-8828	ENSG00000230953.2	chr1:52920422:52920596:175:+		translational machinery associated 7 homolog (S. cerevisiae) (TMA7) pseudogene
chr1	52919398	52919500	peaks1632	6.56740	ENST00000420575.2	Promoter1k	ENST00000420575.2	-973	ENSG00000230953.2	chr1:52920422:52920596:175:+		translational machinery associated 7 homolog (S. cerevisiae) (TMA7) pseudogene
chr1	53068877	53068992	peaks1633	1.85441	ENST00000395871.7,ENST00000673956.1,ENST00000312553.10,ENST00000618387.1,ENST00000371500.8	Intron	ENST00000438361.2	4454	ENSG00000227644.2	chr1:53073110:53073389:280:-	HIGD1AP11	HIG1 hypoxia inducible domain family member 1A pseudogene 11 [Source:HGNC Symbol;Acc:HGNC:43006]
chr1	53146185	53146556	peaks1634	20.77792	NA	Intergenic	ENST00000371494.9	-3733	ENSG00000162383.13	chr1:53087179:53142638:55460:-	SLC1A7	solute carrier family 1 member 7 [Source:HGNC Symbol;Acc:HGNC:10945]
chr1	53161109	53161269	peaks1635	1.97620	NA	Intergenic	ENST00000371494.9	-18551	ENSG00000162383.13	chr1:53087179:53142638:55460:-	SLC1A7	solute carrier family 1 member 7 [Source:HGNC Symbol;Acc:HGNC:10945]
chr1	53196725	53196908	peaks1636	19.76523	ENST00000636867.1,ENST00000636891.1,ENST00000637252.1,ENST00000636935.1,ENST00000635862.1,ENST00000371486.4	Promoter1k	ENST00000635862.1	-3	ENSG00000157184.7	chr1:53196792:53214197:17406:+	CPT2	carnitine palmitoyltransferase 2 [Source:HGNC Symbol;Acc:HGNC:2330]
chr1	53197007	53197107	peaks1637	3.88456	ENST00000636867.1,ENST00000636891.1,ENST00000637252.1,ENST00000636935.1,ENST00000635862.1,ENST00000371486.4	Promoter1k	ENST00000371486.4	233	ENSG00000157184.7	chr1:53196792:53214197:17406:+	CPT2	carnitine palmitoyltransferase 2 [Source:HGNC Symbol;Acc:HGNC:2330]
chr1	53220226	53220721	peaks1638	18.43883	ENST00000294360.5,ENST00000569869.1	Promoter1k	ENST00000294360.5	160	ENSG00000162384.14	chr1:53214099:53220634:6536:-	CZIB	CXXC motif containing zinc binding protein [Source:HGNC Symbol;Acc:HGNC:26059]
chr1	53237741	53237840	peaks1639	1.39705	ENST00000371466.4,ENST00000371470.8,ENST00000655937.1	Promoter1k	ENST00000371466.4	708	ENSG00000162385.11	chr1:53226900:53238518:11619:-	MAGOH	mago homolog, exon junction complex subunit [Source:HGNC Symbol;Acc:HGNC:6815]
chr1	53238574	53238680	peaks1640	5.23910	ENST00000371466.4,ENST00000371470.8,ENST00000655937.1	Promoter1k	ENST00000655937.1	47	ENSG00000226754.3	chr1:53238550:53246482:7933:+	MAGOH-DT	MAGOH divergent transcript [Source:HGNC Symbol;Acc:HGNC:49539]
chr1	53311567	53311682	peaks1641	2.63366	ENST00000347547.7,ENST00000667377.1,ENST00000354412.7,ENST00000659993.1,ENST00000662604.1,ENST00000668448.1,ENST00000657895.1,ENST00000662198.1,ENST00000371454.6,ENST00000306052.12,ENST00000658277.1	Intron	ENST00000446686.1	7089	ENSG00000232762.1	chr1:53304536:53307462:2927:+		novel transcript
chr1	53326114	53326473	peaks1642	61.49336	ENST00000354412.7,ENST00000347547.7,ENST00000659993.1,ENST00000658277.1,ENST00000657895.1,ENST00000662604.1,ENST00000371454.6,ENST00000667377.1,ENST00000306052.12,ENST00000668448.1,ENST00000445039.2,ENST00000662198.1	Promoter1-2k	ENST00000354412.7	1618	ENSG00000157193.18	chr1:53242364:53328469:86106:-	LRP8	LDL receptor related protein 8 [Source:HGNC Symbol;Acc:HGNC:6700]
chr1	53328076	53328221	peaks1643	4.57989	ENST00000354412.7,ENST00000347547.7,ENST00000659993.1,ENST00000658277.1,ENST00000657895.1,ENST00000662604.1,ENST00000371454.6,ENST00000667377.1,ENST00000306052.12,ENST00000668448.1,ENST00000445039.2,ENST00000662198.1	Promoter1k	ENST00000668448.1	-53	ENSG00000157193.18	chr1:53242364:53328469:86106:-	LRP8	LDL receptor related protein 8 [Source:HGNC Symbol;Acc:HGNC:6700]
chr1	53385353	53385462	peaks1644	7.82916	NA	Intergenic	ENST00000669809.1	-17285	ENSG00000230138.2	chr1:53366656:53368245:1590:-	LINC02812	long intergenic non-protein coding RNA 2812 [Source:HGNC Symbol;Acc:HGNC:54344]
chr1	53414933	53415092	peaks1645	2.85314	ENST00000563752.5	Intron	ENST00000443844.3	24288	ENSG00000236253.7	chr1:53413149:53440020:26872:-	SLC25A3P1	solute carrier family 25 member 3 pseudogene 1 [Source:HGNC Symbol;Acc:HGNC:26869]
chr1	53539361	53539581	peaks1646	4.66601	ENST00000312233.4,ENST00000628545.2	Intron	ENST00000371445.3	80072	ENSG00000143006.7	chr1:53459399:53467488:8090:+	DMRTB1	DMRT like family B with proline rich C-terminal 1 [Source:HGNC Symbol;Acc:HGNC:13913]
chr1	53550436	53550644	peaks1647	7.25054	ENST00000312233.4,ENST00000628545.2	Intron	ENST00000371445.3	91141	ENSG00000143006.7	chr1:53459399:53467488:8090:+	DMRTB1	DMRT like family B with proline rich C-terminal 1 [Source:HGNC Symbol;Acc:HGNC:13913]
chr1	53553485	53553645	peaks1648	8.90916	ENST00000312233.4,ENST00000628545.2	Intron	ENST00000371445.3	94166	ENSG00000143006.7	chr1:53459399:53467488:8090:+	DMRTB1	DMRT like family B with proline rich C-terminal 1 [Source:HGNC Symbol;Acc:HGNC:13913]
chr1	53685236	53685396	peaks1649	7.62077	ENST00000312233.4,ENST00000628545.2	Intron	ENST00000459222.1	3496	ENSG00000239007.1	chr1:53688749:53688812:64:-	RNU7-95P	RNA, U7 small nuclear 95 pseudogene [Source:HGNC Symbol;Acc:HGNC:45629]
chr1	53685745	53685897	peaks1650	8.61337	ENST00000459222.1	Promoter2-3k	ENST00000459222.1	2991	ENSG00000239007.1	chr1:53688749:53688812:64:-	RNU7-95P	RNA, U7 small nuclear 95 pseudogene [Source:HGNC Symbol;Acc:HGNC:45629]
chr1	53738886	53739565	peaks1651	60.05821	ENST00000628545.2	Promoter1k	ENST00000628545.2	-62	ENSG00000174332.6	chr1:53506237:53739164:232928:-	GLIS1	GLIS family zinc finger 1 [Source:HGNC Symbol;Acc:HGNC:29525]
chr1	53837028	53837183	peaks1652	3.63392	ENST00000371429.4	Promoter1-2k	ENST00000371429.4	1190	ENSG00000058804.12	chr1:53765478:53838463:72986:-	NDC1	NDC1 transmembrane nucleoporin [Source:HGNC Symbol;Acc:HGNC:25525]
chr1	53838070	53838688	peaks1653	63.59519	ENST00000371429.4	Promoter1k	ENST00000371429.4	-83	ENSG00000058804.12	chr1:53765478:53838463:72986:-	NDC1	NDC1 transmembrane nucleoporin [Source:HGNC Symbol;Acc:HGNC:25525]
chr1	53889681	53889928	peaks1654	2.51617	ENST00000371399.5,ENST00000072644.7	Promoter1k	ENST00000072644.7	-8	ENSG00000058799.15	chr1:53851719:53889798:38080:-	YIPF1	Yip1 domain family member 1 [Source:HGNC Symbol;Acc:HGNC:25231]
chr1	53907478	53907870	peaks1655	9.56574	ENST00000322679.10,ENST00000524406.5,ENST00000361921.8,ENST00000525202.5,ENST00000388876.3,ENST00000532493.5	Intron	ENST00000388876.3,ENST00000524406.5,ENST00000525202.5,ENST00000532493.5	13463	ENSG00000211452.12	chr1:53891239:53911086:19848:+	DIO1	iodothyronine deiodinase 1 [Source:HGNC Symbol;Acc:HGNC:2883]
chr1	53919414	53919634	peaks1656	17.65721	ENST00000371378.6	Intron	ENST00000371376.1	20576	ENSG00000081870.12	chr1:53916574:53945699:29126:-	HSPB11	heat shock protein family B (small) member 11 [Source:HGNC Symbol;Acc:HGNC:25019]
chr1	53945455	53946388	peaks1657	232.39610	ENST00000371378.6,ENST00000371377.3,ENST00000194214.10,ENST00000371370.8,ENST00000319223.8	Promoter1k	ENST00000194214.10	-223	ENSG00000081870.12	chr1:53916574:53945699:29126:-	HSPB11	heat shock protein family B (small) member 11 [Source:HGNC Symbol;Acc:HGNC:25019]
chr1	53957275	53957431	peaks1658	2.51617	ENST00000371370.8,ENST00000319223.8	Intron	ENST00000319223.8	11000	ENSG00000116212.15	chr1:53946085:53968168:22084:+	LRRC42	leucine rich repeat containing 42 [Source:HGNC Symbol;Acc:HGNC:28792]
chr1	54016347	54016701	peaks1659	23.62994	ENST00000371362.7,ENST00000371360.2,ENST00000420619.5,ENST00000545928.5	Promoter1-2k	ENST00000371362.7	1648	ENSG00000203985.11	chr1:54007298:54018186:10889:-	LDLRAD1	low density lipoprotein receptor class A domain containing 1 [Source:HGNC Symbol;Acc:HGNC:32069]
chr1	54053238	54053612	peaks1660	20.70703	ENST00000371337.3,ENST00000234831.10,ENST00000371341.5,ENST00000234827.6,ENST00000585250.1,ENST00000371331.1	Promoter1k	ENST00000371341.5	79	ENSG00000116209.12	chr1:54026681:54053504:26824:-	TMEM59	transmembrane protein 59 [Source:HGNC Symbol;Acc:HGNC:1239]
chr1	54119900	54119997	peaks1661	2.92533	NA	Intergenic	ENST00000391366.3	15654	ENSG00000116205.14	chr1:54053584:54112519:58936:+	TCEANC2	transcription elongation factor A N-terminal and central domain containing 2 [Source:HGNC Symbol;Acc:HGNC:26494]
chr1	54121520	54121768	peaks1662	2.52915	NA	Intergenic	ENST00000623663.2	-16102	ENSG00000280425.2	chr1:54137746:54142980:5235:+		novel transcript, antisense to CDCP2
chr1	54158235	54158350	peaks1663	4.31408	ENST00000637610.1	Intron	ENST00000371330.1	-4523	ENSG00000157211.12	chr1:54132687:54153770:21084:-	CDCP2	CUB domain containing protein 2 [Source:HGNC Symbol;Acc:HGNC:27297]
chr1	54229573	54229805	peaks1664	5.18390	ENST00000357475.9,ENST00000610401.6,ENST00000417664.7,ENST00000371319.8	Intron	ENST00000361350.5	-6751	ENSG00000198711.5	chr1:54236440:54239063:2624:+	SSBP3-AS1	SSBP3 antisense RNA 1 [Source:HGNC Symbol;Acc:HGNC:32328]
chr1	54245663	54245897	peaks1665	25.29598	ENST00000371319.8,ENST00000417664.7,ENST00000357475.9,ENST00000610401.6	Intron	ENST00000361350.5	9340	ENSG00000198711.5	chr1:54236440:54239063:2624:+	SSBP3-AS1	SSBP3 antisense RNA 1 [Source:HGNC Symbol;Acc:HGNC:32328]
chr1	54249893	54250556	peaks1666	57.00284	ENST00000371319.8,ENST00000417664.7,ENST00000357475.9,ENST00000610401.6	Intron	ENST00000361350.5	13785	ENSG00000198711.5	chr1:54236440:54239063:2624:+	SSBP3-AS1	SSBP3 antisense RNA 1 [Source:HGNC Symbol;Acc:HGNC:32328]
chr1	54253564	54253860	peaks1667	24.49547	ENST00000417664.7,ENST00000610401.6,ENST00000371319.8,ENST00000357475.9	Intron	ENST00000361350.5	17272	ENSG00000198711.5	chr1:54236440:54239063:2624:+	SSBP3-AS1	SSBP3 antisense RNA 1 [Source:HGNC Symbol;Acc:HGNC:32328]
chr1	54279231	54279511	peaks1668	16.37811	ENST00000371319.8,ENST00000610401.6,ENST00000417664.7,ENST00000357475.9	Intron	ENST00000426901.2	-6033	ENSG00000225632.2	chr1:54285404:54287371:1968:+		novel transcript
chr1	54280711	54280940	peaks1669	5.30478	ENST00000371319.8,ENST00000610401.6,ENST00000417664.7,ENST00000357475.9	Intron	ENST00000426901.2	-4578	ENSG00000225632.2	chr1:54285404:54287371:1968:+		novel transcript
chr1	54377194	54377406	peaks1670	15.76221	ENST00000610401.6,ENST00000417664.7,ENST00000357475.9,ENST00000371319.8	Intron	ENST00000417664.7	28204	ENSG00000157216.17	chr1:54225432:54413479:188048:-	SSBP3	single stranded DNA binding protein 3 [Source:HGNC Symbol;Acc:HGNC:15674]
chr1	54406333	54406538	peaks1671	18.84149	ENST00000417664.7,ENST00000371319.8,ENST00000357475.9,ENST00000610401.6	Promoter1k	ENST00000610401.6	-42	ENSG00000157216.17	chr1:54225432:54413479:188048:-	SSBP3	single stranded DNA binding protein 3 [Source:HGNC Symbol;Acc:HGNC:15674]
chr1	54488280	54488545	peaks1672	18.68464	NA	Intergenic	ENST00000664270.1	-26004	ENSG00000287582.1	chr1:54514417:54517383:2967:+		novel transcript
chr1	54489550	54489679	peaks1673	2.10596	NA	Intergenic	ENST00000664270.1	-24802	ENSG00000287582.1	chr1:54514417:54517383:2967:+		novel transcript
chr1	54542053	54542901	peaks1674	65.71854	NA	Intergenic	ENST00000427917.1	5681	ENSG00000227453.1	chr1:54536796:54537758:963:+	HNRNPA1P63	heterogeneous nuclear ribonucleoprotein A1 pseudogene 63 [Source:HGNC Symbol;Acc:HGNC:48793]
chr1	54564447	54564552	peaks1675	4.92364	ENST00000371316.3,ENST00000343744.7	Intron	ENST00000343744.7,ENST00000371316.3	16272	ENSG00000162390.18	chr1:54542257:54639192:96936:+	ACOT11	acyl-CoA thioesterase 11 [Source:HGNC Symbol;Acc:HGNC:18156]
chr1	54569507	54569622	peaks1676	9.06489	ENST00000371316.3,ENST00000343744.7	Intron	ENST00000343744.7,ENST00000371316.3	21337	ENSG00000162390.18	chr1:54542257:54639192:96936:+	ACOT11	acyl-CoA thioesterase 11 [Source:HGNC Symbol;Acc:HGNC:18156]
chr1	54570160	54570270	peaks1677	10.39415	ENST00000371316.3,ENST00000343744.7	Intron	ENST00000343744.7,ENST00000371316.3	21987	ENSG00000162390.18	chr1:54542257:54639192:96936:+	ACOT11	acyl-CoA thioesterase 11 [Source:HGNC Symbol;Acc:HGNC:18156]
chr1	54581672	54581916	peaks1678	2.79637	ENST00000371316.3,ENST00000343744.7	Intron	ENST00000343744.7,ENST00000371316.3	33566	ENSG00000162390.18	chr1:54542257:54639192:96936:+	ACOT11	acyl-CoA thioesterase 11 [Source:HGNC Symbol;Acc:HGNC:18156]
chr1	54672205	54672374	peaks1679	9.12024	ENST00000339553.9,ENST00000395690.6,ENST00000409996.5,ENST00000421030.7,ENST00000414150.6	Intron	ENST00000395690.6	30468	ENSG00000184313.20	chr1:54641754:54710266:68513:+	MROH7	maestro heat like repeat family member 7 [Source:HGNC Symbol;Acc:HGNC:24802]
chr1	54692582	54692710	peaks1680	3.32673	ENST00000395690.6,ENST00000339553.9,ENST00000421030.7,ENST00000414150.6,ENST00000409996.5	Intron	ENST00000371281.4	-23215	ENSG00000243725.7	chr1:54715861:54742657:26797:+	TTC4	tetratricopeptide repeat domain 4 [Source:HGNC Symbol;Acc:HGNC:12394]
chr1	54715757	54716094	peaks1681	3.87007	ENST00000371281.4	Promoter1k	ENST00000371281.4	65	ENSG00000243725.7	chr1:54715861:54742657:26797:+	TTC4	tetratricopeptide repeat domain 4 [Source:HGNC Symbol;Acc:HGNC:12394]
chr1	54764383	54764829	peaks1682	38.03436	ENST00000371279.4	Promoter1k	ENST00000371279.4	-83	ENSG00000162396.6	chr1:54756898:54764523:7626:-	PARS2	prolyl-tRNA synthetase 2, mitochondrial [Source:HGNC Symbol;Acc:HGNC:30563]
chr1	54807385	54807583	peaks1683	27.82300	ENST00000358193.7,ENST00000371273.4	Promoter1-2k	ENST00000358193.7,ENST00000371273.4	1421	ENSG00000162398.12	chr1:54806063:54842252:36190:+	LEXM	lymphocyte expansion molecule [Source:HGNC Symbol;Acc:HGNC:26854]
chr1	54843148	54843251	peaks1684	2.92496	NA	Intergenic	ENST00000658428.1	-31472	ENSG00000287724.1	chr1:54874672:54883664:8993:+		novel transcript, antisense to DHCR24
chr1	54850179	54850280	peaks1685	7.72555	ENST00000371269.9,ENST00000535035.6	3'UTR	ENST00000658428.1	-24442	ENSG00000287724.1	chr1:54874672:54883664:8993:+		novel transcript, antisense to DHCR24
chr1	54857867	54858041	peaks1686	10.86535	ENST00000436604.2,ENST00000371269.9,ENST00000535035.6	Intron	ENST00000658428.1	-16718	ENSG00000287724.1	chr1:54874672:54883664:8993:+		novel transcript, antisense to DHCR24
chr1	54858219	54858441	peaks1687	28.90343	ENST00000436604.2,ENST00000371269.9,ENST00000535035.6	Intron	ENST00000658428.1	-16342	ENSG00000287724.1	chr1:54874672:54883664:8993:+		novel transcript, antisense to DHCR24
chr1	54861632	54861785	peaks1688	2.87067	ENST00000436604.2,ENST00000371269.9,ENST00000535035.6	Intron	ENST00000658428.1	-12963	ENSG00000287724.1	chr1:54874672:54883664:8993:+		novel transcript, antisense to DHCR24
chr1	54886469	54886614	peaks1689	3.85960	ENST00000443284.1,ENST00000689429.1,ENST00000535035.6,ENST00000371269.9,ENST00000436604.2	Promoter1k	ENST00000689429.1	-270	ENSG00000242396.2	chr1:54886812:54974458:87647:+		novel transcript
chr1	54887047	54887635	peaks1690	33.41210	ENST00000443284.1,ENST00000455380.5,ENST00000689429.1,ENST00000535035.6,ENST00000371269.9,ENST00000436604.2	Promoter1k	ENST00000371269.9,ENST00000436604.2	-146	ENSG00000116133.13	chr1:54849627:54887195:37569:-	DHCR24	24-dehydrocholesterol reductase [Source:HGNC Symbol;Acc:HGNC:2859]
[truncated: 36,892 more rows]
